# Supplementary material for: Unraveling the Relationship between Trait Negative Affectivity and Habitual Symptom Reporting
Source: PLoS One. 2015 Jan 20;10(1):e0115748. doi: 10.1371/journal.pone.0115748 (PMC4300148; doi:10.1371/journal.pone.0115748)
Supplement: S1 File — Data S1, Contains the raw data of the high NA-high HSR participants. Data S2, Contains the raw data of the high NA-low HSR participants. Data S3, Contains the raw data of the low NA-low HSR participants. (ZIP) [file pone.0115748.s001.zip]

Archive with 100 entries (93 files):
- Data S1/
- Data S1/CM_3_C_EXP2_113232_results.xls
- __MACOSX/
- __MACOSX/Data S1/
- __MACOSX/Data S1/._CM_3_C_EXP2_113232_results.xls
- Data S1/CR_3_C_EXP2_211331_results.xls
- __MACOSX/Data S1/._CR_3_C_EXP2_211331_results.xls
- Data S1/CVDP_3_C_EXP2_431334_results.xls
- __MACOSX/Data S1/._CVDP_3_C_EXP2_431334_results.xls
- Data S1/EVDB_3_C_EXP2_133324_results.xls
- __MACOSX/Data S1/._EVDB_3_C_EXP2_133324_results.xls
- Data S1/GV_3_C_EXP1_411244_results.xls
- __MACOSX/Data S1/._GV_3_C_EXP1_411244_results.xls
- Data S1/JB_3_C_EXP2_131342_results.xls
- __MACOSX/Data S1/._JB_3_C_EXP2_131342_results.xls
- Data S1/KC_3_C_EXP1_441422_results.xlsx
- __MACOSX/Data S1/._KC_3_C_EXP1_441422_results.xlsx
- Data S1/KD_3_C_EXP1_243311_results.txt.xls
- __MACOSX/Data S1/._KD_3_C_EXP1_243311_results.txt.xls
- Data S1/KT_3_C_EXP2_321314_results.xls
- __MACOSX/Data S1/._KT_3_C_EXP2_321314_results.xls
- Data S1/LR_3_C_EXP1_232233_results.xls
- __MACOSX/Data S1/._LR_3_C_EXP1_232233_results.xls
- Data S1/MaM_3_C_EXP1_414331_results.xls
- __MACOSX/Data S1/._MaM_3_C_EXP1_414331_results.xls
- Data S1/RiS_3_C_EXP2_442224_results.xls
- __MACOSX/Data S1/._RiS_3_C_EXP2_442224_results.xls
- Data S1/StC_3_C_EXP1_144344_results.xls
- __MACOSX/Data S1/._StC_3_C_EXP1_144344_results.xls
- Data S1/VDN_3_C_EXP2_432321_results.xls
- __MACOSX/Data S1/._VDN_3_C_EXP2_432321_results.xls
- Data S1/VW_3_C_EXP1_244131_results.xls
- __MACOSX/Data S1/._VW_3_C_EXP1_244131_results.xls
- __MACOSX/._Data S1
- Data S2/
- Data S2/AB_2_C_EXP1_222343_results.xls
- __MACOSX/Data S2/
- __MACOSX/Data S2/._AB_2_C_EXP1_222343_results.xls
- Data S2/AnD_2_C_EXP1_343412_results.xls
- __MACOSX/Data S2/._AnD_2_C_EXP1_343412_results.xls
- Data S2/CaV_2_C_EXP1_131131_results.xls
- __MACOSX/Data S2/._CaV_2_C_EXP1_131131_results.xls
- Data S2/CV_2_C_EXP2_224242_results.xls
- __MACOSX/Data S2/._CV_2_C_EXP2_224242_results.xls
- Data S2/EL_2_C_EXP1_144333_results.xls
- __MACOSX/Data S2/._EL_2_C_EXP1_144333_results.xls
- Data S2/FD_2_C_EXP1_343342_results.xls
- __MACOSX/Data S2/._FD_2_C_EXP1_343342_results.xls
- Data S2/IL_2_C_EXP1_114342_results.xls
- __MACOSX/Data S2/._IL_2_C_EXP1_114342_results.xls
- Data S2/JoB_2_C_EXP2_432113_results.xls
- __MACOSX/Data S2/._JoB_2_C_EXP2_432113_results.xls
- Data S2/JS_2_C_EXP1_113111_results.xls
- __MACOSX/Data S2/._JS_2_C_EXP1_113111_results.xls
- Data S2/KV_2_C_EXP2_212341_results.xls
- __MACOSX/Data S2/._KV_2_C_EXP2_212341_results.xls
- Data S2/MM_2_C_EXP2_124112_results.xls
- __MACOSX/Data S2/._MM_2_C_EXP2_124112_results.xls
- Data S2/RL_2_C_EXP2_134211_results.xls
- __MACOSX/Data S2/._RL_2_C_EXP2_134211_results.xls
- Data S2/SV_2_C_EXP2_211443_results.xls
- __MACOSX/Data S2/._SV_2_C_EXP2_211443_results.xls
- Data S2/TM_2_C_EXP2_313213_results.xls
- __MACOSX/Data S2/._TM_2_C_EXP2_313213_results.xls
- Data S2/WVB_2_C_EXP2_211443_results.xls
- __MACOSX/Data S2/._WVB_2_C_EXP2_211443_results.xls
- __MACOSX/._Data S2
- Data S3/
- Data S3/AN_1_C_EXP1_441141_results.xls
- __MACOSX/Data S3/
- __MACOSX/Data S3/._AN_1_C_EXP1_441141_results.xls
- Data S3/AV_1_C_EXP1_114122_results.xls
- __MACOSX/Data S3/._AV_1_C_EXP1_114122_results.xls
- Data S3/AVH_1_C_EXP1_121144_results.xls
- __MACOSX/Data S3/._AVH_1_C_EXP1_121144_results.xls
- Data S3/BG_1_C_EXP2_314312_results.xls
- __MACOSX/Data S3/._BG_1_C_EXP2_314312_results.xls
- Data S3/CW_1_C_EXP2_343123_results.xls
- __MACOSX/Data S3/._CW_1_C_EXP2_343123_results.xls
- Data S3/DW_1_C_EXP1_232331_results.xls
- __MACOSX/Data S3/._DW_1_C_EXP1_232331_results.xls
- Data S3/HB_1_C_EXP1_242111_results.xls
- __MACOSX/Data S3/._HB_1_C_EXP1_242111_results.xls
- Data S3/JL_1_C_EXP1_232224_results.xls
- __MACOSX/Data S3/._JL_1_C_EXP1_232224_results.xls
- Data S3/JR_1_C_EXP2_131443_results.xls
- __MACOSX/Data S3/._JR_1_C_EXP2_131443_results.xls
- Data S3/LDC_1_C_EXP2_123322_results.xls
- __MACOSX/Data S3/._LDC_1_C_EXP2_123322_results.xls
- Data S3/LeR_1_C_EXP1_413422_results.xls
- __MACOSX/Data S3/._LeR_1_C_EXP1_413422_results.xls
- Data S3/LS_1_C_EXP1_342344_results.xls
- __MACOSX/Data S3/._LS_1_C_EXP1_342344_results.xls
- Data S3/LW_1_C_EXP2_113442_results.xls
- __MACOSX/Data S3/._LW_1_C_EXP2_113442_results.xls
- Data S3/MJ_1_C_EXP2_422322_results.xls
- __MACOSX/Data S3/._MJ_1_C_EXP2_422322_results.xls
- Data S3/SVB_1_C_EXP2_432221_results.xls
- __MACOSX/Data S3/._SVB_1_C_EXP2_432221_results.xls
- __MACOSX/._Data S3
