# Supplementary material for: Unraveling the Relationship between Trait Negative Affectivity and Habitual Symptom Reporting
Source: PLoS One. 2015 Jan 20;10(1):e0115748. doi: 10.1371/journal.pone.0115748 (PMC4300148; doi:10.1371/journal.pone.0115748)
Supplement: S1 File — Data S1, Contains the raw data of the high NA-high HSR participants. Data S2, Contains the raw data of the high NA-low HSR participants. Data S3, Contains the raw data of the low NA-low HSR participants. (ZIP) [file pone.0115748.s001.zip › Data S1/CM_3_C_EXP2_113232_results.xls]

## Sheet: CM_3_C_EXP2_113232_results
version	timestamp	block number	trial number	lost msec	free VRAM	trial contents	vraagA	vraagA_2	vraagA_1	vraagB	vraagB_2	vraagB_1	vraagC	vraagC_2	vraagC_1	deel1	deel2	value
17277	Fri May 15 14:45:02 2009	3	1	7	117.49	Gespannen	1	0	1	0	0	0	0	0	0	1	0	2
17277	Fri May 15 14:45:07 2009	3	2	4	117.49	Bedroefd	1	0	1	0	0	0	0	0	0	1	0	2
17277	Fri May 15 14:45:11 2009	3	3	4	117.50	Spierpijn	0	0	0	1	1	0	0	0	0	0	1	1
17277	Fri May 15 14:45:16 2009	3	4	5	117.41	Onvoldoende diep kunnen doorademen	0	0	0	1	1	0	0	0	0	0	1	2
17277	Fri May 15 14:45:21 2009	3	5	4	117.50	Vijandig	1	0	1	0	0	0	0	0	0	1	0	2
17277	Fri May 15 14:45:25 2009	3	6	4	117.49	Woensdag	0	0	0	0	0	0	1	1	0	0	1	3
17277	Fri May 15 14:45:30 2009	3	7	5	117.48	Misselijkheid	0	0	0	1	1	0	0	0	0	0	1	2
17277	Fri May 15 14:45:34 2009	3	8	4	117.50	Angstig	1	0	1	0	0	0	0	0	0	1	0	1
17277	Fri May 15 14:45:39 2009	3	9	4	117.50	Vrijdag	0	0	0	0	0	0	1	1	0	0	1	5
17277	Fri May 15 14:45:43 2009	3	10	5	117.50	Dinsdag	0	0	0	0	0	0	1	0	1	1	0	2
17277	Fri May 15 14:45:48 2009	3	11	4	117.48	Duizeligheid	0	0	0	1	1	0	0	0	0	0	1	2
17277	Fri May 15 14:45:52 2009	3	12	4	117.49	Donderdag	0	0	0	0	0	0	1	0	1	1	0	4
17277	Fri May 15 14:45:57 2009	3	13	4	117.48	Snelle hartslag	0	0	0	1	1	0	0	0	0	0	1	2
17277	Fri May 15 14:46:01 2009	3	14	5	117.50	Schuldig	1	0	1	0	0	0	0	0	0	1	0	2
17277	Fri May 15 14:46:06 2009	3	15	4	117.49	Woensdag	0	0	0	0	0	0	1	0	1	1	0	3
17277	Fri May 15 14:46:56 2009	5	1	4	117.49	Bedroefd	1	0	1	0	0	0	0	0	0	1	0	2
17277	Fri May 15 14:47:00 2009	5	2	4	117.49	Woensdag	0	0	0	0	0	0	1	1	0	0	1	3
17277	Fri May 15 14:47:05 2009	5	3	4	117.48	Misselijkheid	0	0	0	1	1	0	0	0	0	0	1	1
17277	Fri May 15 14:47:09 2009	5	4	5	117.48	Duizeligheid	0	0	0	1	1	0	0	0	0	0	1	1
17277	Fri May 15 14:47:14 2009	5	5	4	117.48	Snelle hartslag	0	0	0	1	1	0	0	0	0	0	1	2
17277	Fri May 15 14:47:18 2009	5	6	5	117.50	Spierpijn	0	0	0	1	1	0	0	0	0	0	1	1
17277	Fri May 15 14:47:23 2009	5	7	5	117.50	Angstig	1	0	1	0	0	0	0	0	0	1	0	2
17277	Fri May 15 14:47:28 2009	5	8	4	117.50	Vijandig	1	0	1	0	0	0	0	0	0	1	0	3
17277	Fri May 15 14:47:32 2009	5	9	4	117.50	Vrijdag	0	0	0	0	0	0	1	1	0	0	1	5
17277	Fri May 15 14:47:37 2009	5	10	5	117.49	Woensdag	0	0	0	0	0	0	1	0	1	1	0	3
17277	Fri May 15 14:47:41 2009	5	11	4	117.41	Onvoldoende diep kunnen doorademen	0	0	0	1	1	0	0	0	0	0	1	1
17277	Fri May 15 14:47:46 2009	5	12	4	117.50	Schuldig	1	0	1	0	0	0	0	0	0	1	0	2
17277	Fri May 15 14:47:50 2009	5	13	5	117.49	Donderdag	0	0	0	0	0	0	1	0	1	1	0	4
17277	Fri May 15 14:47:55 2009	5	14	4	117.50	Dinsdag	0	0	0	0	0	0	1	0	1	1	0	2
17277	Fri May 15 14:47:59 2009	5	15	4	117.49	Gespannen	1	0	1	0	0	0	0	0	0	1	0	3
17277	Fri May 15 14:48:49 2009	7	1	4	117.48	Snelle hartslag	0	0	0	1	1	0	0	0	0	0	1	1
17277	Fri May 15 14:48:54 2009	7	2	5	117.49	Woensdag	0	0	0	0	0	0	1	0	1	1	0	3
17277	Fri May 15 14:48:58 2009	7	3	5	117.49	Bedroefd	1	0	1	0	0	0	0	0	0	1	0	1
17277	Fri May 15 14:49:03 2009	7	4	4	117.49	Woensdag	0	0	0	0	0	0	1	1	0	0	1	3
17277	Fri May 15 14:49:07 2009	7	5	4	117.50	Schuldig	1	0	1	0	0	0	0	0	0	1	0	2
17277	Fri May 15 14:49:12 2009	7	6	5	117.49	Donderdag	0	0	0	0	0	0	1	0	1	1	0	4
17277	Fri May 15 14:49:17 2009	7	7	4	117.50	Angstig	1	0	1	0	0	0	0	0	0	1	0	1
17277	Fri May 15 14:49:21 2009	7	8	5	117.50	Spierpijn	0	0	0	1	1	0	0	0	0	0	1	1
17277	Fri May 15 14:49:26 2009	7	9	5	117.50	Vrijdag	0	0	0	0	0	0	1	1	0	0	1	5
17277	Fri May 15 14:49:30 2009	7	10	4	117.48	Duizeligheid	0	0	0	1	1	0	0	0	0	0	1	1
17277	Fri May 15 14:49:35 2009	7	11	4	117.41	Onvoldoende diep kunnen doorademen	0	0	0	1	1	0	0	0	0	0	1	1
17277	Fri May 15 14:49:39 2009	7	12	4	117.48	Misselijkheid	0	0	0	1	1	0	0	0	0	0	1	1
17277	Fri May 15 14:49:44 2009	7	13	5	117.50	Dinsdag	0	0	0	0	0	0	1	0	1	1	0	2
17277	Fri May 15 14:49:48 2009	7	14	4	117.50	Vijandig	1	0	1	0	0	0	0	0	0	1	0	1
17277	Fri May 15 14:49:53 2009	7	15	4	117.49	Gespannen	1	0	1	0	0	0	0	0	0	1	0	1
17277	Fri May 15 14:50:43 2009	9	1	4	117.46	Buik- of maagkrampen	0	0	0	1	0	1	0	0	0	1	0	1
17277	Fri May 15 14:50:47 2009	9	2	5	117.48	Zenuwachtig	1	1	0	0	0	0	0	0	0	0	1	1
17277	Fri May 15 14:50:52 2009	9	3	4	117.46	Bonzen van het hart	0	0	0	1	0	1	0	0	0	1	0	1
17277	Fri May 15 14:50:56 2009	9	4	4	117.43	Benauwd gevoel in en om de borst	0	0	0	1	0	1	0	0	0	1	0	1
17277	Fri May 15 14:51:01 2009	9	5	5	117.49	Donderdag	0	0	0	0	0	0	1	1	0	0	1	4
17277	Fri May 15 14:51:06 2009	9	6	4	117.48	Beschaamd	1	1	0	0	0	0	0	0	0	0	1	2
17277	Fri May 15 14:51:10 2009	9	7	4	117.48	Vlug geïrriteerd	1	1	0	0	0	0	0	0	0	0	1	2
17277	Fri May 15 14:51:15 2009	9	8	5	117.50	Dinsdag	0	0	0	0	0	0	1	1	0	0	1	2
17277	Fri May 15 14:51:19 2009	9	9	4	117.50	Vrijdag	0	0	0	0	0	0	1	0	1	1	0	5
17277	Fri May 15 14:51:24 2009	9	10	4	117.49	Hoofdpijn	0	0	0	1	0	1	0	0	0	1	0	1
17277	Fri May 15 14:51:28 2009	9	11	5	117.49	Maandag	0	0	0	0	0	0	1	1	0	0	1	1
17277	Fri May 15 14:51:33 2009	9	12	7	117.48	Vermoeidheid	0	0	0	1	0	1	0	0	0	1	0	2
17277	Fri May 15 14:51:37 2009	9	13	4	117.48	Teneergeslagen	1	1	0	0	0	0	0	0	0	0	1	2
17277	Fri May 15 14:51:42 2009	9	14	5	117.49	Maandag	0	0	0	0	0	0	1	0	1	1	0	1
17277	Fri May 15 14:51:46 2009	9	15	5	117.50	Bang	1	1	0	0	0	0	0	0	0	0	1	2
17277	Fri May 15 14:52:36 2009	11	1	4	117.43	Benauwd gevoel in en om de borst	0	0	0	1	0	1	0	0	0	1	0	1
17277	Fri May 15 14:52:41 2009	11	2	5	117.48	Beschaamd	1	1	0	0	0	0	0	0	0	0	1	1
17277	Fri May 15 14:52:45 2009	11	3	4	117.46	Bonzen van het hart	0	0	0	1	0	1	0	0	0	1	0	1
17277	Fri May 15 14:52:50 2009	11	4	4	117.49	Hoofdpijn	0	0	0	1	0	1	0	0	0	1	0	2
17277	Fri May 15 14:52:54 2009	11	5	5	117.50	Bang	1	1	0	0	0	0	0	0	0	0	1	1
17277	Fri May 15 14:52:59 2009	11	6	4	117.48	Zenuwachtig	1	1	0	0	0	0	0	0	0	0	1	1
17277	Fri May 15 14:53:04 2009	11	7	4	117.46	Buik- of maagkrampen	0	0	0	1	0	1	0	0	0	1	0	1
17277	Fri May 15 14:53:08 2009	11	8	5	117.48	Vermoeidheid	0	0	0	1	0	1	0	0	0	1	0	2
17277	Fri May 15 14:53:13 2009	11	9	4	117.48	Vlug geïrriteerd	1	1	0	0	0	0	0	0	0	0	1	3
17277	Fri May 15 14:53:17 2009	11	10	4	117.48	Teneergeslagen	1	1	0	0	0	0	0	0	0	0	1	2
17277	Fri May 15 14:53:22 2009	11	11	5	117.49	Donderdag	0	0	0	0	0	0	1	1	0	0	1	4
17277	Fri May 15 14:53:26 2009	11	12	7	117.49	Maandag	0	0	0	0	0	0	1	1	0	0	1	1
17277	Fri May 15 14:53:31 2009	11	13	4	117.49	Maandag	0	0	0	0	0	0	1	0	1	1	0	1
17277	Fri May 15 14:53:35 2009	11	14	5	117.50	Dinsdag	0	0	0	0	0	0	1	1	0	0	1	2
17277	Fri May 15 14:53:40 2009	11	15	5	117.50	Vrijdag	0	0	0	0	0	0	1	0	1	1	0	5
17277	Fri May 15 14:54:30 2009	13	1	4	117.48	Zenuwachtig	1	1	0	0	0	0	0	0	0	0	1	3
17277	Fri May 15 14:54:34 2009	13	2	5	117.48	Vermoeidheid	0	0	0	1	0	1	0	0	0	1	0	2
17277	Fri May 15 14:54:39 2009	13	3	4	117.49	Hoofdpijn	0	0	0	1	0	1	0	0	0	1	0	3
17277	Fri May 15 14:54:43 2009	13	4	5	117.43	Benauwd gevoel in en om de borst	0	0	0	1	0	1	0	0	0	1	0	2
17277	Fri May 15 14:54:48 2009	13	5	5	117.48	Teneergeslagen	1	1	0	0	0	0	0	0	0	0	1	2
17277	Fri May 15 14:54:52 2009	13	6	4	117.46	Buik- of maagkrampen	0	0	0	1	0	1	0	0	0	1	0	1
17277	Fri May 15 14:54:57 2009	13	7	4	117.48	Beschaamd	1	1	0	0	0	0	0	0	0	0	1	1
17277	Fri May 15 14:55:01 2009	13	8	5	117.46	Bonzen van het hart	0	0	0	1	0	1	0	0	0	1	0	2
17277	Fri May 15 14:55:06 2009	13	9	4	117.49	Donderdag	0	0	0	0	0	0	1	1	0	0	1	4
17277	Fri May 15 14:55:11 2009	13	10	4	117.48	Vlug geïrriteerd	1	1	0	0	0	0	0	0	0	0	1	3
17277	Fri May 15 14:55:15 2009	13	11	5	117.50	Vrijdag	0	0	0	0	0	0	1	0	1	1	0	5
17277	Fri May 15 14:55:20 2009	13	12	4	117.50	Bang	1	1	0	0	0	0	0	0	0	0	1	3
17277	Fri May 15 14:55:24 2009	13	13	4	117.49	Maandag	0	0	0	0	0	0	1	1	0	0	1	1
17277	Fri May 15 14:55:29 2009	13	14	5	117.49	Maandag	0	0	0	0	0	0	1	0	1	1	0	1
17277	Fri May 15 14:55:33 2009	13	15	7	117.50	Dinsdag	0	0	0	0	0	0	1	1	0	0	1	2
17277	Fri May 15 14:58:38 2009	15	1	4	117.50	Vrijdag	0	0	0	0	0	0	1	0	1	1	0	5
17277	Fri May 15 14:58:42 2009	15	2	5	117.49	Bedroefd	1	0	1	0	0	0	0	0	0	1	0	2
17277	Fri May 15 14:58:47 2009	15	3	4	117.49	Maandag	0	0	0	0	0	0	1	0	1	1	0	1
17277	Fri May 15 14:58:51 2009	15	4	4	117.48	Snelle hartslag	0	0	0	1	1	0	0	0	0	0	1	3
17277	Fri May 15 14:58:56 2009	15	5	4	117.50	Angstig	1	0	1	0	0	0	0	0	0	1	0	2
17277	Fri May 15 14:59:00 2009	15	6	4	117.41	Onvoldoende diep kunnen doorademen	0	0	0	1	1	0	0	0	0	0	1	2
17277	Fri May 15 14:59:05 2009	15	7	4	117.48	Misselijkheid	0	0	0	1	1	0	0	0	0	0	1	2
17277	Fri May 15 14:59:09 2009	15	8	4	117.50	Vijandig	1	0	1	0	0	0	0	0	0	1	0	3
17277	Fri May 15 14:59:14 2009	15	9	5	117.49	Gespannen	1	0	1	0	0	0	0	0	0	1	0	2
17277	Fri May 15 14:59:18 2009	15	10	4	117.50	Vrijdag	0	0	0	0	0	0	1	1	0	0	1	5
17277	Fri May 15 14:59:23 2009	15	11	5	117.49	Woensdag	0	0	0	0	0	0	1	1	0	0	1	3
17277	Fri May 15 14:59:27 2009	15	12	5	117.50	Spierpijn	0	0	0	1	1	0	0	0	0	0	1	1
17277	Fri May 15 14:59:32 2009	15	13	4	117.49	Maandag	0	0	0	0	0	0	1	1	0	0	1	1
17277	Fri May 15 14:59:37 2009	15	14	4	117.48	Duizeligheid	0	0	0	1	1	0	0	0	0	0	1	1
17277	Fri May 15 14:59:41 2009	15	15	5	117.50	Schuldig	1	0	1	0	0	0	0	0	0	1	0	2
17277	Fri May 15 15:00:31 2009	17	1	6	117.50	Vijandig	1	0	1	0	0	0	0	0	0	1	0	1
17277	Fri May 15 15:00:36 2009	17	2	2	117.49	Bedroefd	1	0	1	0	0	0	0	0	0	1	0	1
17277	Fri May 15 15:00:40 2009	17	3	4	117.49	Gespannen	1	0	1	0	0	0	0	0	0	1	0	1
17277	Fri May 15 15:00:45 2009	17	4	4	117.48	Duizeligheid	0	0	0	1	1	0	0	0	0	0	1	1
17277	Fri May 15 15:00:49 2009	17	5	4	117.49	Maandag	0	0	0	0	0	0	1	0	1	1	0	1
17277	Fri May 15 15:00:54 2009	17	6	5	117.49	Woensdag	0	0	0	0	0	0	1	1	0	0	1	3
17277	Fri May 15 15:00:58 2009	17	7	4	117.50	Spierpijn	0	0	0	1	1	0	0	0	0	0	1	1
17277	Fri May 15 15:01:03 2009	17	8	5	117.48	Snelle hartslag	0	0	0	1	1	0	0	0	0	0	1	1
17277	Fri May 15 15:01:07 2009	17	9	4	117.49	Maandag	0	0	0	0	0	0	1	1	0	0	1	1
17277	Fri May 15 15:01:12 2009	17	10	4	117.48	Misselijkheid	0	0	0	1	1	0	0	0	0	0	1	1
17277	Fri May 15 15:01:16 2009	17	11	5	117.50	Angstig	1	0	1	0	0	0	0	0	0	1	0	1
17277	Fri May 15 15:01:21 2009	17	12	4	117.50	Vrijdag	0	0	0	0	0	0	1	0	1	1	0	5
17277	Fri May 15 15:01:25 2009	17	13	4	117.50	Vrijdag	0	0	0	0	0	0	1	1	0	0	1	5
17277	Fri May 15 15:01:30 2009	17	14	5	117.41	Onvoldoende diep kunnen doorademen	0	0	0	1	1	0	0	0	0	0	1	1
17277	Fri May 15 15:01:35 2009	17	15	4	117.50	Schuldig	1	0	1	0	0	0	0	0	0	1	0	1
17277	Fri May 15 15:02:25 2009	19	1	4	117.50	Spierpijn	0	0	0	1	1	0	0	0	0	0	1	1
17277	Fri May 15 15:02:29 2009	19	2	5	117.50	Vijandig	1	0	1	0	0	0	0	0	0	1	0	1
17277	Fri May 15 15:02:34 2009	19	3	4	117.50	Angstig	1	0	1	0	0	0	0	0	0	1	0	1
17277	Fri May 15 15:02:38 2009	19	4	4	117.49	Maandag	0	0	0	0	0	0	1	1	0	0	1	1
17277	Fri May 15 15:02:43 2009	19	5	4	117.48	Snelle hartslag	0	0	0	1	1	0	0	0	0	0	1	1
17277	Fri May 15 15:02:47 2009	19	6	7	117.49	Bedroefd	1	0	1	0	0	0	0	0	0	1	0	1
17277	Fri May 15 15:02:52 2009	19	7	4	117.41	Onvoldoende diep kunnen doorademen	0	0	0	1	1	0	0	0	0	0	1	1
17277	Fri May 15 15:02:56 2009	19	8	5	117.49	Maandag	0	0	0	0	0	0	1	0	1	1	0	1
17277	Fri May 15 15:03:01 2009	19	9	5	117.49	Woensdag	0	0	0	0	0	0	1	1	0	0	1	3
17277	Fri May 15 15:03:05 2009	19	10	4	117.49	Gespannen	1	0	1	0	0	0	0	0	0	1	0	1
17277	Fri May 15 15:03:10 2009	19	11	5	117.50	Vrijdag	0	0	0	0	0	0	1	0	1	1	0	5
17277	Fri May 15 15:03:14 2009	19	12	5	117.48	Misselijkheid	0	0	0	1	1	0	0	0	0	0	1	1
17277	Fri May 15 15:03:19 2009	19	13	4	117.48	Duizeligheid	0	0	0	1	1	0	0	0	0	0	1	2
17277	Fri May 15 15:03:23 2009	19	14	4	117.50	Schuldig	1	0	1	0	0	0	0	0	0	1	0	1
17277	Fri May 15 15:03:28 2009	19	15	5	117.50	Vrijdag	0	0	0	0	0	0	1	1	0	0	1	5
17277	Fri May 15 15:04:18 2009	21	1	4	117.48	Beschaamd	1	1	0	0	0	0	0	0	0	0	1	1
17277	Fri May 15 15:04:23 2009	21	2	4	117.49	Hoofdpijn	0	0	0	1	0	1	0	0	0	1	0	2
17277	Fri May 15 15:04:27 2009	21	3	5	117.50	Bang	1	1	0	0	0	0	0	0	0	0	1	1
17277	Fri May 15 15:04:32 2009	21	4	4	117.48	Teneergeslagen	1	1	0	0	0	0	0	0	0	0	1	1
17277	Fri May 15 15:04:36 2009	21	5	4	117.48	Vlug geïrriteerd	1	1	0	0	0	0	0	0	0	0	1	2
17277	Fri May 15 15:04:41 2009	21	6	5	117.43	Benauwd gevoel in en om de borst	0	0	0	1	0	1	0	0	0	1	0	1
17277	Fri May 15 15:04:45 2009	21	7	4	117.46	Bonzen van het hart	0	0	0	1	0	1	0	0	0	1	0	1
17277	Fri May 15 15:04:50 2009	21	8	5	117.49	Donderdag	0	0	0	0	0	0	1	0	1	1	0	4
17277	Fri May 15 15:04:54 2009	21	9	5	117.50	Dinsdag	0	0	0	0	0	0	1	1	0	0	1	2
17277	Fri May 15 15:04:59 2009	21	10	5	117.48	Vermoeidheid	0	0	0	1	0	1	0	0	0	1	0	2
17277	Fri May 15 15:05:03 2009	21	11	4	117.49	Donderdag	0	0	0	0	0	0	1	1	0	0	1	4
17277	Fri May 15 15:05:08 2009	21	12	4	117.46	Buik- of maagkrampen	0	0	0	1	0	1	0	0	0	1	0	1
17277	Fri May 15 15:05:12 2009	21	13	5	117.49	Woensdag	0	0	0	0	0	0	1	0	1	1	0	3
17277	Fri May 15 15:05:17 2009	21	14	4	117.50	Dinsdag	0	0	0	0	0	0	1	0	1	1	0	2
17277	Fri May 15 15:05:21 2009	21	15	4	117.48	Zenuwachtig	1	1	0	0	0	0	0	0	0	0	1	1
17277	Fri May 15 15:06:12 2009	23	1	4	117.43	Benauwd gevoel in en om de borst	0	0	0	1	0	1	0	0	0	1	0	1
17277	Fri May 15 15:06:16 2009	23	2	4	117.48	Vermoeidheid	0	0	0	1	0	1	0	0	0	1	0	2
17277	Fri May 15 15:06:21 2009	23	3	4	117.50	Bang	1	1	0	0	0	0	0	0	0	0	1	1
17277	Fri May 15 15:06:25 2009	23	4	5	117.48	Beschaamd	1	1	0	0	0	0	0	0	0	0	1	1
17277	Fri May 15 15:06:30 2009	23	5	4	117.49	Hoofdpijn	0	0	0	1	0	1	0	0	0	1	0	2
17277	Fri May 15 15:06:34 2009	23	6	4	117.49	Donderdag	0	0	0	0	0	0	1	0	1	1	0	4
17277	Fri May 15 15:06:39 2009	23	7	5	117.49	Woensdag	0	0	0	0	0	0	1	0	1	1	0	3
17277	Fri May 15 15:06:43 2009	23	8	7	117.49	Donderdag	0	0	0	0	0	0	1	1	0	0	1	4
17277	Fri May 15 15:06:48 2009	23	9	5	117.50	Dinsdag	0	0	0	0	0	0	1	1	0	0	1	2
17277	Fri May 15 15:06:52 2009	23	10	4	117.48	Vlug geïrriteerd	1	1	0	0	0	0	0	0	0	0	1	2
17277	Fri May 15 15:06:57 2009	23	11	5	117.46	Bonzen van het hart	0	0	0	1	0	1	0	0	0	1	0	1
17277	Fri May 15 15:07:01 2009	23	12	4	117.50	Dinsdag	0	0	0	0	0	0	1	0	1	1	0	2
17277	Fri May 15 15:07:06 2009	23	13	4	117.48	Teneergeslagen	1	1	0	0	0	0	0	0	0	0	1	1
17277	Fri May 15 15:07:10 2009	23	14	5	117.48	Zenuwachtig	1	1	0	0	0	0	0	0	0	0	1	1
17277	Fri May 15 15:07:15 2009	23	15	4	117.46	Buik- of maagkrampen	0	0	0	1	0	1	0	0	0	1	0	1
17277	Fri May 15 15:08:05 2009	25	1	4	117.50	Bang	1	1	0	0	0	0	0	0	0	0	1	4
17277	Fri May 15 15:08:10 2009	25	2	4	117.48	Zenuwachtig	1	1	0	0	0	0	0	0	0	0	1	3
17277	Fri May 15 15:08:14 2009	25	3	4	117.49	Hoofdpijn	0	0	0	1	0	1	0	0	0	1	0	2
17277	Fri May 15 15:08:19 2009	25	4	7	117.48	Vermoeidheid	0	0	0	1	0	1	0	0	0	1	0	3
17277	Fri May 15 15:08:23 2009	25	5	4	117.50	Dinsdag	0	0	0	0	0	0	1	0	1	1	0	2
17277	Fri May 15 15:08:28 2009	25	6	4	117.43	Benauwd gevoel in en om de borst	0	0	0	1	0	1	0	0	0	1	0	2
17277	Fri May 15 15:08:32 2009	25	7	5	117.48	Vlug geïrriteerd	1	1	0	0	0	0	0	0	0	0	1	3
17277	Fri May 15 15:08:37 2009	25	8	7	117.49	Donderdag	0	0	0	0	0	0	1	1	0	0	1	4
17277	Fri May 15 15:08:41 2009	25	9	4	117.48	Teneergeslagen	1	1	0	0	0	0	0	0	0	0	1	3
17277	Fri May 15 15:08:46 2009	25	10	6	117.46	Buik- of maagkrampen	0	0	0	1	0	1	0	0	0	1	0	2
17277	Fri May 15 15:08:50 2009	25	11	5	117.49	Woensdag	0	0	0	0	0	0	1	0	1	1	0	3
17277	Fri May 15 15:08:55 2009	25	12	4	117.46	Bonzen van het hart	0	0	0	1	0	1	0	0	0	1	0	1
17277	Fri May 15 15:08:59 2009	25	13	4	117.50	Dinsdag	0	0	0	0	0	0	1	1	0	0	1	2
17277	Fri May 15 15:09:04 2009	25	14	5	117.49	Donderdag	0	0	0	0	0	0	1	0	1	1	0	4
17277	Fri May 15 15:09:08 2009	25	15	4	117.48	Beschaamd	1	1	0	0	0	0	0	0	0	0	1	1
17277	Fri May 15 15:12:33 2009	27	1	5	117.49	Woensdag	0	0	0	0	0	0	1	0	1	1	0	3
17277	Fri May 15 15:12:38 2009	27	2	4	117.50	Angstig	1	0	1	0	0	0	0	0	0	1	0	1
17277	Fri May 15 15:12:42 2009	27	3	4	117.49	Hoofdpijn	0	0	0	1	0	1	0	0	0	1	0	2
17277	Fri May 15 15:12:47 2009	27	4	5	117.43	Benauwd gevoel in en om de borst	0	0	0	1	0	1	0	0	0	1	0	1
17277	Fri May 15 15:12:51 2009	27	5	4	117.50	Vijandig	1	0	1	0	0	0	0	0	0	1	0	1
17277	Fri May 15 15:12:56 2009	27	6	5	117.49	Maandag	0	0	0	0	0	0	1	1	0	0	1	1
17277	Fri May 15 15:13:00 2009	27	7	5	117.50	Schuldig	1	0	1	0	0	0	0	0	0	1	0	1
17277	Fri May 15 15:13:05 2009	27	8	5	117.46	Buik- of maagkrampen	0	0	0	1	0	1	0	0	0	1	0	1
17277	Fri May 15 15:13:09 2009	27	9	4	117.46	Bonzen van het hart	0	0	0	1	0	1	0	0	0	1	0	1
17277	Fri May 15 15:13:14 2009	27	10	5	117.50	Vrijdag	0	0	0	0	0	0	1	1	0	0	1	5
17277	Fri May 15 15:13:18 2009	27	11	7	117.49	Gespannen	1	0	1	0	0	0	0	0	0	1	0	2
17277	Fri May 15 15:13:23 2009	27	12	4	117.48	Vermoeidheid	0	0	0	1	0	1	0	0	0	1	0	2
17277	Fri May 15 15:13:27 2009	27	13	4	117.49	Donderdag	0	0	0	0	0	0	1	1	0	0	1	4
17277	Fri May 15 15:13:32 2009	27	14	5	117.49	Bedroefd	1	0	1	0	0	0	0	0	0	1	0	2
17277	Fri May 15 15:13:37 2009	27	15	4	117.50	Dinsdag	0	0	0	0	0	0	1	0	1	1	0	2
17277	Fri May 15 15:14:27 2009	29	1	4	117.46	Bonzen van het hart	0	0	0	1	0	1	0	0	0	1	0	2
17277	Fri May 15 15:14:31 2009	29	2	4	117.49	Hoofdpijn	0	0	0	1	0	1	0	0	0	1	0	2
17277	Fri May 15 15:14:36 2009	29	3	5	117.50	Dinsdag	0	0	0	0	0	0	1	0	1	1	0	2
17277	Fri May 15 15:14:40 2009	29	4	4	117.50	Vijandig	1	0	1	0	0	0	0	0	0	1	0	2
17277	Fri May 15 15:14:45 2009	29	5	4	117.43	Benauwd gevoel in en om de borst	0	0	0	1	0	1	0	0	0	1	0	2
17277	Fri May 15 15:14:49 2009	29	6	4	117.50	Angstig	1	0	1	0	0	0	0	0	0	1	0	2
17277	Fri May 15 15:14:54 2009	29	7	5	117.48	Vermoeidheid	0	0	0	1	0	1	0	0	0	1	0	3
17277	Fri May 15 15:14:58 2009	29	8	4	117.49	Donderdag	0	0	0	0	0	0	1	1	0	0	1	4
17277	Fri May 15 15:15:03 2009	29	9	5	117.49	Maandag	0	0	0	0	0	0	1	1	0	0	1	1
17277	Fri May 15 15:15:07 2009	29	10	5	117.49	Bedroefd	1	0	1	0	0	0	0	0	0	1	0	2
17277	Fri May 15 15:15:12 2009	29	11	6	117.50	Schuldig	1	0	1	0	0	0	0	0	0	1	0	2
17277	Fri May 15 15:15:16 2009	29	12	4	117.46	Buik- of maagkrampen	0	0	0	1	0	1	0	0	0	1	0	1
17277	Fri May 15 15:15:21 2009	29	13	5	117.49	Gespannen	1	0	1	0	0	0	0	0	0	1	0	2
17277	Fri May 15 15:15:26 2009	29	14	4	117.50	Vrijdag	0	0	0	0	0	0	1	1	0	0	1	5
17277	Fri May 15 15:15:30 2009	29	15	4	117.49	Woensdag	0	0	0	0	0	0	1	0	1	1	0	3
17277	Fri May 15 15:16:20 2009	31	1	5	117.49	Woensdag	0	0	0	0	0	0	1	0	1	1	0	3
17277	Fri May 15 15:16:25 2009	31	2	4	117.43	Benauwd gevoel in en om de borst	0	0	0	1	0	1	0	0	0	1	0	1
17277	Fri May 15 15:16:29 2009	31	3	4	117.50	Dinsdag	0	0	0	0	0	0	1	0	1	1	0	2
17277	Fri May 15 15:16:34 2009	31	4	4	117.50	Schuldig	1	0	1	0	0	0	0	0	0	1	0	1
17277	Fri May 15 15:16:38 2009	31	5	4	117.50	Vrijdag	0	0	0	0	0	0	1	1	0	0	1	5
17277	Fri May 15 15:16:43 2009	31	6	4	117.49	Bedroefd	1	0	1	0	0	0	0	0	0	1	0	1
17277	Fri May 15 15:16:47 2009	31	7	4	117.46	Buik- of maagkrampen	0	0	0	1	0	1	0	0	0	1	0	1
17277	Fri May 15 15:16:52 2009	31	8	5	117.49	Donderdag	0	0	0	0	0	0	1	1	0	0	1	4
17277	Fri May 15 15:16:56 2009	31	9	4	117.46	Bonzen van het hart	0	0	0	1	0	1	0	0	0	1	0	1
17277	Fri May 15 15:17:01 2009	31	10	4	117.49	Gespannen	1	0	1	0	0	0	0	0	0	1	0	1
17277	Fri May 15 15:17:05 2009	31	11	5	117.50	Angstig	1	0	1	0	0	0	0	0	0	1	0	1
17277	Fri May 15 15:17:10 2009	31	12	4	117.48	Vermoeidheid	0	0	0	1	0	1	0	0	0	1	0	3
17277	Fri May 15 15:17:14 2009	31	13	4	117.50	Vijandig	1	0	1	0	0	0	0	0	0	1	0	1
17277	Fri May 15 15:17:19 2009	31	14	5	117.49	Maandag	0	0	0	0	0	0	1	1	0	0	1	1
17277	Fri May 15 15:17:24 2009	31	15	4	117.49	Hoofdpijn	0	0	0	1	0	1	0	0	0	1	0	2
17277	Fri May 15 15:18:14 2009	33	1	4	117.41	Onvoldoende diep kunnen doorademen	0	0	0	1	1	0	0	0	0	0	1	1
17277	Fri May 15 15:18:18 2009	33	2	4	117.48	Duizeligheid	0	0	0	1	1	0	0	0	0	0	1	1
17277	Fri May 15 15:18:23 2009	33	3	4	117.49	Maandag	0	0	0	0	0	0	1	0	1	1	0	1
17277	Fri May 15 15:18:27 2009	33	4	5	117.49	Woensdag	0	0	0	0	0	0	1	1	0	0	1	3
17277	Fri May 15 15:18:32 2009	33	5	4	117.48	Snelle hartslag	0	0	0	1	1	0	0	0	0	0	1	1
17277	Fri May 15 15:18:36 2009	33	6	4	117.48	Zenuwachtig	1	1	0	0	0	0	0	0	0	0	1	1
17277	Fri May 15 15:18:41 2009	33	7	3	117.49	Donderdag	0	0	0	0	0	0	1	0	1	1	0	niet geklikt
17277	Fri May 15 15:18:45 2009	33	8	5	117.48	Vlug geïrriteerd	1	1	0	0	0	0	0	0	0	0	1	2
17277	Fri May 15 15:18:50 2009	33	9	4	117.50	Spierpijn	0	0	0	1	1	0	0	0	0	0	1	1
17277	Fri May 15 15:18:54 2009	33	10	9	117.48	Beschaamd	1	1	0	0	0	0	0	0	0	0	1	1
17277	Fri May 15 15:18:59 2009	33	11	5	117.48	Teneergeslagen	1	1	0	0	0	0	0	0	0	0	1	1
17277	Fri May 15 15:19:03 2009	33	12	4	117.50	Dinsdag	0	0	0	0	0	0	1	1	0	0	1	2
17277	Fri May 15 15:19:08 2009	33	13	4	117.48	Misselijkheid	0	0	0	1	1	0	0	0	0	0	1	1
17277	Fri May 15 15:19:12 2009	33	14	5	117.50	Vrijdag	0	0	0	0	0	0	1	0	1	1	0	5
17277	Fri May 15 15:19:17 2009	33	15	4	117.50	Bang	1	1	0	0	0	0	0	0	0	0	1	1
17277	Fri May 15 15:20:07 2009	35	1	4	117.49	Donderdag	0	0	0	0	0	0	1	0	1	1	0	4
17277	Fri May 15 15:20:12 2009	35	2	4	117.41	Onvoldoende diep kunnen doorademen	0	0	0	1	1	0	0	0	0	0	1	1
17277	Fri May 15 15:20:16 2009	35	3	5	117.48	Zenuwachtig	1	1	0	0	0	0	0	0	0	0	1	1
17277	Fri May 15 15:20:21 2009	35	4	6	117.50	Bang	1	1	0	0	0	0	0	0	0	0	1	2
17277	Fri May 15 15:20:25 2009	35	5	5	117.50	Dinsdag	0	0	0	0	0	0	1	1	0	0	1	2
17277	Fri May 15 15:20:30 2009	35	6	5	117.48	Teneergeslagen	1	1	0	0	0	0	0	0	0	0	1	2
17277	Fri May 15 15:20:34 2009	35	7	4	117.49	Maandag	0	0	0	0	0	0	1	0	1	1	0	1
17277	Fri May 15 15:20:39 2009	35	8	4	117.48	Beschaamd	1	1	0	0	0	0	0	0	0	0	1	2
17277	Fri May 15 15:20:43 2009	35	9	5	117.48	Misselijkheid	0	0	0	1	1	0	0	0	0	0	1	2
17277	Fri May 15 15:20:48 2009	35	10	7	117.50	Vrijdag	0	0	0	0	0	0	1	0	1	1	0	5
17277	Fri May 15 15:20:52 2009	35	11	4	117.50	Spierpijn	0	0	0	1	1	0	0	0	0	0	1	1
17277	Fri May 15 15:20:57 2009	35	12	4	117.48	Duizeligheid	0	0	0	1	1	0	0	0	0	0	1	3
17277	Fri May 15 15:21:01 2009	35	13	5	117.48	Snelle hartslag	0	0	0	1	1	0	0	0	0	0	1	3
17277	Fri May 15 15:21:06 2009	35	14	6	117.48	Vlug geïrriteerd	1	1	0	0	0	0	0	0	0	0	1	3
17277	Fri May 15 15:21:10 2009	35	15	5	117.49	Woensdag	0	0	0	0	0	0	1	1	0	0	1	3
17277	Fri May 15 15:22:01 2009	37	1	4	117.48	Misselijkheid	0	0	0	1	1	0	0	0	0	0	1	1
17277	Fri May 15 15:22:05 2009	37	2	8	117.50	Bang	1	1	0	0	0	0	0	0	0	0	1	2
17277	Fri May 15 15:22:10 2009	37	3	5	117.49	Maandag	0	0	0	0	0	0	1	0	1	1	0	1
17277	Fri May 15 15:22:14 2009	37	4	4	117.48	Beschaamd	1	1	0	0	0	0	0	0	0	0	1	1
17277	Fri May 15 15:22:19 2009	37	5	4	117.48	Zenuwachtig	1	1	0	0	0	0	0	0	0	0	1	2
17277	Fri May 15 15:22:23 2009	37	6	4	117.48	Teneergeslagen	1	1	0	0	0	0	0	0	0	0	1	2
17277	Fri May 15 15:22:28 2009	37	7	4	117.50	Vrijdag	0	0	0	0	0	0	1	0	1	1	0	5
17277	Fri May 15 15:22:32 2009	37	8	4	117.48	Vlug geïrriteerd	1	1	0	0	0	0	0	0	0	0	1	2
17277	Fri May 15 15:22:37 2009	37	9	5	117.50	Spierpijn	0	0	0	1	1	0	0	0	0	0	1	1
17277	Fri May 15 15:22:41 2009	37	10	5	117.50	Dinsdag	0	0	0	0	0	0	1	1	0	0	1	2
17277	Fri May 15 15:22:46 2009	37	11	4	117.48	Snelle hartslag	0	0	0	1	1	0	0	0	0	0	1	1
17277	Fri May 15 15:22:50 2009	37	12	4	117.48	Duizeligheid	0	0	0	1	1	0	0	0	0	0	1	1
17277	Fri May 15 15:22:55 2009	37	13	7	117.49	Donderdag	0	0	0	0	0	0	1	0	1	1	0	4
17277	Fri May 15 15:22:59 2009	37	14	6	117.41	Onvoldoende diep kunnen doorademen	0	0	0	1	1	0	0	0	0	0	1	2
17277	Fri May 15 15:23:04 2009	37	15	5	117.49	Woensdag	0	0	0	0	0	0	1	1	0	0	1	3
17277	Fri May 15 15:26:11 2009	39	1	4	117.43	Benauwd gevoel in en om de borst	0	0	0	1	0	1	0	0	0	1	0	1
17277	Fri May 15 15:26:15 2009	39	2	4	117.50	Bang	1	1	0	0	0	0	0	0	0	0	1	1
17277	Fri May 15 15:26:20 2009	39	3	5	117.50	Dinsdag	0	0	0	0	0	0	1	1	0	0	1	2
17277	Fri May 15 15:26:24 2009	39	4	4	117.48	Vermoeidheid	0	0	0	1	0	1	0	0	0	1	0	2
17277	Fri May 15 15:26:29 2009	39	5	4	117.46	Buik- of maagkrampen	0	0	0	1	0	1	0	0	0	1	0	1
17277	Fri May 15 15:26:34 2009	39	6	5	117.50	Dinsdag	0	0	0	0	0	0	1	0	1	1	0	2
17277	Fri May 15 15:26:38 2009	39	7	4	117.49	Woensdag	0	0	0	0	0	0	1	1	0	0	1	3
17277	Fri May 15 15:26:43 2009	39	8	4	117.46	Bonzen van het hart	0	0	0	1	0	1	0	0	0	1	0	1
17277	Fri May 15 15:26:47 2009	39	9	5	117.48	Teneergeslagen	1	1	0	0	0	0	0	0	0	0	1	1
17277	Fri May 15 15:26:52 2009	39	10	5	117.49	Donderdag	0	0	0	0	0	0	1	1	0	0	1	4
17277	Fri May 15 15:26:56 2009	39	11	4	117.49	Maandag	0	0	0	0	0	0	1	1	0	0	1	1
17277	Fri May 15 15:27:01 2009	39	12	4	117.48	Vlug geïrriteerd	1	1	0	0	0	0	0	0	0	0	1	2
17277	Fri May 15 15:27:05 2009	39	13	5	117.48	Zenuwachtig	1	1	0	0	0	0	0	0	0	0	1	1
17277	Fri May 15 15:27:10 2009	39	14	4	117.48	Beschaamd	1	1	0	0	0	0	0	0	0	0	1	1
17277	Fri May 15 15:27:14 2009	39	15	4	117.49	Hoofdpijn	0	0	0	1	0	1	0	0	0	1	0	2
17277	Fri May 15 15:28:04 2009	41	1	4	117.49	Maandag	0	0	0	0	0	0	1	1	0	0	1	1
17277	Fri May 15 15:28:09 2009	41	2	4	117.46	Buik- of maagkrampen	0	0	0	1	0	1	0	0	0	1	0	1
17277	Fri May 15 15:28:13 2009	41	3	5	117.50	Bang	1	1	0	0	0	0	0	0	0	0	1	1
17277	Fri May 15 15:28:18 2009	41	4	4	117.48	Vlug geïrriteerd	1	1	0	0	0	0	0	0	0	0	1	1
17277	Fri May 15 15:28:22 2009	41	5	4	117.50	Dinsdag	0	0	0	0	0	0	1	1	0	0	1	2
17277	Fri May 15 15:28:27 2009	41	6	4	117.46	Bonzen van het hart	0	0	0	1	0	1	0	0	0	1	0	1
17277	Fri May 15 15:28:32 2009	41	7	4	117.48	Zenuwachtig	1	1	0	0	0	0	0	0	0	0	1	1
17277	Fri May 15 15:28:36 2009	41	8	4	117.48	Vermoeidheid	0	0	0	1	0	1	0	0	0	1	0	2
17277	Fri May 15 15:28:41 2009	41	9	4	117.48	Teneergeslagen	1	1	0	0	0	0	0	0	0	0	1	1
17277	Fri May 15 15:28:45 2009	41	10	5	117.50	Dinsdag	0	0	0	0	0	0	1	0	1	1	0	2
17277	Fri May 15 15:28:50 2009	41	11	4	117.49	Donderdag	0	0	0	0	0	0	1	1	0	0	1	4
17277	Fri May 15 15:28:54 2009	41	12	4	117.49	Hoofdpijn	0	0	0	1	0	1	0	0	0	1	0	1
17277	Fri May 15 15:28:59 2009	41	13	5	117.48	Beschaamd	1	1	0	0	0	0	0	0	0	0	1	1
17277	Fri May 15 15:29:03 2009	41	14	4	117.49	Woensdag	0	0	0	0	0	0	1	1	0	0	1	3
17277	Fri May 15 15:29:08 2009	41	15	5	117.43	Benauwd gevoel in en om de borst	0	0	0	1	0	1	0	0	0	1	0	1
17277	Fri May 15 15:29:58 2009	43	1	7	117.49	Woensdag	0	0	0	0	0	0	1	1	0	0	1	3
17277	Fri May 15 15:30:02 2009	43	2	4	117.48	Vermoeidheid	0	0	0	1	0	1	0	0	0	1	0	2
17277	Fri May 15 15:30:07 2009	43	3	4	117.46	Buik- of maagkrampen	0	0	0	1	0	1	0	0	0	1	0	1
17277	Fri May 15 15:30:11 2009	43	4	5	117.43	Benauwd gevoel in en om de borst	0	0	0	1	0	1	0	0	0	1	0	2
17277	Fri May 15 15:30:16 2009	43	5	4	117.48	Zenuwachtig	1	1	0	0	0	0	0	0	0	0	1	2
17277	Fri May 15 15:30:20 2009	43	6	5	117.50	Dinsdag	0	0	0	0	0	0	1	1	0	0	1	2
17277	Fri May 15 15:30:25 2009	43	7	5	117.46	Bonzen van het hart	0	0	0	1	0	1	0	0	0	1	0	2
17277	Fri May 15 15:30:29 2009	43	8	4	117.49	Hoofdpijn	0	0	0	1	0	1	0	0	0	1	0	2
17277	Fri May 15 15:30:34 2009	43	9	4	117.48	Beschaamd	1	1	0	0	0	0	0	0	0	0	1	1
17277	Fri May 15 15:30:39 2009	43	10	5	117.48	Vlug geïrriteerd	1	1	0	0	0	0	0	0	0	0	1	2
17277	Fri May 15 15:30:43 2009	43	11	4	117.50	Bang	1	1	0	0	0	0	0	0	0	0	1	1
17277	Fri May 15 15:30:48 2009	43	12	4	117.49	Donderdag	0	0	0	0	0	0	1	1	0	0	1	4
17277	Fri May 15 15:30:52 2009	43	13	5	117.50	Dinsdag	0	0	0	0	0	0	1	0	1	1	0	2
17277	Fri May 15 15:30:57 2009	43	14	5	117.48	Teneergeslagen	1	1	0	0	0	0	0	0	0	0	1	3
17277	Fri May 15 15:31:01 2009	43	15	4	117.49	Maandag	0	0	0	0	0	0	1	1	0	0	1	1
17277	Fri May 15 15:31:51 2009	45	1	4	117.49	Maandag	0	0	0	0	0	0	1	0	1	1	0	1
17277	Fri May 15 15:31:56 2009	45	2	5	117.41	Onvoldoende diep kunnen doorademen	0	0	0	1	1	0	0	0	0	0	1	1
17277	Fri May 15 15:32:00 2009	45	3	4	117.50	Schuldig	1	0	1	0	0	0	0	0	0	1	0	1
17277	Fri May 15 15:32:05 2009	45	4	4	117.50	Vijandig	1	0	1	0	0	0	0	0	0	1	0	1
17277	Fri May 15 15:32:09 2009	45	5	5	117.50	Spierpijn	0	0	0	1	1	0	0	0	0	0	1	1
17277	Fri May 15 15:32:14 2009	45	6	4	117.49	Bedroefd	1	0	1	0	0	0	0	0	0	1	0	2
17277	Fri May 15 15:32:18 2009	45	7	4	117.49	Gespannen	1	0	1	0	0	0	0	0	0	1	0	2
17277	Fri May 15 15:32:23 2009	45	8	5	117.49	Woensdag	0	0	0	0	0	0	1	0	1	1	0	3
17277	Fri May 15 15:32:27 2009	45	9	4	117.48	Misselijkheid	0	0	0	1	1	0	0	0	0	0	1	1
17277	Fri May 15 15:32:32 2009	45	10	10	117.50	Angstig	1	0	1	0	0	0	0	0	0	1	0	2
17277	Fri May 15 15:32:37 2009	45	11	7	117.50	Vrijdag	0	0	0	0	0	0	1	1	0	0	1	5
17277	Fri May 15 15:32:41 2009	45	12	4	117.50	Vrijdag	0	0	0	0	0	0	1	0	1	1	0	5
17277	Fri May 15 15:32:46 2009	45	13	4	117.48	Duizeligheid	0	0	0	1	1	0	0	0	0	0	1	2
17277	Fri May 15 15:32:50 2009	45	14	6	117.48	Snelle hartslag	0	0	0	1	1	0	0	0	0	0	1	2
17277	Fri May 15 15:32:55 2009	45	15	5	117.49	Donderdag	0	0	0	0	0	0	1	0	1	1	0	4
17277	Fri May 15 15:33:45 2009	47	1	4	117.49	Gespannen	1	0	1	0	0	0	0	0	0	1	0	1
17277	Fri May 15 15:33:49 2009	47	2	5	117.50	Spierpijn	0	0	0	1	1	0	0	0	0	0	1	1
17277	Fri May 15 15:33:54 2009	47	3	6	117.48	Duizeligheid	0	0	0	1	1	0	0	0	0	0	1	2
17277	Fri May 15 15:33:58 2009	47	4	5	117.49	Donderdag	0	0	0	0	0	0	1	0	1	1	0	4
17277	Fri May 15 15:34:03 2009	47	5	5	117.50	Angstig	1	0	1	0	0	0	0	0	0	1	0	1
17277	Fri May 15 15:34:07 2009	47	6	4	117.49	Bedroefd	1	0	1	0	0	0	0	0	0	1	0	1
17277	Fri May 15 15:34:12 2009	47	7	4	117.41	Onvoldoende diep kunnen doorademen	0	0	0	1	1	0	0	0	0	0	1	1
17277	Fri May 15 15:34:16 2009	47	8	5	117.48	Snelle hartslag	0	0	0	1	1	0	0	0	0	0	1	1
17277	Fri May 15 15:34:21 2009	47	9	4	117.50	Vijandig	1	0	1	0	0	0	0	0	0	1	0	2
17277	Fri May 15 15:34:25 2009	47	10	4	117.49	Woensdag	0	0	0	0	0	0	1	0	1	1	0	3
17277	Fri May 15 15:34:30 2009	47	11	5	117.50	Vrijdag	0	0	0	0	0	0	1	1	0	0	1	5
17277	Fri May 15 15:34:35 2009	47	12	4	117.50	Vrijdag	0	0	0	0	0	0	1	0	1	1	0	5
17277	Fri May 15 15:34:39 2009	47	13	4	117.48	Misselijkheid	0	0	0	1	1	0	0	0	0	0	1	1
17277	Fri May 15 15:34:44 2009	47	14	5	117.49	Maandag	0	0	0	0	0	0	1	0	1	1	0	1
17277	Fri May 15 15:34:48 2009	47	15	5	117.50	Schuldig	1	0	1	0	0	0	0	0	0	1	0	1
17277	Fri May 15 15:35:38 2009	49	1	4	117.50	Vijandig	1	0	1	0	0	0	0	0	0	1	0	1
17277	Fri May 15 15:35:43 2009	49	2	7	117.49	Gespannen	1	0	1	0	0	0	0	0	0	1	0	2
17277	Fri May 15 15:35:47 2009	49	3	4	117.50	Vrijdag	0	0	0	0	0	0	1	1	0	0	1	5
17277	Fri May 15 15:35:52 2009	49	4	4	117.49	Bedroefd	1	0	1	0	0	0	0	0	0	1	0	1
17277	Fri May 15 15:35:56 2009	49	5	5	117.50	Vrijdag	0	0	0	0	0	0	1	0	1	1	0	5
17277	Fri May 15 15:36:01 2009	49	6	4	117.48	Misselijkheid	0	0	0	1	1	0	0	0	0	0	1	1
17277	Fri May 15 15:36:05 2009	49	7	6	117.48	Snelle hartslag	0	0	0	1	1	0	0	0	0	0	1	1
17277	Fri May 15 15:36:10 2009	49	8	5	117.49	Donderdag	0	0	0	0	0	0	1	0	1	1	0	4
17277	Fri May 15 15:36:14 2009	49	9	4	117.48	Duizeligheid	0	0	0	1	1	0	0	0	0	0	1	2
17277	Fri May 15 15:36:19 2009	49	10	4	117.49	Maandag	0	0	0	0	0	0	1	0	1	1	0	1
17277	Fri May 15 15:36:23 2009	49	11	5	117.50	Spierpijn	0	0	0	1	1	0	0	0	0	0	1	1
17277	Fri May 15 15:36:28 2009	49	12	4	117.50	Schuldig	1	0	1	0	0	0	0	0	0	1	0	1
17277	Fri May 15 15:36:33 2009	49	13	4	117.41	Onvoldoende diep kunnen doorademen	0	0	0	1	1	0	0	0	0	0	1	1
17277	Fri May 15 15:36:37 2009	49	14	5	117.49	Woensdag	0	0	0	0	0	0	1	0	1	1	0	3
17277	Fri May 15 15:36:42 2009	49	15	5	117.50	Angstig	1	0	1	0	0	0	0	0	0	1	0	1
17277	Fri May 15 15:39:41 2009	51	1	4	117.49	Hoofdpijn	0	0	0	1	0	1	0	0	0	1	0	1
17277	Fri May 15 15:39:46 2009	51	2	4	117.50	Vrijdag	0	0	0	0	0	0	1	0	1	1	0	5
17277	Fri May 15 15:39:51 2009	51	3	4	117.46	Bonzen van het hart	0	0	0	1	0	1	0	0	0	1	0	1
17277	Fri May 15 15:39:55 2009	51	4	5	117.48	Vermoeidheid	0	0	0	1	0	1	0	0	0	1	0	3
17277	Fri May 15 15:40:00 2009	51	5	6	117.50	Vijandig	1	0	1	0	0	0	0	0	0	1	0	1
17277	Fri May 15 15:40:04 2009	51	6	4	117.49	Donderdag	0	0	0	0	0	0	1	1	0	0	1	4
17277	Fri May 15 15:40:09 2009	51	7	5	117.49	Maandag	0	0	0	0	0	0	1	1	0	0	1	1
17277	Fri May 15 15:40:13 2009	51	8	4	117.46	Buik- of maagkrampen	0	0	0	1	0	1	0	0	0	1	0	1
17277	Fri May 15 15:40:18 2009	51	9	4	117.49	Woensdag	0	0	0	0	0	0	1	1	0	0	1	3
17277	Fri May 15 15:40:22 2009	51	10	4	117.49	Gespannen	1	0	1	0	0	0	0	0	0	1	0	1
17277	Fri May 15 15:40:27 2009	51	11	7	117.49	Bedroefd	1	0	1	0	0	0	0	0	0	1	0	1
17277	Fri May 15 15:40:31 2009	51	12	4	117.50	Schuldig	1	0	1	0	0	0	0	0	0	1	0	1
17277	Fri May 15 15:40:36 2009	51	13	5	117.49	Woensdag	0	0	0	0	0	0	1	0	1	1	0	3
17277	Fri May 15 15:40:40 2009	51	14	5	117.50	Angstig	1	0	1	0	0	0	0	0	0	1	0	1
17277	Fri May 15 15:40:45 2009	51	15	4	117.43	Benauwd gevoel in en om de borst	0	0	0	1	0	1	0	0	0	1	0	1
17277	Fri May 15 15:41:35 2009	53	1	5	117.49	Maandag	0	0	0	0	0	0	1	1	0	0	1	1
17277	Fri May 15 15:41:39 2009	53	2	4	117.50	Vrijdag	0	0	0	0	0	0	1	0	1	1	0	5
17277	Fri May 15 15:41:44 2009	53	3	4	117.49	Donderdag	0	0	0	0	0	0	1	1	0	0	1	4
17277	Fri May 15 15:41:49 2009	53	4	5	117.49	Woensdag	0	0	0	0	0	0	1	1	0	0	1	3
17277	Fri May 15 15:41:53 2009	53	5	4	117.43	Benauwd gevoel in en om de borst	0	0	0	1	0	1	0	0	0	1	0	2
17277	Fri May 15 15:41:58 2009	53	6	5	117.46	Buik- of maagkrampen	0	0	0	1	0	1	0	0	0	1	0	1
17277	Fri May 15 15:42:02 2009	53	7	5	117.49	Gespannen	1	0	1	0	0	0	0	0	0	1	0	2
17277	Fri May 15 15:42:07 2009	53	8	4	117.49	Bedroefd	1	0	1	0	0	0	0	0	0	1	0	2
17277	Fri May 15 15:42:11 2009	53	9	4	117.46	Bonzen van het hart	0	0	0	1	0	1	0	0	0	1	0	2
17277	Fri May 15 15:42:16 2009	53	10	4	117.50	Vijandig	1	0	1	0	0	0	0	0	0	1	0	3
17277	Fri May 15 15:42:20 2009	53	11	5	117.49	Hoofdpijn	0	0	0	1	0	1	0	0	0	1	0	2
17277	Fri May 15 15:42:25 2009	53	12	4	117.48	Vermoeidheid	0	0	0	1	0	1	0	0	0	1	0	3
17277	Fri May 15 15:42:29 2009	53	13	4	117.50	Schuldig	1	0	1	0	0	0	0	0	0	1	0	1
17277	Fri May 15 15:42:34 2009	53	14	5	117.49	Woensdag	0	0	0	0	0	0	1	0	1	1	0	3
17277	Fri May 15 15:42:38 2009	53	15	6	117.50	Angstig	1	0	1	0	0	0	0	0	0	1	0	2
17277	Fri May 15 15:43:28 2009	55	1	4	117.49	Gespannen	1	0	1	0	0	0	0	0	0	1	0	2
17277	Fri May 15 15:43:33 2009	55	2	5	117.50	Schuldig	1	0	1	0	0	0	0	0	0	1	0	1
17277	Fri May 15 15:43:37 2009	55	3	4	117.50	Vijandig	1	0	1	0	0	0	0	0	0	1	0	2
17277	Fri May 15 15:43:42 2009	55	4	6	117.46	Bonzen van het hart	0	0	0	1	0	1	0	0	0	1	0	2
17277	Fri May 15 15:43:47 2009	55	5	6	117.49	Hoofdpijn	0	0	0	1	0	1	0	0	0	1	0	1
17277	Fri May 15 15:43:51 2009	55	6	4	117.46	Buik- of maagkrampen	0	0	0	1	0	1	0	0	0	1	0	1
17277	Fri May 15 15:43:56 2009	55	7	5	117.49	Woensdag	0	0	0	0	0	0	1	0	1	1	0	3
17277	Fri May 15 15:44:00 2009	55	8	5	117.49	Woensdag	0	0	0	0	0	0	1	1	0	0	1	3
17277	Fri May 15 15:44:05 2009	55	9	4	117.48	Vermoeidheid	0	0	0	1	0	1	0	0	0	1	0	3
17277	Fri May 15 15:44:09 2009	55	10	6	117.43	Benauwd gevoel in en om de borst	0	0	0	1	0	1	0	0	0	1	0	3
17277	Fri May 15 15:44:14 2009	55	11	6	117.49	Bedroefd	1	0	1	0	0	0	0	0	0	1	0	2
17277	Fri May 15 15:44:18 2009	55	12	5	117.50	Vrijdag	0	0	0	0	0	0	1	0	1	1	0	5
17277	Fri May 15 15:44:23 2009	55	13	4	117.49	Donderdag	0	0	0	0	0	0	1	1	0	0	1	4
17277	Fri May 15 15:44:27 2009	55	14	5	117.49	Maandag	0	0	0	0	0	0	1	1	0	0	1	1
17277	Fri May 15 15:44:32 2009	55	15	5	117.50	Angstig	1	0	1	0	0	0	0	0	0	1	0	2
17277	Fri May 15 15:45:22 2009	57	1	4	117.50	Dinsdag	0	0	0	0	0	0	1	1	0	0	1	2
17277	Fri May 15 15:45:26 2009	57	2	5	117.48	Beschaamd	1	1	0	0	0	0	0	0	0	0	1	1
17277	Fri May 15 15:45:31 2009	57	3	7	117.49	Maandag	0	0	0	0	0	0	1	0	1	1	0	1
17277	Fri May 15 15:45:35 2009	57	4	4	117.48	Duizeligheid	0	0	0	1	1	0	0	0	0	0	1	2
17277	Fri May 15 15:45:40 2009	57	5	4	117.48	Snelle hartslag	0	0	0	1	1	0	0	0	0	0	1	2
17277	Fri May 15 15:45:44 2009	57	6	5	117.50	Vrijdag	0	0	0	0	0	0	1	1	0	0	1	5
17277	Fri May 15 15:45:49 2009	57	7	4	117.48	Zenuwachtig	1	1	0	0	0	0	0	0	0	0	1	2
17277	Fri May 15 15:45:53 2009	57	8	5	117.50	Dinsdag	0	0	0	0	0	0	1	0	1	1	0	2
17277	Fri May 15 15:45:58 2009	57	9	5	117.50	Bang	1	1	0	0	0	0	0	0	0	0	1	2
17277	Fri May 15 15:46:03 2009	57	10	4	117.48	Vlug geïrriteerd	1	1	0	0	0	0	0	0	0	0	1	3
17277	Fri May 15 15:46:07 2009	57	11	4	117.48	Teneergeslagen	1	1	0	0	0	0	0	0	0	0	1	1
17277	Fri May 15 15:46:12 2009	57	12	6	117.49	Donderdag	0	0	0	0	0	0	1	0	1	1	0	4
17277	Fri May 15 15:46:16 2009	57	13	4	117.48	Misselijkheid	0	0	0	1	1	0	0	0	0	0	1	1
17277	Fri May 15 15:46:21 2009	57	14	4	117.50	Spierpijn	0	0	0	1	1	0	0	0	0	0	1	1
17277	Fri May 15 15:46:25 2009	57	15	5	117.41	Onvoldoende diep kunnen doorademen	0	0	0	1	1	0	0	0	0	0	1	1
17277	Fri May 15 15:47:15 2009	59	1	4	117.50	Spierpijn	0	0	0	1	1	0	0	0	0	0	1	1
17277	Fri May 15 15:47:20 2009	59	2	6	117.48	Duizeligheid	0	0	0	1	1	0	0	0	0	0	1	3
17277	Fri May 15 15:47:24 2009	59	3	5	117.49	Donderdag	0	0	0	0	0	0	1	0	1	1	0	4
17277	Fri May 15 15:47:29 2009	59	4	4	117.48	Beschaamd	1	1	0	0	0	0	0	0	0	0	1	1
17277	Fri May 15 15:47:33 2009	59	5	4	117.48	Snelle hartslag	0	0	0	1	1	0	0	0	0	0	1	3
17277	Fri May 15 15:47:38 2009	59	6	5	117.48	Zenuwachtig	1	1	0	0	0	0	0	0	0	0	1	2
17277	Fri May 15 15:47:42 2009	59	7	4	117.41	Onvoldoende diep kunnen doorademen	0	0	0	1	1	0	0	0	0	0	1	2
17277	Fri May 15 15:47:47 2009	59	8	6	117.48	Misselijkheid	0	0	0	1	1	0	0	0	0	0	1	2
17277	Fri May 15 15:47:52 2009	59	9	6	117.50	Dinsdag	0	0	0	0	0	0	1	1	0	0	1	2
17277	Fri May 15 15:47:56 2009	59	10	5	117.50	Vrijdag	0	0	0	0	0	0	1	1	0	0	1	5
17277	Fri May 15 15:48:01 2009	59	11	4	117.50	Bang	1	1	0	0	0	0	0	0	0	0	1	2
17277	Fri May 15 15:48:05 2009	59	12	6	117.50	Dinsdag	0	0	0	0	0	0	1	0	1	1	0	2
17277	Fri May 15 15:48:10 2009	59	13	7	117.48	Teneergeslagen	1	1	0	0	0	0	0	0	0	0	1	3
17277	Fri May 15 15:48:14 2009	59	14	4	117.49	Maandag	0	0	0	0	0	0	1	0	1	1	0	1
17277	Fri May 15 15:48:19 2009	59	15	4	117.48	Vlug geïrriteerd	1	1	0	0	0	0	0	0	0	0	1	3
17277	Fri May 15 15:49:09 2009	61	1	4	117.48	Snelle hartslag	0	0	0	1	1	0	0	0	0	0	1	2
17277	Fri May 15 15:49:13 2009	61	2	4	117.50	Spierpijn	0	0	0	1	1	0	0	0	0	0	1	1
17277	Fri May 15 15:49:18 2009	61	3	6	117.50	Dinsdag	0	0	0	0	0	0	1	0	1	1	0	2
17277	Fri May 15 15:49:22 2009	61	4	4	117.48	Duizeligheid	0	0	0	1	1	0	0	0	0	0	1	1
17277	Fri May 15 15:49:27 2009	61	5	6	117.48	Misselijkheid	0	0	0	1	1	0	0	0	0	0	1	1
17277	Fri May 15 15:49:31 2009	61	6	5	117.49	Maandag	0	0	0	0	0	0	1	0	1	1	0	1
17277	Fri May 15 15:49:36 2009	61	7	4	117.50	Dinsdag	0	0	0	0	0	0	1	1	0	0	1	2
17277	Fri May 15 15:49:40 2009	61	8	4	117.50	Vrijdag	0	0	0	0	0	0	1	1	0	0	1	5
17277	Fri May 15 15:49:45 2009	61	9	5	117.48	Beschaamd	1	1	0	0	0	0	0	0	0	0	1	1
17277	Fri May 15 15:49:50 2009	61	10	4	117.48	Zenuwachtig	1	1	0	0	0	0	0	0	0	0	1	2
17277	Fri May 15 15:49:54 2009	61	11	4	117.41	Onvoldoende diep kunnen doorademen	0	0	0	1	1	0	0	0	0	0	1	1
17277	Fri May 15 15:49:59 2009	61	12	4	117.50	Bang	1	1	0	0	0	0	0	0	0	0	1	2
17277	Fri May 15 15:50:03 2009	61	13	5	117.49	Donderdag	0	0	0	0	0	0	1	0	1	1	0	4
17277	Fri May 15 15:50:08 2009	61	14	4	117.48	Vlug geïrriteerd	1	1	0	0	0	0	0	0	0	0	1	2
17277	Fri May 15 15:50:12 2009	61	15	7	117.48	Teneergeslagen	1	1	0	0	0	0	0	0	0	0	1	1
17277	Fri May 15 15:53:11 2009	63	1	4	117.49	Woensdag	0	0	0	0	0	0	1	1	0	0	1	3
17277	Fri May 15 15:53:16 2009	63	2	4	117.49	Donderdag	0	0	0	0	0	0	1	0	1	1	0	4
17277	Fri May 15 15:53:20 2009	63	3	4	117.43	Benauwd gevoel in en om de borst	0	0	0	1	0	1	0	0	0	1	0	1
17277	Fri May 15 15:53:25 2009	63	4	5	117.50	Vrijdag	0	0	0	0	0	0	1	0	1	1	0	5
17277	Fri May 15 15:53:29 2009	63	5	7	117.48	Vermoeidheid	0	0	0	1	0	1	0	0	0	1	0	2
17277	Fri May 15 15:53:34 2009	63	6	4	117.49	Hoofdpijn	0	0	0	1	0	1	0	0	0	1	0	1
17277	Fri May 15 15:53:38 2009	63	7	6	117.48	Beschaamd	1	1	0	0	0	0	0	0	0	0	1	1
17277	Fri May 15 15:53:43 2009	63	8	7	117.48	Vlug geïrriteerd	1	1	0	0	0	0	0	0	0	0	1	1
17277	Fri May 15 15:53:48 2009	63	9	4	117.49	Donderdag	0	0	0	0	0	0	1	1	0	0	1	4
17277	Fri May 15 15:53:52 2009	63	10	4	117.48	Zenuwachtig	1	1	0	0	0	0	0	0	0	0	1	2
17277	Fri May 15 15:53:57 2009	63	11	6	117.49	Woensdag	0	0	0	0	0	0	1	0	1	1	0	3
17277	Fri May 15 15:54:01 2009	63	12	4	117.46	Buik- of maagkrampen	0	0	0	1	0	1	0	0	0	1	0	1
17277	Fri May 15 15:54:06 2009	63	13	4	117.48	Teneergeslagen	1	1	0	0	0	0	0	0	0	0	1	1
17277	Fri May 15 15:54:10 2009	63	14	6	117.46	Bonzen van het hart	0	0	0	1	0	1	0	0	0	1	0	2
17277	Fri May 15 15:54:15 2009	63	15	4	117.50	Bang	1	1	0	0	0	0	0	0	0	0	1	1
17277	Fri May 15 15:55:05 2009	65	1	4	117.49	Donderdag	0	0	0	0	0	0	1	0	1	1	0	4
17277	Fri May 15 15:55:09 2009	65	2	6	117.50	Vrijdag	0	0	0	0	0	0	1	0	1	1	0	5
17277	Fri May 15 15:55:14 2009	65	3	4	117.46	Buik- of maagkrampen	0	0	0	1	0	1	0	0	0	1	0	1
17277	Fri May 15 15:55:18 2009	65	4	6	117.48	Vermoeidheid	0	0	0	1	0	1	0	0	0	1	0	2
17277	Fri May 15 15:55:23 2009	65	5	5	117.43	Benauwd gevoel in en om de borst	0	0	0	1	0	1	0	0	0	1	0	1
17277	Fri May 15 15:55:27 2009	65	6	5	117.49	Woensdag	0	0	0	0	0	0	1	1	0	0	1	3
17277	Fri May 15 15:55:32 2009	65	7	5	117.48	Vlug geïrriteerd	1	1	0	0	0	0	0	0	0	0	1	1
17277	Fri May 15 15:55:36 2009	65	8	4	117.48	Zenuwachtig	1	1	0	0	0	0	0	0	0	0	1	2
17277	Fri May 15 15:55:41 2009	65	9	5	117.49	Hoofdpijn	0	0	0	1	0	1	0	0	0	1	0	2
17277	Fri May 15 15:55:45 2009	65	10	10	117.48	Teneergeslagen	1	1	0	0	0	0	0	0	0	0	1	2
17277	Fri May 15 15:55:50 2009	65	11	6	117.46	Bonzen van het hart	0	0	0	1	0	1	0	0	0	1	0	1
17277	Fri May 15 15:55:55 2009	65	12	5	117.49	Donderdag	0	0	0	0	0	0	1	1	0	0	1	4
17277	Fri May 15 15:55:59 2009	65	13	6	117.48	Beschaamd	1	1	0	0	0	0	0	0	0	0	1	2
17277	Fri May 15 15:56:04 2009	65	14	4	117.50	Bang	1	1	0	0	0	0	0	0	0	0	1	1
17277	Fri May 15 15:56:08 2009	65	15	5	117.49	Woensdag	0	0	0	0	0	0	1	0	1	1	0	3
17277	Fri May 15 15:56:58 2009	67	1	4	117.49	Donderdag	0	0	0	0	0	0	1	0	1	1	0	4
17277	Fri May 15 15:57:03 2009	67	2	5	117.46	Bonzen van het hart	0	0	0	1	0	1	0	0	0	1	0	2
17277	Fri May 15 15:57:07 2009	67	3	4	117.43	Benauwd gevoel in en om de borst	0	0	0	1	0	1	0	0	0	1	0	3
17277	Fri May 15 15:57:12 2009	67	4	5	117.49	Hoofdpijn	0	0	0	1	0	1	0	0	0	1	0	2
17277	Fri May 15 15:57:16 2009	67	5	6	117.48	Teneergeslagen	1	1	0	0	0	0	0	0	0	0	1	3
17277	Fri May 15 15:57:21 2009	67	6	5	117.48	Zenuwachtig	1	1	0	0	0	0	0	0	0	0	1	2
17277	Fri May 15 15:57:25 2009	67	7	4	117.46	Buik- of maagkrampen	0	0	0	1	0	1	0	0	0	1	0	1
17277	Fri May 15 15:57:30 2009	67	8	4	117.48	Vlug geïrriteerd	1	1	0	0	0	0	0	0	0	0	1	1
17277	Fri May 15 15:57:34 2009	67	9	7	117.50	Bang	1	1	0	0	0	0	0	0	0	0	1	3
17277	Fri May 15 15:57:39 2009	67	10	4	117.49	Woensdag	0	0	0	0	0	0	1	1	0	0	1	3
17277	Fri May 15 15:57:44 2009	67	11	4	117.48	Vermoeidheid	0	0	0	1	0	1	0	0	0	1	0	2
17277	Fri May 15 15:57:48 2009	67	12	5	117.48	Beschaamd	1	1	0	0	0	0	0	0	0	0	1	2
17277	Fri May 15 15:57:53 2009	67	13	6	117.50	Vrijdag	0	0	0	0	0	0	1	0	1	1	0	5
17277	Fri May 15 15:57:57 2009	67	14	4	117.49	Donderdag	0	0	0	0	0	0	1	1	0	0	1	4
17277	Fri May 15 15:58:02 2009	67	15	4	117.49	Woensdag	0	0	0	0	0	0	1	0	1	1	0	3
17277	Fri May 15 15:58:52 2009	69	1	4	117.50	Vijandig	1	0	1	0	0	0	0	0	0	1	0	2
17277	Fri May 15 15:58:56 2009	69	2	4	117.48	Misselijkheid	0	0	0	1	1	0	0	0	0	0	1	2
17277	Fri May 15 15:59:01 2009	69	3	7	117.49	Gespannen	1	0	1	0	0	0	0	0	0	1	0	3
17277	Fri May 15 15:59:05 2009	69	4	4	117.49	Maandag	0	0	0	0	0	0	1	1	0	0	1	1
17277	Fri May 15 15:59:10 2009	69	5	5	117.50	Vrijdag	0	0	0	0	0	0	1	1	0	0	1	5
17277	Fri May 15 15:59:14 2009	69	6	5	117.41	Onvoldoende diep kunnen doorademen	0	0	0	1	1	0	0	0	0	0	1	2
17277	Fri May 15 15:59:19 2009	69	7	5	117.50	Dinsdag	0	0	0	0	0	0	1	1	0	0	1	2
17277	Fri May 15 15:59:23 2009	69	8	6	117.48	Snelle hartslag	0	0	0	1	1	0	0	0	0	0	1	2
17277	Fri May 15 15:59:28 2009	69	9	4	117.50	Schuldig	1	0	1	0	0	0	0	0	0	1	0	2
17277	Fri May 15 15:59:32 2009	69	10	5	117.48	Duizeligheid	0	0	0	1	1	0	0	0	0	0	1	3
17277	Fri May 15 15:59:37 2009	69	11	4	117.49	Bedroefd	1	0	1	0	0	0	0	0	0	1	0	2
17277	Fri May 15 15:59:42 2009	69	12	4	117.49	Maandag	0	0	0	0	0	0	1	0	1	1	0	1
17277	Fri May 15 15:59:46 2009	69	13	5	117.50	Spierpijn	0	0	0	1	1	0	0	0	0	0	1	1
17277	Fri May 15 15:59:51 2009	69	14	6	117.50	Angstig	1	0	1	0	0	0	0	0	0	1	0	3
17277	Fri May 15 15:59:55 2009	69	15	4	117.50	Dinsdag	0	0	0	0	0	0	1	0	1	1	0	2
17277	Fri May 15 16:00:45 2009	71	1	4	117.50	Dinsdag	0	0	0	0	0	0	1	1	0	0	1	2
17277	Fri May 15 16:00:50 2009	71	2	4	117.50	Spierpijn	0	0	0	1	1	0	0	0	0	0	1	1
17277	Fri May 15 16:00:54 2009	71	3	4	117.48	Misselijkheid	0	0	0	1	1	0	0	0	0	0	1	1
17277	Fri May 15 16:00:59 2009	71	4	5	117.50	Angstig	1	0	1	0	0	0	0	0	0	1	0	1
17277	Fri May 15 16:01:03 2009	71	5	6	117.48	Snelle hartslag	0	0	0	1	1	0	0	0	0	0	1	3
17277	Fri May 15 16:01:08 2009	71	6	4	117.48	Duizeligheid	0	0	0	1	1	0	0	0	0	0	1	1
17277	Fri May 15 16:01:12 2009	71	7	5	117.49	Maandag	0	0	0	0	0	0	1	0	1	1	0	1
17277	Fri May 15 16:01:17 2009	71	8	4	117.50	Vrijdag	0	0	0	0	0	0	1	1	0	0	1	5
17277	Fri May 15 16:01:21 2009	71	9	4	117.49	Bedroefd	1	0	1	0	0	0	0	0	0	1	0	1
17277	Fri May 15 16:01:26 2009	71	10	5	117.49	Gespannen	1	0	1	0	0	0	0	0	0	1	0	2
17277	Fri May 15 16:01:30 2009	71	11	4	117.41	Onvoldoende diep kunnen doorademen	0	0	0	1	1	0	0	0	0	0	1	1
17277	Fri May 15 16:01:35 2009	71	12	6	117.50	Dinsdag	0	0	0	0	0	0	1	0	1	1	0	2
17277	Fri May 15 16:01:40 2009	71	13	7	117.50	Schuldig	1	0	1	0	0	0	0	0	0	1	0	2
17277	Fri May 15 16:01:44 2009	71	14	4	117.49	Maandag	0	0	0	0	0	0	1	1	0	0	1	1
17277	Fri May 15 16:01:49 2009	71	15	4	117.50	Vijandig	1	0	1	0	0	0	0	0	0	1	0	1
17277	Fri May 15 16:02:39 2009	73	1	4	117.48	Snelle hartslag	0	0	0	1	1	0	0	0	0	0	1	1
17277	Fri May 15 16:02:43 2009	73	2	5	117.50	Spierpijn	0	0	0	1	1	0	0	0	0	0	1	1
17277	Fri May 15 16:02:48 2009	73	3	4	117.50	Vrijdag	0	0	0	0	0	0	1	1	0	0	1	5
17277	Fri May 15 16:02:52 2009	73	4	6	117.49	Gespannen	1	0	1	0	0	0	0	0	0	1	0	1
17277	Fri May 15 16:02:57 2009	73	5	4	117.41	Onvoldoende diep kunnen doorademen	0	0	0	1	1	0	0	0	0	0	1	1
17277	Fri May 15 16:03:01 2009	73	6	4	117.49	Bedroefd	1	0	1	0	0	0	0	0	0	1	0	1
17277	Fri May 15 16:03:06 2009	73	7	5	117.48	Duizeligheid	0	0	0	1	1	0	0	0	0	0	1	1
17277	Fri May 15 16:03:10 2009	73	8	6	117.48	Misselijkheid	0	0	0	1	1	0	0	0	0	0	1	1
17277	Fri May 15 16:03:15 2009	73	9	4	117.49	Maandag	0	0	0	0	0	0	1	1	0	0	1	1
17277	Fri May 15 16:03:19 2009	73	10	6	117.50	Dinsdag	0	0	0	0	0	0	1	0	1	1	0	2
17277	Fri May 15 16:03:24 2009	73	11	5	117.50	Angstig	1	0	1	0	0	0	0	0	0	1	0	1
17277	Fri May 15 16:03:28 2009	73	12	4	117.50	Schuldig	1	0	1	0	0	0	0	0	0	1	0	1
17277	Fri May 15 16:03:33 2009	73	13	4	117.50	Vijandig	1	0	1	0	0	0	0	0	0	1	0	1
17277	Fri May 15 16:03:38 2009	73	14	5	117.50	Dinsdag	0	0	0	0	0	0	1	1	0	0	1	2
17277	Fri May 15 16:03:42 2009	73	15	4	117.49	Maandag	0	0	0	0	0	0	1	0	1	1	0	1
