# Supplementary material for: Unraveling the Relationship between Trait Negative Affectivity and Habitual Symptom Reporting
Source: PLoS One. 2015 Jan 20;10(1):e0115748. doi: 10.1371/journal.pone.0115748 (PMC4300148; doi:10.1371/journal.pone.0115748)
Supplement: S1 File — Data S1, Contains the raw data of the high NA-high HSR participants. Data S2, Contains the raw data of the high NA-low HSR participants. Data S3, Contains the raw data of the low NA-low HSR participants. (ZIP) [file pone.0115748.s001.zip › Data S1/CR_3_C_EXP2_211331_results.xls]

## Sheet: CR_3_C_EXP2_211331_results
version	timestamp	block number	trial number	lost msec	free VRAM	trial contents	vraagA	vraagA_2	vraagA_1	vraagB	vraagB_2	vraagB_1	vraagC	vraagC_2	vraagC_1	deel1	deel2	value
17277	Mon Nov 30 11:58:36 2009	3	1	2	117.43	Benauwd gevoel in en om de borst	0	0	0	1	0	1	0	0	0	1	0	3
17277	Mon Nov 30 11:58:40 2009	3	2	2	117.48	Vlug geïrriteerd	1	1	0	0	0	0	0	0	0	0	1	2
17277	Mon Nov 30 11:58:45 2009	3	3	5	117.50	Bang	1	1	0	0	0	0	0	0	0	0	1	3
17277	Mon Nov 30 11:58:49 2009	3	4	4	117.49	Hoofdpijn	0	0	0	1	0	1	0	0	0	1	0	1
17277	Mon Nov 30 11:58:54 2009	3	5	4	117.46	Buik- of maagkrampen	0	0	0	1	0	1	0	0	0	1	0	1
17277	Mon Nov 30 11:58:58 2009	3	6	4	117.48	Teneergeslagen	1	1	0	0	0	0	0	0	0	0	1	5
17277	Mon Nov 30 11:59:03 2009	3	7	5	117.49	Woensdag	0	0	0	0	0	0	1	1	0	0	1	3
17277	Mon Nov 30 11:59:08 2009	3	8	4	117.46	Bonzen van het hart	0	0	0	1	0	1	0	0	0	1	0	4
17277	Mon Nov 30 11:59:12 2009	3	9	4	117.48	Vermoeidheid	0	0	0	1	0	1	0	0	0	1	0	2
17277	Mon Nov 30 11:59:17 2009	3	10	5	117.50	Dinsdag	0	0	0	0	0	0	1	0	1	1	0	2
17277	Mon Nov 30 11:59:21 2009	3	11	5	117.49	Maandag	0	0	0	0	0	0	1	1	0	0	1	1
17277	Mon Nov 30 11:59:26 2009	3	12	4	117.50	Dinsdag	0	0	0	0	0	0	1	1	0	0	1	2
17277	Mon Nov 30 11:59:30 2009	3	13	5	117.49	Donderdag	0	0	0	0	0	0	1	1	0	0	1	4
17277	Mon Nov 30 11:59:35 2009	3	14	5	117.48	Zenuwachtig	1	1	0	0	0	0	0	0	0	0	1	1
17277	Mon Nov 30 11:59:39 2009	3	15	4	117.48	Beschaamd	1	1	0	0	0	0	0	0	0	0	1	2
17277	Mon Nov 30 12:00:29 2009	5	1	5	117.49	Hoofdpijn	0	0	0	1	0	1	0	0	0	1	0	1
17277	Mon Nov 30 12:00:34 2009	5	2	4	117.50	Bang	1	1	0	0	0	0	0	0	0	0	1	1
17277	Mon Nov 30 12:00:38 2009	5	3	5	117.48	Zenuwachtig	1	1	0	0	0	0	0	0	0	0	1	1
17277	Mon Nov 30 12:00:43 2009	5	4	5	117.50	Dinsdag	0	0	0	0	0	0	1	1	0	0	1	2
17277	Mon Nov 30 12:00:47 2009	5	5	4	117.49	Donderdag	0	0	0	0	0	0	1	1	0	0	1	4
17277	Mon Nov 30 12:00:52 2009	5	6	4	117.49	Maandag	0	0	0	0	0	0	1	1	0	0	1	1
17277	Mon Nov 30 12:00:57 2009	5	7	4	117.48	Teneergeslagen	1	1	0	0	0	0	0	0	0	0	1	1
17277	Mon Nov 30 12:01:01 2009	5	8	5	117.50	Dinsdag	0	0	0	0	0	0	1	0	1	1	0	2
17277	Mon Nov 30 12:01:06 2009	5	9	4	117.49	Woensdag	0	0	0	0	0	0	1	1	0	0	1	3
17277	Mon Nov 30 12:01:10 2009	5	10	4	117.48	Vlug geïrriteerd	1	1	0	0	0	0	0	0	0	0	1	1
17277	Mon Nov 30 12:01:15 2009	5	11	5	117.46	Bonzen van het hart	0	0	0	1	0	1	0	0	0	1	0	1
17277	Mon Nov 30 12:01:19 2009	5	12	5	117.48	Vermoeidheid	0	0	0	1	0	1	0	0	0	1	0	1
17277	Mon Nov 30 12:01:24 2009	5	13	5	117.46	Buik- of maagkrampen	0	0	0	1	0	1	0	0	0	1	0	1
17277	Mon Nov 30 12:01:28 2009	5	14	4	117.48	Beschaamd	1	1	0	0	0	0	0	0	0	0	1	1
17277	Mon Nov 30 12:01:33 2009	5	15	5	117.43	Benauwd gevoel in en om de borst	0	0	0	1	0	1	0	0	0	1	0	1
17277	Mon Nov 30 12:02:23 2009	7	1	4	117.48	Zenuwachtig	1	1	0	0	0	0	0	0	0	0	1	1
17277	Mon Nov 30 12:02:27 2009	7	2	4	117.49	Hoofdpijn	0	0	0	1	0	1	0	0	0	1	0	1
17277	Mon Nov 30 12:02:32 2009	7	3	5	117.49	Maandag	0	0	0	0	0	0	1	1	0	0	1	1
17277	Mon Nov 30 12:02:36 2009	7	4	5	117.50	Bang	1	1	0	0	0	0	0	0	0	0	1	1
17277	Mon Nov 30 12:02:41 2009	7	5	4	117.49	Woensdag	0	0	0	0	0	0	1	1	0	0	1	3
17277	Mon Nov 30 12:02:46 2009	7	6	6	117.48	Vlug geïrriteerd	1	1	0	0	0	0	0	0	0	0	1	1
17277	Mon Nov 30 12:02:50 2009	7	7	5	117.50	Dinsdag	0	0	0	0	0	0	1	1	0	0	1	2
17277	Mon Nov 30 12:02:55 2009	7	8	4	117.48	Vermoeidheid	0	0	0	1	0	1	0	0	0	1	0	1
17277	Mon Nov 30 12:02:59 2009	7	9	4	117.48	Teneergeslagen	1	1	0	0	0	0	0	0	0	0	1	1
17277	Mon Nov 30 12:03:04 2009	7	10	4	117.46	Bonzen van het hart	0	0	0	1	0	1	0	0	0	1	0	2
17277	Mon Nov 30 12:03:08 2009	7	11	5	117.50	Dinsdag	0	0	0	0	0	0	1	0	1	1	0	2
17277	Mon Nov 30 12:03:13 2009	7	12	4	117.43	Benauwd gevoel in en om de borst	0	0	0	1	0	1	0	0	0	1	0	1
17277	Mon Nov 30 12:03:17 2009	7	13	4	117.46	Buik- of maagkrampen	0	0	0	1	0	1	0	0	0	1	0	1
17277	Mon Nov 30 12:03:22 2009	7	14	4	117.48	Beschaamd	1	1	0	0	0	0	0	0	0	0	1	1
17277	Mon Nov 30 12:03:26 2009	7	15	8	117.49	Donderdag	0	0	0	0	0	0	1	1	0	0	1	4
17277	Mon Nov 30 12:04:16 2009	9	1	5	117.49	Maandag	0	0	0	0	0	0	1	0	1	1	0	1
17277	Mon Nov 30 12:04:21 2009	9	2	4	117.48	Duizeligheid	0	0	0	1	1	0	0	0	0	0	1	1
17277	Mon Nov 30 12:04:25 2009	9	3	4	117.48	Misselijkheid	0	0	0	1	1	0	0	0	0	0	1	1
17277	Mon Nov 30 12:04:30 2009	9	4	5	117.50	Schuldig	1	0	1	0	0	0	0	0	0	1	0	1
17277	Mon Nov 30 12:04:34 2009	9	5	4	117.49	Bedroefd	1	0	1	0	0	0	0	0	0	1	0	1
17277	Mon Nov 30 12:04:39 2009	9	6	4	117.50	Spierpijn	0	0	0	1	1	0	0	0	0	0	1	1
17277	Mon Nov 30 12:04:44 2009	9	7	5	117.49	Woensdag	0	0	0	0	0	0	1	0	1	1	0	3
17277	Mon Nov 30 12:04:48 2009	9	8	5	117.49	Donderdag	0	0	0	0	0	0	1	0	1	1	0	4
17277	Mon Nov 30 12:04:53 2009	9	9	4	117.50	Vijandig	1	0	1	0	0	0	0	0	0	1	0	1
17277	Mon Nov 30 12:04:57 2009	9	10	4	117.49	Gespannen	1	0	1	0	0	0	0	0	0	1	0	1
17277	Mon Nov 30 12:05:02 2009	9	11	5	117.50	Vrijdag	0	0	0	0	0	0	1	1	0	0	1	5
17277	Mon Nov 30 12:05:06 2009	9	12	5	117.41	Onvoldoende diep kunnen doorademen	0	0	0	1	1	0	0	0	0	0	1	1
17277	Mon Nov 30 12:05:11 2009	9	13	4	117.48	Snelle hartslag	0	0	0	1	1	0	0	0	0	0	1	2
17277	Mon Nov 30 12:05:15 2009	9	14	4	117.50	Angstig	1	0	1	0	0	0	0	0	0	1	0	1
17277	Mon Nov 30 12:05:20 2009	9	15	5	117.50	Vrijdag	0	0	0	0	0	0	1	0	1	1	0	5
17277	Mon Nov 30 12:06:10 2009	11	1	5	117.49	Donderdag	0	0	0	0	0	0	1	0	1	1	0	4
17277	Mon Nov 30 12:06:14 2009	11	2	4	117.48	Snelle hartslag	0	0	0	1	1	0	0	0	0	0	1	1
17277	Mon Nov 30 12:06:19 2009	11	3	4	117.48	Duizeligheid	0	0	0	1	1	0	0	0	0	0	1	2
17277	Mon Nov 30 12:06:23 2009	11	4	5	117.49	Gespannen	1	0	1	0	0	0	0	0	0	1	0	1
17277	Mon Nov 30 12:06:28 2009	11	5	4	117.50	Spierpijn	0	0	0	1	1	0	0	0	0	0	1	1
17277	Mon Nov 30 12:06:32 2009	11	6	4	117.41	Onvoldoende diep kunnen doorademen	0	0	0	1	1	0	0	0	0	0	1	1
17277	Mon Nov 30 12:06:37 2009	11	7	6	117.50	Vijandig	1	0	1	0	0	0	0	0	0	1	0	1
17277	Mon Nov 30 12:06:41 2009	11	8	5	117.50	Schuldig	1	0	1	0	0	0	0	0	0	1	0	1
17277	Mon Nov 30 12:06:46 2009	11	9	4	117.48	Misselijkheid	0	0	0	1	1	0	0	0	0	0	1	1
17277	Mon Nov 30 12:06:51 2009	11	10	4	117.50	Vrijdag	0	0	0	0	0	0	1	0	1	1	0	5
17277	Mon Nov 30 12:06:55 2009	11	11	5	117.49	Woensdag	0	0	0	0	0	0	1	0	1	1	0	3
17277	Mon Nov 30 12:07:00 2009	11	12	5	117.50	Angstig	1	0	1	0	0	0	0	0	0	1	0	1
17277	Mon Nov 30 12:07:04 2009	11	13	4	117.50	Vrijdag	0	0	0	0	0	0	1	1	0	0	1	5
17277	Mon Nov 30 12:07:09 2009	11	14	5	117.49	Maandag	0	0	0	0	0	0	1	0	1	1	0	1
17277	Mon Nov 30 12:07:13 2009	11	15	7	117.49	Bedroefd	1	0	1	0	0	0	0	0	0	1	0	1
17277	Mon Nov 30 12:08:03 2009	13	1	4	117.49	Gespannen	1	0	1	0	0	0	0	0	0	1	0	3
17277	Mon Nov 30 12:08:08 2009	13	2	4	117.50	Angstig	1	0	1	0	0	0	0	0	0	1	0	5
17277	Mon Nov 30 12:08:12 2009	13	3	4	117.49	Bedroefd	1	0	1	0	0	0	0	0	0	1	0	4
17277	Mon Nov 30 12:08:17 2009	13	4	4	117.48	Misselijkheid	0	0	0	1	1	0	0	0	0	0	1	3
17277	Mon Nov 30 12:08:21 2009	13	5	5	117.50	Vrijdag	0	0	0	0	0	0	1	0	1	1	0	5
17277	Mon Nov 30 12:08:26 2009	13	6	4	117.49	Maandag	0	0	0	0	0	0	1	0	1	1	0	1
17277	Mon Nov 30 12:08:30 2009	13	7	6	117.50	Spierpijn	0	0	0	1	1	0	0	0	0	0	1	2
17277	Mon Nov 30 12:08:35 2009	13	8	4	117.50	Vijandig	1	0	1	0	0	0	0	0	0	1	0	5
17277	Mon Nov 30 12:08:39 2009	13	9	5	117.50	Vrijdag	0	0	0	0	0	0	1	1	0	0	1	5
17277	Mon Nov 30 12:08:44 2009	13	10	4	117.41	Onvoldoende diep kunnen doorademen	0	0	0	1	1	0	0	0	0	0	1	2
17277	Mon Nov 30 12:08:49 2009	13	11	5	117.49	Woensdag	0	0	0	0	0	0	1	0	1	1	0	3
17277	Mon Nov 30 12:08:53 2009	13	12	5	117.48	Duizeligheid	0	0	0	1	1	0	0	0	0	0	1	1
17277	Mon Nov 30 12:08:58 2009	13	13	4	117.48	Snelle hartslag	0	0	0	1	1	0	0	0	0	0	1	3
17277	Mon Nov 30 12:09:02 2009	13	14	6	117.49	Donderdag	0	0	0	0	0	0	1	0	1	1	0	4
17277	Mon Nov 30 12:09:07 2009	13	15	4	117.50	Schuldig	1	0	1	0	0	0	0	0	0	1	0	2
17277	Mon Nov 30 12:11:56 2009	15	1	4	117.50	Angstig	1	0	1	0	0	0	0	0	0	1	0	5
17277	Mon Nov 30 12:12:01 2009	15	2	5	117.48	Duizeligheid	0	0	0	1	1	0	0	0	0	0	1	2
17277	Mon Nov 30 12:12:05 2009	15	3	6	117.50	Schuldig	1	0	1	0	0	0	0	0	0	1	0	2
17277	Mon Nov 30 12:12:10 2009	15	4	4	117.49	Maandag	0	0	0	0	0	0	1	1	0	0	1	1
17277	Mon Nov 30 12:12:14 2009	15	5	4	117.48	Snelle hartslag	0	0	0	1	1	0	0	0	0	0	1	3
17277	Mon Nov 30 12:12:19 2009	15	6	5	117.49	Woensdag	0	0	0	0	0	0	1	0	1	1	0	3
17277	Mon Nov 30 12:12:23 2009	15	7	4	117.41	Onvoldoende diep kunnen doorademen	0	0	0	1	1	0	0	0	0	0	1	1
17277	Mon Nov 30 12:12:28 2009	15	8	5	117.50	Dinsdag	0	0	0	0	0	0	1	0	1	1	0	2
17277	Mon Nov 30 12:12:32 2009	15	9	2	117.50	Vijandig	1	0	1	0	0	0	0	0	0	1	0	3
17277	Mon Nov 30 12:12:37 2009	15	10	4	117.49	Gespannen	1	0	1	0	0	0	0	0	0	1	0	4
17277	Mon Nov 30 12:12:41 2009	15	11	4	117.50	Spierpijn	0	0	0	1	1	0	0	0	0	0	1	1
17277	Mon Nov 30 12:12:46 2009	15	12	4	117.49	Bedroefd	1	0	1	0	0	0	0	0	0	1	0	3
17277	Mon Nov 30 12:12:50 2009	15	13	5	117.49	Donderdag	0	0	0	0	0	0	1	1	0	0	1	4
17277	Mon Nov 30 12:12:55 2009	15	14	4	117.48	Misselijkheid	0	0	0	1	1	0	0	0	0	0	1	2
17277	Mon Nov 30 12:13:00 2009	15	15	4	117.49	Maandag	0	0	0	0	0	0	1	0	1	1	0	1
17277	Mon Nov 30 12:13:50 2009	17	1	4	117.50	Dinsdag	0	0	0	0	0	0	1	0	1	1	0	2
17277	Mon Nov 30 12:13:54 2009	17	2	5	117.49	Maandag	0	0	0	0	0	0	1	0	1	1	0	1
17277	Mon Nov 30 12:13:59 2009	17	3	5	117.48	Misselijkheid	0	0	0	1	1	0	0	0	0	0	1	1
17277	Mon Nov 30 12:14:03 2009	17	4	4	117.50	Vijandig	1	0	1	0	0	0	0	0	0	1	0	1
17277	Mon Nov 30 12:14:08 2009	17	5	6	117.48	Snelle hartslag	0	0	0	1	1	0	0	0	0	0	1	2
17277	Mon Nov 30 12:14:12 2009	17	6	7	117.49	Maandag	0	0	0	0	0	0	1	1	0	0	1	1
17277	Mon Nov 30 12:14:17 2009	17	7	7	117.50	Spierpijn	0	0	0	1	1	0	0	0	0	0	1	1
17277	Mon Nov 30 12:14:21 2009	17	8	7	117.41	Onvoldoende diep kunnen doorademen	0	0	0	1	1	0	0	0	0	0	1	1
17277	Mon Nov 30 12:14:26 2009	17	9	8	117.50	Angstig	1	0	1	0	0	0	0	0	0	1	0	1
17277	Mon Nov 30 12:14:30 2009	17	10	8	117.49	Bedroefd	1	0	1	0	0	0	0	0	0	1	0	1
17277	Mon Nov 30 12:14:35 2009	17	11	4	117.48	Duizeligheid	0	0	0	1	1	0	0	0	0	0	1	1
17277	Mon Nov 30 12:14:39 2009	17	12	4	117.50	Schuldig	1	0	1	0	0	0	0	0	0	1	0	1
17277	Mon Nov 30 12:14:44 2009	17	13	5	117.49	Woensdag	0	0	0	0	0	0	1	0	1	1	0	3
17277	Mon Nov 30 12:14:48 2009	17	14	5	117.49	Gespannen	1	0	1	0	0	0	0	0	0	1	0	1
17277	Mon Nov 30 12:14:53 2009	17	15	4	117.49	Donderdag	0	0	0	0	0	0	1	1	0	0	1	4
17277	Mon Nov 30 12:15:43 2009	19	1	4	117.49	Woensdag	0	0	0	0	0	0	1	0	1	1	0	3
17277	Mon Nov 30 12:15:48 2009	19	2	5	117.48	Misselijkheid	0	0	0	1	1	0	0	0	0	0	1	1
17277	Mon Nov 30 12:15:52 2009	19	3	4	117.49	Maandag	0	0	0	0	0	0	1	1	0	0	1	1
17277	Mon Nov 30 12:15:57 2009	19	4	4	117.48	Snelle hartslag	0	0	0	1	1	0	0	0	0	0	1	1
17277	Mon Nov 30 12:16:01 2009	19	5	6	117.48	Duizeligheid	0	0	0	1	1	0	0	0	0	0	1	1
17277	Mon Nov 30 12:16:06 2009	19	6	5	117.49	Bedroefd	1	0	1	0	0	0	0	0	0	1	0	1
17277	Mon Nov 30 12:16:10 2009	19	7	5	117.50	Vijandig	1	0	1	0	0	0	0	0	0	1	0	1
17277	Mon Nov 30 12:16:15 2009	19	8	5	117.49	Donderdag	0	0	0	0	0	0	1	1	0	0	1	4
17277	Mon Nov 30 12:16:19 2009	19	9	4	117.50	Schuldig	1	0	1	0	0	0	0	0	0	1	0	1
17277	Mon Nov 30 12:16:24 2009	19	10	6	117.49	Gespannen	1	0	1	0	0	0	0	0	0	1	0	1
17277	Mon Nov 30 12:16:28 2009	19	11	4	117.49	Maandag	0	0	0	0	0	0	1	0	1	1	0	1
17277	Mon Nov 30 12:16:33 2009	19	12	5	117.41	Onvoldoende diep kunnen doorademen	0	0	0	1	1	0	0	0	0	0	1	1
17277	Mon Nov 30 12:16:37 2009	19	13	5	117.50	Spierpijn	0	0	0	1	1	0	0	0	0	0	1	1
17277	Mon Nov 30 12:16:42 2009	19	14	4	117.50	Angstig	1	0	1	0	0	0	0	0	0	1	0	1
17277	Mon Nov 30 12:16:46 2009	19	15	4	117.50	Dinsdag	0	0	0	0	0	0	1	0	1	1	0	2
17277	Mon Nov 30 12:17:37 2009	21	1	5	117.46	Buik- of maagkrampen	0	0	0	1	0	1	0	0	0	1	0	1
17277	Mon Nov 30 12:17:41 2009	21	2	4	117.43	Benauwd gevoel in en om de borst	0	0	0	1	0	1	0	0	0	1	0	1
17277	Mon Nov 30 12:17:46 2009	21	3	4	117.46	Bonzen van het hart	0	0	0	1	0	1	0	0	0	1	0	1
17277	Mon Nov 30 12:17:50 2009	21	4	6	117.50	Bang	1	1	0	0	0	0	0	0	0	0	1	1
17277	Mon Nov 30 12:17:55 2009	21	5	7	117.48	Vlug geïrriteerd	1	1	0	0	0	0	0	0	0	0	1	1
17277	Mon Nov 30 12:17:59 2009	21	6	5	117.49	Hoofdpijn	0	0	0	1	0	1	0	0	0	1	0	1
17277	Mon Nov 30 12:18:04 2009	21	7	4	117.48	Zenuwachtig	1	1	0	0	0	0	0	0	0	0	1	1
17277	Mon Nov 30 12:18:08 2009	21	8	5	117.50	Dinsdag	0	0	0	0	0	0	1	1	0	0	1	2
17277	Mon Nov 30 12:18:13 2009	21	9	4	117.48	Teneergeslagen	1	1	0	0	0	0	0	0	0	0	1	1
17277	Mon Nov 30 12:18:17 2009	21	10	4	117.49	Donderdag	0	0	0	0	0	0	1	0	1	1	0	4
17277	Mon Nov 30 12:18:22 2009	21	11	5	117.50	Vrijdag	0	0	0	0	0	0	1	1	0	0	1	5
17277	Mon Nov 30 12:18:26 2009	21	12	5	117.50	Vrijdag	0	0	0	0	0	0	1	0	1	1	0	5
17277	Mon Nov 30 12:18:31 2009	21	13	4	117.48	Vermoeidheid	0	0	0	1	0	1	0	0	0	1	0	2
17277	Mon Nov 30 12:18:35 2009	21	14	4	117.48	Beschaamd	1	1	0	0	0	0	0	0	0	0	1	1
17277	Mon Nov 30 12:18:40 2009	21	15	5	117.49	Woensdag	0	0	0	0	0	0	1	1	0	0	1	3
17277	Mon Nov 30 12:19:30 2009	23	1	4	117.48	Zenuwachtig	1	1	0	0	0	0	0	0	0	0	1	1
17277	Mon Nov 30 12:19:35 2009	23	2	4	117.48	Vlug geïrriteerd	1	1	0	0	0	0	0	0	0	0	1	1
17277	Mon Nov 30 12:19:39 2009	23	3	5	117.50	Vrijdag	0	0	0	0	0	0	1	1	0	0	1	5
17277	Mon Nov 30 12:19:44 2009	23	4	4	117.50	Dinsdag	0	0	0	0	0	0	1	1	0	0	1	2
17277	Mon Nov 30 12:19:48 2009	23	5	4	117.48	Beschaamd	1	1	0	0	0	0	0	0	0	0	1	1
17277	Mon Nov 30 12:19:53 2009	23	6	5	117.43	Benauwd gevoel in en om de borst	0	0	0	1	0	1	0	0	0	1	0	1
17277	Mon Nov 30 12:19:57 2009	23	7	5	117.48	Vermoeidheid	0	0	0	1	0	1	0	0	0	1	0	1
17277	Mon Nov 30 12:20:02 2009	23	8	5	117.48	Teneergeslagen	1	1	0	0	0	0	0	0	0	0	1	1
17277	Mon Nov 30 12:20:06 2009	23	9	5	117.49	Donderdag	0	0	0	0	0	0	1	0	1	1	0	4
17277	Mon Nov 30 12:20:11 2009	23	10	5	117.50	Bang	1	1	0	0	0	0	0	0	0	0	1	1
17277	Mon Nov 30 12:20:15 2009	23	11	4	117.46	Buik- of maagkrampen	0	0	0	1	0	1	0	0	0	1	0	1
17277	Mon Nov 30 12:20:20 2009	23	12	4	117.50	Vrijdag	0	0	0	0	0	0	1	0	1	1	0	5
17277	Mon Nov 30 12:20:24 2009	23	13	5	117.49	Woensdag	0	0	0	0	0	0	1	1	0	0	1	3
17277	Mon Nov 30 12:20:29 2009	23	14	5	117.49	Hoofdpijn	0	0	0	1	0	1	0	0	0	1	0	1
17277	Mon Nov 30 12:20:33 2009	23	15	4	117.46	Bonzen van het hart	0	0	0	1	0	1	0	0	0	1	0	2
17277	Mon Nov 30 12:21:23 2009	25	1	4	117.46	Bonzen van het hart	0	0	0	1	0	1	0	0	0	1	0	3
17277	Mon Nov 30 12:21:28 2009	25	2	5	117.43	Benauwd gevoel in en om de borst	0	0	0	1	0	1	0	0	0	1	0	2
17277	Mon Nov 30 12:21:33 2009	25	3	4	117.48	Beschaamd	1	1	0	0	0	0	0	0	0	0	1	2
17277	Mon Nov 30 12:21:37 2009	25	4	4	117.50	Vrijdag	0	0	0	0	0	0	1	1	0	0	1	5
17277	Mon Nov 30 12:21:42 2009	25	5	5	117.49	Woensdag	0	0	0	0	0	0	1	1	0	0	1	3
17277	Mon Nov 30 12:21:46 2009	25	6	5	117.48	Vlug geïrriteerd	1	1	0	0	0	0	0	0	0	0	1	2
17277	Mon Nov 30 12:21:51 2009	25	7	4	117.49	Donderdag	0	0	0	0	0	0	1	0	1	1	0	4
17277	Mon Nov 30 12:21:55 2009	25	8	4	117.50	Dinsdag	0	0	0	0	0	0	1	1	0	0	1	2
17277	Mon Nov 30 12:22:00 2009	25	9	5	117.50	Bang	1	1	0	0	0	0	0	0	0	0	1	4
17277	Mon Nov 30 12:22:04 2009	25	10	4	117.48	Vermoeidheid	0	0	0	1	0	1	0	0	0	1	0	2
17277	Mon Nov 30 12:22:09 2009	25	11	6	117.49	Hoofdpijn	0	0	0	1	0	1	0	0	0	1	0	1
17277	Mon Nov 30 12:22:13 2009	25	12	5	117.48	Zenuwachtig	1	1	0	0	0	0	0	0	0	0	1	3
17277	Mon Nov 30 12:22:18 2009	25	13	7	117.46	Buik- of maagkrampen	0	0	0	1	0	1	0	0	0	1	0	1
17277	Mon Nov 30 12:22:22 2009	25	14	4	117.48	Teneergeslagen	1	1	0	0	0	0	0	0	0	0	1	5
17277	Mon Nov 30 12:22:27 2009	25	15	4	117.50	Vrijdag	0	0	0	0	0	0	1	0	1	1	0	5
17277	Mon Nov 30 12:25:05 2009	27	1	4	117.48	Misselijkheid	0	0	0	1	1	0	0	0	0	0	1	1
17277	Mon Nov 30 12:25:09 2009	27	2	4	117.50	Angstig	1	0	1	0	0	0	0	0	0	1	0	1
17277	Mon Nov 30 12:25:14 2009	27	3	4	117.49	Bedroefd	1	0	1	0	0	0	0	0	0	1	0	1
17277	Mon Nov 30 12:25:18 2009	27	4	6	117.41	Onvoldoende diep kunnen doorademen	0	0	0	1	1	0	0	0	0	0	1	1
17277	Mon Nov 30 12:25:23 2009	27	5	7	117.50	Schuldig	1	0	1	0	0	0	0	0	0	1	0	1
17277	Mon Nov 30 12:25:28 2009	27	6	4	117.50	Vrijdag	0	0	0	0	0	0	1	0	1	1	0	5
17277	Mon Nov 30 12:25:32 2009	27	7	4	117.49	Donderdag	0	0	0	0	0	0	1	1	0	0	1	4
17277	Mon Nov 30 12:25:37 2009	27	8	5	117.49	Donderdag	0	0	0	0	0	0	1	0	1	1	0	4
17277	Mon Nov 30 12:25:41 2009	27	9	5	117.49	Woensdag	0	0	0	0	0	0	1	0	1	1	0	3
17277	Mon Nov 30 12:25:46 2009	27	10	5	117.48	Snelle hartslag	0	0	0	1	1	0	0	0	0	0	1	1
17277	Mon Nov 30 12:25:50 2009	27	11	4	117.50	Spierpijn	0	0	0	1	1	0	0	0	0	0	1	1
17277	Mon Nov 30 12:25:55 2009	27	12	5	117.48	Duizeligheid	0	0	0	1	1	0	0	0	0	0	1	1
17277	Mon Nov 30 12:25:59 2009	27	13	4	117.50	Vijandig	1	0	1	0	0	0	0	0	0	1	0	1
17277	Mon Nov 30 12:26:04 2009	27	14	5	117.49	Gespannen	1	0	1	0	0	0	0	0	0	1	0	1
17277	Mon Nov 30 12:26:08 2009	27	15	5	117.50	Vrijdag	0	0	0	0	0	0	1	1	0	0	1	5
17277	Mon Nov 30 12:26:58 2009	29	1	5	117.50	Vrijdag	0	0	0	0	0	0	1	1	0	0	1	5
17277	Mon Nov 30 12:27:03 2009	29	2	4	117.50	Spierpijn	0	0	0	1	1	0	0	0	0	0	1	1
17277	Mon Nov 30 12:27:07 2009	29	3	4	117.48	Misselijkheid	0	0	0	1	1	0	0	0	0	0	1	2
17277	Mon Nov 30 12:27:12 2009	29	4	5	117.49	Woensdag	0	0	0	0	0	0	1	0	1	1	0	3
17277	Mon Nov 30 12:27:16 2009	29	5	4	117.49	Gespannen	1	0	1	0	0	0	0	0	0	1	0	4
17277	Mon Nov 30 12:27:21 2009	29	6	5	117.50	Schuldig	1	0	1	0	0	0	0	0	0	1	0	2
17277	Mon Nov 30 12:27:26 2009	29	7	5	117.41	Onvoldoende diep kunnen doorademen	0	0	0	1	1	0	0	0	0	0	1	1
17277	Mon Nov 30 12:27:30 2009	29	8	5	117.49	Bedroefd	1	0	1	0	0	0	0	0	0	1	0	4
17277	Mon Nov 30 12:27:35 2009	29	9	4	117.50	Vrijdag	0	0	0	0	0	0	1	0	1	1	0	5
17277	Mon Nov 30 12:27:39 2009	29	10	4	117.48	Duizeligheid	0	0	0	1	1	0	0	0	0	0	1	1
17277	Mon Nov 30 12:27:44 2009	29	11	5	117.48	Snelle hartslag	0	0	0	1	1	0	0	0	0	0	1	4
17277	Mon Nov 30 12:27:48 2009	29	12	5	117.49	Donderdag	0	0	0	0	0	0	1	1	0	0	1	4
17277	Mon Nov 30 12:27:53 2009	29	13	4	117.50	Vijandig	1	0	1	0	0	0	0	0	0	1	0	4
17277	Mon Nov 30 12:27:57 2009	29	14	4	117.50	Angstig	1	0	1	0	0	0	0	0	0	1	0	5
17277	Mon Nov 30 12:28:02 2009	29	15	5	117.49	Donderdag	0	0	0	0	0	0	1	0	1	1	0	4
17277	Mon Nov 30 12:28:52 2009	31	1	4	117.41	Onvoldoende diep kunnen doorademen	0	0	0	1	1	0	0	0	0	0	1	1
17277	Mon Nov 30 12:28:56 2009	31	2	5	117.48	Misselijkheid	0	0	0	1	1	0	0	0	0	0	1	1
17277	Mon Nov 30 12:29:01 2009	31	3	4	117.49	Gespannen	1	0	1	0	0	0	0	0	0	1	0	1
17277	Mon Nov 30 12:29:05 2009	31	4	4	117.48	Duizeligheid	0	0	0	1	1	0	0	0	0	0	1	1
17277	Mon Nov 30 12:29:10 2009	31	5	8	117.48	Snelle hartslag	0	0	0	1	1	0	0	0	0	0	1	2
17277	Mon Nov 30 12:29:14 2009	31	6	5	117.49	Bedroefd	1	0	1	0	0	0	0	0	0	1	0	1
17277	Mon Nov 30 12:29:19 2009	31	7	4	117.50	Vrijdag	0	0	0	0	0	0	1	0	1	1	0	5
17277	Mon Nov 30 12:29:24 2009	31	8	5	117.49	Donderdag	0	0	0	0	0	0	1	1	0	0	1	4
17277	Mon Nov 30 12:29:28 2009	31	9	5	117.50	Angstig	1	0	1	0	0	0	0	0	0	1	0	1
17277	Mon Nov 30 12:29:33 2009	31	10	5	117.50	Spierpijn	0	0	0	1	1	0	0	0	0	0	1	1
17277	Mon Nov 30 12:29:37 2009	31	11	4	117.50	Vijandig	1	0	1	0	0	0	0	0	0	1	0	1
17277	Mon Nov 30 12:29:42 2009	31	12	5	117.49	Donderdag	0	0	0	0	0	0	1	0	1	1	0	4
17277	Mon Nov 30 12:29:46 2009	31	13	5	117.50	Schuldig	1	0	1	0	0	0	0	0	0	1	0	1
17277	Mon Nov 30 12:29:51 2009	31	14	4	117.50	Vrijdag	0	0	0	0	0	0	1	1	0	0	1	5
17277	Mon Nov 30 12:29:55 2009	31	15	4	117.49	Woensdag	0	0	0	0	0	0	1	0	1	1	0	3
17277	Mon Nov 30 12:30:45 2009	33	1	6	117.46	Bonzen van het hart	0	0	0	1	0	1	0	0	0	1	0	2
17277	Mon Nov 30 12:30:50 2009	33	2	5	117.48	Zenuwachtig	1	1	0	0	0	0	0	0	0	0	1	1
17277	Mon Nov 30 12:30:54 2009	33	3	5	117.50	Dinsdag	0	0	0	0	0	0	1	1	0	0	1	2
17277	Mon Nov 30 12:30:59 2009	33	4	5	117.48	Beschaamd	1	1	0	0	0	0	0	0	0	0	1	1
17277	Mon Nov 30 12:31:03 2009	33	5	5	117.48	Teneergeslagen	1	1	0	0	0	0	0	0	0	0	1	1
17277	Mon Nov 30 12:31:08 2009	33	6	4	117.43	Benauwd gevoel in en om de borst	0	0	0	1	0	1	0	0	0	1	0	1
17277	Mon Nov 30 12:31:12 2009	33	7	5	117.46	Buik- of maagkrampen	0	0	0	1	0	1	0	0	0	1	0	1
17277	Mon Nov 30 12:31:17 2009	33	8	4	117.49	Woensdag	0	0	0	0	0	0	1	1	0	0	1	3
17277	Mon Nov 30 12:31:22 2009	33	9	4	117.50	Bang	1	1	0	0	0	0	0	0	0	0	1	1
17277	Mon Nov 30 12:31:26 2009	33	10	6	117.48	Vermoeidheid	0	0	0	1	0	1	0	0	0	1	0	1
17277	Mon Nov 30 12:31:31 2009	33	11	5	117.50	Dinsdag	0	0	0	0	0	0	1	0	1	1	0	2
17277	Mon Nov 30 12:31:35 2009	33	12	4	117.49	Maandag	0	0	0	0	0	0	1	0	1	1	0	1
17277	Mon Nov 30 12:31:40 2009	33	13	6	117.49	Hoofdpijn	0	0	0	1	0	1	0	0	0	1	0	1
17277	Mon Nov 30 12:31:44 2009	33	14	4	117.48	Vlug geïrriteerd	1	1	0	0	0	0	0	0	0	0	1	1
17277	Mon Nov 30 12:31:49 2009	33	15	5	117.49	Maandag	0	0	0	0	0	0	1	1	0	0	1	1
17277	Mon Nov 30 12:32:39 2009	35	1	4	117.48	Teneergeslagen	1	1	0	0	0	0	0	0	0	0	1	4
17277	Mon Nov 30 12:32:43 2009	35	2	5	117.48	Zenuwachtig	1	1	0	0	0	0	0	0	0	0	1	2
17277	Mon Nov 30 12:32:48 2009	35	3	4	117.49	Maandag	0	0	0	0	0	0	1	0	1	1	0	1
17277	Mon Nov 30 12:32:52 2009	35	4	4	117.48	Beschaamd	1	1	0	0	0	0	0	0	0	0	1	2
17277	Mon Nov 30 12:32:57 2009	35	5	6	117.46	Buik- of maagkrampen	0	0	0	1	0	1	0	0	0	1	0	2
17277	Mon Nov 30 12:33:01 2009	35	6	7	117.48	Vlug geïrriteerd	1	1	0	0	0	0	0	0	0	0	1	2
17277	Mon Nov 30 12:33:06 2009	35	7	6	117.49	Woensdag	0	0	0	0	0	0	1	1	0	0	1	3
17277	Mon Nov 30 12:33:10 2009	35	8	4	117.48	Vermoeidheid	0	0	0	1	0	1	0	0	0	1	0	2
17277	Mon Nov 30 12:33:15 2009	35	9	5	117.50	Bang	1	1	0	0	0	0	0	0	0	0	1	5
17277	Mon Nov 30 12:33:20 2009	35	10	4	117.50	Dinsdag	0	0	0	0	0	0	1	0	1	1	0	2
17277	Mon Nov 30 12:33:24 2009	35	11	4	117.43	Benauwd gevoel in en om de borst	0	0	0	1	0	1	0	0	0	1	0	3
17277	Mon Nov 30 12:33:29 2009	35	12	5	117.50	Dinsdag	0	0	0	0	0	0	1	1	0	0	1	2
17277	Mon Nov 30 12:33:33 2009	35	13	5	117.46	Bonzen van het hart	0	0	0	1	0	1	0	0	0	1	0	3
17277	Mon Nov 30 12:33:38 2009	35	14	4	117.49	Maandag	0	0	0	0	0	0	1	1	0	0	1	1
17277	Mon Nov 30 12:33:42 2009	35	15	4	117.49	Hoofdpijn	0	0	0	1	0	1	0	0	0	1	0	1
17277	Mon Nov 30 12:34:32 2009	37	1	4	117.50	Bang	1	1	0	0	0	0	0	0	0	0	1	1
17277	Mon Nov 30 12:34:37 2009	37	2	4	117.46	Buik- of maagkrampen	0	0	0	1	0	1	0	0	0	1	0	1
17277	Mon Nov 30 12:34:41 2009	37	3	7	117.48	Zenuwachtig	1	1	0	0	0	0	0	0	0	0	1	2
17277	Mon Nov 30 12:34:46 2009	37	4	6	117.48	Teneergeslagen	1	1	0	0	0	0	0	0	0	0	1	1
17277	Mon Nov 30 12:34:50 2009	37	5	5	117.43	Benauwd gevoel in en om de borst	0	0	0	1	0	1	0	0	0	1	0	1
17277	Mon Nov 30 12:34:55 2009	37	6	5	117.50	Dinsdag	0	0	0	0	0	0	1	0	1	1	0	2
17277	Mon Nov 30 12:34:59 2009	37	7	4	117.49	Woensdag	0	0	0	0	0	0	1	1	0	0	1	3
17277	Mon Nov 30 12:35:04 2009	37	8	4	117.48	Vermoeidheid	0	0	0	1	0	1	0	0	0	1	0	1
17277	Mon Nov 30 12:35:09 2009	37	9	4	117.49	Hoofdpijn	0	0	0	1	0	1	0	0	0	1	0	1
17277	Mon Nov 30 12:35:13 2009	37	10	5	117.48	Beschaamd	1	1	0	0	0	0	0	0	0	0	1	1
17277	Mon Nov 30 12:35:18 2009	37	11	4	117.50	Dinsdag	0	0	0	0	0	0	1	1	0	0	1	2
17277	Mon Nov 30 12:35:22 2009	37	12	4	117.49	Maandag	0	0	0	0	0	0	1	0	1	1	0	1
17277	Mon Nov 30 12:35:27 2009	37	13	5	117.46	Bonzen van het hart	0	0	0	1	0	1	0	0	0	1	0	1
17277	Mon Nov 30 12:35:31 2009	37	14	6	117.49	Maandag	0	0	0	0	0	0	1	1	0	0	1	1
17277	Mon Nov 30 12:35:36 2009	37	15	8	117.48	Vlug geïrriteerd	1	1	0	0	0	0	0	0	0	0	1	2
17277	Mon Nov 30 12:37:51 2009	39	1	4	117.49	Donderdag	0	0	0	0	0	0	1	0	1	1	0	4
17277	Mon Nov 30 12:37:55 2009	39	2	4	117.49	Hoofdpijn	0	0	0	1	0	1	0	0	0	1	0	1
17277	Mon Nov 30 12:38:00 2009	39	3	5	117.46	Buik- of maagkrampen	0	0	0	1	0	1	0	0	0	1	0	1
17277	Mon Nov 30 12:38:04 2009	39	4	5	117.50	Dinsdag	0	0	0	0	0	0	1	1	0	0	1	2
17277	Mon Nov 30 12:38:09 2009	39	5	4	117.50	Vijandig	1	0	1	0	0	0	0	0	0	1	0	1
17277	Mon Nov 30 12:38:13 2009	39	6	5	117.49	Donderdag	0	0	0	0	0	0	1	1	0	0	1	4
17277	Mon Nov 30 12:38:18 2009	39	7	5	117.48	Vermoeidheid	0	0	0	1	0	1	0	0	0	1	0	2
17277	Mon Nov 30 12:38:22 2009	39	8	5	117.49	Maandag	0	0	0	0	0	0	1	1	0	0	1	1
17277	Mon Nov 30 12:38:27 2009	39	9	4	117.50	Angstig	1	0	1	0	0	0	0	0	0	1	0	1
17277	Mon Nov 30 12:38:31 2009	39	10	5	117.43	Benauwd gevoel in en om de borst	0	0	0	1	0	1	0	0	0	1	0	1
17277	Mon Nov 30 12:38:36 2009	39	11	9	117.49	Gespannen	1	0	1	0	0	0	0	0	0	1	0	2
17277	Mon Nov 30 12:38:40 2009	39	12	4	117.50	Schuldig	1	0	1	0	0	0	0	0	0	1	0	1
17277	Mon Nov 30 12:38:45 2009	39	13	6	117.49	Bedroefd	1	0	1	0	0	0	0	0	0	1	0	1
17277	Mon Nov 30 12:38:49 2009	39	14	10	117.46	Bonzen van het hart	0	0	0	1	0	1	0	0	0	1	0	2
17277	Mon Nov 30 12:38:54 2009	39	15	7	117.49	Maandag	0	0	0	0	0	0	1	0	1	1	0	1
17277	Mon Nov 30 12:39:44 2009	41	1	4	117.50	Vijandig	1	0	1	0	0	0	0	0	0	1	0	1
17277	Mon Nov 30 12:39:48 2009	41	2	5	117.49	Maandag	0	0	0	0	0	0	1	0	1	1	0	1
17277	Mon Nov 30 12:39:53 2009	41	3	4	117.48	Vermoeidheid	0	0	0	1	0	1	0	0	0	1	0	1
17277	Mon Nov 30 12:39:58 2009	41	4	6	117.50	Angstig	1	0	1	0	0	0	0	0	0	1	0	1
17277	Mon Nov 30 12:40:02 2009	41	5	10	117.46	Bonzen van het hart	0	0	0	1	0	1	0	0	0	1	0	2
17277	Mon Nov 30 12:40:07 2009	41	6	4	117.49	Gespannen	1	0	1	0	0	0	0	0	0	1	0	1
17277	Mon Nov 30 12:40:11 2009	41	7	4	117.49	Bedroefd	1	0	1	0	0	0	0	0	0	1	0	1
17277	Mon Nov 30 12:40:16 2009	41	8	5	117.50	Dinsdag	0	0	0	0	0	0	1	1	0	0	1	2
17277	Mon Nov 30 12:40:20 2009	41	9	4	117.49	Donderdag	0	0	0	0	0	0	1	0	1	1	0	4
17277	Mon Nov 30 12:40:25 2009	41	10	4	117.46	Buik- of maagkrampen	0	0	0	1	0	1	0	0	0	1	0	1
17277	Mon Nov 30 12:40:29 2009	41	11	12	117.50	Schuldig	1	0	1	0	0	0	0	0	0	1	0	1
17277	Mon Nov 30 12:40:34 2009	41	12	8	117.49	Maandag	0	0	0	0	0	0	1	1	0	0	1	1
17277	Mon Nov 30 12:40:38 2009	41	13	4	117.43	Benauwd gevoel in en om de borst	0	0	0	1	0	1	0	0	0	1	0	1
17277	Mon Nov 30 12:40:43 2009	41	14	4	117.49	Donderdag	0	0	0	0	0	0	1	1	0	0	1	4
17277	Mon Nov 30 12:40:47 2009	41	15	5	117.49	Hoofdpijn	0	0	0	1	0	1	0	0	0	1	0	1
17277	Mon Nov 30 12:41:37 2009	43	1	8	117.50	Schuldig	1	0	1	0	0	0	0	0	0	1	0	2
17277	Mon Nov 30 12:41:42 2009	43	2	7	117.49	Maandag	0	0	0	0	0	0	1	0	1	1	0	1
17277	Mon Nov 30 12:41:46 2009	43	3	4	117.49	Donderdag	0	0	0	0	0	0	1	0	1	1	0	4
17277	Mon Nov 30 12:41:51 2009	43	4	5	117.46	Buik- of maagkrampen	0	0	0	1	0	1	0	0	0	1	0	2
17277	Mon Nov 30 12:41:56 2009	43	5	5	117.49	Bedroefd	1	0	1	0	0	0	0	0	0	1	0	2
17277	Mon Nov 30 12:42:00 2009	43	6	4	117.50	Dinsdag	0	0	0	0	0	0	1	1	0	0	1	2
17277	Mon Nov 30 12:42:05 2009	43	7	2	117.50	Vijandig	1	0	1	0	0	0	0	0	0	1	0	3
17277	Mon Nov 30 12:42:09 2009	43	8	8	117.46	Bonzen van het hart	0	0	0	1	0	1	0	0	0	1	0	3
17277	Mon Nov 30 12:42:14 2009	43	9	5	117.43	Benauwd gevoel in en om de borst	0	0	0	1	0	1	0	0	0	1	0	2
17277	Mon Nov 30 12:42:18 2009	43	10	4	117.50	Angstig	1	0	1	0	0	0	0	0	0	1	0	4
17277	Mon Nov 30 12:42:23 2009	43	11	4	117.49	Hoofdpijn	0	0	0	1	0	1	0	0	0	1	0	1
17277	Mon Nov 30 12:42:27 2009	43	12	5	117.49	Donderdag	0	0	0	0	0	0	1	1	0	0	1	4
17277	Mon Nov 30 12:42:32 2009	43	13	7	117.48	Vermoeidheid	0	0	0	1	0	1	0	0	0	1	0	2
17277	Mon Nov 30 12:42:36 2009	43	14	6	117.49	Gespannen	1	0	1	0	0	0	0	0	0	1	0	4
17277	Mon Nov 30 12:42:41 2009	43	15	4	117.49	Maandag	0	0	0	0	0	0	1	1	0	0	1	1
17277	Mon Nov 30 12:43:31 2009	45	1	4	117.50	Bang	1	1	0	0	0	0	0	0	0	0	1	4
17277	Mon Nov 30 12:43:35 2009	45	2	4	117.48	Duizeligheid	0	0	0	1	1	0	0	0	0	0	1	2
17277	Mon Nov 30 12:43:40 2009	45	3	5	117.48	Snelle hartslag	0	0	0	1	1	0	0	0	0	0	1	3
17277	Mon Nov 30 12:43:44 2009	45	4	4	117.49	Woensdag	0	0	0	0	0	0	1	1	0	0	1	3
17277	Mon Nov 30 12:43:49 2009	45	5	6	117.48	Misselijkheid	0	0	0	1	1	0	0	0	0	0	1	2
17277	Mon Nov 30 12:43:54 2009	45	6	6	117.49	Woensdag	0	0	0	0	0	0	1	0	1	1	0	3
17277	Mon Nov 30 12:43:58 2009	45	7	5	117.50	Vrijdag	0	0	0	0	0	0	1	1	0	0	1	5
17277	Mon Nov 30 12:44:03 2009	45	8	4	117.50	Spierpijn	0	0	0	1	1	0	0	0	0	0	1	1
17277	Mon Nov 30 12:44:07 2009	45	9	4	117.48	Vlug geïrriteerd	1	1	0	0	0	0	0	0	0	0	1	2
17277	Mon Nov 30 12:44:12 2009	45	10	11	117.48	Teneergeslagen	1	1	0	0	0	0	0	0	0	0	1	4
17277	Mon Nov 30 12:44:16 2009	45	11	7	117.48	Beschaamd	1	1	0	0	0	0	0	0	0	0	1	2
17277	Mon Nov 30 12:44:21 2009	45	12	4	117.48	Zenuwachtig	1	1	0	0	0	0	0	0	0	0	1	2
17277	Mon Nov 30 12:44:25 2009	45	13	4	117.50	Vrijdag	0	0	0	0	0	0	1	0	1	1	0	5
17277	Mon Nov 30 12:44:30 2009	45	14	5	117.50	Dinsdag	0	0	0	0	0	0	1	0	1	1	0	2
17277	Mon Nov 30 12:44:34 2009	45	15	4	117.41	Onvoldoende diep kunnen doorademen	0	0	0	1	1	0	0	0	0	0	1	1
17277	Mon Nov 30 12:45:24 2009	47	1	5	117.49	Woensdag	0	0	0	0	0	0	1	1	0	0	1	3
17277	Mon Nov 30 12:45:29 2009	47	2	4	117.48	Teneergeslagen	1	1	0	0	0	0	0	0	0	0	1	1
17277	Mon Nov 30 12:45:33 2009	47	3	4	117.48	Snelle hartslag	0	0	0	1	1	0	0	0	0	0	1	2
17277	Mon Nov 30 12:45:38 2009	47	4	4	117.48	Duizeligheid	0	0	0	1	1	0	0	0	0	0	1	1
17277	Mon Nov 30 12:45:42 2009	47	5	7	117.48	Beschaamd	1	1	0	0	0	0	0	0	0	0	1	1
17277	Mon Nov 30 12:45:47 2009	47	6	4	117.50	Vrijdag	0	0	0	0	0	0	1	0	1	1	0	5
17277	Mon Nov 30 12:45:52 2009	47	7	4	117.41	Onvoldoende diep kunnen doorademen	0	0	0	1	1	0	0	0	0	0	1	1
17277	Mon Nov 30 12:45:56 2009	47	8	4	117.50	Spierpijn	0	0	0	1	1	0	0	0	0	0	1	1
17277	Mon Nov 30 12:46:01 2009	47	9	6	117.48	Misselijkheid	0	0	0	1	1	0	0	0	0	0	1	1
17277	Mon Nov 30 12:46:05 2009	47	10	4	117.50	Bang	1	1	0	0	0	0	0	0	0	0	1	1
17277	Mon Nov 30 12:46:10 2009	47	11	5	117.49	Woensdag	0	0	0	0	0	0	1	0	1	1	0	3
17277	Mon Nov 30 12:46:14 2009	47	12	5	117.48	Vlug geïrriteerd	1	1	0	0	0	0	0	0	0	0	1	1
17277	Mon Nov 30 12:46:19 2009	47	13	5	117.48	Zenuwachtig	1	1	0	0	0	0	0	0	0	0	1	1
17277	Mon Nov 30 12:46:23 2009	47	14	4	117.50	Dinsdag	0	0	0	0	0	0	1	0	1	1	0	2
17277	Mon Nov 30 12:46:28 2009	47	15	5	117.50	Vrijdag	0	0	0	0	0	0	1	1	0	0	1	5
17277	Mon Nov 30 12:47:18 2009	49	1	4	117.50	Bang	1	1	0	0	0	0	0	0	0	0	1	1
17277	Mon Nov 30 12:47:22 2009	49	2	6	117.48	Snelle hartslag	0	0	0	1	1	0	0	0	0	0	1	1
17277	Mon Nov 30 12:47:27 2009	49	3	5	117.50	Dinsdag	0	0	0	0	0	0	1	0	1	1	0	2
17277	Mon Nov 30 12:47:31 2009	49	4	4	117.49	Woensdag	0	0	0	0	0	0	1	1	0	0	1	3
17277	Mon Nov 30 12:47:36 2009	49	5	4	117.48	Misselijkheid	0	0	0	1	1	0	0	0	0	0	1	1
17277	Mon Nov 30 12:47:40 2009	49	6	5	117.50	Vrijdag	0	0	0	0	0	0	1	0	1	1	0	5
17277	Mon Nov 30 12:47:45 2009	49	7	5	117.50	Vrijdag	0	0	0	0	0	0	1	1	0	0	1	5
17277	Mon Nov 30 12:47:49 2009	49	8	4	117.48	Vlug geïrriteerd	1	1	0	0	0	0	0	0	0	0	1	1
17277	Mon Nov 30 12:47:54 2009	49	9	4	117.41	Onvoldoende diep kunnen doorademen	0	0	0	1	1	0	0	0	0	0	1	1
17277	Mon Nov 30 12:47:59 2009	49	10	5	117.48	Zenuwachtig	1	1	0	0	0	0	0	0	0	0	1	1
17277	Mon Nov 30 12:48:03 2009	49	11	5	117.48	Duizeligheid	0	0	0	1	1	0	0	0	0	0	1	1
17277	Mon Nov 30 12:48:08 2009	49	12	5	117.48	Teneergeslagen	1	1	0	0	0	0	0	0	0	0	1	1
17277	Mon Nov 30 12:48:12 2009	49	13	4	117.50	Spierpijn	0	0	0	1	1	0	0	0	0	0	1	1
17277	Mon Nov 30 12:48:17 2009	49	14	5	117.49	Woensdag	0	0	0	0	0	0	1	0	1	1	0	3
17277	Mon Nov 30 12:48:21 2009	49	15	4	117.48	Beschaamd	1	1	0	0	0	0	0	0	0	0	1	1
17277	Mon Nov 30 12:50:53 2009	51	1	4	117.50	Schuldig	1	0	1	0	0	0	0	0	0	1	0	1
17277	Mon Nov 30 12:50:58 2009	51	2	4	117.49	Bedroefd	1	0	1	0	0	0	0	0	0	1	0	1
17277	Mon Nov 30 12:51:02 2009	51	3	5	117.49	Woensdag	0	0	0	0	0	0	1	1	0	0	1	3
17277	Mon Nov 30 12:51:07 2009	51	4	5	117.50	Angstig	1	0	1	0	0	0	0	0	0	1	0	1
17277	Mon Nov 30 12:51:11 2009	51	5	6	117.46	Bonzen van het hart	0	0	0	1	0	1	0	0	0	1	0	1
17277	Mon Nov 30 12:51:16 2009	51	6	8	117.49	Hoofdpijn	0	0	0	1	0	1	0	0	0	1	0	1
17277	Mon Nov 30 12:51:20 2009	51	7	5	117.49	Donderdag	0	0	0	0	0	0	1	0	1	1	0	4
17277	Mon Nov 30 12:51:25 2009	51	8	4	117.49	Gespannen	1	0	1	0	0	0	0	0	0	1	0	1
17277	Mon Nov 30 12:51:30 2009	51	9	4	117.48	Vermoeidheid	0	0	0	1	0	1	0	0	0	1	0	2
17277	Mon Nov 30 12:51:34 2009	51	10	4	117.43	Benauwd gevoel in en om de borst	0	0	0	1	0	1	0	0	0	1	0	1
17277	Mon Nov 30 12:51:39 2009	51	11	6	117.50	Vijandig	1	0	1	0	0	0	0	0	0	1	0	1
17277	Mon Nov 30 12:51:43 2009	51	12	4	117.50	Vrijdag	0	0	0	0	0	0	1	1	0	0	1	5
17277	Mon Nov 30 12:51:48 2009	51	13	4	117.50	Vrijdag	0	0	0	0	0	0	1	0	1	1	0	5
17277	Mon Nov 30 12:51:52 2009	51	14	5	117.49	Maandag	0	0	0	0	0	0	1	1	0	0	1	1
17277	Mon Nov 30 12:51:57 2009	51	15	5	117.46	Buik- of maagkrampen	0	0	0	1	0	1	0	0	0	1	0	1
17277	Mon Nov 30 12:52:47 2009	53	1	4	117.49	Bedroefd	1	0	1	0	0	0	0	0	0	1	0	5
17277	Mon Nov 30 12:52:51 2009	53	2	6	117.48	Vermoeidheid	0	0	0	1	0	1	0	0	0	1	0	2
17277	Mon Nov 30 12:52:56 2009	53	3	4	117.46	Buik- of maagkrampen	0	0	0	1	0	1	0	0	0	1	0	1
17277	Mon Nov 30 12:53:00 2009	53	4	5	117.49	Donderdag	0	0	0	0	0	0	1	0	1	1	0	4
17277	Mon Nov 30 12:53:05 2009	53	5	4	117.50	Vrijdag	0	0	0	0	0	0	1	0	1	1	0	5
17277	Mon Nov 30 12:53:09 2009	53	6	8	117.46	Bonzen van het hart	0	0	0	1	0	1	0	0	0	1	0	3
17277	Mon Nov 30 12:53:14 2009	53	7	5	117.49	Woensdag	0	0	0	0	0	0	1	1	0	0	1	3
17277	Mon Nov 30 12:53:18 2009	53	8	5	117.50	Schuldig	1	0	1	0	0	0	0	0	0	1	0	4
17277	Mon Nov 30 12:53:23 2009	53	9	4	117.43	Benauwd gevoel in en om de borst	0	0	0	1	0	1	0	0	0	1	0	2
17277	Mon Nov 30 12:53:28 2009	53	10	8	117.50	Angstig	1	0	1	0	0	0	0	0	0	1	0	5
17277	Mon Nov 30 12:53:32 2009	53	11	5	117.49	Hoofdpijn	0	0	0	1	0	1	0	0	0	1	0	1
17277	Mon Nov 30 12:53:37 2009	53	12	4	117.50	Vrijdag	0	0	0	0	0	0	1	1	0	0	1	5
17277	Mon Nov 30 12:53:41 2009	53	13	4	117.49	Maandag	0	0	0	0	0	0	1	1	0	0	1	1
17277	Mon Nov 30 12:53:46 2009	53	14	4	117.50	Vijandig	1	0	1	0	0	0	0	0	0	1	0	5
17277	Mon Nov 30 12:53:50 2009	53	15	4	117.49	Gespannen	1	0	1	0	0	0	0	0	0	1	0	4
17277	Mon Nov 30 12:54:40 2009	55	1	6	117.48	Vermoeidheid	0	0	0	1	0	1	0	0	0	1	0	2
17277	Mon Nov 30 12:54:45 2009	55	2	9	117.46	Buik- of maagkrampen	0	0	0	1	0	1	0	0	0	1	0	2
17277	Mon Nov 30 12:54:49 2009	55	3	6	117.49	Bedroefd	1	0	1	0	0	0	0	0	0	1	0	5
17277	Mon Nov 30 12:54:54 2009	55	4	6	117.50	Vrijdag	0	0	0	0	0	0	1	1	0	0	1	5
17277	Mon Nov 30 12:54:58 2009	55	5	9	117.50	Vrijdag	0	0	0	0	0	0	1	0	1	1	0	5
17277	Mon Nov 30 12:55:03 2009	55	6	5	117.49	Gespannen	1	0	1	0	0	0	0	0	0	1	0	2
17277	Mon Nov 30 12:55:07 2009	55	7	4	117.49	Hoofdpijn	0	0	0	1	0	1	0	0	0	1	0	1
17277	Mon Nov 30 12:55:12 2009	55	8	5	117.49	Donderdag	0	0	0	0	0	0	1	0	1	1	0	4
17277	Mon Nov 30 12:55:16 2009	55	9	9	117.43	Benauwd gevoel in en om de borst	0	0	0	1	0	1	0	0	0	1	0	2
17277	Mon Nov 30 12:55:21 2009	55	10	6	117.50	Angstig	1	0	1	0	0	0	0	0	0	1	0	2
17277	Mon Nov 30 12:55:25 2009	55	11	6	117.46	Bonzen van het hart	0	0	0	1	0	1	0	0	0	1	0	2
17277	Mon Nov 30 12:55:30 2009	55	12	4	117.50	Schuldig	1	0	1	0	0	0	0	0	0	1	0	4
17277	Mon Nov 30 12:55:35 2009	55	13	5	117.49	Woensdag	0	0	0	0	0	0	1	1	0	0	1	3
17277	Mon Nov 30 12:55:39 2009	55	14	4	117.49	Maandag	0	0	0	0	0	0	1	1	0	0	1	1
17277	Mon Nov 30 12:55:44 2009	55	15	4	117.50	Vijandig	1	0	1	0	0	0	0	0	0	1	0	3
17277	Mon Nov 30 12:56:34 2009	57	1	4	117.48	Snelle hartslag	0	0	0	1	1	0	0	0	0	0	1	1
17277	Mon Nov 30 12:56:38 2009	57	2	4	117.48	Zenuwachtig	1	1	0	0	0	0	0	0	0	0	1	1
17277	Mon Nov 30 12:56:43 2009	57	3	4	117.48	Beschaamd	1	1	0	0	0	0	0	0	0	0	1	1
17277	Mon Nov 30 12:56:47 2009	57	4	4	117.50	Dinsdag	0	0	0	0	0	0	1	0	1	1	0	2
17277	Mon Nov 30 12:56:52 2009	57	5	4	117.50	Bang	1	1	0	0	0	0	0	0	0	0	1	1
17277	Mon Nov 30 12:56:56 2009	57	6	5	117.48	Misselijkheid	0	0	0	1	1	0	0	0	0	0	1	1
17277	Mon Nov 30 12:57:01 2009	57	7	4	117.50	Spierpijn	0	0	0	1	1	0	0	0	0	0	1	1
17277	Mon Nov 30 12:57:05 2009	57	8	4	117.49	Donderdag	0	0	0	0	0	0	1	1	0	0	1	4
17277	Mon Nov 30 12:57:10 2009	57	9	5	117.49	Woensdag	0	0	0	0	0	0	1	0	1	1	0	3
17277	Mon Nov 30 12:57:14 2009	57	10	5	117.49	Maandag	0	0	0	0	0	0	1	0	1	1	0	1
17277	Mon Nov 30 12:57:19 2009	57	11	4	117.48	Vlug geïrriteerd	1	1	0	0	0	0	0	0	0	0	1	1
17277	Mon Nov 30 12:57:24 2009	57	12	4	117.50	Dinsdag	0	0	0	0	0	0	1	1	0	0	1	2
17277	Mon Nov 30 12:57:28 2009	57	13	5	117.41	Onvoldoende diep kunnen doorademen	0	0	0	1	1	0	0	0	0	0	1	1
17277	Mon Nov 30 12:57:33 2009	57	14	4	117.48	Teneergeslagen	1	1	0	0	0	0	0	0	0	0	1	1
17277	Mon Nov 30 12:57:37 2009	57	15	5	117.48	Duizeligheid	0	0	0	1	1	0	0	0	0	0	1	1
17277	Mon Nov 30 12:58:27 2009	59	1	4	117.50	Spierpijn	0	0	0	1	1	0	0	0	0	0	1	1
17277	Mon Nov 30 12:58:32 2009	59	2	5	117.50	Dinsdag	0	0	0	0	0	0	1	1	0	0	1	2
17277	Mon Nov 30 12:58:36 2009	59	3	4	117.48	Vlug geïrriteerd	1	1	0	0	0	0	0	0	0	0	1	1
17277	Mon Nov 30 12:58:41 2009	59	4	6	117.48	Teneergeslagen	1	1	0	0	0	0	0	0	0	0	1	2
17277	Mon Nov 30 12:58:45 2009	59	5	5	117.41	Onvoldoende diep kunnen doorademen	0	0	0	1	1	0	0	0	0	0	1	1
17277	Mon Nov 30 12:58:50 2009	59	6	4	117.50	Bang	1	1	0	0	0	0	0	0	0	0	1	2
17277	Mon Nov 30 12:58:54 2009	59	7	4	117.48	Misselijkheid	0	0	0	1	1	0	0	0	0	0	1	1
17277	Mon Nov 30 12:58:59 2009	59	8	4	117.48	Duizeligheid	0	0	0	1	1	0	0	0	0	0	1	1
17277	Mon Nov 30 12:59:03 2009	59	9	6	117.49	Maandag	0	0	0	0	0	0	1	0	1	1	0	1
17277	Mon Nov 30 12:59:08 2009	59	10	4	117.50	Dinsdag	0	0	0	0	0	0	1	0	1	1	0	2
17277	Mon Nov 30 12:59:12 2009	59	11	5	117.49	Woensdag	0	0	0	0	0	0	1	0	1	1	0	3
17277	Mon Nov 30 12:59:17 2009	59	12	5	117.48	Snelle hartslag	0	0	0	1	1	0	0	0	0	0	1	1
17277	Mon Nov 30 12:59:22 2009	59	13	5	117.48	Beschaamd	1	1	0	0	0	0	0	0	0	0	1	1
17277	Mon Nov 30 12:59:26 2009	59	14	4	117.48	Zenuwachtig	1	1	0	0	0	0	0	0	0	0	1	2
17277	Mon Nov 30 12:59:31 2009	59	15	5	117.49	Donderdag	0	0	0	0	0	0	1	1	0	0	1	4
17277	Mon Nov 30 13:00:21 2009	61	1	5	117.50	Dinsdag	0	0	0	0	0	0	1	1	0	0	1	2
17277	Mon Nov 30 13:00:25 2009	61	2	2	117.48	Vlug geïrriteerd	1	1	0	0	0	0	0	0	0	0	1	1
17277	Mon Nov 30 13:00:30 2009	61	3	4	117.49	Donderdag	0	0	0	0	0	0	1	1	0	0	1	4
17277	Mon Nov 30 13:00:34 2009	61	4	4	117.41	Onvoldoende diep kunnen doorademen	0	0	0	1	1	0	0	0	0	0	1	1
17277	Mon Nov 30 13:00:39 2009	61	5	7	117.48	Snelle hartslag	0	0	0	1	1	0	0	0	0	0	1	1
17277	Mon Nov 30 13:00:43 2009	61	6	4	117.48	Beschaamd	1	1	0	0	0	0	0	0	0	0	1	1
17277	Mon Nov 30 13:00:48 2009	61	7	4	117.48	Teneergeslagen	1	1	0	0	0	0	0	0	0	0	1	1
17277	Mon Nov 30 13:00:52 2009	61	8	5	117.48	Zenuwachtig	1	1	0	0	0	0	0	0	0	0	1	1
17277	Mon Nov 30 13:00:57 2009	61	9	6	117.48	Duizeligheid	0	0	0	1	1	0	0	0	0	0	1	1
17277	Mon Nov 30 13:01:01 2009	61	10	5	117.50	Spierpijn	0	0	0	1	1	0	0	0	0	0	1	1
17277	Mon Nov 30 13:01:06 2009	61	11	5	117.49	Woensdag	0	0	0	0	0	0	1	0	1	1	0	3
17277	Mon Nov 30 13:01:10 2009	61	12	5	117.50	Dinsdag	0	0	0	0	0	0	1	0	1	1	0	2
17277	Mon Nov 30 13:01:15 2009	61	13	4	117.50	Bang	1	1	0	0	0	0	0	0	0	0	1	1
17277	Mon Nov 30 13:01:20 2009	61	14	4	117.48	Misselijkheid	0	0	0	1	1	0	0	0	0	0	1	1
17277	Mon Nov 30 13:01:24 2009	61	15	5	117.49	Maandag	0	0	0	0	0	0	1	0	1	1	0	1
17277	Mon Nov 30 13:03:41 2009	63	1	4	117.41	Onvoldoende diep kunnen doorademen	0	0	0	1	1	0	0	0	0	0	1	1
17277	Mon Nov 30 13:03:46 2009	63	2	5	117.48	Misselijkheid	0	0	0	1	1	0	0	0	0	0	1	1
17277	Mon Nov 30 13:03:51 2009	63	3	5	117.50	Angstig	1	0	1	0	0	0	0	0	0	1	0	1
17277	Mon Nov 30 13:03:55 2009	63	4	6	117.50	Vijandig	1	0	1	0	0	0	0	0	0	1	0	1
17277	Mon Nov 30 13:04:00 2009	63	5	6	117.49	Maandag	0	0	0	0	0	0	1	1	0	0	1	1
17277	Mon Nov 30 13:04:04 2009	63	6	4	117.49	Woensdag	0	0	0	0	0	0	1	1	0	0	1	3
17277	Mon Nov 30 13:04:09 2009	63	7	5	117.50	Vrijdag	0	0	0	0	0	0	1	1	0	0	1	5
17277	Mon Nov 30 13:04:13 2009	63	8	4	117.50	Dinsdag	0	0	0	0	0	0	1	0	1	1	0	2
17277	Mon Nov 30 13:04:18 2009	63	9	4	117.49	Gespannen	1	0	1	0	0	0	0	0	0	1	0	1
17277	Mon Nov 30 13:04:22 2009	63	10	4	117.50	Spierpijn	0	0	0	1	1	0	0	0	0	0	1	1
17277	Mon Nov 30 13:04:27 2009	63	11	5	117.49	Bedroefd	1	0	1	0	0	0	0	0	0	1	0	1
17277	Mon Nov 30 13:04:31 2009	63	12	5	117.49	Maandag	0	0	0	0	0	0	1	0	1	1	0	1
17277	Mon Nov 30 13:04:36 2009	63	13	4	117.48	Snelle hartslag	0	0	0	1	1	0	0	0	0	0	1	1
17277	Mon Nov 30 13:04:40 2009	63	14	4	117.48	Duizeligheid	0	0	0	1	1	0	0	0	0	0	1	1
17277	Mon Nov 30 13:04:45 2009	63	15	5	117.50	Schuldig	1	0	1	0	0	0	0	0	0	1	0	1
17277	Mon Nov 30 13:05:35 2009	65	1	4	117.49	Bedroefd	1	0	1	0	0	0	0	0	0	1	0	1
17277	Mon Nov 30 13:05:40 2009	65	2	5	117.50	Vijandig	1	0	1	0	0	0	0	0	0	1	0	1
17277	Mon Nov 30 13:05:44 2009	65	3	5	117.49	Woensdag	0	0	0	0	0	0	1	1	0	0	1	3
17277	Mon Nov 30 13:05:49 2009	65	4	4	117.48	Snelle hartslag	0	0	0	1	1	0	0	0	0	0	1	1
17277	Mon Nov 30 13:05:53 2009	65	5	5	117.50	Dinsdag	0	0	0	0	0	0	1	0	1	1	0	2
17277	Mon Nov 30 13:05:58 2009	65	6	5	117.48	Misselijkheid	0	0	0	1	1	0	0	0	0	0	1	1
17277	Mon Nov 30 13:06:02 2009	65	7	4	117.50	Schuldig	1	0	1	0	0	0	0	0	0	1	0	1
17277	Mon Nov 30 13:06:07 2009	65	8	6	117.49	Maandag	0	0	0	0	0	0	1	1	0	0	1	1
17277	Mon Nov 30 13:06:11 2009	65	9	6	117.41	Onvoldoende diep kunnen doorademen	0	0	0	1	1	0	0	0	0	0	1	1
17277	Mon Nov 30 13:06:16 2009	65	10	4	117.50	Angstig	1	0	1	0	0	0	0	0	0	1	0	1
17277	Mon Nov 30 13:06:20 2009	65	11	4	117.50	Vrijdag	0	0	0	0	0	0	1	1	0	0	1	5
17277	Mon Nov 30 13:06:25 2009	65	12	5	117.49	Maandag	0	0	0	0	0	0	1	0	1	1	0	1
17277	Mon Nov 30 13:06:29 2009	65	13	5	117.50	Spierpijn	0	0	0	1	1	0	0	0	0	0	1	1
17277	Mon Nov 30 13:06:34 2009	65	14	4	117.49	Gespannen	1	0	1	0	0	0	0	0	0	1	0	1
17277	Mon Nov 30 13:06:38 2009	65	15	5	117.48	Duizeligheid	0	0	0	1	1	0	0	0	0	0	1	1
17277	Mon Nov 30 13:07:28 2009	67	1	4	117.50	Vijandig	1	0	1	0	0	0	0	0	0	1	0	4
17277	Mon Nov 30 13:07:33 2009	67	2	4	117.49	Bedroefd	1	0	1	0	0	0	0	0	0	1	0	5
17277	Mon Nov 30 13:07:38 2009	67	3	4	117.48	Duizeligheid	0	0	0	1	1	0	0	0	0	0	1	2
17277	Mon Nov 30 13:07:42 2009	67	4	7	117.50	Dinsdag	0	0	0	0	0	0	1	0	1	1	0	2
17277	Mon Nov 30 13:07:47 2009	67	5	7	117.48	Snelle hartslag	0	0	0	1	1	0	0	0	0	0	1	2
17277	Mon Nov 30 13:07:51 2009	67	6	4	117.50	Angstig	1	0	1	0	0	0	0	0	0	1	0	5
17277	Mon Nov 30 13:07:56 2009	67	7	4	117.49	Woensdag	0	0	0	0	0	0	1	1	0	0	1	3
17277	Mon Nov 30 13:08:00 2009	67	8	5	117.49	Maandag	0	0	0	0	0	0	1	0	1	1	0	1
17277	Mon Nov 30 13:08:05 2009	67	9	5	117.41	Onvoldoende diep kunnen doorademen	0	0	0	1	1	0	0	0	0	0	1	1
17277	Mon Nov 30 13:08:09 2009	67	10	10	117.49	Gespannen	1	0	1	0	0	0	0	0	0	1	0	2
17277	Mon Nov 30 13:08:14 2009	67	11	5	117.49	Maandag	0	0	0	0	0	0	1	1	0	0	1	1
17277	Mon Nov 30 13:08:18 2009	67	12	5	117.48	Misselijkheid	0	0	0	1	1	0	0	0	0	0	1	3
17277	Mon Nov 30 13:08:23 2009	67	13	4	117.50	Spierpijn	0	0	0	1	1	0	0	0	0	0	1	1
17277	Mon Nov 30 13:08:27 2009	67	14	4	117.50	Vrijdag	0	0	0	0	0	0	1	1	0	0	1	5
17277	Mon Nov 30 13:08:32 2009	67	15	4	117.50	Schuldig	1	0	1	0	0	0	0	0	0	1	0	3
17277	Mon Nov 30 13:09:22 2009	69	1	4	117.48	Vermoeidheid	0	0	0	1	0	1	0	0	0	1	0	3
17277	Mon Nov 30 13:09:26 2009	69	2	6	117.50	Dinsdag	0	0	0	0	0	0	1	1	0	0	1	2
17277	Mon Nov 30 13:09:31 2009	69	3	6	117.50	Bang	1	1	0	0	0	0	0	0	0	0	1	4
17277	Mon Nov 30 13:09:35 2009	69	4	4	117.50	Vrijdag	0	0	0	0	0	0	1	0	1	1	0	5
17277	Mon Nov 30 13:09:40 2009	69	5	5	117.48	Beschaamd	1	1	0	0	0	0	0	0	0	0	1	3
17277	Mon Nov 30 13:09:45 2009	69	6	4	117.48	Zenuwachtig	1	1	0	0	0	0	0	0	0	0	1	2
17277	Mon Nov 30 13:09:49 2009	69	7	4	117.49	Hoofdpijn	0	0	0	1	0	1	0	0	0	1	0	1
17277	Mon Nov 30 13:09:54 2009	69	8	8	117.48	Teneergeslagen	1	1	0	0	0	0	0	0	0	0	1	5
17277	Mon Nov 30 13:09:58 2009	69	9	6	117.49	Donderdag	0	0	0	0	0	0	1	0	1	1	0	4
17277	Mon Nov 30 13:10:03 2009	69	10	4	117.49	Donderdag	0	0	0	0	0	0	1	1	0	0	1	4
17277	Mon Nov 30 13:10:07 2009	69	11	6	117.46	Bonzen van het hart	0	0	0	1	0	1	0	0	0	1	0	3
17277	Mon Nov 30 13:10:12 2009	69	12	7	117.43	Benauwd gevoel in en om de borst	0	0	0	1	0	1	0	0	0	1	0	2
17277	Mon Nov 30 13:10:16 2009	69	13	5	117.46	Buik- of maagkrampen	0	0	0	1	0	1	0	0	0	1	0	1
17277	Mon Nov 30 13:10:21 2009	69	14	4	117.49	Woensdag	0	0	0	0	0	0	1	0	1	1	0	3
17277	Mon Nov 30 13:10:25 2009	69	15	6	117.48	Vlug geïrriteerd	1	1	0	0	0	0	0	0	0	0	1	2
17277	Mon Nov 30 13:11:15 2009	71	1	7	117.50	Vrijdag	0	0	0	0	0	0	1	0	1	1	0	5
17277	Mon Nov 30 13:11:20 2009	71	2	4	117.49	Woensdag	0	0	0	0	0	0	1	0	1	1	0	3
17277	Mon Nov 30 13:11:24 2009	71	3	4	117.49	Hoofdpijn	0	0	0	1	0	1	0	0	0	1	0	1
17277	Mon Nov 30 13:11:29 2009	71	4	9	117.48	Beschaamd	1	1	0	0	0	0	0	0	0	0	1	2
17277	Mon Nov 30 13:11:33 2009	71	5	4	117.46	Bonzen van het hart	0	0	0	1	0	1	0	0	0	1	0	2
17277	Mon Nov 30 13:11:38 2009	71	6	4	117.48	Vermoeidheid	0	0	0	1	0	1	0	0	0	1	0	3
17277	Mon Nov 30 13:11:42 2009	71	7	8	117.50	Bang	1	1	0	0	0	0	0	0	0	0	1	2
17277	Mon Nov 30 13:11:47 2009	71	8	5	117.49	Donderdag	0	0	0	0	0	0	1	1	0	0	1	4
17277	Mon Nov 30 13:11:52 2009	71	9	4	117.46	Buik- of maagkrampen	0	0	0	1	0	1	0	0	0	1	0	1
17277	Mon Nov 30 13:11:56 2009	71	10	6	117.48	Teneergeslagen	1	1	0	0	0	0	0	0	0	0	1	3
17277	Mon Nov 30 13:12:01 2009	71	11	4	117.48	Zenuwachtig	1	1	0	0	0	0	0	0	0	0	1	1
17277	Mon Nov 30 13:12:05 2009	71	12	5	117.50	Dinsdag	0	0	0	0	0	0	1	1	0	0	1	2
17277	Mon Nov 30 13:12:10 2009	71	13	4	117.43	Benauwd gevoel in en om de borst	0	0	0	1	0	1	0	0	0	1	0	1
17277	Mon Nov 30 13:12:14 2009	71	14	5	117.49	Donderdag	0	0	0	0	0	0	1	0	1	1	0	4
17277	Mon Nov 30 13:12:19 2009	71	15	5	117.48	Vlug geïrriteerd	1	1	0	0	0	0	0	0	0	0	1	1
17277	Mon Nov 30 13:13:09 2009	73	1	4	117.48	Vlug geïrriteerd	1	1	0	0	0	0	0	0	0	0	1	1
17277	Mon Nov 30 13:13:13 2009	73	2	4	117.49	Donderdag	0	0	0	0	0	0	1	1	0	0	1	4
17277	Mon Nov 30 13:13:18 2009	73	3	4	117.50	Vrijdag	0	0	0	0	0	0	1	0	1	1	0	5
17277	Mon Nov 30 13:13:22 2009	73	4	8	117.48	Zenuwachtig	1	1	0	0	0	0	0	0	0	0	1	1
17277	Mon Nov 30 13:13:27 2009	73	5	5	117.49	Woensdag	0	0	0	0	0	0	1	0	1	1	0	3
17277	Mon Nov 30 13:13:31 2009	73	6	4	117.50	Bang	1	1	0	0	0	0	0	0	0	0	1	1
17277	Mon Nov 30 13:13:36 2009	73	7	5	117.46	Bonzen van het hart	0	0	0	1	0	1	0	0	0	1	0	1
17277	Mon Nov 30 13:13:41 2009	73	8	5	117.50	Dinsdag	0	0	0	0	0	0	1	1	0	0	1	2
17277	Mon Nov 30 13:13:45 2009	73	9	5	117.48	Teneergeslagen	1	1	0	0	0	0	0	0	0	0	1	1
17277	Mon Nov 30 13:13:50 2009	73	10	4	117.49	Hoofdpijn	0	0	0	1	0	1	0	0	0	1	0	1
17277	Mon Nov 30 13:13:54 2009	73	11	4	117.48	Beschaamd	1	1	0	0	0	0	0	0	0	0	1	1
17277	Mon Nov 30 13:13:59 2009	73	12	5	117.49	Donderdag	0	0	0	0	0	0	1	0	1	1	0	4
17277	Mon Nov 30 13:14:03 2009	73	13	4	117.48	Vermoeidheid	0	0	0	1	0	1	0	0	0	1	0	1
17277	Mon Nov 30 13:14:08 2009	73	14	4	117.46	Buik- of maagkrampen	0	0	0	1	0	1	0	0	0	1	0	1
17277	Mon Nov 30 13:14:12 2009	73	15	4	117.43	Benauwd gevoel in en om de borst	0	0	0	1	0	1	0	0	0	1	0	1
