# Supplementary material for: Unraveling the Relationship between Trait Negative Affectivity and Habitual Symptom Reporting
Source: PLoS One. 2015 Jan 20;10(1):e0115748. doi: 10.1371/journal.pone.0115748 (PMC4300148; doi:10.1371/journal.pone.0115748)
Supplement: S1 File — Data S1, Contains the raw data of the high NA-high HSR participants. Data S2, Contains the raw data of the high NA-low HSR participants. Data S3, Contains the raw data of the low NA-low HSR participants. (ZIP) [file pone.0115748.s001.zip › Data S1/CVDP_3_C_EXP2_431334_results.xls]

## Sheet: CVDP_3_C_EXP2_431334_results
version	timestamp	block number	trial number	lost msec	free VRAM	trial contents	vraagA	vraagA_2	vraagA_1	vraagB	vraagB_2	vraagB_1	vraagC	vraagC_2	vraagC_1	deel1	deel2	value
17277	Mon Nov 23 11:54:52 2009	3	1	2	117.48	Snelle hartslag	0	0	0	1	1	0	0	0	0	0	1	3
17277	Mon Nov 23 11:54:57 2009	3	2	2	117.48	Beschaamd	1	1	0	0	0	0	0	0	0	0	1	2
17277	Mon Nov 23 11:55:02 2009	3	3	4	117.49	Woensdag	0	0	0	0	0	0	1	0	1	1	0	3
17277	Mon Nov 23 11:55:06 2009	3	4	5	117.48	Zenuwachtig	1	1	0	0	0	0	0	0	0	0	1	3
17277	Mon Nov 23 11:55:11 2009	3	5	4	117.48	Duizeligheid	0	0	0	1	1	0	0	0	0	0	1	2
17277	Mon Nov 23 11:55:15 2009	3	6	4	117.49	Woensdag	0	0	0	0	0	0	1	1	0	0	1	3
17277	Mon Nov 23 11:55:20 2009	3	7	4	117.50	Bang	1	1	0	0	0	0	0	0	0	0	1	4
17277	Mon Nov 23 11:55:24 2009	3	8	5	117.50	Spierpijn	0	0	0	1	1	0	0	0	0	0	1	2
17277	Mon Nov 23 11:55:29 2009	3	9	5	117.49	Maandag	0	0	0	0	0	0	1	0	1	1	0	1
17277	Mon Nov 23 11:55:33 2009	3	10	4	117.48	Vlug geïrriteerd	1	1	0	0	0	0	0	0	0	0	1	2
17277	Mon Nov 23 11:55:38 2009	3	11	4	117.41	Onvoldoende diep kunnen doorademen	0	0	0	1	1	0	0	0	0	0	1	2
17277	Mon Nov 23 11:55:42 2009	3	12	5	117.48	Misselijkheid	0	0	0	1	1	0	0	0	0	0	1	3
17277	Mon Nov 23 11:55:47 2009	3	13	4	117.48	Teneergeslagen	1	1	0	0	0	0	0	0	0	0	1	4
17277	Mon Nov 23 11:55:51 2009	3	14	4	117.50	Vrijdag	0	0	0	0	0	0	1	1	0	0	1	5
17277	Mon Nov 23 11:55:56 2009	3	15	5	117.49	Maandag	0	0	0	0	0	0	1	1	0	0	1	1
17277	Mon Nov 23 11:56:46 2009	5	1	4	117.48	Snelle hartslag	0	0	0	1	1	0	0	0	0	0	1	1
17277	Mon Nov 23 11:56:51 2009	5	2	5	117.48	Misselijkheid	0	0	0	1	1	0	0	0	0	0	1	1
17277	Mon Nov 23 11:56:55 2009	5	3	4	117.48	Vlug geïrriteerd	1	1	0	0	0	0	0	0	0	0	1	2
17277	Mon Nov 23 11:57:00 2009	5	4	4	117.49	Maandag	0	0	0	0	0	0	1	1	0	0	1	1
17277	Mon Nov 23 11:57:04 2009	5	5	5	117.50	Vrijdag	0	0	0	0	0	0	1	1	0	0	1	5
17277	Mon Nov 23 11:57:09 2009	5	6	5	117.41	Onvoldoende diep kunnen doorademen	0	0	0	1	1	0	0	0	0	0	1	1
17277	Mon Nov 23 11:57:13 2009	5	7	4	117.50	Spierpijn	0	0	0	1	1	0	0	0	0	0	1	1
17277	Mon Nov 23 11:57:18 2009	5	8	5	117.49	Woensdag	0	0	0	0	0	0	1	0	1	1	0	3
17277	Mon Nov 23 11:57:22 2009	5	9	5	117.48	Beschaamd	1	1	0	0	0	0	0	0	0	0	1	2
17277	Mon Nov 23 11:57:27 2009	5	10	4	117.50	Bang	1	1	0	0	0	0	0	0	0	0	1	1
17277	Mon Nov 23 11:57:31 2009	5	11	4	117.48	Duizeligheid	0	0	0	1	1	0	0	0	0	0	1	1
17277	Mon Nov 23 11:57:36 2009	5	12	5	117.49	Woensdag	0	0	0	0	0	0	1	1	0	0	1	3
17277	Mon Nov 23 11:57:40 2009	5	13	4	117.49	Maandag	0	0	0	0	0	0	1	0	1	1	0	1
17277	Mon Nov 23 11:57:45 2009	5	14	4	117.48	Zenuwachtig	1	1	0	0	0	0	0	0	0	0	1	1
17277	Mon Nov 23 11:57:49 2009	5	15	5	117.48	Teneergeslagen	1	1	0	0	0	0	0	0	0	0	1	1
17277	Mon Nov 23 11:58:40 2009	7	1	5	117.49	Maandag	0	0	0	0	0	0	1	1	0	0	1	1
17277	Mon Nov 23 11:58:44 2009	7	2	4	117.41	Onvoldoende diep kunnen doorademen	0	0	0	1	1	0	0	0	0	0	1	1
17277	Mon Nov 23 11:58:49 2009	7	3	4	117.48	Beschaamd	1	1	0	0	0	0	0	0	0	0	1	1
17277	Mon Nov 23 11:58:53 2009	7	4	5	117.50	Spierpijn	0	0	0	1	1	0	0	0	0	0	1	1
17277	Mon Nov 23 11:58:58 2009	7	5	4	117.48	Duizeligheid	0	0	0	1	1	0	0	0	0	0	1	1
17277	Mon Nov 23 11:59:02 2009	7	6	4	117.48	Snelle hartslag	0	0	0	1	1	0	0	0	0	0	1	2
17277	Mon Nov 23 11:59:07 2009	7	7	5	117.48	Vlug geïrriteerd	1	1	0	0	0	0	0	0	0	0	1	1
17277	Mon Nov 23 11:59:11 2009	7	8	4	117.48	Zenuwachtig	1	1	0	0	0	0	0	0	0	0	1	1
17277	Mon Nov 23 11:59:16 2009	7	9	4	117.50	Bang	1	1	0	0	0	0	0	0	0	0	1	1
17277	Mon Nov 23 11:59:20 2009	7	10	5	117.50	Vrijdag	0	0	0	0	0	0	1	1	0	0	1	5
17277	Mon Nov 23 11:59:25 2009	7	11	4	117.48	Teneergeslagen	1	1	0	0	0	0	0	0	0	0	1	1
17277	Mon Nov 23 11:59:29 2009	7	12	4	117.49	Woensdag	0	0	0	0	0	0	1	1	0	0	1	3
17277	Mon Nov 23 11:59:34 2009	7	13	5	117.49	Maandag	0	0	0	0	0	0	1	0	1	1	0	1
17277	Mon Nov 23 11:59:38 2009	7	14	7	117.49	Woensdag	0	0	0	0	0	0	1	0	1	1	0	3
17277	Mon Nov 23 11:59:43 2009	7	15	4	117.48	Misselijkheid	0	0	0	1	1	0	0	0	0	0	1	1
17277	Mon Nov 23 12:00:33 2009	9	1	5	117.50	Schuldig	1	0	1	0	0	0	0	0	0	1	0	1
17277	Mon Nov 23 12:00:38 2009	9	2	4	117.50	Dinsdag	0	0	0	0	0	0	1	0	1	1	0	2
17277	Mon Nov 23 12:00:42 2009	9	3	5	117.49	Donderdag	0	0	0	0	0	0	1	0	1	1	0	4
17277	Mon Nov 23 12:00:47 2009	9	4	5	117.43	Benauwd gevoel in en om de borst	0	0	0	1	0	1	0	0	0	1	0	1
17277	Mon Nov 23 12:00:51 2009	9	5	4	117.46	Bonzen van het hart	0	0	0	1	0	1	0	0	0	1	0	2
17277	Mon Nov 23 12:00:56 2009	9	6	4	117.46	Buik- of maagkrampen	0	0	0	1	0	1	0	0	0	1	0	1
17277	Mon Nov 23 12:01:00 2009	9	7	5	117.48	Vermoeidheid	0	0	0	1	0	1	0	0	0	1	0	2
17277	Mon Nov 23 12:01:05 2009	9	8	4	117.49	Bedroefd	1	0	1	0	0	0	0	0	0	1	0	1
17277	Mon Nov 23 12:01:09 2009	9	9	4	117.49	Hoofdpijn	0	0	0	1	0	1	0	0	0	1	0	1
17277	Mon Nov 23 12:01:14 2009	9	10	5	117.50	Vijandig	1	0	1	0	0	0	0	0	0	1	0	1
17277	Mon Nov 23 12:01:18 2009	9	11	4	117.49	Donderdag	0	0	0	0	0	0	1	1	0	0	1	4
17277	Mon Nov 23 12:01:23 2009	9	12	4	117.50	Vrijdag	0	0	0	0	0	0	1	0	1	1	0	5
17277	Mon Nov 23 12:01:27 2009	9	13	4	117.50	Angstig	1	0	1	0	0	0	0	0	0	1	0	1
17277	Mon Nov 23 12:01:32 2009	9	14	5	117.49	Gespannen	1	0	1	0	0	0	0	0	0	1	0	2
17277	Mon Nov 23 12:01:36 2009	9	15	4	117.50	Dinsdag	0	0	0	0	0	0	1	1	0	0	1	2
17277	Mon Nov 23 12:02:26 2009	11	1	4	117.50	Schuldig	1	0	1	0	0	0	0	0	0	1	0	2
17277	Mon Nov 23 12:02:31 2009	11	2	5	117.50	Vrijdag	0	0	0	0	0	0	1	0	1	1	0	5
17277	Mon Nov 23 12:02:36 2009	11	3	5	117.49	Hoofdpijn	0	0	0	1	0	1	0	0	0	1	0	1
17277	Mon Nov 23 12:02:40 2009	11	4	4	117.50	Angstig	1	0	1	0	0	0	0	0	0	1	0	1
17277	Mon Nov 23 12:02:45 2009	11	5	5	117.46	Buik- of maagkrampen	0	0	0	1	0	1	0	0	0	1	0	1
17277	Mon Nov 23 12:02:49 2009	11	6	5	117.49	Donderdag	0	0	0	0	0	0	1	1	0	0	1	4
17277	Mon Nov 23 12:02:54 2009	11	7	4	117.50	Dinsdag	0	0	0	0	0	0	1	1	0	0	1	2
17277	Mon Nov 23 12:02:58 2009	11	8	4	117.43	Benauwd gevoel in en om de borst	0	0	0	1	0	1	0	0	0	1	0	1
17277	Mon Nov 23 12:03:03 2009	11	9	5	117.49	Bedroefd	1	0	1	0	0	0	0	0	0	1	0	1
17277	Mon Nov 23 12:03:07 2009	11	10	2	117.48	Vermoeidheid	0	0	0	1	0	1	0	0	0	1	0	2
17277	Mon Nov 23 12:03:12 2009	11	11	4	117.50	Dinsdag	0	0	0	0	0	0	1	0	1	1	0	2
17277	Mon Nov 23 12:03:16 2009	11	12	5	117.49	Gespannen	1	0	1	0	0	0	0	0	0	1	0	1
17277	Mon Nov 23 12:03:21 2009	11	13	4	117.50	Vijandig	1	0	1	0	0	0	0	0	0	1	0	1
17277	Mon Nov 23 12:03:25 2009	11	14	4	117.49	Donderdag	0	0	0	0	0	0	1	0	1	1	0	4
17277	Mon Nov 23 12:03:30 2009	11	15	4	117.46	Bonzen van het hart	0	0	0	1	0	1	0	0	0	1	0	1
17277	Mon Nov 23 12:04:20 2009	13	1	4	117.49	Donderdag	0	0	0	0	0	0	1	0	1	1	0	4
17277	Mon Nov 23 12:04:25 2009	13	2	5	117.43	Benauwd gevoel in en om de borst	0	0	0	1	0	1	0	0	0	1	0	2
17277	Mon Nov 23 12:04:29 2009	13	3	4	117.50	Angstig	1	0	1	0	0	0	0	0	0	1	0	4
17277	Mon Nov 23 12:04:34 2009	13	4	4	117.50	Schuldig	1	0	1	0	0	0	0	0	0	1	0	3
17277	Mon Nov 23 12:04:38 2009	13	5	5	117.50	Dinsdag	0	0	0	0	0	0	1	0	1	1	0	2
17277	Mon Nov 23 12:04:43 2009	13	6	2	117.48	Vermoeidheid	0	0	0	1	0	1	0	0	0	1	0	3
17277	Mon Nov 23 12:04:47 2009	13	7	5	117.50	Vrijdag	0	0	0	0	0	0	1	0	1	1	0	5
17277	Mon Nov 23 12:04:52 2009	13	8	5	117.49	Donderdag	0	0	0	0	0	0	1	1	0	0	1	4
17277	Mon Nov 23 12:04:56 2009	13	9	4	117.49	Hoofdpijn	0	0	0	1	0	1	0	0	0	1	0	1
17277	Mon Nov 23 12:05:01 2009	13	10	5	117.50	Dinsdag	0	0	0	0	0	0	1	1	0	0	1	2
17277	Mon Nov 23 12:05:05 2009	13	11	5	117.50	Vijandig	1	0	1	0	0	0	0	0	0	1	0	1
17277	Mon Nov 23 12:05:10 2009	13	12	4	117.46	Buik- of maagkrampen	0	0	0	1	0	1	0	0	0	1	0	2
17277	Mon Nov 23 12:05:14 2009	13	13	4	117.49	Gespannen	1	0	1	0	0	0	0	0	0	1	0	4
17277	Mon Nov 23 12:05:19 2009	13	14	4	117.49	Bedroefd	1	0	1	0	0	0	0	0	0	1	0	3
17277	Mon Nov 23 12:05:23 2009	13	15	7	117.46	Bonzen van het hart	0	0	0	1	0	1	0	0	0	1	0	2
17277	Mon Nov 23 12:08:02 2009	15	1	4	117.49	Woensdag	0	0	0	0	0	0	1	0	1	1	0	3
17277	Mon Nov 23 12:08:06 2009	15	2	4	117.50	Angstig	1	0	1	0	0	0	0	0	0	1	0	4
17277	Mon Nov 23 12:08:11 2009	15	3	5	117.50	Dinsdag	0	0	0	0	0	0	1	1	0	0	1	2
17277	Mon Nov 23 12:08:15 2009	15	4	4	117.43	Benauwd gevoel in en om de borst	0	0	0	1	0	1	0	0	0	1	0	2
17277	Mon Nov 23 12:08:20 2009	15	5	4	117.49	Bedroefd	1	0	1	0	0	0	0	0	0	1	0	3
17277	Mon Nov 23 12:08:24 2009	15	6	5	117.48	Vermoeidheid	0	0	0	1	0	1	0	0	0	1	0	1
17277	Mon Nov 23 12:08:29 2009	15	7	4	117.50	Vijandig	1	0	1	0	0	0	0	0	0	1	0	1
17277	Mon Nov 23 12:08:33 2009	15	8	5	117.49	Woensdag	0	0	0	0	0	0	1	1	0	0	1	3
17277	Mon Nov 23 12:08:38 2009	15	9	5	117.49	Hoofdpijn	0	0	0	1	0	1	0	0	0	1	0	2
17277	Mon Nov 23 12:08:42 2009	15	10	5	117.50	Vrijdag	0	0	0	0	0	0	1	0	1	1	0	5
17277	Mon Nov 23 12:08:47 2009	15	11	4	117.50	Schuldig	1	0	1	0	0	0	0	0	0	1	0	4
17277	Mon Nov 23 12:08:51 2009	15	12	5	117.46	Bonzen van het hart	0	0	0	1	0	1	0	0	0	1	0	2
17277	Mon Nov 23 12:08:56 2009	15	13	5	117.46	Buik- of maagkrampen	0	0	0	1	0	1	0	0	0	1	0	2
17277	Mon Nov 23 12:09:01 2009	15	14	4	117.49	Donderdag	0	0	0	0	0	0	1	0	1	1	0	4
17277	Mon Nov 23 12:09:05 2009	15	15	4	117.49	Gespannen	1	0	1	0	0	0	0	0	0	1	0	3
17277	Mon Nov 23 12:09:55 2009	17	1	5	117.50	Schuldig	1	0	1	0	0	0	0	0	0	1	0	1
17277	Mon Nov 23 12:10:00 2009	17	2	4	117.46	Bonzen van het hart	0	0	0	1	0	1	0	0	0	1	0	2
17277	Mon Nov 23 12:10:04 2009	17	3	5	117.50	Vrijdag	0	0	0	0	0	0	1	0	1	1	0	5
17277	Mon Nov 23 12:10:09 2009	17	4	5	117.50	Dinsdag	0	0	0	0	0	0	1	1	0	0	1	2
17277	Mon Nov 23 12:10:13 2009	17	5	4	117.46	Buik- of maagkrampen	0	0	0	1	0	1	0	0	0	1	0	1
17277	Mon Nov 23 12:10:18 2009	17	6	4	117.49	Woensdag	0	0	0	0	0	0	1	0	1	1	0	3
17277	Mon Nov 23 12:10:22 2009	17	7	5	117.49	Bedroefd	1	0	1	0	0	0	0	0	0	1	0	1
17277	Mon Nov 23 12:10:27 2009	17	8	4	117.49	Donderdag	0	0	0	0	0	0	1	0	1	1	0	4
17277	Mon Nov 23 12:10:31 2009	17	9	4	117.49	Hoofdpijn	0	0	0	1	0	1	0	0	0	1	0	1
17277	Mon Nov 23 12:10:36 2009	17	10	4	117.48	Vermoeidheid	0	0	0	1	0	1	0	0	0	1	0	1
17277	Mon Nov 23 12:10:40 2009	17	11	5	117.49	Woensdag	0	0	0	0	0	0	1	1	0	0	1	3
17277	Mon Nov 23 12:10:45 2009	17	12	4	117.49	Gespannen	1	0	1	0	0	0	0	0	0	1	0	1
17277	Mon Nov 23 12:10:49 2009	17	13	4	117.50	Vijandig	1	0	1	0	0	0	0	0	0	1	0	1
17277	Mon Nov 23 12:10:54 2009	17	14	5	117.43	Benauwd gevoel in en om de borst	0	0	0	1	0	1	0	0	0	1	0	1
17277	Mon Nov 23 12:10:59 2009	17	15	4	117.50	Angstig	1	0	1	0	0	0	0	0	0	1	0	1
17277	Mon Nov 23 12:11:49 2009	19	1	4	117.49	Gespannen	1	0	1	0	0	0	0	0	0	1	0	1
17277	Mon Nov 23 12:11:53 2009	19	2	5	117.50	Vrijdag	0	0	0	0	0	0	1	0	1	1	0	5
17277	Mon Nov 23 12:11:58 2009	19	3	4	117.49	Bedroefd	1	0	1	0	0	0	0	0	0	1	0	2
17277	Mon Nov 23 12:12:02 2009	19	4	4	117.50	Dinsdag	0	0	0	0	0	0	1	1	0	0	1	2
17277	Mon Nov 23 12:12:07 2009	19	5	5	117.49	Woensdag	0	0	0	0	0	0	1	0	1	1	0	3
17277	Mon Nov 23 12:12:11 2009	19	6	5	117.50	Angstig	1	0	1	0	0	0	0	0	0	1	0	2
17277	Mon Nov 23 12:12:16 2009	19	7	4	117.48	Vermoeidheid	0	0	0	1	0	1	0	0	0	1	0	3
17277	Mon Nov 23 12:12:20 2009	19	8	4	117.49	Hoofdpijn	0	0	0	1	0	1	0	0	0	1	0	1
17277	Mon Nov 23 12:12:25 2009	19	9	5	117.46	Bonzen van het hart	0	0	0	1	0	1	0	0	0	1	0	1
17277	Mon Nov 23 12:12:29 2009	19	10	4	117.49	Woensdag	0	0	0	0	0	0	1	1	0	0	1	3
17277	Mon Nov 23 12:12:34 2009	19	11	4	117.43	Benauwd gevoel in en om de borst	0	0	0	1	0	1	0	0	0	1	0	1
17277	Mon Nov 23 12:12:38 2009	19	12	4	117.50	Schuldig	1	0	1	0	0	0	0	0	0	1	0	2
17277	Mon Nov 23 12:12:43 2009	19	13	5	117.46	Buik- of maagkrampen	0	0	0	1	0	1	0	0	0	1	0	1
17277	Mon Nov 23 12:12:47 2009	19	14	4	117.50	Vijandig	1	0	1	0	0	0	0	0	0	1	0	1
17277	Mon Nov 23 12:12:52 2009	19	15	5	117.49	Donderdag	0	0	0	0	0	0	1	0	1	1	0	4
17277	Mon Nov 23 12:13:42 2009	21	1	4	117.50	Spierpijn	0	0	0	1	1	0	0	0	0	0	1	2
17277	Mon Nov 23 12:13:47 2009	21	2	5	117.48	Vlug geïrriteerd	1	1	0	0	0	0	0	0	0	0	1	2
17277	Mon Nov 23 12:13:51 2009	21	3	4	117.48	Misselijkheid	0	0	0	1	1	0	0	0	0	0	1	1
17277	Mon Nov 23 12:13:56 2009	21	4	5	117.49	Maandag	0	0	0	0	0	0	1	1	0	0	1	1
17277	Mon Nov 23 12:14:00 2009	21	5	5	117.41	Onvoldoende diep kunnen doorademen	0	0	0	1	1	0	0	0	0	0	1	1
17277	Mon Nov 23 12:14:05 2009	21	6	4	117.48	Teneergeslagen	1	1	0	0	0	0	0	0	0	0	1	2
17277	Mon Nov 23 12:14:09 2009	21	7	4	117.49	Maandag	0	0	0	0	0	0	1	0	1	1	0	1
17277	Mon Nov 23 12:14:14 2009	21	8	5	117.48	Beschaamd	1	1	0	0	0	0	0	0	0	0	1	2
17277	Mon Nov 23 12:14:18 2009	21	9	4	117.49	Donderdag	0	0	0	0	0	0	1	1	0	0	1	4
17277	Mon Nov 23 12:14:23 2009	21	10	4	117.48	Snelle hartslag	0	0	0	1	1	0	0	0	0	0	1	1
17277	Mon Nov 23 12:14:27 2009	21	11	4	117.50	Bang	1	1	0	0	0	0	0	0	0	0	1	2
17277	Mon Nov 23 12:14:32 2009	21	12	5	117.48	Duizeligheid	0	0	0	1	1	0	0	0	0	0	1	1
17277	Mon Nov 23 12:14:36 2009	21	13	4	117.48	Zenuwachtig	1	1	0	0	0	0	0	0	0	0	1	2
17277	Mon Nov 23 12:14:41 2009	21	14	5	117.50	Vrijdag	0	0	0	0	0	0	1	1	0	0	1	5
17277	Mon Nov 23 12:14:45 2009	21	15	5	117.50	Dinsdag	0	0	0	0	0	0	1	0	1	1	0	2
17277	Mon Nov 23 12:15:36 2009	23	1	5	117.50	Dinsdag	0	0	0	0	0	0	1	0	1	1	0	2
17277	Mon Nov 23 12:15:40 2009	23	2	4	117.41	Onvoldoende diep kunnen doorademen	0	0	0	1	1	0	0	0	0	0	1	1
17277	Mon Nov 23 12:15:45 2009	23	3	4	117.48	Duizeligheid	0	0	0	1	1	0	0	0	0	0	1	1
17277	Mon Nov 23 12:15:49 2009	23	4	5	117.48	Zenuwachtig	1	1	0	0	0	0	0	0	0	0	1	2
17277	Mon Nov 23 12:15:54 2009	23	5	4	117.48	Teneergeslagen	1	1	0	0	0	0	0	0	0	0	1	1
17277	Mon Nov 23 12:15:58 2009	23	6	4	117.50	Spierpijn	0	0	0	1	1	0	0	0	0	0	1	1
17277	Mon Nov 23 12:16:03 2009	23	7	4	117.48	Snelle hartslag	0	0	0	1	1	0	0	0	0	0	1	1
17277	Mon Nov 23 12:16:07 2009	23	8	4	117.49	Donderdag	0	0	0	0	0	0	1	1	0	0	1	4
17277	Mon Nov 23 12:16:12 2009	23	9	4	117.49	Maandag	0	0	0	0	0	0	1	1	0	0	1	1
17277	Mon Nov 23 12:16:16 2009	23	10	4	117.48	Misselijkheid	0	0	0	1	1	0	0	0	0	0	1	1
17277	Mon Nov 23 12:16:21 2009	23	11	7	117.48	Beschaamd	1	1	0	0	0	0	0	0	0	0	1	1
17277	Mon Nov 23 12:16:25 2009	23	12	4	117.48	Vlug geïrriteerd	1	1	0	0	0	0	0	0	0	0	1	1
17277	Mon Nov 23 12:16:30 2009	23	13	4	117.50	Bang	1	1	0	0	0	0	0	0	0	0	1	1
17277	Mon Nov 23 12:16:34 2009	23	14	7	117.49	Maandag	0	0	0	0	0	0	1	0	1	1	0	1
17277	Mon Nov 23 12:16:39 2009	23	15	4	117.50	Vrijdag	0	0	0	0	0	0	1	1	0	0	1	5
17277	Mon Nov 23 12:17:29 2009	25	1	5	117.48	Misselijkheid	0	0	0	1	1	0	0	0	0	0	1	4
17277	Mon Nov 23 12:17:34 2009	25	2	4	117.48	Beschaamd	1	1	0	0	0	0	0	0	0	0	1	3
17277	Mon Nov 23 12:17:38 2009	25	3	4	117.50	Bang	1	1	0	0	0	0	0	0	0	0	1	2
17277	Mon Nov 23 12:17:43 2009	25	4	5	117.49	Maandag	0	0	0	0	0	0	1	0	1	1	0	1
17277	Mon Nov 23 12:17:47 2009	25	5	4	117.50	Dinsdag	0	0	0	0	0	0	1	0	1	1	0	2
17277	Mon Nov 23 12:17:52 2009	25	6	4	117.48	Duizeligheid	0	0	0	1	1	0	0	0	0	0	1	2
17277	Mon Nov 23 12:17:56 2009	25	7	5	117.48	Teneergeslagen	1	1	0	0	0	0	0	0	0	0	1	3
17277	Mon Nov 23 12:18:01 2009	25	8	4	117.50	Spierpijn	0	0	0	1	1	0	0	0	0	0	1	1
17277	Mon Nov 23 12:18:05 2009	25	9	4	117.48	Vlug geïrriteerd	1	1	0	0	0	0	0	0	0	0	1	2
17277	Mon Nov 23 12:18:10 2009	25	10	4	117.48	Snelle hartslag	0	0	0	1	1	0	0	0	0	0	1	1
17277	Mon Nov 23 12:18:14 2009	25	11	5	117.49	Donderdag	0	0	0	0	0	0	1	1	0	0	1	4
17277	Mon Nov 23 12:18:19 2009	25	12	4	117.48	Zenuwachtig	1	1	0	0	0	0	0	0	0	0	1	2
17277	Mon Nov 23 12:18:23 2009	25	13	5	117.50	Vrijdag	0	0	0	0	0	0	1	1	0	0	1	5
17277	Mon Nov 23 12:18:28 2009	25	14	5	117.49	Maandag	0	0	0	0	0	0	1	1	0	0	1	1
17277	Mon Nov 23 12:18:32 2009	25	15	2	117.41	Onvoldoende diep kunnen doorademen	0	0	0	1	1	0	0	0	0	0	1	2
17277	Mon Nov 23 12:21:19 2009	27	1	4	117.49	Donderdag	0	0	0	0	0	0	1	1	0	0	1	4
17277	Mon Nov 23 12:21:24 2009	27	2	5	117.50	Vijandig	1	0	1	0	0	0	0	0	0	1	0	1
17277	Mon Nov 23 12:21:28 2009	27	3	4	117.49	Woensdag	0	0	0	0	0	0	1	0	1	1	0	3
17277	Mon Nov 23 12:21:33 2009	27	4	4	117.50	Dinsdag	0	0	0	0	0	0	1	0	1	1	0	2
17277	Mon Nov 23 12:21:37 2009	27	5	5	117.50	Angstig	1	0	1	0	0	0	0	0	0	1	0	1
17277	Mon Nov 23 12:21:42 2009	27	6	4	117.49	Bedroefd	1	0	1	0	0	0	0	0	0	1	0	1
17277	Mon Nov 23 12:21:46 2009	27	7	4	117.48	Duizeligheid	0	0	0	1	1	0	0	0	0	0	1	1
17277	Mon Nov 23 12:21:51 2009	27	8	5	117.48	Snelle hartslag	0	0	0	1	1	0	0	0	0	0	1	1
17277	Mon Nov 23 12:21:56 2009	27	9	8	117.49	Gespannen	1	0	1	0	0	0	0	0	0	1	0	1
17277	Mon Nov 23 12:22:00 2009	27	10	4	117.41	Onvoldoende diep kunnen doorademen	0	0	0	1	1	0	0	0	0	0	1	1
17277	Mon Nov 23 12:22:05 2009	27	11	5	117.49	Woensdag	0	0	0	0	0	0	1	1	0	0	1	3
17277	Mon Nov 23 12:22:09 2009	27	12	7	117.50	Spierpijn	0	0	0	1	1	0	0	0	0	0	1	1
17277	Mon Nov 23 12:22:14 2009	27	13	4	117.48	Misselijkheid	0	0	0	1	1	0	0	0	0	0	1	1
17277	Mon Nov 23 12:22:18 2009	27	14	4	117.50	Schuldig	1	0	1	0	0	0	0	0	0	1	0	1
17277	Mon Nov 23 12:22:23 2009	27	15	5	117.49	Donderdag	0	0	0	0	0	0	1	0	1	1	0	4
17277	Mon Nov 23 12:23:13 2009	29	1	4	117.49	Donderdag	0	0	0	0	0	0	1	0	1	1	0	4
17277	Mon Nov 23 12:23:17 2009	29	2	4	117.49	Bedroefd	1	0	1	0	0	0	0	0	0	1	0	3
17277	Mon Nov 23 12:23:22 2009	29	3	6	117.49	Woensdag	0	0	0	0	0	0	1	0	1	1	0	3
17277	Mon Nov 23 12:23:26 2009	29	4	4	117.49	Woensdag	0	0	0	0	0	0	1	1	0	0	1	3
17277	Mon Nov 23 12:23:31 2009	29	5	4	117.41	Onvoldoende diep kunnen doorademen	0	0	0	1	1	0	0	0	0	0	1	1
17277	Mon Nov 23 12:23:35 2009	29	6	5	117.49	Donderdag	0	0	0	0	0	0	1	1	0	0	1	4
17277	Mon Nov 23 12:23:40 2009	29	7	4	117.50	Schuldig	1	0	1	0	0	0	0	0	0	1	0	2
17277	Mon Nov 23 12:23:44 2009	29	8	4	117.50	Vijandig	1	0	1	0	0	0	0	0	0	1	0	3
17277	Mon Nov 23 12:23:49 2009	29	9	5	117.50	Dinsdag	0	0	0	0	0	0	1	0	1	1	0	2
17277	Mon Nov 23 12:23:54 2009	29	10	4	117.50	Angstig	1	0	1	0	0	0	0	0	0	1	0	4
17277	Mon Nov 23 12:23:58 2009	29	11	4	117.50	Spierpijn	0	0	0	1	1	0	0	0	0	0	1	1
17277	Mon Nov 23 12:24:03 2009	29	12	4	117.48	Misselijkheid	0	0	0	1	1	0	0	0	0	0	1	2
17277	Mon Nov 23 12:24:07 2009	29	13	5	117.48	Snelle hartslag	0	0	0	1	1	0	0	0	0	0	1	1
17277	Mon Nov 23 12:24:12 2009	29	14	4	117.49	Gespannen	1	0	1	0	0	0	0	0	0	1	0	2
17277	Mon Nov 23 12:24:16 2009	29	15	4	117.48	Duizeligheid	0	0	0	1	1	0	0	0	0	0	1	1
17277	Mon Nov 23 12:25:06 2009	31	1	4	117.49	Woensdag	0	0	0	0	0	0	1	1	0	0	1	3
17277	Mon Nov 23 12:25:11 2009	31	2	5	117.49	Donderdag	0	0	0	0	0	0	1	0	1	1	0	4
17277	Mon Nov 23 12:25:15 2009	31	3	4	117.50	Spierpijn	0	0	0	1	1	0	0	0	0	0	1	1
17277	Mon Nov 23 12:25:20 2009	31	4	5	117.49	Woensdag	0	0	0	0	0	0	1	0	1	1	0	3
17277	Mon Nov 23 12:25:24 2009	31	5	5	117.50	Dinsdag	0	0	0	0	0	0	1	0	1	1	0	2
17277	Mon Nov 23 12:25:29 2009	31	6	4	117.50	Schuldig	1	0	1	0	0	0	0	0	0	1	0	1
17277	Mon Nov 23 12:25:33 2009	31	7	4	117.49	Bedroefd	1	0	1	0	0	0	0	0	0	1	0	1
17277	Mon Nov 23 12:25:38 2009	31	8	5	117.48	Misselijkheid	0	0	0	1	1	0	0	0	0	0	1	1
17277	Mon Nov 23 12:25:42 2009	31	9	4	117.50	Vijandig	1	0	1	0	0	0	0	0	0	1	0	1
17277	Mon Nov 23 12:25:47 2009	31	10	6	117.49	Gespannen	1	0	1	0	0	0	0	0	0	1	0	1
17277	Mon Nov 23 12:25:52 2009	31	11	5	117.41	Onvoldoende diep kunnen doorademen	0	0	0	1	1	0	0	0	0	0	1	1
17277	Mon Nov 23 12:25:56 2009	31	12	5	117.50	Angstig	1	0	1	0	0	0	0	0	0	1	0	1
17277	Mon Nov 23 12:26:01 2009	31	13	4	117.48	Duizeligheid	0	0	0	1	1	0	0	0	0	0	1	1
17277	Mon Nov 23 12:26:05 2009	31	14	6	117.48	Snelle hartslag	0	0	0	1	1	0	0	0	0	0	1	1
17277	Mon Nov 23 12:26:10 2009	31	15	5	117.49	Donderdag	0	0	0	0	0	0	1	1	0	0	1	4
17277	Mon Nov 23 12:27:00 2009	33	1	4	117.49	Hoofdpijn	0	0	0	1	0	1	0	0	0	1	0	1
17277	Mon Nov 23 12:27:04 2009	33	2	4	117.48	Vlug geïrriteerd	1	1	0	0	0	0	0	0	0	0	1	1
17277	Mon Nov 23 12:27:09 2009	33	3	4	117.48	Beschaamd	1	1	0	0	0	0	0	0	0	0	1	1
17277	Mon Nov 23 12:27:13 2009	33	4	7	117.48	Vermoeidheid	0	0	0	1	0	1	0	0	0	1	0	2
17277	Mon Nov 23 12:27:18 2009	33	5	5	117.48	Teneergeslagen	1	1	0	0	0	0	0	0	0	0	1	1
17277	Mon Nov 23 12:27:22 2009	33	6	5	117.49	Maandag	0	0	0	0	0	0	1	0	1	1	0	1
17277	Mon Nov 23 12:27:27 2009	33	7	5	117.50	Dinsdag	0	0	0	0	0	0	1	1	0	0	1	2
17277	Mon Nov 23 12:27:31 2009	33	8	4	117.43	Benauwd gevoel in en om de borst	0	0	0	1	0	1	0	0	0	1	0	1
17277	Mon Nov 23 12:27:36 2009	33	9	4	117.46	Buik- of maagkrampen	0	0	0	1	0	1	0	0	0	1	0	1
17277	Mon Nov 23 12:27:40 2009	33	10	5	117.50	Bang	1	1	0	0	0	0	0	0	0	0	1	1
17277	Mon Nov 23 12:27:45 2009	33	11	4	117.49	Maandag	0	0	0	0	0	0	1	1	0	0	1	1
17277	Mon Nov 23 12:27:49 2009	33	12	4	117.50	Vrijdag	0	0	0	0	0	0	1	1	0	0	1	5
17277	Mon Nov 23 12:27:54 2009	33	13	5	117.46	Bonzen van het hart	0	0	0	1	0	1	0	0	0	1	0	1
17277	Mon Nov 23 12:27:59 2009	33	14	4	117.48	Zenuwachtig	1	1	0	0	0	0	0	0	0	0	1	1
17277	Mon Nov 23 12:28:03 2009	33	15	4	117.50	Vrijdag	0	0	0	0	0	0	1	0	1	1	0	5
17277	Mon Nov 23 12:28:53 2009	35	1	4	117.50	Bang	1	1	0	0	0	0	0	0	0	0	1	4
17277	Mon Nov 23 12:28:58 2009	35	2	7	117.46	Buik- of maagkrampen	0	0	0	1	0	1	0	0	0	1	0	2
17277	Mon Nov 23 12:29:02 2009	35	3	4	117.48	Teneergeslagen	1	1	0	0	0	0	0	0	0	0	1	4
17277	Mon Nov 23 12:29:07 2009	35	4	4	117.43	Benauwd gevoel in en om de borst	0	0	0	1	0	1	0	0	0	1	0	1
17277	Mon Nov 23 12:29:11 2009	35	5	5	117.48	Vermoeidheid	0	0	0	1	0	1	0	0	0	1	0	2
17277	Mon Nov 23 12:29:16 2009	35	6	4	117.48	Vlug geïrriteerd	1	1	0	0	0	0	0	0	0	0	1	2
17277	Mon Nov 23 12:29:20 2009	35	7	5	117.50	Vrijdag	0	0	0	0	0	0	1	1	0	0	1	5
17277	Mon Nov 23 12:29:25 2009	35	8	5	117.50	Dinsdag	0	0	0	0	0	0	1	1	0	0	1	2
17277	Mon Nov 23 12:29:29 2009	35	9	4	117.49	Hoofdpijn	0	0	0	1	0	1	0	0	0	1	0	1
17277	Mon Nov 23 12:29:34 2009	35	10	4	117.46	Bonzen van het hart	0	0	0	1	0	1	0	0	0	1	0	2
17277	Mon Nov 23 12:29:38 2009	35	11	5	117.50	Vrijdag	0	0	0	0	0	0	1	0	1	1	0	5
17277	Mon Nov 23 12:29:43 2009	35	12	6	117.48	Beschaamd	1	1	0	0	0	0	0	0	0	0	1	1
17277	Mon Nov 23 12:29:48 2009	35	13	4	117.48	Zenuwachtig	1	1	0	0	0	0	0	0	0	0	1	2
17277	Mon Nov 23 12:29:52 2009	35	14	5	117.49	Maandag	0	0	0	0	0	0	1	1	0	0	1	1
17277	Mon Nov 23 12:29:57 2009	35	15	5	117.49	Maandag	0	0	0	0	0	0	1	0	1	1	0	1
17277	Mon Nov 23 12:30:47 2009	37	1	7	117.48	Vermoeidheid	0	0	0	1	0	1	0	0	0	1	0	3
17277	Mon Nov 23 12:30:51 2009	37	2	4	117.48	Vlug geïrriteerd	1	1	0	0	0	0	0	0	0	0	1	1
17277	Mon Nov 23 12:30:56 2009	37	3	4	117.43	Benauwd gevoel in en om de borst	0	0	0	1	0	1	0	0	0	1	0	1
17277	Mon Nov 23 12:31:00 2009	37	4	5	117.48	Teneergeslagen	1	1	0	0	0	0	0	0	0	0	1	1
17277	Mon Nov 23 12:31:05 2009	37	5	4	117.49	Maandag	0	0	0	0	0	0	1	0	1	1	0	1
17277	Mon Nov 23 12:31:09 2009	37	6	5	117.49	Maandag	0	0	0	0	0	0	1	1	0	0	1	1
17277	Mon Nov 23 12:31:14 2009	37	7	5	117.46	Bonzen van het hart	0	0	0	1	0	1	0	0	0	1	0	1
17277	Mon Nov 23 12:31:18 2009	37	8	4	117.46	Buik- of maagkrampen	0	0	0	1	0	1	0	0	0	1	0	1
17277	Mon Nov 23 12:31:23 2009	37	9	4	117.49	Hoofdpijn	0	0	0	1	0	1	0	0	0	1	0	1
17277	Mon Nov 23 12:31:27 2009	37	10	5	117.48	Zenuwachtig	1	1	0	0	0	0	0	0	0	0	1	2
17277	Mon Nov 23 12:31:32 2009	37	11	4	117.50	Vrijdag	0	0	0	0	0	0	1	0	1	1	0	5
17277	Mon Nov 23 12:31:37 2009	37	12	5	117.50	Dinsdag	0	0	0	0	0	0	1	1	0	0	1	2
17277	Mon Nov 23 12:31:41 2009	37	13	4	117.50	Bang	1	1	0	0	0	0	0	0	0	0	1	1
17277	Mon Nov 23 12:31:46 2009	37	14	5	117.48	Beschaamd	1	1	0	0	0	0	0	0	0	0	1	1
17277	Mon Nov 23 12:31:50 2009	37	15	4	117.50	Vrijdag	0	0	0	0	0	0	1	1	0	0	1	5
17277	Mon Nov 23 12:34:45 2009	39	1	5	117.50	Schuldig	1	0	1	0	0	0	0	0	0	1	0	1
17277	Mon Nov 23 12:34:49 2009	39	2	4	117.43	Benauwd gevoel in en om de borst	0	0	0	1	0	1	0	0	0	1	0	2
17277	Mon Nov 23 12:34:54 2009	39	3	5	117.49	Donderdag	0	0	0	0	0	0	1	0	1	1	0	4
17277	Mon Nov 23 12:34:58 2009	39	4	5	117.50	Dinsdag	0	0	0	0	0	0	1	1	0	0	1	2
17277	Mon Nov 23 12:35:03 2009	39	5	4	117.49	Donderdag	0	0	0	0	0	0	1	1	0	0	1	4
17277	Mon Nov 23 12:35:07 2009	39	6	4	117.49	Hoofdpijn	0	0	0	1	0	1	0	0	0	1	0	1
17277	Mon Nov 23 12:35:12 2009	39	7	5	117.49	Woensdag	0	0	0	0	0	0	1	0	1	1	0	3
17277	Mon Nov 23 12:35:16 2009	39	8	4	117.50	Angstig	1	0	1	0	0	0	0	0	0	1	0	2
17277	Mon Nov 23 12:35:21 2009	39	9	4	117.49	Gespannen	1	0	1	0	0	0	0	0	0	1	0	2
17277	Mon Nov 23 12:35:26 2009	39	10	5	117.50	Vijandig	1	0	1	0	0	0	0	0	0	1	0	1
17277	Mon Nov 23 12:35:30 2009	39	11	4	117.46	Bonzen van het hart	0	0	0	1	0	1	0	0	0	1	0	1
17277	Mon Nov 23 12:35:35 2009	39	12	4	117.46	Buik- of maagkrampen	0	0	0	1	0	1	0	0	0	1	0	1
17277	Mon Nov 23 12:35:39 2009	39	13	5	117.49	Maandag	0	0	0	0	0	0	1	1	0	0	1	1
17277	Mon Nov 23 12:35:44 2009	39	14	5	117.48	Vermoeidheid	0	0	0	1	0	1	0	0	0	1	0	2
17277	Mon Nov 23 12:35:48 2009	39	15	4	117.49	Bedroefd	1	0	1	0	0	0	0	0	0	1	0	1
17277	Mon Nov 23 12:36:38 2009	41	1	4	117.49	Gespannen	1	0	1	0	0	0	0	0	0	1	0	1
17277	Mon Nov 23 12:36:43 2009	41	2	4	117.49	Maandag	0	0	0	0	0	0	1	1	0	0	1	1
17277	Mon Nov 23 12:36:47 2009	41	3	4	117.46	Buik- of maagkrampen	0	0	0	1	0	1	0	0	0	1	0	1
17277	Mon Nov 23 12:36:52 2009	41	4	5	117.50	Dinsdag	0	0	0	0	0	0	1	1	0	0	1	2
17277	Mon Nov 23 12:36:56 2009	41	5	5	117.49	Donderdag	0	0	0	0	0	0	1	1	0	0	1	4
17277	Mon Nov 23 12:37:01 2009	41	6	4	117.46	Bonzen van het hart	0	0	0	1	0	1	0	0	0	1	0	1
17277	Mon Nov 23 12:37:05 2009	41	7	4	117.43	Benauwd gevoel in en om de borst	0	0	0	1	0	1	0	0	0	1	0	1
17277	Mon Nov 23 12:37:10 2009	41	8	5	117.49	Woensdag	0	0	0	0	0	0	1	0	1	1	0	3
17277	Mon Nov 23 12:37:14 2009	41	9	4	117.48	Vermoeidheid	0	0	0	1	0	1	0	0	0	1	0	2
17277	Mon Nov 23 12:37:19 2009	41	10	5	117.49	Donderdag	0	0	0	0	0	0	1	0	1	1	0	4
17277	Mon Nov 23 12:37:23 2009	41	11	4	117.50	Schuldig	1	0	1	0	0	0	0	0	0	1	0	1
17277	Mon Nov 23 12:37:28 2009	41	12	4	117.49	Bedroefd	1	0	1	0	0	0	0	0	0	1	0	1
17277	Mon Nov 23 12:37:33 2009	41	13	4	117.50	Angstig	1	0	1	0	0	0	0	0	0	1	0	1
17277	Mon Nov 23 12:37:37 2009	41	14	5	117.49	Hoofdpijn	0	0	0	1	0	1	0	0	0	1	0	1
17277	Mon Nov 23 12:37:42 2009	41	15	5	117.50	Vijandig	1	0	1	0	0	0	0	0	0	1	0	1
17277	Mon Nov 23 12:38:32 2009	43	1	4	117.50	Schuldig	1	0	1	0	0	0	0	0	0	1	0	2
17277	Mon Nov 23 12:38:36 2009	43	2	4	117.46	Buik- of maagkrampen	0	0	0	1	0	1	0	0	0	1	0	1
17277	Mon Nov 23 12:38:41 2009	43	3	4	117.48	Vermoeidheid	0	0	0	1	0	1	0	0	0	1	0	2
17277	Mon Nov 23 12:38:45 2009	43	4	5	117.50	Angstig	1	0	1	0	0	0	0	0	0	1	0	3
17277	Mon Nov 23 12:38:50 2009	43	5	4	117.49	Bedroefd	1	0	1	0	0	0	0	0	0	1	0	3
17277	Mon Nov 23 12:38:54 2009	43	6	5	117.49	Donderdag	0	0	0	0	0	0	1	0	1	1	0	4
17277	Mon Nov 23 12:38:59 2009	43	7	5	117.49	Donderdag	0	0	0	0	0	0	1	1	0	0	1	4
17277	Mon Nov 23 12:39:03 2009	43	8	4	117.46	Bonzen van het hart	0	0	0	1	0	1	0	0	0	1	0	1
17277	Mon Nov 23 12:39:08 2009	43	9	4	117.49	Hoofdpijn	0	0	0	1	0	1	0	0	0	1	0	1
17277	Mon Nov 23 12:39:12 2009	43	10	5	117.50	Vijandig	1	0	1	0	0	0	0	0	0	1	0	2
17277	Mon Nov 23 12:39:17 2009	43	11	4	117.49	Gespannen	1	0	1	0	0	0	0	0	0	1	0	2
17277	Mon Nov 23 12:39:22 2009	43	12	4	117.43	Benauwd gevoel in en om de borst	0	0	0	1	0	1	0	0	0	1	0	1
17277	Mon Nov 23 12:39:26 2009	43	13	5	117.50	Dinsdag	0	0	0	0	0	0	1	1	0	0	1	2
17277	Mon Nov 23 12:39:31 2009	43	14	5	117.49	Maandag	0	0	0	0	0	0	1	1	0	0	1	1
17277	Mon Nov 23 12:39:35 2009	43	15	4	117.49	Woensdag	0	0	0	0	0	0	1	0	1	1	0	3
17277	Mon Nov 23 12:40:25 2009	45	1	4	117.50	Vrijdag	0	0	0	0	0	0	1	1	0	0	1	5
17277	Mon Nov 23 12:40:30 2009	45	2	4	117.50	Spierpijn	0	0	0	1	1	0	0	0	0	0	1	1
17277	Mon Nov 23 12:40:34 2009	45	3	5	117.48	Duizeligheid	0	0	0	1	1	0	0	0	0	0	1	1
17277	Mon Nov 23 12:40:39 2009	45	4	4	117.50	Vrijdag	0	0	0	0	0	0	1	0	1	1	0	5
17277	Mon Nov 23 12:40:43 2009	45	5	4	117.48	Beschaamd	1	1	0	0	0	0	0	0	0	0	1	3
17277	Mon Nov 23 12:40:48 2009	45	6	5	117.48	Snelle hartslag	0	0	0	1	1	0	0	0	0	0	1	2
17277	Mon Nov 23 12:40:52 2009	45	7	4	117.48	Teneergeslagen	1	1	0	0	0	0	0	0	0	0	1	3
17277	Mon Nov 23 12:40:57 2009	45	8	5	117.49	Maandag	0	0	0	0	0	0	1	0	1	1	0	1
17277	Mon Nov 23 12:41:01 2009	45	9	5	117.50	Bang	1	1	0	0	0	0	0	0	0	0	1	2
17277	Mon Nov 23 12:41:06 2009	45	10	4	117.48	Vlug geïrriteerd	1	1	0	0	0	0	0	0	0	0	1	2
17277	Mon Nov 23 12:41:10 2009	45	11	4	117.48	Zenuwachtig	1	1	0	0	0	0	0	0	0	0	1	2
17277	Mon Nov 23 12:41:15 2009	45	12	5	117.49	Woensdag	0	0	0	0	0	0	1	1	0	0	1	3
17277	Mon Nov 23 12:41:20 2009	45	13	5	117.41	Onvoldoende diep kunnen doorademen	0	0	0	1	1	0	0	0	0	0	1	1
17277	Mon Nov 23 12:41:24 2009	45	14	4	117.50	Dinsdag	0	0	0	0	0	0	1	0	1	1	0	2
17277	Mon Nov 23 12:41:29 2009	45	15	4	117.48	Misselijkheid	0	0	0	1	1	0	0	0	0	0	1	2
17277	Mon Nov 23 12:42:19 2009	47	1	4	117.48	Misselijkheid	0	0	0	1	1	0	0	0	0	0	1	1
17277	Mon Nov 23 12:42:23 2009	47	2	4	117.50	Spierpijn	0	0	0	1	1	0	0	0	0	0	1	1
17277	Mon Nov 23 12:42:28 2009	47	3	5	117.48	Duizeligheid	0	0	0	1	1	0	0	0	0	0	1	1
17277	Mon Nov 23 12:42:32 2009	47	4	4	117.49	Maandag	0	0	0	0	0	0	1	0	1	1	0	1
17277	Mon Nov 23 12:42:37 2009	47	5	4	117.48	Teneergeslagen	1	1	0	0	0	0	0	0	0	0	1	1
17277	Mon Nov 23 12:42:41 2009	47	6	5	117.49	Woensdag	0	0	0	0	0	0	1	1	0	0	1	3
17277	Mon Nov 23 12:42:46 2009	47	7	4	117.50	Bang	1	1	0	0	0	0	0	0	0	0	1	1
17277	Mon Nov 23 12:42:50 2009	47	8	4	117.50	Vrijdag	0	0	0	0	0	0	1	1	0	0	1	5
17277	Mon Nov 23 12:42:55 2009	47	9	5	117.48	Vlug geïrriteerd	1	1	0	0	0	0	0	0	0	0	1	1
17277	Mon Nov 23 12:42:59 2009	47	10	4	117.48	Beschaamd	1	1	0	0	0	0	0	0	0	0	1	1
17277	Mon Nov 23 12:43:04 2009	47	11	2	117.41	Onvoldoende diep kunnen doorademen	0	0	0	1	1	0	0	0	0	0	1	1
17277	Mon Nov 23 12:43:08 2009	47	12	5	117.50	Vrijdag	0	0	0	0	0	0	1	0	1	1	0	5
17277	Mon Nov 23 12:43:13 2009	47	13	5	117.50	Dinsdag	0	0	0	0	0	0	1	0	1	1	0	2
17277	Mon Nov 23 12:43:18 2009	47	14	4	117.48	Zenuwachtig	1	1	0	0	0	0	0	0	0	0	1	1
17277	Mon Nov 23 12:43:22 2009	47	15	5	117.48	Snelle hartslag	0	0	0	1	1	0	0	0	0	0	1	1
17277	Mon Nov 23 12:44:12 2009	49	1	4	117.50	Bang	1	1	0	0	0	0	0	0	0	0	1	1
17277	Mon Nov 23 12:44:17 2009	49	2	4	117.48	Teneergeslagen	1	1	0	0	0	0	0	0	0	0	1	1
17277	Mon Nov 23 12:44:21 2009	49	3	5	117.50	Spierpijn	0	0	0	1	1	0	0	0	0	0	1	2
17277	Mon Nov 23 12:44:26 2009	49	4	4	117.48	Beschaamd	1	1	0	0	0	0	0	0	0	0	1	1
17277	Mon Nov 23 12:44:30 2009	49	5	4	117.48	Snelle hartslag	0	0	0	1	1	0	0	0	0	0	1	1
17277	Mon Nov 23 12:44:35 2009	49	6	5	117.48	Misselijkheid	0	0	0	1	1	0	0	0	0	0	1	1
17277	Mon Nov 23 12:44:39 2009	49	7	4	117.48	Duizeligheid	0	0	0	1	1	0	0	0	0	0	1	1
17277	Mon Nov 23 12:44:44 2009	49	8	4	117.48	Zenuwachtig	1	1	0	0	0	0	0	0	0	0	1	2
17277	Mon Nov 23 12:44:48 2009	49	9	5	117.41	Onvoldoende diep kunnen doorademen	0	0	0	1	1	0	0	0	0	0	1	1
17277	Mon Nov 23 12:44:53 2009	49	10	4	117.50	Vrijdag	0	0	0	0	0	0	1	0	1	1	0	5
17277	Mon Nov 23 12:44:57 2009	49	11	4	117.49	Woensdag	0	0	0	0	0	0	1	1	0	0	1	3
17277	Mon Nov 23 12:45:02 2009	49	12	5	117.50	Vrijdag	0	0	0	0	0	0	1	1	0	0	1	5
17277	Mon Nov 23 12:45:07 2009	49	13	5	117.49	Maandag	0	0	0	0	0	0	1	0	1	1	0	1
17277	Mon Nov 23 12:45:11 2009	49	14	4	117.48	Vlug geïrriteerd	1	1	0	0	0	0	0	0	0	0	1	1
17277	Mon Nov 23 12:45:16 2009	49	15	5	117.50	Dinsdag	0	0	0	0	0	0	1	0	1	1	0	2
17277	Mon Nov 23 12:48:01 2009	51	1	4	117.48	Vermoeidheid	0	0	0	1	0	1	0	0	0	1	0	2
17277	Mon Nov 23 12:48:06 2009	51	2	4	117.46	Bonzen van het hart	0	0	0	1	0	1	0	0	0	1	0	1
17277	Mon Nov 23 12:48:10 2009	51	3	5	117.49	Bedroefd	1	0	1	0	0	0	0	0	0	1	0	1
17277	Mon Nov 23 12:48:15 2009	51	4	4	117.49	Maandag	0	0	0	0	0	0	1	1	0	0	1	1
17277	Mon Nov 23 12:48:19 2009	51	5	4	117.49	Woensdag	0	0	0	0	0	0	1	1	0	0	1	3
17277	Mon Nov 23 12:48:24 2009	51	6	7	117.49	Woensdag	0	0	0	0	0	0	1	0	1	1	0	3
17277	Mon Nov 23 12:48:28 2009	51	7	4	117.49	Hoofdpijn	0	0	0	1	0	1	0	0	0	1	0	1
17277	Mon Nov 23 12:48:33 2009	51	8	4	117.50	Vijandig	1	0	1	0	0	0	0	0	0	1	0	1
17277	Mon Nov 23 12:48:38 2009	51	9	4	117.46	Buik- of maagkrampen	0	0	0	1	0	1	0	0	0	1	0	1
17277	Mon Nov 23 12:48:42 2009	51	10	7	117.43	Benauwd gevoel in en om de borst	0	0	0	1	0	1	0	0	0	1	0	1
17277	Mon Nov 23 12:48:47 2009	51	11	4	117.50	Schuldig	1	0	1	0	0	0	0	0	0	1	0	1
17277	Mon Nov 23 12:48:51 2009	51	12	4	117.50	Dinsdag	0	0	0	0	0	0	1	0	1	1	0	2
17277	Mon Nov 23 12:48:56 2009	51	13	5	117.50	Angstig	1	0	1	0	0	0	0	0	0	1	0	1
17277	Mon Nov 23 12:49:00 2009	51	14	4	117.50	Vrijdag	0	0	0	0	0	0	1	0	1	1	0	5
17277	Mon Nov 23 12:49:05 2009	51	15	4	117.49	Gespannen	1	0	1	0	0	0	0	0	0	1	0	1
17277	Mon Nov 23 12:49:55 2009	53	1	4	117.49	Woensdag	0	0	0	0	0	0	1	1	0	0	1	3
17277	Mon Nov 23 12:49:59 2009	53	2	5	117.50	Vrijdag	0	0	0	0	0	0	1	0	1	1	0	5
17277	Mon Nov 23 12:50:04 2009	53	3	4	117.50	Schuldig	1	0	1	0	0	0	0	0	0	1	0	1
17277	Mon Nov 23 12:50:08 2009	53	4	4	117.46	Buik- of maagkrampen	0	0	0	1	0	1	0	0	0	1	0	1
17277	Mon Nov 23 12:50:13 2009	53	5	4	117.43	Benauwd gevoel in en om de borst	0	0	0	1	0	1	0	0	0	1	0	2
17277	Mon Nov 23 12:50:17 2009	53	6	5	117.48	Vermoeidheid	0	0	0	1	0	1	0	0	0	1	0	2
17277	Mon Nov 23 12:50:22 2009	53	7	4	117.50	Angstig	1	0	1	0	0	0	0	0	0	1	0	3
17277	Mon Nov 23 12:50:26 2009	53	8	4	117.49	Hoofdpijn	0	0	0	1	0	1	0	0	0	1	0	2
17277	Mon Nov 23 12:50:31 2009	53	9	5	117.50	Dinsdag	0	0	0	0	0	0	1	0	1	1	0	2
17277	Mon Nov 23 12:50:36 2009	53	10	5	117.49	Woensdag	0	0	0	0	0	0	1	0	1	1	0	3
17277	Mon Nov 23 12:50:40 2009	53	11	4	117.49	Bedroefd	1	0	1	0	0	0	0	0	0	1	0	3
17277	Mon Nov 23 12:50:45 2009	53	12	4	117.46	Bonzen van het hart	0	0	0	1	0	1	0	0	0	1	0	1
17277	Mon Nov 23 12:50:49 2009	53	13	4	117.50	Vijandig	1	0	1	0	0	0	0	0	0	1	0	4
17277	Mon Nov 23 12:50:54 2009	53	14	4	117.49	Maandag	0	0	0	0	0	0	1	1	0	0	1	1
17277	Mon Nov 23 12:50:58 2009	53	15	4	117.49	Gespannen	1	0	1	0	0	0	0	0	0	1	0	2
17277	Mon Nov 23 12:51:48 2009	55	1	5	117.49	Gespannen	1	0	1	0	0	0	0	0	0	1	0	1
17277	Mon Nov 23 12:51:53 2009	55	2	4	117.46	Bonzen van het hart	0	0	0	1	0	1	0	0	0	1	0	1
17277	Mon Nov 23 12:51:57 2009	55	3	5	117.49	Woensdag	0	0	0	0	0	0	1	1	0	0	1	3
17277	Mon Nov 23 12:52:02 2009	55	4	5	117.50	Vijandig	1	0	1	0	0	0	0	0	0	1	0	1
17277	Mon Nov 23 12:52:06 2009	55	5	4	117.43	Benauwd gevoel in en om de borst	0	0	0	1	0	1	0	0	0	1	0	1
17277	Mon Nov 23 12:52:11 2009	55	6	4	117.46	Buik- of maagkrampen	0	0	0	1	0	1	0	0	0	1	0	1
17277	Mon Nov 23 12:52:15 2009	55	7	5	117.50	Angstig	1	0	1	0	0	0	0	0	0	1	0	1
17277	Mon Nov 23 12:52:20 2009	55	8	4	117.50	Dinsdag	0	0	0	0	0	0	1	0	1	1	0	2
17277	Mon Nov 23 12:52:24 2009	55	9	4	117.48	Vermoeidheid	0	0	0	1	0	1	0	0	0	1	0	2
17277	Mon Nov 23 12:52:29 2009	55	10	5	117.49	Bedroefd	1	0	1	0	0	0	0	0	0	1	0	1
17277	Mon Nov 23 12:52:34 2009	55	11	4	117.49	Hoofdpijn	0	0	0	1	0	1	0	0	0	1	0	1
17277	Mon Nov 23 12:52:38 2009	55	12	4	117.49	Woensdag	0	0	0	0	0	0	1	0	1	1	0	3
17277	Mon Nov 23 12:52:43 2009	55	13	5	117.49	Maandag	0	0	0	0	0	0	1	1	0	0	1	1
17277	Mon Nov 23 12:52:47 2009	55	14	5	117.50	Schuldig	1	0	1	0	0	0	0	0	0	1	0	1
17277	Mon Nov 23 12:52:52 2009	55	15	4	117.50	Vrijdag	0	0	0	0	0	0	1	0	1	1	0	5
17277	Mon Nov 23 12:53:42 2009	57	1	4	117.50	Bang	1	1	0	0	0	0	0	0	0	0	1	1
17277	Mon Nov 23 12:53:46 2009	57	2	4	117.48	Teneergeslagen	1	1	0	0	0	0	0	0	0	0	1	1
17277	Mon Nov 23 12:53:51 2009	57	3	4	117.48	Beschaamd	1	1	0	0	0	0	0	0	0	0	1	1
17277	Mon Nov 23 12:53:55 2009	57	4	5	117.48	Zenuwachtig	1	1	0	0	0	0	0	0	0	0	1	2
17277	Mon Nov 23 12:54:00 2009	57	5	4	117.50	Vrijdag	0	0	0	0	0	0	1	1	0	0	1	5
17277	Mon Nov 23 12:54:04 2009	57	6	4	117.49	Donderdag	0	0	0	0	0	0	1	0	1	1	0	4
17277	Mon Nov 23 12:54:09 2009	57	7	5	117.48	Misselijkheid	0	0	0	1	1	0	0	0	0	0	1	1
17277	Mon Nov 23 12:54:13 2009	57	8	4	117.50	Spierpijn	0	0	0	1	1	0	0	0	0	0	1	1
17277	Mon Nov 23 12:54:18 2009	57	9	4	117.49	Donderdag	0	0	0	0	0	0	1	1	0	0	1	4
17277	Mon Nov 23 12:54:23 2009	57	10	5	117.50	Dinsdag	0	0	0	0	0	0	1	1	0	0	1	2
17277	Mon Nov 23 12:54:27 2009	57	11	7	117.48	Duizeligheid	0	0	0	1	1	0	0	0	0	0	1	1
17277	Mon Nov 23 12:54:32 2009	57	12	4	117.49	Maandag	0	0	0	0	0	0	1	0	1	1	0	1
17277	Mon Nov 23 12:54:36 2009	57	13	4	117.48	Snelle hartslag	0	0	0	1	1	0	0	0	0	0	1	1
17277	Mon Nov 23 12:54:41 2009	57	14	5	117.48	Vlug geïrriteerd	1	1	0	0	0	0	0	0	0	0	1	1
17277	Mon Nov 23 12:54:45 2009	57	15	4	117.41	Onvoldoende diep kunnen doorademen	0	0	0	1	1	0	0	0	0	0	1	1
17277	Mon Nov 23 12:55:35 2009	59	1	4	117.50	Bang	1	1	0	0	0	0	0	0	0	0	1	3
17277	Mon Nov 23 12:55:40 2009	59	2	4	117.48	Duizeligheid	0	0	0	1	1	0	0	0	0	0	1	1
17277	Mon Nov 23 12:55:44 2009	59	3	5	117.49	Donderdag	0	0	0	0	0	0	1	0	1	1	0	4
17277	Mon Nov 23 12:55:49 2009	59	4	5	117.48	Misselijkheid	0	0	0	1	1	0	0	0	0	0	1	1
17277	Mon Nov 23 12:55:53 2009	59	5	4	117.48	Beschaamd	1	1	0	0	0	0	0	0	0	0	1	1
17277	Mon Nov 23 12:55:58 2009	59	6	5	117.49	Maandag	0	0	0	0	0	0	1	0	1	1	0	1
17277	Mon Nov 23 12:56:02 2009	59	7	5	117.48	Teneergeslagen	1	1	0	0	0	0	0	0	0	0	1	2
17277	Mon Nov 23 12:56:07 2009	59	8	4	117.48	Snelle hartslag	0	0	0	1	1	0	0	0	0	0	1	1
17277	Mon Nov 23 12:56:11 2009	59	9	4	117.48	Vlug geïrriteerd	1	1	0	0	0	0	0	0	0	0	1	2
17277	Mon Nov 23 12:56:16 2009	59	10	5	117.49	Donderdag	0	0	0	0	0	0	1	1	0	0	1	4
17277	Mon Nov 23 12:56:21 2009	59	11	5	117.50	Dinsdag	0	0	0	0	0	0	1	1	0	0	1	2
17277	Mon Nov 23 12:56:25 2009	59	12	4	117.48	Zenuwachtig	1	1	0	0	0	0	0	0	0	0	1	2
17277	Mon Nov 23 12:56:30 2009	59	13	6	117.50	Spierpijn	0	0	0	1	1	0	0	0	0	0	1	1
17277	Mon Nov 23 12:56:34 2009	59	14	5	117.41	Onvoldoende diep kunnen doorademen	0	0	0	1	1	0	0	0	0	0	1	1
17277	Mon Nov 23 12:56:39 2009	59	15	4	117.50	Vrijdag	0	0	0	0	0	0	1	1	0	0	1	5
17277	Mon Nov 23 12:57:29 2009	61	1	5	117.50	Spierpijn	0	0	0	1	1	0	0	0	0	0	1	1
17277	Mon Nov 23 12:57:33 2009	61	2	4	117.50	Vrijdag	0	0	0	0	0	0	1	1	0	0	1	5
17277	Mon Nov 23 12:57:38 2009	61	3	4	117.49	Donderdag	0	0	0	0	0	0	1	1	0	0	1	4
17277	Mon Nov 23 12:57:42 2009	61	4	5	117.48	Snelle hartslag	0	0	0	1	1	0	0	0	0	0	1	1
17277	Mon Nov 23 12:57:47 2009	61	5	4	117.48	Vlug geïrriteerd	1	1	0	0	0	0	0	0	0	0	1	1
17277	Mon Nov 23 12:57:51 2009	61	6	4	117.48	Duizeligheid	0	0	0	1	1	0	0	0	0	0	1	1
17277	Mon Nov 23 12:57:56 2009	61	7	5	117.48	Teneergeslagen	1	1	0	0	0	0	0	0	0	0	1	1
17277	Mon Nov 23 12:58:00 2009	61	8	4	117.50	Bang	1	1	0	0	0	0	0	0	0	0	1	1
17277	Mon Nov 23 12:58:05 2009	61	9	4	117.50	Dinsdag	0	0	0	0	0	0	1	1	0	0	1	2
17277	Mon Nov 23 12:58:09 2009	61	10	5	117.49	Donderdag	0	0	0	0	0	0	1	0	1	1	0	4
17277	Mon Nov 23 12:58:14 2009	61	11	5	117.49	Maandag	0	0	0	0	0	0	1	0	1	1	0	1
17277	Mon Nov 23 12:58:19 2009	61	12	4	117.48	Misselijkheid	0	0	0	1	1	0	0	0	0	0	1	1
17277	Mon Nov 23 12:58:23 2009	61	13	4	117.48	Beschaamd	1	1	0	0	0	0	0	0	0	0	1	1
17277	Mon Nov 23 12:58:28 2009	61	14	5	117.48	Zenuwachtig	1	1	0	0	0	0	0	0	0	0	1	2
17277	Mon Nov 23 12:58:32 2009	61	15	4	117.41	Onvoldoende diep kunnen doorademen	0	0	0	1	1	0	0	0	0	0	1	1
17277	Mon Nov 23 13:01:00 2009	63	1	4	117.48	Vlug geïrriteerd	1	1	0	0	0	0	0	0	0	0	1	2
17277	Mon Nov 23 13:01:04 2009	63	2	4	117.50	Spierpijn	0	0	0	1	1	0	0	0	0	0	1	1
17277	Mon Nov 23 13:01:09 2009	63	3	4	117.48	Teneergeslagen	1	1	0	0	0	0	0	0	0	0	1	1
17277	Mon Nov 23 13:01:13 2009	63	4	4	117.49	Donderdag	0	0	0	0	0	0	1	0	1	1	0	4
17277	Mon Nov 23 13:01:18 2009	63	5	4	117.50	Vrijdag	0	0	0	0	0	0	1	1	0	0	1	5
17277	Mon Nov 23 13:01:22 2009	63	6	4	117.50	Bang	1	1	0	0	0	0	0	0	0	0	1	1
17277	Mon Nov 23 13:01:27 2009	63	7	4	117.48	Zenuwachtig	1	1	0	0	0	0	0	0	0	0	1	2
17277	Mon Nov 23 13:01:31 2009	63	8	4	117.48	Duizeligheid	0	0	0	1	1	0	0	0	0	0	1	1
17277	Mon Nov 23 13:01:36 2009	63	9	5	117.49	Woensdag	0	0	0	0	0	0	1	0	1	1	0	3
17277	Mon Nov 23 13:01:40 2009	63	10	5	117.49	Woensdag	0	0	0	0	0	0	1	1	0	0	1	3
17277	Mon Nov 23 13:01:45 2009	63	11	4	117.48	Beschaamd	1	1	0	0	0	0	0	0	0	0	1	1
17277	Mon Nov 23 13:01:49 2009	63	12	4	117.41	Onvoldoende diep kunnen doorademen	0	0	0	1	1	0	0	0	0	0	1	1
17277	Mon Nov 23 13:01:54 2009	63	13	4	117.48	Snelle hartslag	0	0	0	1	1	0	0	0	0	0	1	1
17277	Mon Nov 23 13:01:58 2009	63	14	4	117.48	Misselijkheid	0	0	0	1	1	0	0	0	0	0	1	1
17277	Mon Nov 23 13:02:03 2009	63	15	4	117.50	Dinsdag	0	0	0	0	0	0	1	0	1	1	0	2
17277	Mon Nov 23 13:02:53 2009	65	1	4	117.50	Spierpijn	0	0	0	1	1	0	0	0	0	0	1	1
17277	Mon Nov 23 13:02:58 2009	65	2	5	117.49	Donderdag	0	0	0	0	0	0	1	0	1	1	0	4
17277	Mon Nov 23 13:03:02 2009	65	3	5	117.49	Woensdag	0	0	0	0	0	0	1	1	0	0	1	3
17277	Mon Nov 23 13:03:07 2009	65	4	4	117.48	Misselijkheid	0	0	0	1	1	0	0	0	0	0	1	1
17277	Mon Nov 23 13:03:11 2009	65	5	4	117.50	Dinsdag	0	0	0	0	0	0	1	0	1	1	0	2
17277	Mon Nov 23 13:03:16 2009	65	6	5	117.48	Duizeligheid	0	0	0	1	1	0	0	0	0	0	1	1
17277	Mon Nov 23 13:03:20 2009	65	7	5	117.41	Onvoldoende diep kunnen doorademen	0	0	0	1	1	0	0	0	0	0	1	1
17277	Mon Nov 23 13:03:25 2009	65	8	4	117.48	Beschaamd	1	1	0	0	0	0	0	0	0	0	1	1
17277	Mon Nov 23 13:03:29 2009	65	9	4	117.48	Zenuwachtig	1	1	0	0	0	0	0	0	0	0	1	2
17277	Mon Nov 23 13:03:34 2009	65	10	5	117.48	Teneergeslagen	1	1	0	0	0	0	0	0	0	0	1	1
17277	Mon Nov 23 13:03:38 2009	65	11	4	117.48	Snelle hartslag	0	0	0	1	1	0	0	0	0	0	1	1
17277	Mon Nov 23 13:03:43 2009	65	12	4	117.48	Vlug geïrriteerd	1	1	0	0	0	0	0	0	0	0	1	1
17277	Mon Nov 23 13:03:47 2009	65	13	5	117.49	Woensdag	0	0	0	0	0	0	1	0	1	1	0	3
17277	Mon Nov 23 13:03:52 2009	65	14	5	117.50	Vrijdag	0	0	0	0	0	0	1	1	0	0	1	5
17277	Mon Nov 23 13:03:56 2009	65	15	4	117.50	Bang	1	1	0	0	0	0	0	0	0	0	1	1
17277	Mon Nov 23 13:04:47 2009	67	1	4	117.48	Misselijkheid	0	0	0	1	1	0	0	0	0	0	1	2
17277	Mon Nov 23 13:04:51 2009	67	2	4	117.50	Bang	1	1	0	0	0	0	0	0	0	0	1	4
17277	Mon Nov 23 13:04:56 2009	67	3	5	117.48	Beschaamd	1	1	0	0	0	0	0	0	0	0	1	1
17277	Mon Nov 23 13:05:00 2009	67	4	4	117.48	Zenuwachtig	1	1	0	0	0	0	0	0	0	0	1	2
17277	Mon Nov 23 13:05:05 2009	67	5	4	117.48	Duizeligheid	0	0	0	1	1	0	0	0	0	0	1	2
17277	Mon Nov 23 13:05:09 2009	67	6	5	117.50	Dinsdag	0	0	0	0	0	0	1	0	1	1	0	2
17277	Mon Nov 23 13:05:14 2009	67	7	7	117.50	Vrijdag	0	0	0	0	0	0	1	1	0	0	1	5
17277	Mon Nov 23 13:05:18 2009	67	8	4	117.48	Snelle hartslag	0	0	0	1	1	0	0	0	0	0	1	1
17277	Mon Nov 23 13:05:23 2009	67	9	4	117.50	Spierpijn	0	0	0	1	1	0	0	0	0	0	1	3
17277	Mon Nov 23 13:05:27 2009	67	10	5	117.49	Donderdag	0	0	0	0	0	0	1	0	1	1	0	4
17277	Mon Nov 23 13:05:32 2009	67	11	4	117.41	Onvoldoende diep kunnen doorademen	0	0	0	1	1	0	0	0	0	0	1	1
17277	Mon Nov 23 13:05:36 2009	67	12	4	117.48	Vlug geïrriteerd	1	1	0	0	0	0	0	0	0	0	1	2
17277	Mon Nov 23 13:05:41 2009	67	13	5	117.49	Woensdag	0	0	0	0	0	0	1	0	1	1	0	3
17277	Mon Nov 23 13:05:45 2009	67	14	4	117.49	Woensdag	0	0	0	0	0	0	1	1	0	0	1	3
17277	Mon Nov 23 13:05:50 2009	67	15	4	117.48	Teneergeslagen	1	1	0	0	0	0	0	0	0	0	1	3
17277	Mon Nov 23 13:06:40 2009	69	1	4	117.50	Vrijdag	0	0	0	0	0	0	1	0	1	1	0	5
17277	Mon Nov 23 13:06:45 2009	69	2	5	117.49	Maandag	0	0	0	0	0	0	1	0	1	1	0	1
17277	Mon Nov 23 13:06:49 2009	69	3	5	117.50	Schuldig	1	0	1	0	0	0	0	0	0	1	0	1
17277	Mon Nov 23 13:06:54 2009	69	4	4	117.49	Maandag	0	0	0	0	0	0	1	1	0	0	1	1
17277	Mon Nov 23 13:06:58 2009	69	5	4	117.43	Benauwd gevoel in en om de borst	0	0	0	1	0	1	0	0	0	1	0	2
17277	Mon Nov 23 13:07:03 2009	69	6	5	117.46	Bonzen van het hart	0	0	0	1	0	1	0	0	0	1	0	1
17277	Mon Nov 23 13:07:07 2009	69	7	5	117.50	Dinsdag	0	0	0	0	0	0	1	1	0	0	1	2
17277	Mon Nov 23 13:07:12 2009	69	8	4	117.49	Hoofdpijn	0	0	0	1	0	1	0	0	0	1	0	1
17277	Mon Nov 23 13:07:16 2009	69	9	4	117.48	Vermoeidheid	0	0	0	1	0	1	0	0	0	1	0	3
17277	Mon Nov 23 13:07:21 2009	69	10	5	117.50	Angstig	1	0	1	0	0	0	0	0	0	1	0	2
17277	Mon Nov 23 13:07:25 2009	69	11	4	117.49	Gespannen	1	0	1	0	0	0	0	0	0	1	0	2
17277	Mon Nov 23 13:07:30 2009	69	12	5	117.49	Donderdag	0	0	0	0	0	0	1	1	0	0	1	4
17277	Mon Nov 23 13:07:34 2009	69	13	5	117.49	Bedroefd	1	0	1	0	0	0	0	0	0	1	0	2
17277	Mon Nov 23 13:07:39 2009	69	14	4	117.50	Vijandig	1	0	1	0	0	0	0	0	0	1	0	1
17277	Mon Nov 23 13:07:43 2009	69	15	4	117.46	Buik- of maagkrampen	0	0	0	1	0	1	0	0	0	1	0	1
17277	Mon Nov 23 13:08:34 2009	71	1	4	117.50	Vijandig	1	0	1	0	0	0	0	0	0	1	0	2
17277	Mon Nov 23 13:08:38 2009	71	2	5	117.46	Bonzen van het hart	0	0	0	1	0	1	0	0	0	1	0	1
17277	Mon Nov 23 13:08:43 2009	71	3	4	117.50	Angstig	1	0	1	0	0	0	0	0	0	1	0	2
17277	Mon Nov 23 13:08:47 2009	71	4	4	117.49	Maandag	0	0	0	0	0	0	1	0	1	1	0	1
17277	Mon Nov 23 13:08:52 2009	71	5	5	117.43	Benauwd gevoel in en om de borst	0	0	0	1	0	1	0	0	0	1	0	1
17277	Mon Nov 23 13:08:56 2009	71	6	5	117.50	Vrijdag	0	0	0	0	0	0	1	0	1	1	0	5
17277	Mon Nov 23 13:09:01 2009	71	7	4	117.49	Gespannen	1	0	1	0	0	0	0	0	0	1	0	2
17277	Mon Nov 23 13:09:05 2009	71	8	4	117.49	Bedroefd	1	0	1	0	0	0	0	0	0	1	0	1
17277	Mon Nov 23 13:09:10 2009	71	9	5	117.50	Dinsdag	0	0	0	0	0	0	1	1	0	0	1	2
17277	Mon Nov 23 13:09:14 2009	71	10	4	117.49	Hoofdpijn	0	0	0	1	0	1	0	0	0	1	0	1
17277	Mon Nov 23 13:09:19 2009	71	11	4	117.48	Vermoeidheid	0	0	0	1	0	1	0	0	0	1	0	4
17277	Mon Nov 23 13:09:23 2009	71	12	5	117.50	Schuldig	1	0	1	0	0	0	0	0	0	1	0	1
17277	Mon Nov 23 13:09:28 2009	71	13	4	117.49	Maandag	0	0	0	0	0	0	1	1	0	0	1	1
17277	Mon Nov 23 13:09:32 2009	71	14	4	117.49	Donderdag	0	0	0	0	0	0	1	1	0	0	1	4
17277	Mon Nov 23 13:09:37 2009	71	15	5	117.46	Buik- of maagkrampen	0	0	0	1	0	1	0	0	0	1	0	1
17277	Mon Nov 23 13:10:27 2009	73	1	4	117.50	Angstig	1	0	1	0	0	0	0	0	0	1	0	1
17277	Mon Nov 23 13:10:32 2009	73	2	4	117.50	Vijandig	1	0	1	0	0	0	0	0	0	1	0	1
17277	Mon Nov 23 13:10:36 2009	73	3	4	117.43	Benauwd gevoel in en om de borst	0	0	0	1	0	1	0	0	0	1	0	1
17277	Mon Nov 23 13:10:41 2009	73	4	5	117.48	Vermoeidheid	0	0	0	1	0	1	0	0	0	1	0	4
17277	Mon Nov 23 13:10:45 2009	73	5	5	117.49	Maandag	0	0	0	0	0	0	1	0	1	1	0	1
17277	Mon Nov 23 13:10:50 2009	73	6	4	117.50	Vrijdag	0	0	0	0	0	0	1	0	1	1	0	5
17277	Mon Nov 23 13:10:54 2009	73	7	4	117.50	Schuldig	1	0	1	0	0	0	0	0	0	1	0	1
17277	Mon Nov 23 13:10:59 2009	73	8	5	117.49	Hoofdpijn	0	0	0	1	0	1	0	0	0	1	0	1
17277	Mon Nov 23 13:11:03 2009	73	9	5	117.49	Bedroefd	1	0	1	0	0	0	0	0	0	1	0	1
17277	Mon Nov 23 13:11:08 2009	73	10	6	117.50	Dinsdag	0	0	0	0	0	0	1	1	0	0	1	2
17277	Mon Nov 23 13:11:12 2009	73	11	5	117.49	Maandag	0	0	0	0	0	0	1	1	0	0	1	1
17277	Mon Nov 23 13:11:17 2009	73	12	4	117.46	Buik- of maagkrampen	0	0	0	1	0	1	0	0	0	1	0	1
17277	Mon Nov 23 13:11:21 2009	73	13	5	117.49	Donderdag	0	0	0	0	0	0	1	1	0	0	1	4
17277	Mon Nov 23 13:11:26 2009	73	14	5	117.46	Bonzen van het hart	0	0	0	1	0	1	0	0	0	1	0	1
17277	Mon Nov 23 13:11:30 2009	73	15	4	117.49	Gespannen	1	0	1	0	0	0	0	0	0	1	0	1
