# Supplementary material for: Unraveling the Relationship between Trait Negative Affectivity and Habitual Symptom Reporting
Source: PLoS One. 2015 Jan 20;10(1):e0115748. doi: 10.1371/journal.pone.0115748 (PMC4300148; doi:10.1371/journal.pone.0115748)
Supplement: S1 File — Data S1, Contains the raw data of the high NA-high HSR participants. Data S2, Contains the raw data of the high NA-low HSR participants. Data S3, Contains the raw data of the low NA-low HSR participants. (ZIP) [file pone.0115748.s001.zip › Data S1/EVDB_3_C_EXP2_133324_results.xls]

## Sheet: EVDB_3_C_EXP2_133324_results
version	timestamp	block number	trial number	lost msec	free VRAM	trial contents	vraagA	vraagA_2	vraagA_1	vraagB	vraagB_2	vraagB_1	vraagC	vraagC_2	vraagC_1	deel1	deel2	value
17277	Mon Apr 27 12:14:34 2009	3	1	3	117.50	Dinsdag	0	0	0	0	0	0	1	0	1	1	0	niet geklikt
17277	Mon Apr 27 12:14:39 2009	3	2	5	117.49	Woensdag	0	0	0	0	0	0	1	0	1	1	0	2
17277	Mon Apr 27 12:14:43 2009	3	3	4	117.50	Angstig	1	0	1	0	0	0	0	0	0	1	0	3
17277	Mon Apr 27 12:14:48 2009	3	4	4	117.50	Spierpijn	0	0	0	1	1	0	0	0	0	0	1	1
17277	Mon Apr 27 12:14:52 2009	3	5	5	117.50	Dinsdag	0	0	0	0	0	0	1	1	0	0	1	2
17277	Mon Apr 27 12:14:57 2009	3	6	4	117.48	Duizeligheid	0	0	0	1	1	0	0	0	0	0	1	1
17277	Mon Apr 27 12:15:01 2009	3	7	4	117.49	Gespannen	1	0	1	0	0	0	0	0	0	1	0	3
17277	Mon Apr 27 12:15:06 2009	3	8	4	117.50	Schuldig	1	0	1	0	0	0	0	0	0	1	0	3
17277	Mon Apr 27 12:15:10 2009	3	9	3	117.50	Vrijdag	0	0	0	0	0	0	1	1	0	0	1	niet geklikt
17277	Mon Apr 27 12:15:15 2009	3	10	4	117.49	Bedroefd	1	0	1	0	0	0	0	0	0	1	0	4
17277	Mon Apr 27 12:15:19 2009	3	11	4	117.41	Onvoldoende diep kunnen doorademen	0	0	0	1	1	0	0	0	0	0	1	2
17277	Mon Apr 27 12:15:24 2009	3	12	5	117.48	Misselijkheid	0	0	0	1	1	0	0	0	0	0	1	1
17277	Mon Apr 27 12:15:28 2009	3	13	5	117.49	Maandag	0	0	0	0	0	0	1	1	0	0	1	2
17277	Mon Apr 27 12:15:33 2009	3	14	2	117.50	Vijandig	1	0	1	0	0	0	0	0	0	1	0	2
17277	Mon Apr 27 12:15:38 2009	3	15	4	117.48	Snelle hartslag	0	0	0	1	1	0	0	0	0	0	1	3
17277	Mon Apr 27 12:16:27 2009	5	1	2	117.50	Dinsdag	0	0	0	0	0	0	1	0	1	1	0	niet geklikt
17277	Mon Apr 27 12:16:32 2009	5	2	4	117.50	Angstig	1	0	1	0	0	0	0	0	0	1	0	1
17277	Mon Apr 27 12:16:37 2009	5	3	5	117.48	Snelle hartslag	0	0	0	1	1	0	0	0	0	0	1	1
17277	Mon Apr 27 12:16:41 2009	5	4	4	117.41	Onvoldoende diep kunnen doorademen	0	0	0	1	1	0	0	0	0	0	1	1
17277	Mon Apr 27 12:16:46 2009	5	5	4	117.48	Misselijkheid	0	0	0	1	1	0	0	0	0	0	1	1
17277	Mon Apr 27 12:16:50 2009	5	6	5	117.49	Gespannen	1	0	1	0	0	0	0	0	0	1	0	1
17277	Mon Apr 27 12:16:55 2009	5	7	5	117.49	Maandag	0	0	0	0	0	0	1	1	0	0	1	3
17277	Mon Apr 27 12:16:59 2009	5	8	2	117.49	Bedroefd	1	0	1	0	0	0	0	0	0	1	0	2
17277	Mon Apr 27 12:17:04 2009	5	9	4	117.50	Schuldig	1	0	1	0	0	0	0	0	0	1	0	1
17277	Mon Apr 27 12:17:08 2009	5	10	5	117.50	Vrijdag	0	0	0	0	0	0	1	1	0	0	1	4
17277	Mon Apr 27 12:17:13 2009	5	11	4	117.49	Woensdag	0	0	0	0	0	0	1	0	1	1	0	5
17277	Mon Apr 27 12:17:17 2009	5	12	4	117.50	Dinsdag	0	0	0	0	0	0	1	1	0	0	1	2
17277	Mon Apr 27 12:17:22 2009	5	13	4	117.50	Vijandig	1	0	1	0	0	0	0	0	0	1	0	1
17277	Mon Apr 27 12:17:26 2009	5	14	5	117.48	Duizeligheid	0	0	0	1	1	0	0	0	0	0	1	1
17277	Mon Apr 27 12:17:31 2009	5	15	4	117.50	Spierpijn	0	0	0	1	1	0	0	0	0	0	1	1
17277	Mon Apr 27 12:18:21 2009	7	1	4	117.49	Bedroefd	1	0	1	0	0	0	0	0	0	1	0	1
17277	Mon Apr 27 12:18:25 2009	7	2	5	117.50	Dinsdag	0	0	0	0	0	0	1	1	0	0	1	2
17277	Mon Apr 27 12:18:30 2009	7	3	5	117.49	Maandag	0	0	0	0	0	0	1	1	0	0	1	1
17277	Mon Apr 27 12:18:34 2009	7	4	4	117.48	Snelle hartslag	0	0	0	1	1	0	0	0	0	0	1	1
17277	Mon Apr 27 12:18:39 2009	7	5	4	117.48	Misselijkheid	0	0	0	1	1	0	0	0	0	0	1	1
17277	Mon Apr 27 12:18:43 2009	7	6	5	117.49	Woensdag	0	0	0	0	0	0	1	0	1	1	0	1
17277	Mon Apr 27 12:18:48 2009	7	7	5	117.50	Schuldig	1	0	1	0	0	0	0	0	0	1	0	1
17277	Mon Apr 27 12:18:52 2009	7	8	4	117.50	Spierpijn	0	0	0	1	1	0	0	0	0	0	1	1
17277	Mon Apr 27 12:18:57 2009	7	9	4	117.50	Angstig	1	0	1	0	0	0	0	0	0	1	0	1
17277	Mon Apr 27 12:19:02 2009	7	10	5	117.50	Dinsdag	0	0	0	0	0	0	1	0	1	1	0	3
17277	Mon Apr 27 12:19:06 2009	7	11	5	117.48	Duizeligheid	0	0	0	1	1	0	0	0	0	0	1	1
17277	Mon Apr 27 12:19:11 2009	7	12	4	117.49	Gespannen	1	0	1	0	0	0	0	0	0	1	0	4
17277	Mon Apr 27 12:19:15 2009	7	13	4	117.41	Onvoldoende diep kunnen doorademen	0	0	0	1	1	0	0	0	0	0	1	1
17277	Mon Apr 27 12:19:20 2009	7	14	5	117.50	Vrijdag	0	0	0	0	0	0	1	1	0	0	1	5
17277	Mon Apr 27 12:19:24 2009	7	15	4	117.50	Vijandig	1	0	1	0	0	0	0	0	0	1	0	1
17277	Mon Apr 27 12:20:14 2009	9	1	4	117.48	Beschaamd	1	1	0	0	0	0	0	0	0	0	1	1
17277	Mon Apr 27 12:20:19 2009	9	2	4	117.50	Bang	1	1	0	0	0	0	0	0	0	0	1	1
17277	Mon Apr 27 12:20:23 2009	9	3	5	117.48	Vermoeidheid	0	0	0	1	0	1	0	0	0	1	0	2
17277	Mon Apr 27 12:20:28 2009	9	4	4	117.46	Buik- of maagkrampen	0	0	0	1	0	1	0	0	0	1	0	1
17277	Mon Apr 27 12:20:32 2009	9	5	4	117.48	Vlug geïrriteerd	1	1	0	0	0	0	0	0	0	0	1	1
17277	Mon Apr 27 12:20:37 2009	9	6	4	117.49	Hoofdpijn	0	0	0	1	0	1	0	0	0	1	0	1
17277	Mon Apr 27 12:20:41 2009	9	7	5	117.48	Zenuwachtig	1	1	0	0	0	0	0	0	0	0	1	1
17277	Mon Apr 27 12:20:46 2009	9	8	4	117.43	Benauwd gevoel in en om de borst	0	0	0	1	0	1	0	0	0	1	0	1
17277	Mon Apr 27 12:20:50 2009	9	9	4	117.49	Donderdag	0	0	0	0	0	0	1	0	1	1	0	4
17277	Mon Apr 27 12:20:55 2009	9	10	4	117.48	Teneergeslagen	1	1	0	0	0	0	0	0	0	0	1	1
17277	Mon Apr 27 12:20:59 2009	9	11	5	117.49	Donderdag	0	0	0	0	0	0	1	1	0	0	1	4
17277	Mon Apr 27 12:21:04 2009	9	12	4	117.46	Bonzen van het hart	0	0	0	1	0	1	0	0	0	1	0	1
17277	Mon Apr 27 12:21:08 2009	9	13	4	117.49	Woensdag	0	0	0	0	0	0	1	1	0	0	1	5
17277	Mon Apr 27 12:21:13 2009	9	14	5	117.49	Maandag	0	0	0	0	0	0	1	0	1	1	0	2
17277	Mon Apr 27 12:21:18 2009	9	15	5	117.50	Vrijdag	0	0	0	0	0	0	1	0	1	1	0	4
17277	Mon Apr 27 12:22:07 2009	11	1	5	117.46	Buik- of maagkrampen	0	0	0	1	0	1	0	0	0	1	0	1
17277	Mon Apr 27 12:22:12 2009	11	2	4	117.48	Zenuwachtig	1	1	0	0	0	0	0	0	0	0	1	1
17277	Mon Apr 27 12:22:16 2009	11	3	4	117.46	Bonzen van het hart	0	0	0	1	0	1	0	0	0	1	0	1
17277	Mon Apr 27 12:22:21 2009	11	4	5	117.49	Hoofdpijn	0	0	0	1	0	1	0	0	0	1	0	1
17277	Mon Apr 27 12:22:26 2009	11	5	4	117.48	Vermoeidheid	0	0	0	1	0	1	0	0	0	1	0	3
17277	Mon Apr 27 12:22:30 2009	11	6	4	117.49	Donderdag	0	0	0	0	0	0	1	0	1	1	0	4
17277	Mon Apr 27 12:22:35 2009	11	7	4	117.50	Vrijdag	0	0	0	0	0	0	1	0	1	1	0	5
17277	Mon Apr 27 12:22:39 2009	11	8	5	117.48	Beschaamd	1	1	0	0	0	0	0	0	0	0	1	1
17277	Mon Apr 27 12:22:44 2009	11	9	4	117.43	Benauwd gevoel in en om de borst	0	0	0	1	0	1	0	0	0	1	0	1
17277	Mon Apr 27 12:22:48 2009	11	10	4	117.49	Donderdag	0	0	0	0	0	0	1	1	0	0	1	1
17277	Mon Apr 27 12:22:53 2009	11	11	4	117.48	Teneergeslagen	1	1	0	0	0	0	0	0	0	0	1	1
17277	Mon Apr 27 12:22:57 2009	11	12	5	117.49	Maandag	0	0	0	0	0	0	1	0	1	1	0	2
17277	Mon Apr 27 12:23:02 2009	11	13	4	117.48	Vlug geïrriteerd	1	1	0	0	0	0	0	0	0	0	1	2
17277	Mon Apr 27 12:23:06 2009	11	14	4	117.49	Woensdag	0	0	0	0	0	0	1	1	0	0	1	3
17277	Mon Apr 27 12:23:11 2009	11	15	4	117.50	Bang	1	1	0	0	0	0	0	0	0	0	1	1
17277	Mon Apr 27 12:24:01 2009	13	1	4	117.50	Bang	1	1	0	0	0	0	0	0	0	0	1	3
17277	Mon Apr 27 12:24:05 2009	13	2	4	117.48	Vermoeidheid	0	0	0	1	0	1	0	0	0	1	0	2
17277	Mon Apr 27 12:24:10 2009	13	3	5	117.49	Donderdag	0	0	0	0	0	0	1	1	0	0	1	2
17277	Mon Apr 27 12:24:14 2009	13	4	4	117.43	Benauwd gevoel in en om de borst	0	0	0	1	0	1	0	0	0	1	0	3
17277	Mon Apr 27 12:24:19 2009	13	5	4	117.48	Zenuwachtig	1	1	0	0	0	0	0	0	0	0	1	1
17277	Mon Apr 27 12:24:23 2009	13	6	4	117.48	Beschaamd	1	1	0	0	0	0	0	0	0	0	1	3
17277	Mon Apr 27 12:24:28 2009	13	7	5	117.48	Teneergeslagen	1	1	0	0	0	0	0	0	0	0	1	4
17277	Mon Apr 27 12:24:32 2009	13	8	4	117.49	Hoofdpijn	0	0	0	1	0	1	0	0	0	1	0	1
17277	Mon Apr 27 12:24:37 2009	13	9	4	117.50	Vrijdag	0	0	0	0	0	0	1	0	1	1	0	4
17277	Mon Apr 27 12:24:41 2009	13	10	4	117.46	Buik- of maagkrampen	0	0	0	1	0	1	0	0	0	1	0	1
17277	Mon Apr 27 12:24:46 2009	13	11	5	117.49	Donderdag	0	0	0	0	0	0	1	0	1	1	0	3
17277	Mon Apr 27 12:24:51 2009	13	12	4	117.46	Bonzen van het hart	0	0	0	1	0	1	0	0	0	1	0	3
17277	Mon Apr 27 12:24:55 2009	13	13	4	117.49	Woensdag	0	0	0	0	0	0	1	1	0	0	1	1
17277	Mon Apr 27 12:25:00 2009	13	14	5	117.49	Maandag	0	0	0	0	0	0	1	0	1	1	0	5
17277	Mon Apr 27 12:25:04 2009	13	15	5	117.48	Vlug geïrriteerd	1	1	0	0	0	0	0	0	0	0	1	1
17277	Mon Apr 27 12:28:14 2009	15	1	4	117.46	Buik- of maagkrampen	0	0	0	1	0	1	0	0	0	1	0	1
17277	Mon Apr 27 12:28:19 2009	15	2	5	117.49	Donderdag	0	0	0	0	0	0	1	0	1	1	0	3
17277	Mon Apr 27 12:28:23 2009	15	3	3	117.49	Donderdag	0	0	0	0	0	0	1	1	0	0	1	niet geklikt
17277	Mon Apr 27 12:28:28 2009	15	4	2	117.50	Schuldig	1	0	1	0	0	0	0	0	0	1	0	3
17277	Mon Apr 27 12:28:32 2009	15	5	4	117.50	Angstig	1	0	1	0	0	0	0	0	0	1	0	4
17277	Mon Apr 27 12:28:37 2009	15	6	4	117.49	Hoofdpijn	0	0	0	1	0	1	0	0	0	1	0	1
17277	Mon Apr 27 12:28:42 2009	15	7	5	117.50	Vijandig	1	0	1	0	0	0	0	0	0	1	0	1
17277	Mon Apr 27 12:28:46 2009	15	8	4	117.48	Vermoeidheid	0	0	0	1	0	1	0	0	0	1	0	2
17277	Mon Apr 27 12:28:51 2009	15	9	4	117.46	Bonzen van het hart	0	0	0	1	0	1	0	0	0	1	0	3
17277	Mon Apr 27 12:28:55 2009	15	10	4	117.43	Benauwd gevoel in en om de borst	0	0	0	1	0	1	0	0	0	1	0	4
17277	Mon Apr 27 12:29:00 2009	15	11	5	117.49	Gespannen	1	0	1	0	0	0	0	0	0	1	0	3
17277	Mon Apr 27 12:29:04 2009	15	12	4	117.49	Woensdag	0	0	0	0	0	0	1	0	1	1	0	4
17277	Mon Apr 27 12:29:09 2009	15	13	4	117.49	Maandag	0	0	0	0	0	0	1	0	1	1	0	2
17277	Mon Apr 27 12:29:13 2009	15	14	4	117.49	Bedroefd	1	0	1	0	0	0	0	0	0	1	0	3
17277	Mon Apr 27 12:29:18 2009	15	15	7	117.49	Woensdag	0	0	0	0	0	0	1	1	0	0	1	5
17277	Mon Apr 27 12:30:08 2009	17	1	4	117.49	Donderdag	0	0	0	0	0	0	1	1	0	0	1	5
17277	Mon Apr 27 12:30:12 2009	17	2	4	117.49	Gespannen	1	0	1	0	0	0	0	0	0	1	0	1
17277	Mon Apr 27 12:30:17 2009	17	3	5	117.43	Benauwd gevoel in en om de borst	0	0	0	1	0	1	0	0	0	1	0	1
17277	Mon Apr 27 12:30:21 2009	17	4	4	117.49	Bedroefd	1	0	1	0	0	0	0	0	0	1	0	1
17277	Mon Apr 27 12:30:26 2009	17	5	5	117.49	Woensdag	0	0	0	0	0	0	1	0	1	1	0	3
17277	Mon Apr 27 12:30:30 2009	17	6	4	117.49	Hoofdpijn	0	0	0	1	0	1	0	0	0	1	0	1
17277	Mon Apr 27 12:30:35 2009	17	7	5	117.48	Vermoeidheid	0	0	0	1	0	1	0	0	0	1	0	3
17277	Mon Apr 27 12:30:39 2009	17	8	4	117.46	Bonzen van het hart	0	0	0	1	0	1	0	0	0	1	0	1
17277	Mon Apr 27 12:30:44 2009	17	9	5	117.49	Donderdag	0	0	0	0	0	0	1	0	1	1	0	2
17277	Mon Apr 27 12:30:48 2009	17	10	5	117.49	Maandag	0	0	0	0	0	0	1	0	1	1	0	4
17277	Mon Apr 27 12:30:53 2009	17	11	5	117.46	Buik- of maagkrampen	0	0	0	1	0	1	0	0	0	1	0	1
17277	Mon Apr 27 12:30:57 2009	17	12	4	117.50	Vijandig	1	0	1	0	0	0	0	0	0	1	0	1
17277	Mon Apr 27 12:31:02 2009	17	13	4	117.50	Angstig	1	0	1	0	0	0	0	0	0	1	0	1
17277	Mon Apr 27 12:31:06 2009	17	14	4	117.50	Schuldig	1	0	1	0	0	0	0	0	0	1	0	1
17277	Mon Apr 27 12:31:11 2009	17	15	5	117.49	Woensdag	0	0	0	0	0	0	1	1	0	0	1	2
17277	Mon Apr 27 12:32:01 2009	19	1	4	117.49	Donderdag	0	0	0	0	0	0	1	0	1	1	0	5
17277	Mon Apr 27 12:32:05 2009	19	2	5	117.49	Maandag	0	0	0	0	0	0	1	0	1	1	0	2
17277	Mon Apr 27 12:32:10 2009	19	3	5	117.49	Donderdag	0	0	0	0	0	0	1	1	0	0	1	5
17277	Mon Apr 27 12:32:15 2009	19	4	4	117.49	Hoofdpijn	0	0	0	1	0	1	0	0	0	1	0	1
17277	Mon Apr 27 12:32:19 2009	19	5	4	117.50	Schuldig	1	0	1	0	0	0	0	0	0	1	0	1
17277	Mon Apr 27 12:32:24 2009	19	6	4	117.48	Vermoeidheid	0	0	0	1	0	1	0	0	0	1	0	3
17277	Mon Apr 27 12:32:28 2009	19	7	5	117.49	Woensdag	0	0	0	0	0	0	1	1	0	0	1	2
17277	Mon Apr 27 12:32:33 2009	19	8	4	117.50	Angstig	1	0	1	0	0	0	0	0	0	1	0	2
17277	Mon Apr 27 12:32:37 2009	19	9	4	117.46	Bonzen van het hart	0	0	0	1	0	1	0	0	0	1	0	1
17277	Mon Apr 27 12:32:42 2009	19	10	5	117.49	Woensdag	0	0	0	0	0	0	1	0	1	1	0	3
17277	Mon Apr 27 12:32:46 2009	19	11	7	117.50	Vijandig	1	0	1	0	0	0	0	0	0	1	0	1
17277	Mon Apr 27 12:32:51 2009	19	12	4	117.49	Bedroefd	1	0	1	0	0	0	0	0	0	1	0	1
17277	Mon Apr 27 12:32:55 2009	19	13	4	117.43	Benauwd gevoel in en om de borst	0	0	0	1	0	1	0	0	0	1	0	1
17277	Mon Apr 27 12:33:00 2009	19	14	5	117.46	Buik- of maagkrampen	0	0	0	1	0	1	0	0	0	1	0	1
17277	Mon Apr 27 12:33:04 2009	19	15	5	117.49	Gespannen	1	0	1	0	0	0	0	0	0	1	0	1
17277	Mon Apr 27 12:33:54 2009	21	1	4	117.48	Beschaamd	1	1	0	0	0	0	0	0	0	0	1	1
17277	Mon Apr 27 12:33:59 2009	21	2	5	117.49	Maandag	0	0	0	0	0	0	1	1	0	0	1	3
17277	Mon Apr 27 12:34:03 2009	21	3	4	117.50	Vrijdag	0	0	0	0	0	0	1	0	1	1	0	4
17277	Mon Apr 27 12:34:08 2009	21	4	4	117.41	Onvoldoende diep kunnen doorademen	0	0	0	1	1	0	0	0	0	0	1	1
17277	Mon Apr 27 12:34:12 2009	21	5	4	117.50	Spierpijn	0	0	0	1	1	0	0	0	0	0	1	1
17277	Mon Apr 27 12:34:17 2009	21	6	5	117.48	Misselijkheid	0	0	0	1	1	0	0	0	0	0	1	1
17277	Mon Apr 27 12:34:21 2009	21	7	4	117.50	Dinsdag	0	0	0	0	0	0	1	1	0	0	1	2
17277	Mon Apr 27 12:34:26 2009	21	8	4	117.48	Vlug geïrriteerd	1	1	0	0	0	0	0	0	0	0	1	1
17277	Mon Apr 27 12:34:30 2009	21	9	5	117.50	Dinsdag	0	0	0	0	0	0	1	0	1	1	0	2
17277	Mon Apr 27 12:34:35 2009	21	10	7	117.48	Snelle hartslag	0	0	0	1	1	0	0	0	0	0	1	1
17277	Mon Apr 27 12:34:40 2009	21	11	5	117.48	Zenuwachtig	1	1	0	0	0	0	0	0	0	0	1	1
17277	Mon Apr 27 12:34:44 2009	21	12	4	117.50	Bang	1	1	0	0	0	0	0	0	0	0	1	1
17277	Mon Apr 27 12:34:49 2009	21	13	5	117.48	Duizeligheid	0	0	0	1	1	0	0	0	0	0	1	1
17277	Mon Apr 27 12:34:53 2009	21	14	5	117.50	Vrijdag	0	0	0	0	0	0	1	1	0	0	1	5
17277	Mon Apr 27 12:34:58 2009	21	15	4	117.48	Teneergeslagen	1	1	0	0	0	0	0	0	0	0	1	1
17277	Mon Apr 27 12:35:48 2009	23	1	4	117.50	Dinsdag	0	0	0	0	0	0	1	1	0	0	1	2
17277	Mon Apr 27 12:35:52 2009	23	2	5	117.41	Onvoldoende diep kunnen doorademen	0	0	0	1	1	0	0	0	0	0	1	1
17277	Mon Apr 27 12:35:57 2009	23	3	4	117.48	Misselijkheid	0	0	0	1	1	0	0	0	0	0	1	1
17277	Mon Apr 27 12:36:01 2009	23	4	4	117.48	Zenuwachtig	1	1	0	0	0	0	0	0	0	0	1	1
17277	Mon Apr 27 12:36:06 2009	23	5	4	117.48	Teneergeslagen	1	1	0	0	0	0	0	0	0	0	1	1
17277	Mon Apr 27 12:36:10 2009	23	6	5	117.50	Vrijdag	0	0	0	0	0	0	1	1	0	0	1	4
17277	Mon Apr 27 12:36:15 2009	23	7	4	117.50	Vrijdag	0	0	0	0	0	0	1	0	1	1	0	4
17277	Mon Apr 27 12:36:19 2009	23	8	4	117.48	Snelle hartslag	0	0	0	1	1	0	0	0	0	0	1	1
17277	Mon Apr 27 12:36:24 2009	23	9	5	117.50	Dinsdag	0	0	0	0	0	0	1	0	1	1	0	1
17277	Mon Apr 27 12:36:28 2009	23	10	5	117.48	Duizeligheid	0	0	0	1	1	0	0	0	0	0	1	1
17277	Mon Apr 27 12:36:33 2009	23	11	4	117.50	Spierpijn	0	0	0	1	1	0	0	0	0	0	1	1
17277	Mon Apr 27 12:36:37 2009	23	12	4	117.48	Beschaamd	1	1	0	0	0	0	0	0	0	0	1	1
17277	Mon Apr 27 12:36:42 2009	23	13	5	117.49	Maandag	0	0	0	0	0	0	1	1	0	0	1	5
17277	Mon Apr 27 12:36:47 2009	23	14	5	117.50	Bang	1	1	0	0	0	0	0	0	0	0	1	1
17277	Mon Apr 27 12:36:51 2009	23	15	4	117.48	Vlug geïrriteerd	1	1	0	0	0	0	0	0	0	0	1	1
17277	Mon Apr 27 12:37:41 2009	25	1	4	117.49	Maandag	0	0	0	0	0	0	1	1	0	0	1	2
17277	Mon Apr 27 12:37:46 2009	25	2	4	117.48	Beschaamd	1	1	0	0	0	0	0	0	0	0	1	3
17277	Mon Apr 27 12:37:50 2009	25	3	5	117.50	Vrijdag	0	0	0	0	0	0	1	0	1	1	0	5
17277	Mon Apr 27 12:37:55 2009	25	4	6	117.48	Teneergeslagen	1	1	0	0	0	0	0	0	0	0	1	3
17277	Mon Apr 27 12:37:59 2009	25	5	4	117.50	Dinsdag	0	0	0	0	0	0	1	1	0	0	1	2
17277	Mon Apr 27 12:38:04 2009	25	6	4	117.50	Spierpijn	0	0	0	1	1	0	0	0	0	0	1	1
17277	Mon Apr 27 12:38:08 2009	25	7	5	117.50	Vrijdag	0	0	0	0	0	0	1	1	0	0	1	5
17277	Mon Apr 27 12:38:13 2009	25	8	4	117.48	Zenuwachtig	1	1	0	0	0	0	0	0	0	0	1	3
17277	Mon Apr 27 12:38:17 2009	25	9	4	117.48	Vlug geïrriteerd	1	1	0	0	0	0	0	0	0	0	1	2
17277	Mon Apr 27 12:38:22 2009	25	10	5	117.48	Snelle hartslag	0	0	0	1	1	0	0	0	0	0	1	3
17277	Mon Apr 27 12:38:26 2009	25	11	5	117.41	Onvoldoende diep kunnen doorademen	0	0	0	1	1	0	0	0	0	0	1	1
17277	Mon Apr 27 12:38:31 2009	25	12	4	117.48	Misselijkheid	0	0	0	1	1	0	0	0	0	0	1	2
17277	Mon Apr 27 12:38:35 2009	25	13	4	117.48	Duizeligheid	0	0	0	1	1	0	0	0	0	0	1	2
17277	Mon Apr 27 12:38:40 2009	25	14	5	117.50	Bang	1	1	0	0	0	0	0	0	0	0	1	1
17277	Mon Apr 27 12:38:44 2009	25	15	5	117.50	Dinsdag	0	0	0	0	0	0	1	0	1	1	0	2
17277	Mon Apr 27 12:41:56 2009	27	1	4	117.48	Vermoeidheid	0	0	0	1	0	1	0	0	0	1	0	3
17277	Mon Apr 27 12:42:00 2009	27	2	4	117.49	Hoofdpijn	0	0	0	1	0	1	0	0	0	1	0	1
17277	Mon Apr 27 12:42:05 2009	27	3	4	117.50	Vrijdag	0	0	0	0	0	0	1	0	1	1	0	3
17277	Mon Apr 27 12:42:09 2009	27	4	4	117.49	Bedroefd	1	0	1	0	0	0	0	0	0	1	0	1
17277	Mon Apr 27 12:42:14 2009	27	5	5	117.43	Benauwd gevoel in en om de borst	0	0	0	1	0	1	0	0	0	1	0	1
17277	Mon Apr 27 12:42:18 2009	27	6	4	117.50	Dinsdag	0	0	0	0	0	0	1	1	0	0	1	2
17277	Mon Apr 27 12:42:23 2009	27	7	4	117.50	Angstig	1	0	1	0	0	0	0	0	0	1	0	2
17277	Mon Apr 27 12:42:27 2009	27	8	4	117.49	Gespannen	1	0	1	0	0	0	0	0	0	1	0	1
17277	Mon Apr 27 12:42:32 2009	27	9	5	117.46	Bonzen van het hart	0	0	0	1	0	1	0	0	0	1	0	1
17277	Mon Apr 27 12:42:36 2009	27	10	2	117.50	Schuldig	1	0	1	0	0	0	0	0	0	1	0	1
17277	Mon Apr 27 12:42:41 2009	27	11	5	117.49	Donderdag	0	0	0	0	0	0	1	1	0	0	1	4
17277	Mon Apr 27 12:42:45 2009	27	12	5	117.46	Buik- of maagkrampen	0	0	0	1	0	1	0	0	0	1	0	1
17277	Mon Apr 27 12:42:50 2009	27	13	5	117.49	Donderdag	0	0	0	0	0	0	1	0	1	1	0	4
17277	Mon Apr 27 12:42:55 2009	27	14	4	117.50	Dinsdag	0	0	0	0	0	0	1	0	1	1	0	2
17277	Mon Apr 27 12:42:59 2009	27	15	4	117.50	Vijandig	1	0	1	0	0	0	0	0	0	1	0	1
17277	Mon Apr 27 12:43:49 2009	29	1	4	117.50	Angstig	1	0	1	0	0	0	0	0	0	1	0	3
17277	Mon Apr 27 12:43:54 2009	29	2	5	117.49	Hoofdpijn	0	0	0	1	0	1	0	0	0	1	0	1
17277	Mon Apr 27 12:43:58 2009	29	3	4	117.49	Donderdag	0	0	0	0	0	0	1	0	1	1	0	4
17277	Mon Apr 27 12:44:03 2009	29	4	4	117.50	Schuldig	1	0	1	0	0	0	0	0	0	1	0	3
17277	Mon Apr 27 12:44:07 2009	29	5	5	117.49	Gespannen	1	0	1	0	0	0	0	0	0	1	0	3
17277	Mon Apr 27 12:44:12 2009	29	6	5	117.48	Vermoeidheid	0	0	0	1	0	1	0	0	0	1	0	3
17277	Mon Apr 27 12:44:16 2009	29	7	4	117.49	Donderdag	0	0	0	0	0	0	1	1	0	0	1	4
17277	Mon Apr 27 12:44:21 2009	29	8	8	117.43	Benauwd gevoel in en om de borst	0	0	0	1	0	1	0	0	0	1	0	3
17277	Mon Apr 27 12:44:25 2009	29	9	5	117.46	Buik- of maagkrampen	0	0	0	1	0	1	0	0	0	1	0	1
17277	Mon Apr 27 12:44:30 2009	29	10	4	117.49	Bedroefd	1	0	1	0	0	0	0	0	0	1	0	4
17277	Mon Apr 27 12:44:34 2009	29	11	4	117.50	Vijandig	1	0	1	0	0	0	0	0	0	1	0	1
17277	Mon Apr 27 12:44:39 2009	29	12	4	117.46	Bonzen van het hart	0	0	0	1	0	1	0	0	0	1	0	2
17277	Mon Apr 27 12:44:43 2009	29	13	5	117.50	Dinsdag	0	0	0	0	0	0	1	0	1	1	0	2
17277	Mon Apr 27 12:44:48 2009	29	14	4	117.50	Dinsdag	0	0	0	0	0	0	1	1	0	0	1	2
17277	Mon Apr 27 12:44:53 2009	29	15	4	117.50	Vrijdag	0	0	0	0	0	0	1	0	1	1	0	3
17277	Mon Apr 27 12:45:42 2009	31	1	4	117.50	Dinsdag	0	0	0	0	0	0	1	0	1	1	0	2
17277	Mon Apr 27 12:45:47 2009	31	2	5	117.49	Bedroefd	1	0	1	0	0	0	0	0	0	1	0	1
17277	Mon Apr 27 12:45:52 2009	31	3	6	117.50	Angstig	1	0	1	0	0	0	0	0	0	1	0	1
17277	Mon Apr 27 12:45:56 2009	31	4	4	117.50	Vrijdag	0	0	0	0	0	0	1	0	1	1	0	3
17277	Mon Apr 27 12:46:01 2009	31	5	5	117.50	Dinsdag	0	0	0	0	0	0	1	1	0	0	1	2
17277	Mon Apr 27 12:46:05 2009	31	6	7	117.49	Donderdag	0	0	0	0	0	0	1	0	1	1	0	5
17277	Mon Apr 27 12:46:10 2009	31	7	4	117.46	Bonzen van het hart	0	0	0	1	0	1	0	0	0	1	0	1
17277	Mon Apr 27 12:46:14 2009	31	8	4	117.50	Schuldig	1	0	1	0	0	0	0	0	0	1	0	1
17277	Mon Apr 27 12:46:19 2009	31	9	4	117.49	Hoofdpijn	0	0	0	1	0	1	0	0	0	1	0	1
17277	Mon Apr 27 12:46:23 2009	31	10	5	117.43	Benauwd gevoel in en om de borst	0	0	0	1	0	1	0	0	0	1	0	1
17277	Mon Apr 27 12:46:28 2009	31	11	4	117.48	Vermoeidheid	0	0	0	1	0	1	0	0	0	1	0	4
17277	Mon Apr 27 12:46:32 2009	31	12	4	117.46	Buik- of maagkrampen	0	0	0	1	0	1	0	0	0	1	0	1
17277	Mon Apr 27 12:46:37 2009	31	13	4	117.50	Vijandig	1	0	1	0	0	0	0	0	0	1	0	1
17277	Mon Apr 27 12:46:41 2009	31	14	4	117.49	Donderdag	0	0	0	0	0	0	1	1	0	0	1	5
17277	Mon Apr 27 12:46:46 2009	31	15	4	117.49	Gespannen	1	0	1	0	0	0	0	0	0	1	0	1
17277	Mon Apr 27 12:47:36 2009	33	1	4	117.49	Maandag	0	0	0	0	0	0	1	1	0	0	1	1
17277	Mon Apr 27 12:47:40 2009	33	2	5	117.49	Maandag	0	0	0	0	0	0	1	0	1	1	0	1
17277	Mon Apr 27 12:47:45 2009	33	3	4	117.50	Spierpijn	0	0	0	1	1	0	0	0	0	0	1	1
17277	Mon Apr 27 12:47:49 2009	33	4	5	117.41	Onvoldoende diep kunnen doorademen	0	0	0	1	1	0	0	0	0	0	1	1
17277	Mon Apr 27 12:47:54 2009	33	5	4	117.49	Woensdag	0	0	0	0	0	0	1	1	0	0	1	3
17277	Mon Apr 27 12:47:59 2009	33	6	4	117.50	Vrijdag	0	0	0	0	0	0	1	1	0	0	1	5
17277	Mon Apr 27 12:48:03 2009	33	7	5	117.48	Snelle hartslag	0	0	0	1	1	0	0	0	0	0	1	1
17277	Mon Apr 27 12:48:08 2009	33	8	4	117.48	Teneergeslagen	1	1	0	0	0	0	0	0	0	0	1	1
17277	Mon Apr 27 12:48:12 2009	33	9	4	117.48	Zenuwachtig	1	1	0	0	0	0	0	0	0	0	1	1
17277	Mon Apr 27 12:48:17 2009	33	10	4	117.50	Bang	1	1	0	0	0	0	0	0	0	0	1	1
17277	Mon Apr 27 12:48:21 2009	33	11	5	117.48	Vlug geïrriteerd	1	1	0	0	0	0	0	0	0	0	1	2
17277	Mon Apr 27 12:48:26 2009	33	12	4	117.48	Misselijkheid	0	0	0	1	1	0	0	0	0	0	1	1
17277	Mon Apr 27 12:48:30 2009	33	13	4	117.48	Duizeligheid	0	0	0	1	1	0	0	0	0	0	1	1
17277	Mon Apr 27 12:48:35 2009	33	14	4	117.48	Beschaamd	1	1	0	0	0	0	0	0	0	0	1	1
17277	Mon Apr 27 12:48:39 2009	33	15	5	117.49	Woensdag	0	0	0	0	0	0	1	0	1	1	0	3
17277	Mon Apr 27 12:49:29 2009	35	1	4	117.50	Spierpijn	0	0	0	1	1	0	0	0	0	0	1	1
17277	Mon Apr 27 12:49:34 2009	35	2	5	117.49	Maandag	0	0	0	0	0	0	1	1	0	0	1	2
17277	Mon Apr 27 12:49:38 2009	35	3	5	117.48	Misselijkheid	0	0	0	1	1	0	0	0	0	0	1	2
17277	Mon Apr 27 12:49:43 2009	35	4	4	117.48	Beschaamd	1	1	0	0	0	0	0	0	0	0	1	1
17277	Mon Apr 27 12:49:47 2009	35	5	5	117.48	Vlug geïrriteerd	1	1	0	0	0	0	0	0	0	0	1	1
17277	Mon Apr 27 12:49:52 2009	35	6	4	117.48	Zenuwachtig	1	1	0	0	0	0	0	0	0	0	1	3
17277	Mon Apr 27 12:49:56 2009	35	7	5	117.48	Duizeligheid	0	0	0	1	1	0	0	0	0	0	1	1
17277	Mon Apr 27 12:50:01 2009	35	8	4	117.48	Teneergeslagen	1	1	0	0	0	0	0	0	0	0	1	4
17277	Mon Apr 27 12:50:06 2009	35	9	4	117.50	Vrijdag	0	0	0	0	0	0	1	1	0	0	1	1
17277	Mon Apr 27 12:50:10 2009	35	10	5	117.49	Woensdag	0	0	0	0	0	0	1	0	1	1	0	4
17277	Mon Apr 27 12:50:15 2009	35	11	5	117.48	Snelle hartslag	0	0	0	1	1	0	0	0	0	0	1	2
17277	Mon Apr 27 12:50:19 2009	35	12	4	117.41	Onvoldoende diep kunnen doorademen	0	0	0	1	1	0	0	0	0	0	1	2
17277	Mon Apr 27 12:50:24 2009	35	13	4	117.50	Bang	1	1	0	0	0	0	0	0	0	0	1	3
17277	Mon Apr 27 12:50:28 2009	35	14	5	117.49	Maandag	0	0	0	0	0	0	1	0	1	1	0	2
17277	Mon Apr 27 12:50:33 2009	35	15	5	117.49	Woensdag	0	0	0	0	0	0	1	1	0	0	1	4
17277	Mon Apr 27 12:51:23 2009	37	1	4	117.48	Duizeligheid	0	0	0	1	1	0	0	0	0	0	1	1
17277	Mon Apr 27 12:51:27 2009	37	2	4	117.48	Misselijkheid	0	0	0	1	1	0	0	0	0	0	1	1
17277	Mon Apr 27 12:51:32 2009	37	3	5	117.49	Maandag	0	0	0	0	0	0	1	0	1	1	0	3
17277	Mon Apr 27 12:51:36 2009	37	4	5	117.48	Zenuwachtig	1	1	0	0	0	0	0	0	0	0	1	1
17277	Mon Apr 27 12:51:41 2009	37	5	4	117.49	Woensdag	0	0	0	0	0	0	1	1	0	0	1	5
17277	Mon Apr 27 12:51:45 2009	37	6	2	117.48	Snelle hartslag	0	0	0	1	1	0	0	0	0	0	1	1
17277	Mon Apr 27 12:51:50 2009	37	7	4	117.48	Teneergeslagen	1	1	0	0	0	0	0	0	0	0	1	1
17277	Mon Apr 27 12:51:54 2009	37	8	3	117.41	Onvoldoende diep kunnen doorademen	0	0	0	1	1	0	0	0	0	0	1	2
17277	Mon Apr 27 12:51:59 2009	37	9	4	117.49	Maandag	0	0	0	0	0	0	1	1	0	0	1	3
17277	Mon Apr 27 12:52:04 2009	37	10	4	117.50	Spierpijn	0	0	0	1	1	0	0	0	0	0	1	1
17277	Mon Apr 27 12:52:08 2009	37	11	5	117.50	Vrijdag	0	0	0	0	0	0	1	1	0	0	1	3
17277	Mon Apr 27 12:52:13 2009	37	12	3	117.50	Bang	1	1	0	0	0	0	0	0	0	0	1	1
17277	Mon Apr 27 12:52:17 2009	37	13	4	117.49	Woensdag	0	0	0	0	0	0	1	0	1	1	0	5
17277	Mon Apr 27 12:52:22 2009	37	14	6	117.48	Vlug geïrriteerd	1	1	0	0	0	0	0	0	0	0	1	2
17277	Mon Apr 27 12:52:26 2009	37	15	5	117.48	Beschaamd	1	1	0	0	0	0	0	0	0	0	1	1
17277	Mon Apr 27 12:55:56 2009	39	1	4	117.49	Gespannen	1	0	1	0	0	0	0	0	0	1	0	1
17277	Mon Apr 27 12:56:01 2009	39	2	5	117.50	Dinsdag	0	0	0	0	0	0	1	1	0	0	1	2
17277	Mon Apr 27 12:56:05 2009	39	3	4	117.49	Hoofdpijn	0	0	0	1	0	1	0	0	0	1	0	1
17277	Mon Apr 27 12:56:10 2009	39	4	4	117.43	Benauwd gevoel in en om de borst	0	0	0	1	0	1	0	0	0	1	0	1
17277	Mon Apr 27 12:56:14 2009	39	5	5	117.46	Bonzen van het hart	0	0	0	1	0	1	0	0	0	1	0	1
17277	Mon Apr 27 12:56:19 2009	39	6	5	117.49	Bedroefd	1	0	1	0	0	0	0	0	0	1	0	1
17277	Mon Apr 27 12:56:23 2009	39	7	4	117.50	Angstig	1	0	1	0	0	0	0	0	0	1	0	1
17277	Mon Apr 27 12:56:28 2009	39	8	4	117.48	Vermoeidheid	0	0	0	1	0	1	0	0	0	1	0	4
17277	Mon Apr 27 12:56:33 2009	39	9	5	117.50	Vrijdag	0	0	0	0	0	0	1	0	1	1	0	1
17277	Mon Apr 27 12:56:37 2009	39	10	5	117.50	Vijandig	1	0	1	0	0	0	0	0	0	1	0	1
17277	Mon Apr 27 12:56:42 2009	39	11	4	117.46	Buik- of maagkrampen	0	0	0	1	0	1	0	0	0	1	0	1
17277	Mon Apr 27 12:56:46 2009	39	12	4	117.49	Woensdag	0	0	0	0	0	0	1	1	0	0	1	4
17277	Mon Apr 27 12:56:51 2009	39	13	5	117.50	Vrijdag	0	0	0	0	0	0	1	1	0	0	1	1
17277	Mon Apr 27 12:56:55 2009	39	14	5	117.50	Schuldig	1	0	1	0	0	0	0	0	0	1	0	1
17277	Mon Apr 27 12:57:00 2009	39	15	4	117.49	Woensdag	0	0	0	0	0	0	1	0	1	1	0	4
17277	Mon Apr 27 12:57:50 2009	41	1	4	117.50	Vijandig	1	0	1	0	0	0	0	0	0	1	0	2
17277	Mon Apr 27 12:57:54 2009	41	2	4	117.50	Vrijdag	0	0	0	0	0	0	1	1	0	0	1	4
17277	Mon Apr 27 12:57:59 2009	41	3	4	117.48	Vermoeidheid	0	0	0	1	0	1	0	0	0	1	0	3
17277	Mon Apr 27 12:58:03 2009	41	4	5	117.50	Dinsdag	0	0	0	0	0	0	1	1	0	0	1	1
17277	Mon Apr 27 12:58:08 2009	41	5	4	117.43	Benauwd gevoel in en om de borst	0	0	0	1	0	1	0	0	0	1	0	1
17277	Mon Apr 27 12:58:12 2009	41	6	4	117.46	Bonzen van het hart	0	0	0	1	0	1	0	0	0	1	0	1
17277	Mon Apr 27 12:58:17 2009	41	7	5	117.50	Vrijdag	0	0	0	0	0	0	1	0	1	1	0	4
17277	Mon Apr 27 12:58:21 2009	41	8	5	117.49	Bedroefd	1	0	1	0	0	0	0	0	0	1	0	1
17277	Mon Apr 27 12:58:26 2009	41	9	4	117.50	Angstig	1	0	1	0	0	0	0	0	0	1	0	1
17277	Mon Apr 27 12:58:30 2009	41	10	4	117.49	Gespannen	1	0	1	0	0	0	0	0	0	1	0	1
17277	Mon Apr 27 12:58:35 2009	41	11	4	117.46	Buik- of maagkrampen	0	0	0	1	0	1	0	0	0	1	0	1
17277	Mon Apr 27 12:58:40 2009	41	12	5	117.49	Hoofdpijn	0	0	0	1	0	1	0	0	0	1	0	1
17277	Mon Apr 27 12:58:44 2009	41	13	4	117.49	Woensdag	0	0	0	0	0	0	1	0	1	1	0	2
17277	Mon Apr 27 12:58:49 2009	41	14	4	117.50	Schuldig	1	0	1	0	0	0	0	0	0	1	0	1
17277	Mon Apr 27 12:58:53 2009	41	15	5	117.49	Woensdag	0	0	0	0	0	0	1	1	0	0	1	2
17277	Mon Apr 27 12:59:43 2009	43	1	4	117.49	Hoofdpijn	0	0	0	1	0	1	0	0	0	1	0	1
17277	Mon Apr 27 12:59:48 2009	43	2	5	117.43	Benauwd gevoel in en om de borst	0	0	0	1	0	1	0	0	0	1	0	3
17277	Mon Apr 27 12:59:52 2009	43	3	4	117.50	Angstig	1	0	1	0	0	0	0	0	0	1	0	3
17277	Mon Apr 27 12:59:57 2009	43	4	4	117.50	Vijandig	1	0	1	0	0	0	0	0	0	1	0	1
17277	Mon Apr 27 13:00:01 2009	43	5	4	117.49	Bedroefd	1	0	1	0	0	0	0	0	0	1	0	4
17277	Mon Apr 27 13:00:06 2009	43	6	5	117.46	Buik- of maagkrampen	0	0	0	1	0	1	0	0	0	1	0	1
17277	Mon Apr 27 13:00:10 2009	43	7	4	117.49	Gespannen	1	0	1	0	0	0	0	0	0	1	0	1
17277	Mon Apr 27 13:00:15 2009	43	8	4	117.50	Vrijdag	0	0	0	0	0	0	1	1	0	0	1	2
17277	Mon Apr 27 13:00:19 2009	43	9	3	117.49	Woensdag	0	0	0	0	0	0	1	1	0	0	1	niet geklikt
17277	Mon Apr 27 13:00:24 2009	43	10	5	117.50	Dinsdag	0	0	0	0	0	0	1	1	0	0	1	4
17277	Mon Apr 27 13:00:28 2009	43	11	4	117.50	Vrijdag	0	0	0	0	0	0	1	0	1	1	0	2
17277	Mon Apr 27 13:00:33 2009	43	12	4	117.48	Vermoeidheid	0	0	0	1	0	1	0	0	0	1	0	3
17277	Mon Apr 27 13:00:38 2009	43	13	5	117.49	Woensdag	0	0	0	0	0	0	1	0	1	1	0	5
17277	Mon Apr 27 13:00:42 2009	43	14	5	117.50	Schuldig	1	0	1	0	0	0	0	0	0	1	0	3
17277	Mon Apr 27 13:00:47 2009	43	15	4	117.46	Bonzen van het hart	0	0	0	1	0	1	0	0	0	1	0	1
17277	Mon Apr 27 13:01:37 2009	45	1	4	117.41	Onvoldoende diep kunnen doorademen	0	0	0	1	1	0	0	0	0	0	1	2
17277	Mon Apr 27 13:01:41 2009	45	2	4	117.48	Teneergeslagen	1	1	0	0	0	0	0	0	0	0	1	3
17277	Mon Apr 27 13:01:46 2009	45	3	5	117.49	Donderdag	0	0	0	0	0	0	1	1	0	0	1	4
17277	Mon Apr 27 13:01:50 2009	45	4	4	117.48	Misselijkheid	0	0	0	1	1	0	0	0	0	0	1	2
17277	Mon Apr 27 13:01:55 2009	45	5	4	117.50	Bang	1	1	0	0	0	0	0	0	0	0	1	3
17277	Mon Apr 27 13:01:59 2009	45	6	5	117.49	Maandag	0	0	0	0	0	0	1	1	0	0	1	1
17277	Mon Apr 27 13:02:04 2009	45	7	5	117.50	Spierpijn	0	0	0	1	1	0	0	0	0	0	1	1
17277	Mon Apr 27 13:02:08 2009	45	8	4	117.48	Vlug geïrriteerd	1	1	0	0	0	0	0	0	0	0	1	1
17277	Mon Apr 27 13:02:13 2009	45	9	4	117.50	Dinsdag	0	0	0	0	0	0	1	0	1	1	0	2
17277	Mon Apr 27 13:02:17 2009	45	10	6	117.48	Beschaamd	1	1	0	0	0	0	0	0	0	0	1	3
17277	Mon Apr 27 13:02:22 2009	45	11	5	117.49	Maandag	0	0	0	0	0	0	1	0	1	1	0	1
17277	Mon Apr 27 13:02:26 2009	45	12	4	117.49	Donderdag	0	0	0	0	0	0	1	0	1	1	0	4
17277	Mon Apr 27 13:02:31 2009	45	13	2	117.48	Duizeligheid	0	0	0	1	1	0	0	0	0	0	1	2
17277	Mon Apr 27 13:02:36 2009	45	14	4	117.48	Zenuwachtig	1	1	0	0	0	0	0	0	0	0	1	1
17277	Mon Apr 27 13:02:40 2009	45	15	5	117.48	Snelle hartslag	0	0	0	1	1	0	0	0	0	0	1	2
17277	Mon Apr 27 13:03:30 2009	47	1	4	117.49	Maandag	0	0	0	0	0	0	1	0	1	1	0	3
17277	Mon Apr 27 13:03:35 2009	47	2	4	117.49	Maandag	0	0	0	0	0	0	1	1	0	0	1	3
17277	Mon Apr 27 13:03:39 2009	47	3	4	117.41	Onvoldoende diep kunnen doorademen	0	0	0	1	1	0	0	0	0	0	1	1
17277	Mon Apr 27 13:03:44 2009	47	4	5	117.48	Misselijkheid	0	0	0	1	1	0	0	0	0	0	1	1
17277	Mon Apr 27 13:03:48 2009	47	5	4	117.48	Beschaamd	1	1	0	0	0	0	0	0	0	0	1	1
17277	Mon Apr 27 13:03:53 2009	47	6	4	117.48	Snelle hartslag	0	0	0	1	1	0	0	0	0	0	1	1
17277	Mon Apr 27 13:03:57 2009	47	7	5	117.48	Duizeligheid	0	0	0	1	1	0	0	0	0	0	1	1
17277	Mon Apr 27 13:04:02 2009	47	8	5	117.48	Teneergeslagen	1	1	0	0	0	0	0	0	0	0	1	1
17277	Mon Apr 27 13:04:06 2009	47	9	4	117.48	Vlug geïrriteerd	1	1	0	0	0	0	0	0	0	0	1	1
17277	Mon Apr 27 13:04:11 2009	47	10	4	117.48	Zenuwachtig	1	1	0	0	0	0	0	0	0	0	1	1
17277	Mon Apr 27 13:04:15 2009	47	11	5	117.50	Bang	1	1	0	0	0	0	0	0	0	0	1	1
17277	Mon Apr 27 13:04:20 2009	47	12	5	117.49	Donderdag	0	0	0	0	0	0	1	1	0	0	1	1
17277	Mon Apr 27 13:04:24 2009	47	13	4	117.50	Spierpijn	0	0	0	1	1	0	0	0	0	0	1	1
17277	Mon Apr 27 13:04:29 2009	47	14	4	117.50	Dinsdag	0	0	0	0	0	0	1	0	1	1	0	4
17277	Mon Apr 27 13:04:34 2009	47	15	5	117.49	Donderdag	0	0	0	0	0	0	1	0	1	1	0	1
17277	Mon Apr 27 13:05:24 2009	49	1	4	117.48	Misselijkheid	0	0	0	1	1	0	0	0	0	0	1	1
17277	Mon Apr 27 13:05:28 2009	49	2	5	117.49	Donderdag	0	0	0	0	0	0	1	0	1	1	0	2
17277	Mon Apr 27 13:05:33 2009	49	3	5	117.49	Maandag	0	0	0	0	0	0	1	1	0	0	1	4
17277	Mon Apr 27 13:05:37 2009	49	4	4	117.48	Teneergeslagen	1	1	0	0	0	0	0	0	0	0	1	1
17277	Mon Apr 27 13:05:42 2009	49	5	4	117.48	Zenuwachtig	1	1	0	0	0	0	0	0	0	0	1	1
17277	Mon Apr 27 13:05:46 2009	49	6	5	117.41	Onvoldoende diep kunnen doorademen	0	0	0	1	1	0	0	0	0	0	1	1
17277	Mon Apr 27 13:05:51 2009	49	7	4	117.50	Spierpijn	0	0	0	1	1	0	0	0	0	0	1	1
17277	Mon Apr 27 13:05:55 2009	49	8	2	117.49	Donderdag	0	0	0	0	0	0	1	1	0	0	1	niet geklikt
17277	Mon Apr 27 13:06:00 2009	49	9	4	117.50	Bang	1	1	0	0	0	0	0	0	0	0	1	1
17277	Mon Apr 27 13:06:04 2009	49	10	5	117.50	Dinsdag	0	0	0	0	0	0	1	0	1	1	0	4
17277	Mon Apr 27 13:06:09 2009	49	11	4	117.48	Snelle hartslag	0	0	0	1	1	0	0	0	0	0	1	1
17277	Mon Apr 27 13:06:14 2009	49	12	4	117.48	Duizeligheid	0	0	0	1	1	0	0	0	0	0	1	1
17277	Mon Apr 27 13:06:18 2009	49	13	4	117.48	Beschaamd	1	1	0	0	0	0	0	0	0	0	1	1
17277	Mon Apr 27 13:06:23 2009	49	14	5	117.49	Maandag	0	0	0	0	0	0	1	0	1	1	0	4
17277	Mon Apr 27 13:06:27 2009	49	15	4	117.48	Vlug geïrriteerd	1	1	0	0	0	0	0	0	0	0	1	1
17277	Mon Apr 27 13:09:39 2009	51	1	4	117.48	Beschaamd	1	1	0	0	0	0	0	0	0	0	1	1
17277	Mon Apr 27 13:09:44 2009	51	2	4	117.49	Maandag	0	0	0	0	0	0	1	1	0	0	1	4
17277	Mon Apr 27 13:09:48 2009	51	3	4	117.50	Vrijdag	0	0	0	0	0	0	1	0	1	1	0	3
17277	Mon Apr 27 13:09:53 2009	51	4	4	117.46	Bonzen van het hart	0	0	0	1	0	1	0	0	0	1	0	1
17277	Mon Apr 27 13:09:58 2009	51	5	5	117.49	Hoofdpijn	0	0	0	1	0	1	0	0	0	1	0	1
17277	Mon Apr 27 13:10:02 2009	51	6	5	117.49	Maandag	0	0	0	0	0	0	1	0	1	1	0	4
17277	Mon Apr 27 13:10:07 2009	51	7	4	117.48	Vermoeidheid	0	0	0	1	0	1	0	0	0	1	0	4
17277	Mon Apr 27 13:10:11 2009	51	8	4	117.50	Bang	1	1	0	0	0	0	0	0	0	0	1	1
17277	Mon Apr 27 13:10:16 2009	51	9	5	117.43	Benauwd gevoel in en om de borst	0	0	0	1	0	1	0	0	0	1	0	1
17277	Mon Apr 27 13:10:20 2009	51	10	4	117.49	Donderdag	0	0	0	0	0	0	1	1	0	0	1	2
17277	Mon Apr 27 13:10:25 2009	51	11	5	117.48	Vlug geïrriteerd	1	1	0	0	0	0	0	0	0	0	1	2
17277	Mon Apr 27 13:10:29 2009	51	12	4	117.46	Buik- of maagkrampen	0	0	0	1	0	1	0	0	0	1	0	1
17277	Mon Apr 27 13:10:34 2009	51	13	5	117.48	Teneergeslagen	1	1	0	0	0	0	0	0	0	0	1	1
17277	Mon Apr 27 13:10:38 2009	51	14	4	117.50	Dinsdag	0	0	0	0	0	0	1	0	1	1	0	5
17277	Mon Apr 27 13:10:43 2009	51	15	4	117.48	Zenuwachtig	1	1	0	0	0	0	0	0	0	0	1	1
17277	Mon Apr 27 13:11:33 2009	53	1	4	117.50	Vrijdag	0	0	0	0	0	0	1	0	1	1	0	2
17277	Mon Apr 27 13:11:37 2009	53	2	7	117.48	Vermoeidheid	0	0	0	1	0	1	0	0	0	1	0	4
17277	Mon Apr 27 13:11:42 2009	53	3	4	117.46	Buik- of maagkrampen	0	0	0	1	0	1	0	0	0	1	0	1
17277	Mon Apr 27 13:11:46 2009	53	4	4	117.46	Bonzen van het hart	0	0	0	1	0	1	0	0	0	1	0	1
17277	Mon Apr 27 13:11:51 2009	53	5	5	117.49	Maandag	0	0	0	0	0	0	1	0	1	1	0	3
17277	Mon Apr 27 13:11:56 2009	53	6	5	117.48	Vlug geïrriteerd	1	1	0	0	0	0	0	0	0	0	1	2
17277	Mon Apr 27 13:12:00 2009	53	7	4	117.50	Bang	1	1	0	0	0	0	0	0	0	0	1	3
17277	Mon Apr 27 13:12:05 2009	53	8	4	117.48	Beschaamd	1	1	0	0	0	0	0	0	0	0	1	3
17277	Mon Apr 27 13:12:09 2009	53	9	5	117.49	Maandag	0	0	0	0	0	0	1	1	0	0	1	3
17277	Mon Apr 27 13:12:14 2009	53	10	5	117.49	Donderdag	0	0	0	0	0	0	1	1	0	0	1	1
17277	Mon Apr 27 13:12:18 2009	53	11	4	117.48	Teneergeslagen	1	1	0	0	0	0	0	0	0	0	1	2
17277	Mon Apr 27 13:12:23 2009	53	12	5	117.50	Dinsdag	0	0	0	0	0	0	1	0	1	1	0	4
17277	Mon Apr 27 13:12:27 2009	53	13	5	117.49	Hoofdpijn	0	0	0	1	0	1	0	0	0	1	0	2
17277	Mon Apr 27 13:12:32 2009	53	14	7	117.48	Zenuwachtig	1	1	0	0	0	0	0	0	0	0	1	1
17277	Mon Apr 27 13:12:36 2009	53	15	4	117.43	Benauwd gevoel in en om de borst	0	0	0	1	0	1	0	0	0	1	0	1
17277	Mon Apr 27 13:13:26 2009	55	1	4	117.50	Vrijdag	0	0	0	0	0	0	1	0	1	1	0	1
17277	Mon Apr 27 13:13:31 2009	55	2	5	117.46	Bonzen van het hart	0	0	0	1	0	1	0	0	0	1	0	1
17277	Mon Apr 27 13:13:35 2009	55	3	5	117.49	Donderdag	0	0	0	0	0	0	1	1	0	0	1	5
17277	Mon Apr 27 13:13:40 2009	55	4	4	117.48	Teneergeslagen	1	1	0	0	0	0	0	0	0	0	1	1
17277	Mon Apr 27 13:13:44 2009	55	5	5	117.49	Maandag	0	0	0	0	0	0	1	0	1	1	0	2
17277	Mon Apr 27 13:13:49 2009	55	6	5	117.48	Beschaamd	1	1	0	0	0	0	0	0	0	0	1	1
17277	Mon Apr 27 13:13:53 2009	55	7	4	117.50	Dinsdag	0	0	0	0	0	0	1	0	1	1	0	3
17277	Mon Apr 27 13:13:58 2009	55	8	4	117.49	Maandag	0	0	0	0	0	0	1	1	0	0	1	2
17277	Mon Apr 27 13:14:03 2009	55	9	4	117.48	Vermoeidheid	0	0	0	1	0	1	0	0	0	1	0	3
17277	Mon Apr 27 13:14:07 2009	55	10	5	117.46	Buik- of maagkrampen	0	0	0	1	0	1	0	0	0	1	0	1
17277	Mon Apr 27 13:14:12 2009	55	11	6	117.50	Bang	1	1	0	0	0	0	0	0	0	0	1	1
17277	Mon Apr 27 13:14:16 2009	55	12	4	117.48	Vlug geïrriteerd	1	1	0	0	0	0	0	0	0	0	1	1
17277	Mon Apr 27 13:14:21 2009	55	13	4	117.48	Zenuwachtig	1	1	0	0	0	0	0	0	0	0	1	1
17277	Mon Apr 27 13:14:25 2009	55	14	5	117.43	Benauwd gevoel in en om de borst	0	0	0	1	0	1	0	0	0	1	0	1
17277	Mon Apr 27 13:14:30 2009	55	15	4	117.49	Hoofdpijn	0	0	0	1	0	1	0	0	0	1	0	1
17277	Mon Apr 27 13:15:20 2009	57	1	4	117.50	Vijandig	1	0	1	0	0	0	0	0	0	1	0	2
17277	Mon Apr 27 13:15:24 2009	57	2	4	117.50	Spierpijn	0	0	0	1	1	0	0	0	0	0	1	1
17277	Mon Apr 27 13:15:29 2009	57	3	5	117.50	Schuldig	1	0	1	0	0	0	0	0	0	1	0	1
17277	Mon Apr 27 13:15:33 2009	57	4	5	117.49	Gespannen	1	0	1	0	0	0	0	0	0	1	0	1
17277	Mon Apr 27 13:15:38 2009	57	5	4	117.48	Misselijkheid	0	0	0	1	1	0	0	0	0	0	1	1
17277	Mon Apr 27 13:15:42 2009	57	6	4	117.49	Woensdag	0	0	0	0	0	0	1	0	1	1	0	4
17277	Mon Apr 27 13:15:47 2009	57	7	5	117.49	Woensdag	0	0	0	0	0	0	1	1	0	0	1	4
17277	Mon Apr 27 13:15:52 2009	57	8	4	117.50	Dinsdag	0	0	0	0	0	0	1	1	0	0	1	3
17277	Mon Apr 27 13:15:56 2009	57	9	4	117.49	Bedroefd	1	0	1	0	0	0	0	0	0	1	0	3
17277	Mon Apr 27 13:16:01 2009	57	10	4	117.50	Vrijdag	0	0	0	0	0	0	1	1	0	0	1	3
17277	Mon Apr 27 13:16:05 2009	57	11	5	117.50	Angstig	1	0	1	0	0	0	0	0	0	1	0	1
17277	Mon Apr 27 13:16:10 2009	57	12	4	117.49	Donderdag	0	0	0	0	0	0	1	0	1	1	0	4
17277	Mon Apr 27 13:16:14 2009	57	13	6	117.48	Snelle hartslag	0	0	0	1	1	0	0	0	0	0	1	2
17277	Mon Apr 27 13:16:19 2009	57	14	5	117.41	Onvoldoende diep kunnen doorademen	0	0	0	1	1	0	0	0	0	0	1	1
17277	Mon Apr 27 13:16:23 2009	57	15	5	117.48	Duizeligheid	0	0	0	1	1	0	0	0	0	0	1	1
17277	Mon Apr 27 13:17:13 2009	59	1	5	117.48	Misselijkheid	0	0	0	1	1	0	0	0	0	0	1	2
17277	Mon Apr 27 13:17:18 2009	59	2	4	117.50	Spierpijn	0	0	0	1	1	0	0	0	0	0	1	1
17277	Mon Apr 27 13:17:22 2009	59	3	4	117.50	Schuldig	1	0	1	0	0	0	0	0	0	1	0	2
17277	Mon Apr 27 13:17:27 2009	59	4	5	117.50	Angstig	1	0	1	0	0	0	0	0	0	1	0	3
17277	Mon Apr 27 13:17:31 2009	59	5	4	117.49	Donderdag	0	0	0	0	0	0	1	0	1	1	0	2
17277	Mon Apr 27 13:17:36 2009	59	6	4	117.49	Bedroefd	1	0	1	0	0	0	0	0	0	1	0	3
17277	Mon Apr 27 13:17:40 2009	59	7	4	117.49	Gespannen	1	0	1	0	0	0	0	0	0	1	0	2
17277	Mon Apr 27 13:17:45 2009	59	8	5	117.48	Duizeligheid	0	0	0	1	1	0	0	0	0	0	1	1
17277	Mon Apr 27 13:17:50 2009	59	9	4	117.49	Woensdag	0	0	0	0	0	0	1	0	1	1	0	4
17277	Mon Apr 27 13:17:54 2009	59	10	4	117.50	Vijandig	1	0	1	0	0	0	0	0	0	1	0	1
17277	Mon Apr 27 13:17:59 2009	59	11	5	117.50	Dinsdag	0	0	0	0	0	0	1	1	0	0	1	3
17277	Mon Apr 27 13:18:03 2009	59	12	5	117.49	Woensdag	0	0	0	0	0	0	1	1	0	0	1	4
17277	Mon Apr 27 13:18:08 2009	59	13	4	117.48	Snelle hartslag	0	0	0	1	1	0	0	0	0	0	1	2
17277	Mon Apr 27 13:18:12 2009	59	14	4	117.50	Vrijdag	0	0	0	0	0	0	1	1	0	0	1	1
17277	Mon Apr 27 13:18:17 2009	59	15	4	117.41	Onvoldoende diep kunnen doorademen	0	0	0	1	1	0	0	0	0	0	1	1
17277	Mon Apr 27 13:19:07 2009	61	1	4	117.49	Woensdag	0	0	0	0	0	0	1	0	1	1	0	2
17277	Mon Apr 27 13:19:11 2009	61	2	4	117.50	Vijandig	1	0	1	0	0	0	0	0	0	1	0	2
17277	Mon Apr 27 13:19:16 2009	61	3	4	117.48	Duizeligheid	0	0	0	1	1	0	0	0	0	0	1	1
17277	Mon Apr 27 13:19:20 2009	61	4	4	117.48	Misselijkheid	0	0	0	1	1	0	0	0	0	0	1	1
17277	Mon Apr 27 13:19:25 2009	61	5	7	117.49	Bedroefd	1	0	1	0	0	0	0	0	0	1	0	1
17277	Mon Apr 27 13:19:29 2009	61	6	5	117.41	Onvoldoende diep kunnen doorademen	0	0	0	1	1	0	0	0	0	0	1	1
17277	Mon Apr 27 13:19:34 2009	61	7	4	117.49	Woensdag	0	0	0	0	0	0	1	1	0	0	1	2
17277	Mon Apr 27 13:19:38 2009	61	8	4	117.49	Gespannen	1	0	1	0	0	0	0	0	0	1	0	1
17277	Mon Apr 27 13:19:43 2009	61	9	5	117.49	Donderdag	0	0	0	0	0	0	1	0	1	1	0	3
17277	Mon Apr 27 13:19:47 2009	61	10	5	117.48	Snelle hartslag	0	0	0	1	1	0	0	0	0	0	1	1
17277	Mon Apr 27 13:19:52 2009	61	11	4	117.50	Vrijdag	0	0	0	0	0	0	1	1	0	0	1	4
17277	Mon Apr 27 13:19:57 2009	61	12	4	117.50	Dinsdag	0	0	0	0	0	0	1	1	0	0	1	1
17277	Mon Apr 27 13:20:01 2009	61	13	2	117.50	Spierpijn	0	0	0	1	1	0	0	0	0	0	1	1
17277	Mon Apr 27 13:20:06 2009	61	14	5	117.50	Schuldig	1	0	1	0	0	0	0	0	0	1	0	1
17277	Mon Apr 27 13:20:10 2009	61	15	4	117.50	Angstig	1	0	1	0	0	0	0	0	0	1	0	2
17277	Mon Apr 27 13:23:22 2009	63	1	4	117.49	Woensdag	0	0	0	0	0	0	1	1	0	0	1	3
17277	Mon Apr 27 13:23:26 2009	63	2	5	117.50	Dinsdag	0	0	0	0	0	0	1	1	0	0	1	2
17277	Mon Apr 27 13:23:31 2009	63	3	4	117.48	Teneergeslagen	1	1	0	0	0	0	0	0	0	0	1	1
17277	Mon Apr 27 13:23:35 2009	63	4	4	117.48	Duizeligheid	0	0	0	1	1	0	0	0	0	0	1	1
17277	Mon Apr 27 13:23:40 2009	63	5	4	117.41	Onvoldoende diep kunnen doorademen	0	0	0	1	1	0	0	0	0	0	1	1
17277	Mon Apr 27 13:23:44 2009	63	6	5	117.49	Maandag	0	0	0	0	0	0	1	1	0	0	1	1
17277	Mon Apr 27 13:23:49 2009	63	7	4	117.50	Bang	1	1	0	0	0	0	0	0	0	0	1	1
17277	Mon Apr 27 13:23:53 2009	63	8	5	117.48	Beschaamd	1	1	0	0	0	0	0	0	0	0	1	1
17277	Mon Apr 27 13:23:58 2009	63	9	5	117.49	Woensdag	0	0	0	0	0	0	1	0	1	1	0	3
17277	Mon Apr 27 13:24:02 2009	63	10	5	117.50	Spierpijn	0	0	0	1	1	0	0	0	0	0	1	1
17277	Mon Apr 27 13:24:07 2009	63	11	4	117.48	Vlug geïrriteerd	1	1	0	0	0	0	0	0	0	0	1	2
17277	Mon Apr 27 13:24:12 2009	63	12	4	117.48	Zenuwachtig	1	1	0	0	0	0	0	0	0	0	1	1
17277	Mon Apr 27 13:24:16 2009	63	13	5	117.48	Snelle hartslag	0	0	0	1	1	0	0	0	0	0	1	1
17277	Mon Apr 27 13:24:21 2009	63	14	7	117.48	Misselijkheid	0	0	0	1	1	0	0	0	0	0	1	1
17277	Mon Apr 27 13:24:25 2009	63	15	4	117.49	Donderdag	0	0	0	0	0	0	1	0	1	1	0	4
17277	Mon Apr 27 13:25:15 2009	65	1	4	117.41	Onvoldoende diep kunnen doorademen	0	0	0	1	1	0	0	0	0	0	1	1
17277	Mon Apr 27 13:25:20 2009	65	2	4	117.49	Woensdag	0	0	0	0	0	0	1	0	1	1	0	2
17277	Mon Apr 27 13:25:24 2009	65	3	4	117.48	Vlug geïrriteerd	1	1	0	0	0	0	0	0	0	0	1	1
17277	Mon Apr 27 13:25:29 2009	65	4	4	117.50	Spierpijn	0	0	0	1	1	0	0	0	0	0	1	1
17277	Mon Apr 27 13:25:33 2009	65	5	4	117.48	Teneergeslagen	1	1	0	0	0	0	0	0	0	0	1	1
17277	Mon Apr 27 13:25:38 2009	65	6	4	117.49	Maandag	0	0	0	0	0	0	1	1	0	0	1	5
17277	Mon Apr 27 13:25:42 2009	65	7	4	117.50	Bang	1	1	0	0	0	0	0	0	0	0	1	1
17277	Mon Apr 27 13:25:47 2009	65	8	5	117.49	Donderdag	0	0	0	0	0	0	1	0	1	1	0	3
17277	Mon Apr 27 13:25:51 2009	65	9	5	117.48	Duizeligheid	0	0	0	1	1	0	0	0	0	0	1	1
17277	Mon Apr 27 13:25:56 2009	65	10	4	117.50	Dinsdag	0	0	0	0	0	0	1	1	0	0	1	1
17277	Mon Apr 27 13:26:00 2009	65	11	4	117.48	Zenuwachtig	1	1	0	0	0	0	0	0	0	0	1	2
17277	Mon Apr 27 13:26:05 2009	65	12	4	117.48	Snelle hartslag	0	0	0	1	1	0	0	0	0	0	1	2
17277	Mon Apr 27 13:26:10 2009	65	13	5	117.48	Misselijkheid	0	0	0	1	1	0	0	0	0	0	1	2
17277	Mon Apr 27 13:26:14 2009	65	14	5	117.49	Woensdag	0	0	0	0	0	0	1	1	0	0	1	2
17277	Mon Apr 27 13:26:19 2009	65	15	4	117.48	Beschaamd	1	1	0	0	0	0	0	0	0	0	1	1
17277	Mon Apr 27 13:27:09 2009	67	1	4	117.48	Snelle hartslag	0	0	0	1	1	0	0	0	0	0	1	2
17277	Mon Apr 27 13:27:13 2009	67	2	4	117.41	Onvoldoende diep kunnen doorademen	0	0	0	1	1	0	0	0	0	0	1	2
17277	Mon Apr 27 13:27:18 2009	67	3	4	117.48	Teneergeslagen	1	1	0	0	0	0	0	0	0	0	1	3
17277	Mon Apr 27 13:27:22 2009	67	4	4	117.48	Misselijkheid	0	0	0	1	1	0	0	0	0	0	1	2
17277	Mon Apr 27 13:27:27 2009	67	5	5	117.50	Spierpijn	0	0	0	1	1	0	0	0	0	0	1	1
17277	Mon Apr 27 13:27:31 2009	67	6	4	117.49	Woensdag	0	0	0	0	0	0	1	0	1	1	0	4
17277	Mon Apr 27 13:27:36 2009	67	7	4	117.49	Woensdag	0	0	0	0	0	0	1	1	0	0	1	4
17277	Mon Apr 27 13:27:40 2009	67	8	5	117.49	Maandag	0	0	0	0	0	0	1	1	0	0	1	2
17277	Mon Apr 27 13:27:45 2009	67	9	5	117.50	Bang	1	1	0	0	0	0	0	0	0	0	1	3
17277	Mon Apr 27 13:27:49 2009	67	10	4	117.48	Vlug geïrriteerd	1	1	0	0	0	0	0	0	0	0	1	2
17277	Mon Apr 27 13:27:54 2009	67	11	6	117.48	Duizeligheid	0	0	0	1	1	0	0	0	0	0	1	2
17277	Mon Apr 27 13:27:58 2009	67	12	4	117.48	Zenuwachtig	1	1	0	0	0	0	0	0	0	0	1	1
17277	Mon Apr 27 13:28:03 2009	67	13	5	117.49	Donderdag	0	0	0	0	0	0	1	0	1	1	0	5
17277	Mon Apr 27 13:28:08 2009	67	14	4	117.50	Dinsdag	0	0	0	0	0	0	1	1	0	0	1	3
17277	Mon Apr 27 13:28:12 2009	67	15	4	117.48	Beschaamd	1	1	0	0	0	0	0	0	0	0	1	2
17277	Mon Apr 27 13:29:02 2009	69	1	4	117.48	Vermoeidheid	0	0	0	1	0	1	0	0	0	1	0	2
17277	Mon Apr 27 13:29:07 2009	69	2	4	117.50	Vrijdag	0	0	0	0	0	0	1	1	0	0	1	1
17277	Mon Apr 27 13:29:11 2009	69	3	4	117.50	Vijandig	1	0	1	0	0	0	0	0	0	1	0	2
17277	Mon Apr 27 13:29:16 2009	69	4	5	117.50	Vrijdag	0	0	0	0	0	0	1	0	1	1	0	1
17277	Mon Apr 27 13:29:20 2009	69	5	4	117.46	Bonzen van het hart	0	0	0	1	0	1	0	0	0	1	0	2
17277	Mon Apr 27 13:29:25 2009	69	6	6	117.50	Angstig	1	0	1	0	0	0	0	0	0	1	0	3
17277	Mon Apr 27 13:29:29 2009	69	7	4	117.49	Hoofdpijn	0	0	0	1	0	1	0	0	0	1	0	1
17277	Mon Apr 27 13:29:34 2009	69	8	5	117.43	Benauwd gevoel in en om de borst	0	0	0	1	0	1	0	0	0	1	0	3
17277	Mon Apr 27 13:29:38 2009	69	9	4	117.50	Schuldig	1	0	1	0	0	0	0	0	0	1	0	2
17277	Mon Apr 27 13:29:43 2009	69	10	4	117.46	Buik- of maagkrampen	0	0	0	1	0	1	0	0	0	1	0	1
17277	Mon Apr 27 13:29:47 2009	69	11	4	117.49	Gespannen	1	0	1	0	0	0	0	0	0	1	0	2
17277	Mon Apr 27 13:29:52 2009	69	12	5	117.49	Donderdag	0	0	0	0	0	0	1	1	0	0	1	4
17277	Mon Apr 27 13:29:56 2009	69	13	4	117.49	Maandag	0	0	0	0	0	0	1	0	1	1	0	2
17277	Mon Apr 27 13:30:01 2009	69	14	4	117.50	Dinsdag	0	0	0	0	0	0	1	0	1	1	0	3
17277	Mon Apr 27 13:30:06 2009	69	15	4	117.49	Bedroefd	1	0	1	0	0	0	0	0	0	1	0	4
17277	Mon Apr 27 13:30:56 2009	71	1	4	117.50	Vijandig	1	0	1	0	0	0	0	0	0	1	0	1
17277	Mon Apr 27 13:31:00 2009	71	2	4	117.50	Angstig	1	0	1	0	0	0	0	0	0	1	0	1
17277	Mon Apr 27 13:31:05 2009	71	3	7	117.46	Bonzen van het hart	0	0	0	1	0	1	0	0	0	1	0	1
17277	Mon Apr 27 13:31:09 2009	71	4	4	117.49	Maandag	0	0	0	0	0	0	1	0	1	1	0	1
17277	Mon Apr 27 13:31:14 2009	71	5	4	117.48	Vermoeidheid	0	0	0	1	0	1	0	0	0	1	0	2
17277	Mon Apr 27 13:31:18 2009	71	6	5	117.50	Vrijdag	0	0	0	0	0	0	1	1	0	0	1	5
17277	Mon Apr 27 13:31:23 2009	71	7	9	117.49	Hoofdpijn	0	0	0	1	0	1	0	0	0	1	0	1
17277	Mon Apr 27 13:31:27 2009	71	8	4	117.46	Buik- of maagkrampen	0	0	0	1	0	1	0	0	0	1	0	1
17277	Mon Apr 27 13:31:32 2009	71	9	4	117.49	Bedroefd	1	0	1	0	0	0	0	0	0	1	0	1
17277	Mon Apr 27 13:31:36 2009	71	10	5	117.50	Vrijdag	0	0	0	0	0	0	1	0	1	1	0	5
17277	Mon Apr 27 13:31:41 2009	71	11	4	117.49	Donderdag	0	0	0	0	0	0	1	1	0	0	1	4
17277	Mon Apr 27 13:31:45 2009	71	12	5	117.43	Benauwd gevoel in en om de borst	0	0	0	1	0	1	0	0	0	1	0	1
17277	Mon Apr 27 13:31:50 2009	71	13	4	117.49	Gespannen	1	0	1	0	0	0	0	0	0	1	0	1
17277	Mon Apr 27 13:31:55 2009	71	14	5	117.50	Dinsdag	0	0	0	0	0	0	1	0	1	1	0	2
17277	Mon Apr 27 13:31:59 2009	71	15	4	117.50	Schuldig	1	0	1	0	0	0	0	0	0	1	0	1
17277	Mon Apr 27 13:32:49 2009	73	1	5	117.50	Vrijdag	0	0	0	0	0	0	1	0	1	1	0	4
17277	Mon Apr 27 13:32:54 2009	73	2	4	117.49	Donderdag	0	0	0	0	0	0	1	1	0	0	1	3
17277	Mon Apr 27 13:32:58 2009	73	3	5	117.49	Maandag	0	0	0	0	0	0	1	0	1	1	0	5
17277	Mon Apr 27 13:33:03 2009	73	4	4	117.49	Bedroefd	1	0	1	0	0	0	0	0	0	1	0	1
17277	Mon Apr 27 13:33:07 2009	73	5	5	117.49	Gespannen	1	0	1	0	0	0	0	0	0	1	0	1
17277	Mon Apr 27 13:33:12 2009	73	6	4	117.48	Vermoeidheid	0	0	0	1	0	1	0	0	0	1	0	3
17277	Mon Apr 27 13:33:16 2009	73	7	4	117.49	Hoofdpijn	0	0	0	1	0	1	0	0	0	1	0	1
17277	Mon Apr 27 13:33:21 2009	73	8	5	117.50	Angstig	1	0	1	0	0	0	0	0	0	1	0	1
17277	Mon Apr 27 13:33:25 2009	73	9	5	117.50	Vijandig	1	0	1	0	0	0	0	0	0	1	0	1
17277	Mon Apr 27 13:33:30 2009	73	10	4	117.46	Buik- of maagkrampen	0	0	0	1	0	1	0	0	0	1	0	1
17277	Mon Apr 27 13:33:34 2009	73	11	2	117.50	Vrijdag	0	0	0	0	0	0	1	1	0	0	1	niet geklikt
17277	Mon Apr 27 13:33:39 2009	73	12	4	117.46	Bonzen van het hart	0	0	0	1	0	1	0	0	0	1	0	1
17277	Mon Apr 27 13:33:43 2009	73	13	5	117.50	Schuldig	1	0	1	0	0	0	0	0	0	1	0	1
17277	Mon Apr 27 13:33:48 2009	73	14	4	117.50	Dinsdag	0	0	0	0	0	0	1	0	1	1	0	2
17277	Mon Apr 27 13:33:53 2009	73	15	4	117.43	Benauwd gevoel in en om de borst	0	0	0	1	0	1	0	0	0	1	0	1
