# Supplementary material for: Unraveling the Relationship between Trait Negative Affectivity and Habitual Symptom Reporting
Source: PLoS One. 2015 Jan 20;10(1):e0115748. doi: 10.1371/journal.pone.0115748 (PMC4300148; doi:10.1371/journal.pone.0115748)
Supplement: S1 File — Data S1, Contains the raw data of the high NA-high HSR participants. Data S2, Contains the raw data of the high NA-low HSR participants. Data S3, Contains the raw data of the low NA-low HSR participants. (ZIP) [file pone.0115748.s001.zip › Data S1/GV_3_C_EXP1_411244_results.xls]

## Sheet: GV_3_C_EXP1_411244_results
version	timestamp	block number	trial number	lost msec	free VRAM	trial contents	vraagA	vraagA_2	vraagA_1	vraagB	vraagB_2	vraagB_1	vraagC	vraagC_2	vraagC_1	deel1	deel2	value
17277	Fri Dec 04 14:57:36 2009	3	1	5	117.48	Beschaamd	1	1	0	0	0	0	0	0	0	0	1	1
17277	Fri Dec 04 14:57:40 2009	3	2	4	117.49	Woensdag	0	0	0	0	0	0	1	1	0	0	1	3
17277	Fri Dec 04 14:57:45 2009	3	3	4	117.48	Duizeligheid	0	0	0	1	1	0	0	0	0	0	1	1
17277	Fri Dec 04 14:57:49 2009	3	4	5	117.50	Dinsdag	0	0	0	0	0	0	1	0	1	1	0	2
17277	Fri Dec 04 14:57:54 2009	3	5	4	117.48	Misselijkheid	0	0	0	1	1	0	0	0	0	0	1	1
17277	Fri Dec 04 14:57:58 2009	3	6	4	117.50	Spierpijn	0	0	0	1	1	0	0	0	0	0	1	1
17277	Fri Dec 04 14:58:03 2009	3	7	4	117.48	Snelle hartslag	0	0	0	1	1	0	0	0	0	0	1	2
17277	Fri Dec 04 14:58:07 2009	3	8	5	117.49	Woensdag	0	0	0	0	0	0	1	0	1	1	0	3
17277	Fri Dec 04 14:58:12 2009	3	9	4	117.50	Vrijdag	0	0	0	0	0	0	1	1	0	0	1	4
17277	Fri Dec 04 14:58:16 2009	3	10	4	117.48	Zenuwachtig	1	1	0	0	0	0	0	0	0	0	1	3
17277	Fri Dec 04 14:58:21 2009	3	11	5	117.49	Maandag	0	0	0	0	0	0	1	1	0	0	1	1
17277	Fri Dec 04 14:58:25 2009	3	12	4	117.48	Vlug geïrriteerd	1	1	0	0	0	0	0	0	0	0	1	1
17277	Fri Dec 04 14:58:30 2009	3	13	4	117.48	Teneergeslagen	1	1	0	0	0	0	0	0	0	0	1	2
17277	Fri Dec 04 14:58:34 2009	3	14	5	117.41	Onvoldoende diep kunnen doorademen	0	0	0	1	1	0	0	0	0	0	1	1
17277	Fri Dec 04 14:58:39 2009	3	15	4	117.50	Bang	1	1	0	0	0	0	0	0	0	0	1	1
17277	Fri Dec 04 14:59:29 2009	5	1	4	117.48	Zenuwachtig	1	1	0	0	0	0	0	0	0	0	1	2
17277	Fri Dec 04 14:59:34 2009	5	2	4	117.48	Vlug geïrriteerd	1	1	0	0	0	0	0	0	0	0	1	3
17277	Fri Dec 04 14:59:38 2009	5	3	4	117.48	Duizeligheid	0	0	0	1	1	0	0	0	0	0	1	1
17277	Fri Dec 04 14:59:43 2009	5	4	4	117.48	Misselijkheid	0	0	0	1	1	0	0	0	0	0	1	1
17277	Fri Dec 04 14:59:47 2009	5	5	5	117.48	Beschaamd	1	1	0	0	0	0	0	0	0	0	1	1
17277	Fri Dec 04 14:59:52 2009	5	6	4	117.49	Maandag	0	0	0	0	0	0	1	1	0	0	1	1
17277	Fri Dec 04 14:59:56 2009	5	7	5	117.49	Woensdag	0	0	0	0	0	0	1	1	0	0	1	3
17277	Fri Dec 04 15:00:01 2009	5	8	5	117.48	Snelle hartslag	0	0	0	1	1	0	0	0	0	0	1	2
17277	Fri Dec 04 15:00:05 2009	5	9	4	117.50	Bang	1	1	0	0	0	0	0	0	0	0	1	2
17277	Fri Dec 04 15:00:10 2009	5	10	4	117.50	Spierpijn	0	0	0	1	1	0	0	0	0	0	1	1
17277	Fri Dec 04 15:00:14 2009	5	11	5	117.50	Vrijdag	0	0	0	0	0	0	1	1	0	0	1	5
17277	Fri Dec 04 15:00:19 2009	5	12	5	117.41	Onvoldoende diep kunnen doorademen	0	0	0	1	1	0	0	0	0	0	1	1
17277	Fri Dec 04 15:00:23 2009	5	13	4	117.49	Woensdag	0	0	0	0	0	0	1	0	1	1	0	3
17277	Fri Dec 04 15:00:28 2009	5	14	5	117.50	Dinsdag	0	0	0	0	0	0	1	0	1	1	0	2
17277	Fri Dec 04 15:00:32 2009	5	15	5	117.48	Teneergeslagen	1	1	0	0	0	0	0	0	0	0	1	3
17277	Fri Dec 04 15:01:23 2009	7	1	4	117.50	Spierpijn	0	0	0	1	1	0	0	0	0	0	1	1
17277	Fri Dec 04 15:01:27 2009	7	2	4	117.48	Teneergeslagen	1	1	0	0	0	0	0	0	0	0	1	2
17277	Fri Dec 04 15:01:32 2009	7	3	5	117.48	Beschaamd	1	1	0	0	0	0	0	0	0	0	1	1
17277	Fri Dec 04 15:01:36 2009	7	4	4	117.49	Woensdag	0	0	0	0	0	0	1	1	0	0	1	3
17277	Fri Dec 04 15:01:41 2009	7	5	4	117.48	Snelle hartslag	0	0	0	1	1	0	0	0	0	0	1	2
17277	Fri Dec 04 15:01:45 2009	7	6	5	117.50	Vrijdag	0	0	0	0	0	0	1	1	0	0	1	5
17277	Fri Dec 04 15:01:50 2009	7	7	4	117.50	Bang	1	1	0	0	0	0	0	0	0	0	1	1
17277	Fri Dec 04 15:01:54 2009	7	8	4	117.49	Woensdag	0	0	0	0	0	0	1	0	1	1	0	3
17277	Fri Dec 04 15:01:59 2009	7	9	5	117.50	Dinsdag	0	0	0	0	0	0	1	0	1	1	0	2
17277	Fri Dec 04 15:02:03 2009	7	10	5	117.41	Onvoldoende diep kunnen doorademen	0	0	0	1	1	0	0	0	0	0	1	1
17277	Fri Dec 04 15:02:08 2009	7	11	4	117.48	Misselijkheid	0	0	0	1	1	0	0	0	0	0	1	1
17277	Fri Dec 04 15:02:12 2009	7	12	5	117.49	Maandag	0	0	0	0	0	0	1	1	0	0	1	1
17277	Fri Dec 04 15:02:17 2009	7	13	5	117.48	Vlug geïrriteerd	1	1	0	0	0	0	0	0	0	0	1	2
17277	Fri Dec 04 15:02:21 2009	7	14	4	117.48	Duizeligheid	0	0	0	1	1	0	0	0	0	0	1	1
17277	Fri Dec 04 15:02:26 2009	7	15	4	117.48	Zenuwachtig	1	1	0	0	0	0	0	0	0	0	1	2
17277	Fri Dec 04 15:03:16 2009	9	1	5	117.49	Hoofdpijn	0	0	0	1	0	1	0	0	0	1	0	1
17277	Fri Dec 04 15:03:21 2009	9	2	4	117.49	Gespannen	1	0	1	0	0	0	0	0	0	1	0	3
17277	Fri Dec 04 15:03:25 2009	9	3	5	117.49	Donderdag	0	0	0	0	0	0	1	1	0	0	1	4
17277	Fri Dec 04 15:03:30 2009	9	4	5	117.49	Donderdag	0	0	0	0	0	0	1	0	1	1	0	4
17277	Fri Dec 04 15:03:34 2009	9	5	4	117.50	Dinsdag	0	0	0	0	0	0	1	1	0	0	1	2
17277	Fri Dec 04 15:03:39 2009	9	6	4	117.46	Buik- of maagkrampen	0	0	0	1	0	1	0	0	0	1	0	1
17277	Fri Dec 04 15:03:43 2009	9	7	5	117.46	Bonzen van het hart	0	0	0	1	0	1	0	0	0	1	0	3
17277	Fri Dec 04 15:03:48 2009	9	8	4	117.50	Vrijdag	0	0	0	0	0	0	1	0	1	1	0	5
17277	Fri Dec 04 15:03:52 2009	9	9	4	117.49	Bedroefd	1	0	1	0	0	0	0	0	0	1	0	3
17277	Fri Dec 04 15:03:57 2009	9	10	4	117.50	Schuldig	1	0	1	0	0	0	0	0	0	1	0	1
17277	Fri Dec 04 15:04:01 2009	9	11	5	117.50	Angstig	1	0	1	0	0	0	0	0	0	1	0	3
17277	Fri Dec 04 15:04:06 2009	9	12	4	117.49	Maandag	0	0	0	0	0	0	1	0	1	1	0	1
17277	Fri Dec 04 15:04:10 2009	9	13	4	117.50	Vijandig	1	0	1	0	0	0	0	0	0	1	0	2
17277	Fri Dec 04 15:04:15 2009	9	14	5	117.43	Benauwd gevoel in en om de borst	0	0	0	1	0	1	0	0	0	1	0	2
17277	Fri Dec 04 15:04:19 2009	9	15	4	117.48	Vermoeidheid	0	0	0	1	0	1	0	0	0	1	0	1
17277	Fri Dec 04 15:05:10 2009	11	1	4	117.50	Schuldig	1	0	1	0	0	0	0	0	0	1	0	1
17277	Fri Dec 04 15:05:14 2009	11	2	5	117.48	Vermoeidheid	0	0	0	1	0	1	0	0	0	1	0	2
17277	Fri Dec 04 15:05:19 2009	11	3	4	117.46	Bonzen van het hart	0	0	0	1	0	1	0	0	0	1	0	1
17277	Fri Dec 04 15:05:23 2009	11	4	4	117.50	Vrijdag	0	0	0	0	0	0	1	0	1	1	0	5
17277	Fri Dec 04 15:05:28 2009	11	5	5	117.50	Dinsdag	0	0	0	0	0	0	1	1	0	0	1	2
17277	Fri Dec 04 15:05:32 2009	11	6	5	117.49	Gespannen	1	0	1	0	0	0	0	0	0	1	0	3
17277	Fri Dec 04 15:05:37 2009	11	7	4	117.49	Donderdag	0	0	0	0	0	0	1	1	0	0	1	4
17277	Fri Dec 04 15:05:41 2009	11	8	5	117.49	Maandag	0	0	0	0	0	0	1	0	1	1	0	1
17277	Fri Dec 04 15:05:46 2009	11	9	4	117.50	Vijandig	1	0	1	0	0	0	0	0	0	1	0	1
17277	Fri Dec 04 15:05:50 2009	11	10	4	117.50	Angstig	1	0	1	0	0	0	0	0	0	1	0	1
17277	Fri Dec 04 15:05:55 2009	11	11	4	117.49	Hoofdpijn	0	0	0	1	0	1	0	0	0	1	0	1
17277	Fri Dec 04 15:05:59 2009	11	12	5	117.46	Buik- of maagkrampen	0	0	0	1	0	1	0	0	0	1	0	1
17277	Fri Dec 04 15:06:04 2009	11	13	4	117.43	Benauwd gevoel in en om de borst	0	0	0	1	0	1	0	0	0	1	0	1
17277	Fri Dec 04 15:06:08 2009	11	14	4	117.49	Bedroefd	1	0	1	0	0	0	0	0	0	1	0	2
17277	Fri Dec 04 15:06:13 2009	11	15	5	117.49	Donderdag	0	0	0	0	0	0	1	0	1	1	0	4
17277	Fri Dec 04 15:07:03 2009	13	1	4	117.49	Gespannen	1	0	1	0	0	0	0	0	0	1	0	2
17277	Fri Dec 04 15:07:08 2009	13	2	5	117.50	Vrijdag	0	0	0	0	0	0	1	0	1	1	0	5
17277	Fri Dec 04 15:07:12 2009	13	3	4	117.49	Donderdag	0	0	0	0	0	0	1	1	0	0	1	4
17277	Fri Dec 04 15:07:17 2009	13	4	4	117.46	Buik- of maagkrampen	0	0	0	1	0	1	0	0	0	1	0	1
17277	Fri Dec 04 15:07:21 2009	13	5	4	117.49	Hoofdpijn	0	0	0	1	0	1	0	0	0	1	0	1
17277	Fri Dec 04 15:07:26 2009	13	6	5	117.50	Schuldig	1	0	1	0	0	0	0	0	0	1	0	1
17277	Fri Dec 04 15:07:30 2009	13	7	4	117.49	Bedroefd	1	0	1	0	0	0	0	0	0	1	0	3
17277	Fri Dec 04 15:07:35 2009	13	8	4	117.49	Maandag	0	0	0	0	0	0	1	0	1	1	0	1
17277	Fri Dec 04 15:07:39 2009	13	9	5	117.50	Dinsdag	0	0	0	0	0	0	1	1	0	0	1	2
17277	Fri Dec 04 15:07:44 2009	13	10	4	117.50	Vijandig	1	0	1	0	0	0	0	0	0	1	0	1
17277	Fri Dec 04 15:07:48 2009	13	11	4	117.43	Benauwd gevoel in en om de borst	0	0	0	1	0	1	0	0	0	1	0	1
17277	Fri Dec 04 15:07:53 2009	13	12	5	117.49	Donderdag	0	0	0	0	0	0	1	0	1	1	0	4
17277	Fri Dec 04 15:07:57 2009	13	13	5	117.48	Vermoeidheid	0	0	0	1	0	1	0	0	0	1	0	2
17277	Fri Dec 04 15:08:02 2009	13	14	4	117.50	Angstig	1	0	1	0	0	0	0	0	0	1	0	1
17277	Fri Dec 04 15:08:06 2009	13	15	4	117.46	Bonzen van het hart	0	0	0	1	0	1	0	0	0	1	0	1
17277	Fri Dec 04 15:10:22 2009	15	1	4	117.50	Angstig	1	0	1	0	0	0	0	0	0	1	0	2
17277	Fri Dec 04 15:10:27 2009	15	2	5	117.49	Bedroefd	1	0	1	0	0	0	0	0	0	1	0	2
17277	Fri Dec 04 15:10:32 2009	15	3	4	117.49	Donderdag	0	0	0	0	0	0	1	0	1	1	0	4
17277	Fri Dec 04 15:10:36 2009	15	4	4	117.50	Schuldig	1	0	1	0	0	0	0	0	0	1	0	1
17277	Fri Dec 04 15:10:41 2009	15	5	5	117.49	Gespannen	1	0	1	0	0	0	0	0	0	1	0	2
17277	Fri Dec 04 15:10:45 2009	15	6	4	117.41	Onvoldoende diep kunnen doorademen	0	0	0	1	1	0	0	0	0	0	1	1
17277	Fri Dec 04 15:10:50 2009	15	7	4	117.50	Vijandig	1	0	1	0	0	0	0	0	0	1	0	1
17277	Fri Dec 04 15:10:54 2009	15	8	4	117.50	Spierpijn	0	0	0	1	1	0	0	0	0	0	1	1
17277	Fri Dec 04 15:10:59 2009	15	9	5	117.49	Maandag	0	0	0	0	0	0	1	1	0	0	1	1
17277	Fri Dec 04 15:11:03 2009	15	10	4	117.50	Vrijdag	0	0	0	0	0	0	1	0	1	1	0	5
17277	Fri Dec 04 15:11:08 2009	15	11	5	117.49	Woensdag	0	0	0	0	0	0	1	1	0	0	1	3
17277	Fri Dec 04 15:11:12 2009	15	12	5	117.48	Duizeligheid	0	0	0	1	1	0	0	0	0	0	1	1
17277	Fri Dec 04 15:11:17 2009	15	13	4	117.48	Snelle hartslag	0	0	0	1	1	0	0	0	0	0	1	2
17277	Fri Dec 04 15:11:21 2009	15	14	4	117.48	Misselijkheid	0	0	0	1	1	0	0	0	0	0	1	1
17277	Fri Dec 04 15:11:26 2009	15	15	5	117.49	Donderdag	0	0	0	0	0	0	1	1	0	0	1	4
17277	Fri Dec 04 15:12:16 2009	17	1	7	117.49	Bedroefd	1	0	1	0	0	0	0	0	0	1	0	4
17277	Fri Dec 04 15:12:20 2009	17	2	4	117.49	Woensdag	0	0	0	0	0	0	1	1	0	0	1	3
17277	Fri Dec 04 15:12:25 2009	17	3	4	117.48	Snelle hartslag	0	0	0	1	1	0	0	0	0	0	1	2
17277	Fri Dec 04 15:12:30 2009	17	4	5	117.50	Schuldig	1	0	1	0	0	0	0	0	0	1	0	1
17277	Fri Dec 04 15:12:34 2009	17	5	4	117.49	Gespannen	1	0	1	0	0	0	0	0	0	1	0	2
17277	Fri Dec 04 15:12:39 2009	17	6	5	117.48	Duizeligheid	0	0	0	1	1	0	0	0	0	0	1	1
17277	Fri Dec 04 15:12:43 2009	17	7	5	117.49	Donderdag	0	0	0	0	0	0	1	0	1	1	0	4
17277	Fri Dec 04 15:12:48 2009	17	8	5	117.41	Onvoldoende diep kunnen doorademen	0	0	0	1	1	0	0	0	0	0	1	2
17277	Fri Dec 04 15:12:52 2009	17	9	4	117.50	Vijandig	1	0	1	0	0	0	0	0	0	1	0	1
17277	Fri Dec 04 15:12:57 2009	17	10	5	117.50	Vrijdag	0	0	0	0	0	0	1	0	1	1	0	5
17277	Fri Dec 04 15:13:01 2009	17	11	5	117.49	Maandag	0	0	0	0	0	0	1	1	0	0	1	1
17277	Fri Dec 04 15:13:06 2009	17	12	4	117.50	Spierpijn	0	0	0	1	1	0	0	0	0	0	1	1
17277	Fri Dec 04 15:13:10 2009	17	13	4	117.48	Misselijkheid	0	0	0	1	1	0	0	0	0	0	1	1
17277	Fri Dec 04 15:13:15 2009	17	14	5	117.50	Angstig	1	0	1	0	0	0	0	0	0	1	0	3
17277	Fri Dec 04 15:13:19 2009	17	15	4	117.49	Donderdag	0	0	0	0	0	0	1	1	0	0	1	4
17277	Fri Dec 04 15:14:09 2009	19	1	4	117.48	Snelle hartslag	0	0	0	1	1	0	0	0	0	0	1	1
17277	Fri Dec 04 15:14:14 2009	19	2	4	117.48	Misselijkheid	0	0	0	1	1	0	0	0	0	0	1	1
17277	Fri Dec 04 15:14:18 2009	19	3	5	117.49	Donderdag	0	0	0	0	0	0	1	0	1	1	0	4
17277	Fri Dec 04 15:14:23 2009	19	4	4	117.50	Schuldig	1	0	1	0	0	0	0	0	0	1	0	1
17277	Fri Dec 04 15:14:28 2009	19	5	5	117.49	Maandag	0	0	0	0	0	0	1	1	0	0	1	1
17277	Fri Dec 04 15:14:32 2009	19	6	4	117.50	Angstig	1	0	1	0	0	0	0	0	0	1	0	3
17277	Fri Dec 04 15:14:37 2009	19	7	7	117.41	Onvoldoende diep kunnen doorademen	0	0	0	1	1	0	0	0	0	0	1	1
17277	Fri Dec 04 15:14:41 2009	19	8	4	117.50	Vijandig	1	0	1	0	0	0	0	0	0	1	0	1
17277	Fri Dec 04 15:14:46 2009	19	9	4	117.48	Duizeligheid	0	0	0	1	1	0	0	0	0	0	1	1
17277	Fri Dec 04 15:14:50 2009	19	10	5	117.49	Donderdag	0	0	0	0	0	0	1	1	0	0	1	4
17277	Fri Dec 04 15:14:55 2009	19	11	4	117.50	Vrijdag	0	0	0	0	0	0	1	0	1	1	0	5
17277	Fri Dec 04 15:14:59 2009	19	12	5	117.50	Spierpijn	0	0	0	1	1	0	0	0	0	0	1	1
17277	Fri Dec 04 15:15:04 2009	19	13	4	117.49	Gespannen	1	0	1	0	0	0	0	0	0	1	0	3
17277	Fri Dec 04 15:15:08 2009	19	14	5	117.49	Woensdag	0	0	0	0	0	0	1	1	0	0	1	3
17277	Fri Dec 04 15:15:13 2009	19	15	4	117.49	Bedroefd	1	0	1	0	0	0	0	0	0	1	0	2
17277	Fri Dec 04 15:16:03 2009	21	1	5	117.49	Woensdag	0	0	0	0	0	0	1	0	1	1	0	3
17277	Fri Dec 04 15:16:07 2009	21	2	4	117.49	Hoofdpijn	0	0	0	1	0	1	0	0	0	1	0	1
17277	Fri Dec 04 15:16:12 2009	21	3	5	117.50	Dinsdag	0	0	0	0	0	0	1	1	0	0	1	2
17277	Fri Dec 04 15:16:16 2009	21	4	5	117.48	Vlug geïrriteerd	1	1	0	0	0	0	0	0	0	0	1	3
17277	Fri Dec 04 15:16:21 2009	21	5	5	117.48	Zenuwachtig	1	1	0	0	0	0	0	0	0	0	1	3
17277	Fri Dec 04 15:16:26 2009	21	6	4	117.43	Benauwd gevoel in en om de borst	0	0	0	1	0	1	0	0	0	1	0	2
17277	Fri Dec 04 15:16:30 2009	21	7	5	117.50	Dinsdag	0	0	0	0	0	0	1	0	1	1	0	2
17277	Fri Dec 04 15:16:35 2009	21	8	5	117.46	Bonzen van het hart	0	0	0	1	0	1	0	0	0	1	0	1
17277	Fri Dec 04 15:16:39 2009	21	9	4	117.46	Buik- of maagkrampen	0	0	0	1	0	1	0	0	0	1	0	1
17277	Fri Dec 04 15:16:44 2009	21	10	4	117.48	Vermoeidheid	0	0	0	1	0	1	0	0	0	1	0	3
17277	Fri Dec 04 15:16:48 2009	21	11	5	117.49	Maandag	0	0	0	0	0	0	1	0	1	1	0	1
17277	Fri Dec 04 15:16:53 2009	21	12	4	117.50	Bang	1	1	0	0	0	0	0	0	0	0	1	1
17277	Fri Dec 04 15:16:57 2009	21	13	4	117.48	Teneergeslagen	1	1	0	0	0	0	0	0	0	0	1	1
17277	Fri Dec 04 15:17:02 2009	21	14	5	117.50	Vrijdag	0	0	0	0	0	0	1	1	0	0	1	5
17277	Fri Dec 04 15:17:06 2009	21	15	5	117.48	Beschaamd	1	1	0	0	0	0	0	0	0	0	1	1
17277	Fri Dec 04 15:17:56 2009	23	1	4	117.50	Dinsdag	0	0	0	0	0	0	1	0	1	1	0	2
17277	Fri Dec 04 15:18:01 2009	23	2	4	117.48	Vermoeidheid	0	0	0	1	0	1	0	0	0	1	0	2
17277	Fri Dec 04 15:18:05 2009	23	3	5	117.46	Buik- of maagkrampen	0	0	0	1	0	1	0	0	0	1	0	1
17277	Fri Dec 04 15:18:10 2009	23	4	4	117.48	Zenuwachtig	1	1	0	0	0	0	0	0	0	0	1	2
17277	Fri Dec 04 15:18:14 2009	23	5	4	117.48	Vlug geïrriteerd	1	1	0	0	0	0	0	0	0	0	1	2
17277	Fri Dec 04 15:18:19 2009	23	6	4	117.48	Teneergeslagen	1	1	0	0	0	0	0	0	0	0	1	2
17277	Fri Dec 04 15:18:23 2009	23	7	5	117.49	Hoofdpijn	0	0	0	1	0	1	0	0	0	1	0	1
17277	Fri Dec 04 15:18:28 2009	23	8	4	117.50	Bang	1	1	0	0	0	0	0	0	0	0	1	2
17277	Fri Dec 04 15:18:33 2009	23	9	5	117.50	Dinsdag	0	0	0	0	0	0	1	1	0	0	1	2
17277	Fri Dec 04 15:18:37 2009	23	10	5	117.50	Vrijdag	0	0	0	0	0	0	1	1	0	0	1	5
17277	Fri Dec 04 15:18:42 2009	23	11	4	117.46	Bonzen van het hart	0	0	0	1	0	1	0	0	0	1	0	2
17277	Fri Dec 04 15:18:46 2009	23	12	4	117.43	Benauwd gevoel in en om de borst	0	0	0	1	0	1	0	0	0	1	0	2
17277	Fri Dec 04 15:18:51 2009	23	13	5	117.49	Woensdag	0	0	0	0	0	0	1	0	1	1	0	3
17277	Fri Dec 04 15:18:55 2009	23	14	5	117.48	Beschaamd	1	1	0	0	0	0	0	0	0	0	1	1
17277	Fri Dec 04 15:19:00 2009	23	15	4	117.49	Maandag	0	0	0	0	0	0	1	0	1	1	0	1
17277	Fri Dec 04 15:19:50 2009	25	1	4	117.48	Beschaamd	1	1	0	0	0	0	0	0	0	0	1	1
17277	Fri Dec 04 15:19:54 2009	25	2	5	117.50	Dinsdag	0	0	0	0	0	0	1	1	0	0	1	2
17277	Fri Dec 04 15:19:59 2009	25	3	4	117.50	Vrijdag	0	0	0	0	0	0	1	1	0	0	1	5
17277	Fri Dec 04 15:20:03 2009	25	4	4	117.46	Buik- of maagkrampen	0	0	0	1	0	1	0	0	0	1	0	1
17277	Fri Dec 04 15:20:08 2009	25	5	4	117.46	Bonzen van het hart	0	0	0	1	0	1	0	0	0	1	0	1
17277	Fri Dec 04 15:20:12 2009	25	6	5	117.50	Dinsdag	0	0	0	0	0	0	1	0	1	1	0	2
17277	Fri Dec 04 15:20:17 2009	25	7	4	117.49	Woensdag	0	0	0	0	0	0	1	0	1	1	0	3
17277	Fri Dec 04 15:20:21 2009	25	8	5	117.48	Teneergeslagen	1	1	0	0	0	0	0	0	0	0	1	1
17277	Fri Dec 04 15:20:26 2009	25	9	5	117.49	Maandag	0	0	0	0	0	0	1	0	1	1	0	1
17277	Fri Dec 04 15:20:30 2009	25	10	4	117.50	Bang	1	1	0	0	0	0	0	0	0	0	1	2
17277	Fri Dec 04 15:20:35 2009	25	11	4	117.48	Zenuwachtig	1	1	0	0	0	0	0	0	0	0	1	2
17277	Fri Dec 04 15:20:40 2009	25	12	4	117.48	Vlug geïrriteerd	1	1	0	0	0	0	0	0	0	0	1	2
17277	Fri Dec 04 15:20:44 2009	25	13	5	117.49	Hoofdpijn	0	0	0	1	0	1	0	0	0	1	0	1
17277	Fri Dec 04 15:20:49 2009	25	14	4	117.48	Vermoeidheid	0	0	0	1	0	1	0	0	0	1	0	3
17277	Fri Dec 04 15:20:53 2009	25	15	4	117.43	Benauwd gevoel in en om de borst	0	0	0	1	0	1	0	0	0	1	0	2
17277	Fri Dec 04 15:23:10 2009	27	1	5	117.49	Donderdag	0	0	0	0	0	0	1	0	1	1	0	4
17277	Fri Dec 04 15:23:14 2009	27	2	4	117.50	Dinsdag	0	0	0	0	0	0	1	1	0	0	1	2
17277	Fri Dec 04 15:23:19 2009	27	3	4	117.48	Duizeligheid	0	0	0	1	1	0	0	0	0	0	1	1
17277	Fri Dec 04 15:23:23 2009	27	4	5	117.50	Vijandig	1	0	1	0	0	0	0	0	0	1	0	1
17277	Fri Dec 04 15:23:28 2009	27	5	4	117.49	Woensdag	0	0	0	0	0	0	1	0	1	1	0	3
17277	Fri Dec 04 15:23:32 2009	27	6	4	117.48	Misselijkheid	0	0	0	1	1	0	0	0	0	0	1	1
17277	Fri Dec 04 15:23:37 2009	27	7	4	117.50	Schuldig	1	0	1	0	0	0	0	0	0	1	0	1
17277	Fri Dec 04 15:23:42 2009	27	8	7	117.49	Bedroefd	1	0	1	0	0	0	0	0	0	1	0	2
17277	Fri Dec 04 15:23:46 2009	27	9	4	117.50	Dinsdag	0	0	0	0	0	0	1	0	1	1	0	2
17277	Fri Dec 04 15:23:51 2009	27	10	4	117.41	Onvoldoende diep kunnen doorademen	0	0	0	1	1	0	0	0	0	0	1	1
17277	Fri Dec 04 15:23:55 2009	27	11	5	117.50	Angstig	1	0	1	0	0	0	0	0	0	1	0	2
17277	Fri Dec 04 15:24:00 2009	27	12	4	117.50	Spierpijn	0	0	0	1	1	0	0	0	0	0	1	1
17277	Fri Dec 04 15:24:04 2009	27	13	4	117.49	Gespannen	1	0	1	0	0	0	0	0	0	1	0	3
17277	Fri Dec 04 15:24:09 2009	27	14	5	117.50	Vrijdag	0	0	0	0	0	0	1	0	1	1	0	5
17277	Fri Dec 04 15:24:13 2009	27	15	5	117.48	Snelle hartslag	0	0	0	1	1	0	0	0	0	0	1	2
17277	Fri Dec 04 15:25:03 2009	29	1	4	117.48	Snelle hartslag	0	0	0	1	1	0	0	0	0	0	1	2
17277	Fri Dec 04 15:25:08 2009	29	2	5	117.49	Donderdag	0	0	0	0	0	0	1	0	1	1	0	4
17277	Fri Dec 04 15:25:12 2009	29	3	4	117.50	Dinsdag	0	0	0	0	0	0	1	0	1	1	0	2
17277	Fri Dec 04 15:25:17 2009	29	4	4	117.50	Schuldig	1	0	1	0	0	0	0	0	0	1	0	1
17277	Fri Dec 04 15:25:21 2009	29	5	5	117.50	Dinsdag	0	0	0	0	0	0	1	1	0	0	1	2
17277	Fri Dec 04 15:25:26 2009	29	6	5	117.50	Spierpijn	0	0	0	1	1	0	0	0	0	0	1	1
17277	Fri Dec 04 15:25:30 2009	29	7	4	117.41	Onvoldoende diep kunnen doorademen	0	0	0	1	1	0	0	0	0	0	1	1
17277	Fri Dec 04 15:25:35 2009	29	8	5	117.48	Duizeligheid	0	0	0	1	1	0	0	0	0	0	1	1
17277	Fri Dec 04 15:25:40 2009	29	9	5	117.50	Vijandig	1	0	1	0	0	0	0	0	0	1	0	1
17277	Fri Dec 04 15:25:44 2009	29	10	4	117.49	Woensdag	0	0	0	0	0	0	1	0	1	1	0	3
17277	Fri Dec 04 15:25:49 2009	29	11	4	117.49	Bedroefd	1	0	1	0	0	0	0	0	0	1	0	2
17277	Fri Dec 04 15:25:53 2009	29	12	5	117.50	Vrijdag	0	0	0	0	0	0	1	0	1	1	0	5
17277	Fri Dec 04 15:25:58 2009	29	13	4	117.50	Angstig	1	0	1	0	0	0	0	0	0	1	0	1
17277	Fri Dec 04 15:26:02 2009	29	14	4	117.48	Misselijkheid	0	0	0	1	1	0	0	0	0	0	1	1
17277	Fri Dec 04 15:26:07 2009	29	15	4	117.49	Gespannen	1	0	1	0	0	0	0	0	0	1	0	3
17277	Fri Dec 04 15:26:57 2009	31	1	4	117.48	Snelle hartslag	0	0	0	1	1	0	0	0	0	0	1	2
17277	Fri Dec 04 15:27:01 2009	31	2	4	117.48	Duizeligheid	0	0	0	1	1	0	0	0	0	0	1	1
17277	Fri Dec 04 15:27:06 2009	31	3	4	117.49	Bedroefd	1	0	1	0	0	0	0	0	0	1	0	4
17277	Fri Dec 04 15:27:10 2009	31	4	5	117.50	Dinsdag	0	0	0	0	0	0	1	0	1	1	0	2
17277	Fri Dec 04 15:27:15 2009	31	5	4	117.48	Misselijkheid	0	0	0	1	1	0	0	0	0	0	1	1
17277	Fri Dec 04 15:27:19 2009	31	6	4	117.41	Onvoldoende diep kunnen doorademen	0	0	0	1	1	0	0	0	0	0	1	1
17277	Fri Dec 04 15:27:24 2009	31	7	4	117.50	Vijandig	1	0	1	0	0	0	0	0	0	1	0	3
17277	Fri Dec 04 15:27:28 2009	31	8	5	117.50	Dinsdag	0	0	0	0	0	0	1	1	0	0	1	2
17277	Fri Dec 04 15:27:33 2009	31	9	4	117.49	Donderdag	0	0	0	0	0	0	1	0	1	1	0	4
17277	Fri Dec 04 15:27:37 2009	31	10	4	117.50	Schuldig	1	0	1	0	0	0	0	0	0	1	0	1
17277	Fri Dec 04 15:27:42 2009	31	11	4	117.50	Angstig	1	0	1	0	0	0	0	0	0	1	0	2
17277	Fri Dec 04 15:27:47 2009	31	12	4	117.50	Spierpijn	0	0	0	1	1	0	0	0	0	0	1	1
17277	Fri Dec 04 15:27:51 2009	31	13	5	117.50	Vrijdag	0	0	0	0	0	0	1	0	1	1	0	5
17277	Fri Dec 04 15:27:56 2009	31	14	5	117.49	Gespannen	1	0	1	0	0	0	0	0	0	1	0	2
17277	Fri Dec 04 15:28:00 2009	31	15	5	117.49	Woensdag	0	0	0	0	0	0	1	0	1	1	0	3
17277	Fri Dec 04 15:28:50 2009	33	1	4	117.48	Teneergeslagen	1	1	0	0	0	0	0	0	0	0	1	4
17277	Fri Dec 04 15:28:55 2009	33	2	4	117.49	Maandag	0	0	0	0	0	0	1	0	1	1	0	1
17277	Fri Dec 04 15:28:59 2009	33	3	5	117.49	Maandag	0	0	0	0	0	0	1	1	0	0	1	1
17277	Fri Dec 04 15:29:04 2009	33	4	5	117.48	Beschaamd	1	1	0	0	0	0	0	0	0	0	1	1
17277	Fri Dec 04 15:29:08 2009	33	5	4	117.43	Benauwd gevoel in en om de borst	0	0	0	1	0	1	0	0	0	1	0	2
17277	Fri Dec 04 15:29:13 2009	33	6	4	117.50	Bang	1	1	0	0	0	0	0	0	0	0	1	5
17277	Fri Dec 04 15:29:17 2009	33	7	5	117.50	Vrijdag	0	0	0	0	0	0	1	1	0	0	1	5
17277	Fri Dec 04 15:29:22 2009	33	8	4	117.49	Hoofdpijn	0	0	0	1	0	1	0	0	0	1	0	1
17277	Fri Dec 04 15:29:26 2009	33	9	4	117.49	Donderdag	0	0	0	0	0	0	1	1	0	0	1	4
17277	Fri Dec 04 15:29:31 2009	33	10	5	117.48	Vermoeidheid	0	0	0	1	0	1	0	0	0	1	0	3
17277	Fri Dec 04 15:29:35 2009	33	11	4	117.46	Buik- of maagkrampen	0	0	0	1	0	1	0	0	0	1	0	1
17277	Fri Dec 04 15:29:40 2009	33	12	4	117.48	Vlug geïrriteerd	1	1	0	0	0	0	0	0	0	0	1	3
17277	Fri Dec 04 15:29:45 2009	33	13	5	117.49	Woensdag	0	0	0	0	0	0	1	1	0	0	1	3
17277	Fri Dec 04 15:29:49 2009	33	14	5	117.46	Bonzen van het hart	0	0	0	1	0	1	0	0	0	1	0	3
17277	Fri Dec 04 15:29:54 2009	33	15	4	117.48	Zenuwachtig	1	1	0	0	0	0	0	0	0	0	1	2
17277	Fri Dec 04 15:30:44 2009	35	1	4	117.49	Donderdag	0	0	0	0	0	0	1	1	0	0	1	4
17277	Fri Dec 04 15:30:48 2009	35	2	4	117.48	Vlug geïrriteerd	1	1	0	0	0	0	0	0	0	0	1	1
17277	Fri Dec 04 15:30:53 2009	35	3	5	117.49	Maandag	0	0	0	0	0	0	1	0	1	1	0	1
17277	Fri Dec 04 15:30:57 2009	35	4	5	117.49	Hoofdpijn	0	0	0	1	0	1	0	0	0	1	0	1
17277	Fri Dec 04 15:31:02 2009	35	5	4	117.48	Teneergeslagen	1	1	0	0	0	0	0	0	0	0	1	1
17277	Fri Dec 04 15:31:06 2009	35	6	5	117.46	Bonzen van het hart	0	0	0	1	0	1	0	0	0	1	0	1
17277	Fri Dec 04 15:31:11 2009	35	7	5	117.49	Maandag	0	0	0	0	0	0	1	1	0	0	1	1
17277	Fri Dec 04 15:31:15 2009	35	8	4	117.50	Vrijdag	0	0	0	0	0	0	1	1	0	0	1	5
17277	Fri Dec 04 15:31:20 2009	35	9	4	117.48	Beschaamd	1	1	0	0	0	0	0	0	0	0	1	1
17277	Fri Dec 04 15:31:24 2009	35	10	5	117.48	Zenuwachtig	1	1	0	0	0	0	0	0	0	0	1	2
17277	Fri Dec 04 15:31:29 2009	35	11	5	117.46	Buik- of maagkrampen	0	0	0	1	0	1	0	0	0	1	0	1
17277	Fri Dec 04 15:31:34 2009	35	12	4	117.48	Vermoeidheid	0	0	0	1	0	1	0	0	0	1	0	3
17277	Fri Dec 04 15:31:38 2009	35	13	4	117.50	Bang	1	1	0	0	0	0	0	0	0	0	1	2
17277	Fri Dec 04 15:31:43 2009	35	14	5	117.43	Benauwd gevoel in en om de borst	0	0	0	1	0	1	0	0	0	1	0	2
17277	Fri Dec 04 15:31:47 2009	35	15	4	117.49	Woensdag	0	0	0	0	0	0	1	1	0	0	1	3
17277	Fri Dec 04 15:32:37 2009	37	1	5	117.43	Benauwd gevoel in en om de borst	0	0	0	1	0	1	0	0	0	1	0	1
17277	Fri Dec 04 15:32:42 2009	37	2	5	117.48	Vermoeidheid	0	0	0	1	0	1	0	0	0	1	0	3
17277	Fri Dec 04 15:32:46 2009	37	3	4	117.48	Beschaamd	1	1	0	0	0	0	0	0	0	0	1	1
17277	Fri Dec 04 15:32:51 2009	37	4	5	117.50	Vrijdag	0	0	0	0	0	0	1	1	0	0	1	5
17277	Fri Dec 04 15:32:55 2009	37	5	4	117.46	Buik- of maagkrampen	0	0	0	1	0	1	0	0	0	1	0	1
17277	Fri Dec 04 15:33:00 2009	37	6	4	117.48	Teneergeslagen	1	1	0	0	0	0	0	0	0	0	1	1
17277	Fri Dec 04 15:33:04 2009	37	7	5	117.48	Vlug geïrriteerd	1	1	0	0	0	0	0	0	0	0	1	2
17277	Fri Dec 04 15:33:09 2009	37	8	5	117.49	Maandag	0	0	0	0	0	0	1	1	0	0	1	1
17277	Fri Dec 04 15:33:13 2009	37	9	4	117.49	Donderdag	0	0	0	0	0	0	1	1	0	0	1	4
17277	Fri Dec 04 15:33:18 2009	37	10	5	117.49	Woensdag	0	0	0	0	0	0	1	1	0	0	1	3
17277	Fri Dec 04 15:33:22 2009	37	11	5	117.50	Bang	1	1	0	0	0	0	0	0	0	0	1	2
17277	Fri Dec 04 15:33:27 2009	37	12	4	117.48	Zenuwachtig	1	1	0	0	0	0	0	0	0	0	1	2
17277	Fri Dec 04 15:33:32 2009	37	13	4	117.46	Bonzen van het hart	0	0	0	1	0	1	0	0	0	1	0	1
17277	Fri Dec 04 15:33:36 2009	37	14	5	117.49	Maandag	0	0	0	0	0	0	1	0	1	1	0	1
17277	Fri Dec 04 15:33:41 2009	37	15	4	117.49	Hoofdpijn	0	0	0	1	0	1	0	0	0	1	0	1
17277	Fri Dec 04 15:36:00 2009	39	1	4	117.49	Woensdag	0	0	0	0	0	0	1	1	0	0	1	3
17277	Fri Dec 04 15:36:04 2009	39	2	5	117.46	Buik- of maagkrampen	0	0	0	1	0	1	0	0	0	1	0	1
17277	Fri Dec 04 15:36:09 2009	39	3	4	117.49	Donderdag	0	0	0	0	0	0	1	1	0	0	1	4
17277	Fri Dec 04 15:36:13 2009	39	4	4	117.48	Vlug geïrriteerd	1	1	0	0	0	0	0	0	0	0	1	1
17277	Fri Dec 04 15:36:18 2009	39	5	5	117.50	Vrijdag	0	0	0	0	0	0	1	1	0	0	1	5
17277	Fri Dec 04 15:36:22 2009	39	6	4	117.48	Teneergeslagen	1	1	0	0	0	0	0	0	0	0	1	3
17277	Fri Dec 04 15:36:27 2009	39	7	4	117.48	Zenuwachtig	1	1	0	0	0	0	0	0	0	0	1	2
17277	Fri Dec 04 15:36:31 2009	39	8	5	117.49	Donderdag	0	0	0	0	0	0	1	0	1	1	0	4
17277	Fri Dec 04 15:36:36 2009	39	9	5	117.46	Bonzen van het hart	0	0	0	1	0	1	0	0	0	1	0	1
17277	Fri Dec 04 15:36:41 2009	39	10	4	117.49	Hoofdpijn	0	0	0	1	0	1	0	0	0	1	0	1
17277	Fri Dec 04 15:36:45 2009	39	11	4	117.43	Benauwd gevoel in en om de borst	0	0	0	1	0	1	0	0	0	1	0	2
17277	Fri Dec 04 15:36:50 2009	39	12	5	117.48	Beschaamd	1	1	0	0	0	0	0	0	0	0	1	1
17277	Fri Dec 04 15:36:54 2009	39	13	4	117.50	Dinsdag	0	0	0	0	0	0	1	0	1	1	0	2
17277	Fri Dec 04 15:36:59 2009	39	14	4	117.50	Bang	1	1	0	0	0	0	0	0	0	0	1	1
17277	Fri Dec 04 15:37:03 2009	39	15	4	117.48	Vermoeidheid	0	0	0	1	0	1	0	0	0	1	0	3
17277	Fri Dec 04 15:37:53 2009	41	1	4	117.50	Bang	1	1	0	0	0	0	0	0	0	0	1	3
17277	Fri Dec 04 15:37:58 2009	41	2	5	117.49	Donderdag	0	0	0	0	0	0	1	1	0	0	1	4
17277	Fri Dec 04 15:38:02 2009	41	3	5	117.48	Vermoeidheid	0	0	0	1	0	1	0	0	0	1	0	3
17277	Fri Dec 04 15:38:07 2009	41	4	4	117.49	Woensdag	0	0	0	0	0	0	1	1	0	0	1	3
17277	Fri Dec 04 15:38:11 2009	41	5	4	117.50	Vrijdag	0	0	0	0	0	0	1	1	0	0	1	5
17277	Fri Dec 04 15:38:16 2009	41	6	4	117.48	Zenuwachtig	1	1	0	0	0	0	0	0	0	0	1	3
17277	Fri Dec 04 15:38:20 2009	41	7	5	117.49	Donderdag	0	0	0	0	0	0	1	0	1	1	0	4
17277	Fri Dec 04 15:38:25 2009	41	8	4	117.48	Teneergeslagen	1	1	0	0	0	0	0	0	0	0	1	4
17277	Fri Dec 04 15:38:30 2009	41	9	4	117.48	Beschaamd	1	1	0	0	0	0	0	0	0	0	1	1
17277	Fri Dec 04 15:38:34 2009	41	10	5	117.46	Bonzen van het hart	0	0	0	1	0	1	0	0	0	1	0	1
17277	Fri Dec 04 15:38:39 2009	41	11	4	117.43	Benauwd gevoel in en om de borst	0	0	0	1	0	1	0	0	0	1	0	2
17277	Fri Dec 04 15:38:43 2009	41	12	4	117.48	Vlug geïrriteerd	1	1	0	0	0	0	0	0	0	0	1	3
17277	Fri Dec 04 15:38:48 2009	41	13	5	117.46	Buik- of maagkrampen	0	0	0	1	0	1	0	0	0	1	0	1
17277	Fri Dec 04 15:38:52 2009	41	14	5	117.49	Hoofdpijn	0	0	0	1	0	1	0	0	0	1	0	1
17277	Fri Dec 04 15:38:57 2009	41	15	4	117.50	Dinsdag	0	0	0	0	0	0	1	0	1	1	0	2
17277	Fri Dec 04 15:39:47 2009	43	1	4	117.48	Zenuwachtig	1	1	0	0	0	0	0	0	0	0	1	2
17277	Fri Dec 04 15:39:51 2009	43	2	4	117.49	Woensdag	0	0	0	0	0	0	1	1	0	0	1	3
17277	Fri Dec 04 15:39:56 2009	43	3	4	117.50	Bang	1	1	0	0	0	0	0	0	0	0	1	2
17277	Fri Dec 04 15:40:00 2009	43	4	4	117.48	Vlug geïrriteerd	1	1	0	0	0	0	0	0	0	0	1	3
17277	Fri Dec 04 15:40:05 2009	43	5	5	117.48	Beschaamd	1	1	0	0	0	0	0	0	0	0	1	1
17277	Fri Dec 04 15:40:09 2009	43	6	4	117.43	Benauwd gevoel in en om de borst	0	0	0	1	0	1	0	0	0	1	0	2
17277	Fri Dec 04 15:40:14 2009	43	7	4	117.49	Hoofdpijn	0	0	0	1	0	1	0	0	0	1	0	1
17277	Fri Dec 04 15:40:18 2009	43	8	5	117.50	Dinsdag	0	0	0	0	0	0	1	0	1	1	0	2
17277	Fri Dec 04 15:40:23 2009	43	9	4	117.46	Bonzen van het hart	0	0	0	1	0	1	0	0	0	1	0	1
17277	Fri Dec 04 15:40:28 2009	43	10	4	117.49	Donderdag	0	0	0	0	0	0	1	1	0	0	1	4
17277	Fri Dec 04 15:40:32 2009	43	11	5	117.48	Teneergeslagen	1	1	0	0	0	0	0	0	0	0	1	3
17277	Fri Dec 04 15:40:37 2009	43	12	5	117.48	Vermoeidheid	0	0	0	1	0	1	0	0	0	1	0	3
17277	Fri Dec 04 15:40:41 2009	43	13	4	117.50	Vrijdag	0	0	0	0	0	0	1	1	0	0	1	5
17277	Fri Dec 04 15:40:46 2009	43	14	5	117.49	Donderdag	0	0	0	0	0	0	1	0	1	1	0	4
17277	Fri Dec 04 15:40:50 2009	43	15	5	117.46	Buik- of maagkrampen	0	0	0	1	0	1	0	0	0	1	0	1
17277	Fri Dec 04 15:41:40 2009	45	1	5	117.49	Woensdag	0	0	0	0	0	0	1	0	1	1	0	3
17277	Fri Dec 04 15:41:45 2009	45	2	4	117.50	Angstig	1	0	1	0	0	0	0	0	0	1	0	2
17277	Fri Dec 04 15:41:49 2009	45	3	4	117.49	Maandag	0	0	0	0	0	0	1	1	0	0	1	1
17277	Fri Dec 04 15:41:54 2009	45	4	5	117.41	Onvoldoende diep kunnen doorademen	0	0	0	1	1	0	0	0	0	0	1	1
17277	Fri Dec 04 15:41:58 2009	45	5	5	117.48	Snelle hartslag	0	0	0	1	1	0	0	0	0	0	1	2
17277	Fri Dec 04 15:42:03 2009	45	6	4	117.50	Schuldig	1	0	1	0	0	0	0	0	0	1	0	1
17277	Fri Dec 04 15:42:07 2009	45	7	4	117.50	Vijandig	1	0	1	0	0	0	0	0	0	1	0	1
17277	Fri Dec 04 15:42:12 2009	45	8	5	117.50	Dinsdag	0	0	0	0	0	0	1	1	0	0	1	2
17277	Fri Dec 04 15:42:16 2009	45	9	5	117.49	Gespannen	1	0	1	0	0	0	0	0	0	1	0	3
17277	Fri Dec 04 15:42:21 2009	45	10	4	117.48	Duizeligheid	0	0	0	1	1	0	0	0	0	0	1	1
17277	Fri Dec 04 15:42:26 2009	45	11	5	117.50	Vrijdag	0	0	0	0	0	0	1	0	1	1	0	5
17277	Fri Dec 04 15:42:30 2009	45	12	5	117.49	Maandag	0	0	0	0	0	0	1	0	1	1	0	1
17277	Fri Dec 04 15:42:35 2009	45	13	4	117.50	Spierpijn	0	0	0	1	1	0	0	0	0	0	1	1
17277	Fri Dec 04 15:42:39 2009	45	14	5	117.48	Misselijkheid	0	0	0	1	1	0	0	0	0	0	1	1
17277	Fri Dec 04 15:42:44 2009	45	15	5	117.49	Bedroefd	1	0	1	0	0	0	0	0	0	1	0	3
17277	Fri Dec 04 15:43:34 2009	47	1	4	117.50	Spierpijn	0	0	0	1	1	0	0	0	0	0	1	1
17277	Fri Dec 04 15:43:38 2009	47	2	4	117.50	Schuldig	1	0	1	0	0	0	0	0	0	1	0	3
17277	Fri Dec 04 15:43:43 2009	47	3	5	117.49	Maandag	0	0	0	0	0	0	1	0	1	1	0	1
17277	Fri Dec 04 15:43:47 2009	47	4	4	117.49	Gespannen	1	0	1	0	0	0	0	0	0	1	0	3
17277	Fri Dec 04 15:43:52 2009	47	5	4	117.50	Vijandig	1	0	1	0	0	0	0	0	0	1	0	1
17277	Fri Dec 04 15:43:56 2009	47	6	5	117.50	Vrijdag	0	0	0	0	0	0	1	0	1	1	0	5
17277	Fri Dec 04 15:44:01 2009	47	7	4	117.48	Misselijkheid	0	0	0	1	1	0	0	0	0	0	1	1
17277	Fri Dec 04 15:44:05 2009	47	8	4	117.48	Snelle hartslag	0	0	0	1	1	0	0	0	0	0	1	2
17277	Fri Dec 04 15:44:10 2009	47	9	5	117.41	Onvoldoende diep kunnen doorademen	0	0	0	1	1	0	0	0	0	0	1	1
17277	Fri Dec 04 15:44:14 2009	47	10	7	117.50	Dinsdag	0	0	0	0	0	0	1	1	0	0	1	2
17277	Fri Dec 04 15:44:19 2009	47	11	4	117.50	Angstig	1	0	1	0	0	0	0	0	0	1	0	3
17277	Fri Dec 04 15:44:24 2009	47	12	5	117.49	Maandag	0	0	0	0	0	0	1	1	0	0	1	1
17277	Fri Dec 04 15:44:28 2009	47	13	5	117.49	Bedroefd	1	0	1	0	0	0	0	0	0	1	0	5
17277	Fri Dec 04 15:44:33 2009	47	14	4	117.48	Duizeligheid	0	0	0	1	1	0	0	0	0	0	1	1
17277	Fri Dec 04 15:44:37 2009	47	15	4	117.49	Woensdag	0	0	0	0	0	0	1	0	1	1	0	3
17277	Fri Dec 04 15:45:27 2009	49	1	4	117.49	Bedroefd	1	0	1	0	0	0	0	0	0	1	0	1
17277	Fri Dec 04 15:45:32 2009	49	2	4	117.48	Duizeligheid	0	0	0	1	1	0	0	0	0	0	1	1
17277	Fri Dec 04 15:45:36 2009	49	3	5	117.48	Snelle hartslag	0	0	0	1	1	0	0	0	0	0	1	2
17277	Fri Dec 04 15:45:41 2009	49	4	4	117.49	Maandag	0	0	0	0	0	0	1	1	0	0	1	1
17277	Fri Dec 04 15:45:45 2009	49	5	4	117.50	Schuldig	1	0	1	0	0	0	0	0	0	1	0	1
17277	Fri Dec 04 15:45:50 2009	49	6	5	117.50	Angstig	1	0	1	0	0	0	0	0	0	1	0	2
17277	Fri Dec 04 15:45:54 2009	49	7	5	117.41	Onvoldoende diep kunnen doorademen	0	0	0	1	1	0	0	0	0	0	1	1
17277	Fri Dec 04 15:45:59 2009	49	8	4	117.49	Gespannen	1	0	1	0	0	0	0	0	0	1	0	2
17277	Fri Dec 04 15:46:03 2009	49	9	4	117.50	Spierpijn	0	0	0	1	1	0	0	0	0	0	1	1
17277	Fri Dec 04 15:46:08 2009	49	10	3	117.49	Woensdag	0	0	0	0	0	0	1	0	1	1	0	3
17277	Fri Dec 04 15:46:12 2009	49	11	4	117.50	Vrijdag	0	0	0	0	0	0	1	0	1	1	0	5
17277	Fri Dec 04 15:46:17 2009	49	12	5	117.49	Maandag	0	0	0	0	0	0	1	0	1	1	0	1
17277	Fri Dec 04 15:46:22 2009	49	13	5	117.48	Misselijkheid	0	0	0	1	1	0	0	0	0	0	1	1
17277	Fri Dec 04 15:46:26 2009	49	14	4	117.50	Vijandig	1	0	1	0	0	0	0	0	0	1	0	2
17277	Fri Dec 04 15:46:31 2009	49	15	4	117.50	Dinsdag	0	0	0	0	0	0	1	1	0	0	1	2
17277	Fri Dec 04 15:48:45 2009	51	1	4	117.48	Vlug geïrriteerd	1	1	0	0	0	0	0	0	0	0	1	2
17277	Fri Dec 04 15:48:50 2009	51	2	5	117.50	Spierpijn	0	0	0	1	1	0	0	0	0	0	1	1
17277	Fri Dec 04 15:48:54 2009	51	3	4	117.48	Teneergeslagen	1	1	0	0	0	0	0	0	0	0	1	3
17277	Fri Dec 04 15:48:59 2009	51	4	4	117.49	Donderdag	0	0	0	0	0	0	1	1	0	0	1	4
17277	Fri Dec 04 15:49:03 2009	51	5	5	117.48	Duizeligheid	0	0	0	1	1	0	0	0	0	0	1	1
17277	Fri Dec 04 15:49:08 2009	51	6	4	117.50	Dinsdag	0	0	0	0	0	0	1	0	1	1	0	2
17277	Fri Dec 04 15:49:12 2009	51	7	4	117.49	Donderdag	0	0	0	0	0	0	1	0	1	1	0	4
17277	Fri Dec 04 15:49:17 2009	51	8	4	117.48	Snelle hartslag	0	0	0	1	1	0	0	0	0	0	1	3
17277	Fri Dec 04 15:49:22 2009	51	9	5	117.50	Bang	1	1	0	0	0	0	0	0	0	0	1	5
17277	Fri Dec 04 15:49:26 2009	51	10	4	117.49	Maandag	0	0	0	0	0	0	1	0	1	1	0	1
17277	Fri Dec 04 15:49:31 2009	51	11	5	117.50	Dinsdag	0	0	0	0	0	0	1	1	0	0	1	2
17277	Fri Dec 04 15:49:35 2009	51	12	5	117.48	Misselijkheid	0	0	0	1	1	0	0	0	0	0	1	1
17277	Fri Dec 04 15:49:40 2009	51	13	4	117.48	Beschaamd	1	1	0	0	0	0	0	0	0	0	1	1
17277	Fri Dec 04 15:49:44 2009	51	14	4	117.48	Zenuwachtig	1	1	0	0	0	0	0	0	0	0	1	2
17277	Fri Dec 04 15:49:49 2009	51	15	4	117.41	Onvoldoende diep kunnen doorademen	0	0	0	1	1	0	0	0	0	0	1	1
17277	Fri Dec 04 15:50:39 2009	53	1	4	117.48	Misselijkheid	0	0	0	1	1	0	0	0	0	0	1	1
17277	Fri Dec 04 15:50:43 2009	53	2	4	117.41	Onvoldoende diep kunnen doorademen	0	0	0	1	1	0	0	0	0	0	1	1
17277	Fri Dec 04 15:50:48 2009	53	3	5	117.50	Bang	1	1	0	0	0	0	0	0	0	0	1	2
17277	Fri Dec 04 15:50:52 2009	53	4	4	117.48	Teneergeslagen	1	1	0	0	0	0	0	0	0	0	1	3
17277	Fri Dec 04 15:50:57 2009	53	5	4	117.48	Zenuwachtig	1	1	0	0	0	0	0	0	0	0	1	2
17277	Fri Dec 04 15:51:01 2009	53	6	5	117.49	Donderdag	0	0	0	0	0	0	1	1	0	0	1	4
17277	Fri Dec 04 15:51:06 2009	53	7	5	117.50	Dinsdag	0	0	0	0	0	0	1	0	1	1	0	2
17277	Fri Dec 04 15:51:10 2009	53	8	4	117.48	Beschaamd	1	1	0	0	0	0	0	0	0	0	1	1
17277	Fri Dec 04 15:51:15 2009	53	9	4	117.50	Dinsdag	0	0	0	0	0	0	1	1	0	0	1	2
17277	Fri Dec 04 15:51:20 2009	53	10	5	117.48	Snelle hartslag	0	0	0	1	1	0	0	0	0	0	1	2
17277	Fri Dec 04 15:51:24 2009	53	11	4	117.48	Duizeligheid	0	0	0	1	1	0	0	0	0	0	1	1
17277	Fri Dec 04 15:51:29 2009	53	12	4	117.49	Donderdag	0	0	0	0	0	0	1	0	1	1	0	4
17277	Fri Dec 04 15:51:33 2009	53	13	4	117.50	Spierpijn	0	0	0	1	1	0	0	0	0	0	1	1
17277	Fri Dec 04 15:51:38 2009	53	14	5	117.49	Maandag	0	0	0	0	0	0	1	0	1	1	0	1
17277	Fri Dec 04 15:51:42 2009	53	15	4	117.48	Vlug geïrriteerd	1	1	0	0	0	0	0	0	0	0	1	2
17277	Fri Dec 04 15:52:32 2009	55	1	4	117.48	Zenuwachtig	1	1	0	0	0	0	0	0	0	0	1	2
17277	Fri Dec 04 15:52:37 2009	55	2	5	117.49	Maandag	0	0	0	0	0	0	1	0	1	1	0	1
17277	Fri Dec 04 15:52:41 2009	55	3	4	117.48	Vlug geïrriteerd	1	1	0	0	0	0	0	0	0	0	1	1
17277	Fri Dec 04 15:52:46 2009	55	4	4	117.48	Teneergeslagen	1	1	0	0	0	0	0	0	0	0	1	2
17277	Fri Dec 04 15:52:50 2009	55	5	5	117.50	Dinsdag	0	0	0	0	0	0	1	0	1	1	0	2
17277	Fri Dec 04 15:52:55 2009	55	6	5	117.48	Duizeligheid	0	0	0	1	1	0	0	0	0	0	1	1
17277	Fri Dec 04 15:52:59 2009	55	7	4	117.41	Onvoldoende diep kunnen doorademen	0	0	0	1	1	0	0	0	0	0	1	1
17277	Fri Dec 04 15:53:04 2009	55	8	4	117.48	Snelle hartslag	0	0	0	1	1	0	0	0	0	0	1	2
17277	Fri Dec 04 15:53:08 2009	55	9	5	117.49	Donderdag	0	0	0	0	0	0	1	1	0	0	1	4
17277	Fri Dec 04 15:53:13 2009	55	10	4	117.50	Dinsdag	0	0	0	0	0	0	1	1	0	0	1	2
17277	Fri Dec 04 15:53:18 2009	55	11	4	117.50	Spierpijn	0	0	0	1	1	0	0	0	0	0	1	1
17277	Fri Dec 04 15:53:22 2009	55	12	4	117.50	Bang	1	1	0	0	0	0	0	0	0	0	1	1
17277	Fri Dec 04 15:53:27 2009	55	13	7	117.48	Beschaamd	1	1	0	0	0	0	0	0	0	0	1	1
17277	Fri Dec 04 15:53:31 2009	55	14	4	117.48	Misselijkheid	0	0	0	1	1	0	0	0	0	0	1	1
17277	Fri Dec 04 15:53:36 2009	55	15	5	117.49	Donderdag	0	0	0	0	0	0	1	0	1	1	0	4
17277	Fri Dec 04 15:54:26 2009	57	1	4	117.49	Woensdag	0	0	0	0	0	0	1	0	1	1	0	3
17277	Fri Dec 04 15:54:30 2009	57	2	4	117.50	Vijandig	1	0	1	0	0	0	0	0	0	1	0	1
17277	Fri Dec 04 15:54:35 2009	57	3	7	117.48	Vermoeidheid	0	0	0	1	0	1	0	0	0	1	0	4
17277	Fri Dec 04 15:54:39 2009	57	4	4	117.46	Buik- of maagkrampen	0	0	0	1	0	1	0	0	0	1	0	1
17277	Fri Dec 04 15:54:44 2009	57	5	4	117.43	Benauwd gevoel in en om de borst	0	0	0	1	0	1	0	0	0	1	0	1
17277	Fri Dec 04 15:54:48 2009	57	6	5	117.50	Vrijdag	0	0	0	0	0	0	1	1	0	0	1	5
17277	Fri Dec 04 15:54:53 2009	57	7	4	117.50	Angstig	1	0	1	0	0	0	0	0	0	1	0	1
17277	Fri Dec 04 15:54:57 2009	57	8	4	117.50	Schuldig	1	0	1	0	0	0	0	0	0	1	0	1
17277	Fri Dec 04 15:55:02 2009	57	9	6	117.49	Hoofdpijn	0	0	0	1	0	1	0	0	0	1	0	1
17277	Fri Dec 04 15:55:06 2009	57	10	3	117.49	Woensdag	0	0	0	0	0	0	1	1	0	0	1	3
17277	Fri Dec 04 15:55:11 2009	57	11	4	117.49	Bedroefd	1	0	1	0	0	0	0	0	0	1	0	1
17277	Fri Dec 04 15:55:16 2009	57	12	4	117.49	Gespannen	1	0	1	0	0	0	0	0	0	1	0	1
17277	Fri Dec 04 15:55:20 2009	57	13	5	117.50	Vrijdag	0	0	0	0	0	0	1	0	1	1	0	5
17277	Fri Dec 04 15:55:25 2009	57	14	4	117.49	Maandag	0	0	0	0	0	0	1	1	0	0	1	1
17277	Fri Dec 04 15:55:29 2009	57	15	4	117.46	Bonzen van het hart	0	0	0	1	0	1	0	0	0	1	0	1
17277	Fri Dec 04 15:56:19 2009	59	1	5	117.46	Buik- of maagkrampen	0	0	0	1	0	1	0	0	0	1	0	1
17277	Fri Dec 04 15:56:24 2009	59	2	4	117.50	Schuldig	1	0	1	0	0	0	0	0	0	1	0	1
17277	Fri Dec 04 15:56:28 2009	59	3	4	117.43	Benauwd gevoel in en om de borst	0	0	0	1	0	1	0	0	0	1	0	1
17277	Fri Dec 04 15:56:33 2009	59	4	3	117.49	Woensdag	0	0	0	0	0	0	1	1	0	0	1	3
17277	Fri Dec 04 15:56:37 2009	59	5	4	117.49	Gespannen	1	0	1	0	0	0	0	0	0	1	0	1
17277	Fri Dec 04 15:56:42 2009	59	6	4	117.50	Angstig	1	0	1	0	0	0	0	0	0	1	0	1
17277	Fri Dec 04 15:56:46 2009	59	7	4	117.49	Bedroefd	1	0	1	0	0	0	0	0	0	1	0	2
17277	Fri Dec 04 15:56:51 2009	59	8	4	117.46	Bonzen van het hart	0	0	0	1	0	1	0	0	0	1	0	1
17277	Fri Dec 04 15:56:55 2009	59	9	4	117.50	Vijandig	1	0	1	0	0	0	0	0	0	1	0	1
17277	Fri Dec 04 15:57:00 2009	59	10	4	117.49	Hoofdpijn	0	0	0	1	0	1	0	0	0	1	0	1
17277	Fri Dec 04 15:57:04 2009	59	11	5	117.50	Vrijdag	0	0	0	0	0	0	1	0	1	1	0	5
17277	Fri Dec 04 15:57:09 2009	59	12	4	117.49	Woensdag	0	0	0	0	0	0	1	0	1	1	0	3
17277	Fri Dec 04 15:57:14 2009	59	13	4	117.50	Vrijdag	0	0	0	0	0	0	1	1	0	0	1	5
17277	Fri Dec 04 15:57:18 2009	59	14	5	117.49	Maandag	0	0	0	0	0	0	1	1	0	0	1	1
17277	Fri Dec 04 15:57:23 2009	59	15	4	117.48	Vermoeidheid	0	0	0	1	0	1	0	0	0	1	0	1
17277	Fri Dec 04 15:58:13 2009	61	1	4	117.50	Vrijdag	0	0	0	0	0	0	1	1	0	0	1	5
17277	Fri Dec 04 15:58:17 2009	61	2	5	117.49	Woensdag	0	0	0	0	0	0	1	1	0	0	1	3
17277	Fri Dec 04 15:58:22 2009	61	3	4	117.49	Bedroefd	1	0	1	0	0	0	0	0	0	1	0	5
17277	Fri Dec 04 15:58:26 2009	61	4	4	117.49	Maandag	0	0	0	0	0	0	1	1	0	0	1	1
17277	Fri Dec 04 15:58:31 2009	61	5	5	117.48	Vermoeidheid	0	0	0	1	0	1	0	0	0	1	0	4
17277	Fri Dec 04 15:58:35 2009	61	6	4	117.50	Vijandig	1	0	1	0	0	0	0	0	0	1	0	4
17277	Fri Dec 04 15:58:40 2009	61	7	4	117.46	Buik- of maagkrampen	0	0	0	1	0	1	0	0	0	1	0	1
17277	Fri Dec 04 15:58:44 2009	61	8	4	117.49	Gespannen	1	0	1	0	0	0	0	0	0	1	0	2
17277	Fri Dec 04 15:58:49 2009	61	9	5	117.49	Woensdag	0	0	0	0	0	0	1	0	1	1	0	3
17277	Fri Dec 04 15:58:53 2009	61	10	4	117.50	Schuldig	1	0	1	0	0	0	0	0	0	1	0	1
17277	Fri Dec 04 15:58:58 2009	61	11	4	117.50	Vrijdag	0	0	0	0	0	0	1	0	1	1	0	5
17277	Fri Dec 04 15:59:02 2009	61	12	5	117.49	Hoofdpijn	0	0	0	1	0	1	0	0	0	1	0	1
17277	Fri Dec 04 15:59:07 2009	61	13	4	117.50	Angstig	1	0	1	0	0	0	0	0	0	1	0	2
17277	Fri Dec 04 15:59:12 2009	61	14	4	117.43	Benauwd gevoel in en om de borst	0	0	0	1	0	1	0	0	0	1	0	2
17277	Fri Dec 04 15:59:16 2009	61	15	4	117.46	Bonzen van het hart	0	0	0	1	0	1	0	0	0	1	0	1
17277	Fri Dec 04 16:01:30 2009	63	1	4	117.48	Duizeligheid	0	0	0	1	1	0	0	0	0	0	1	1
17277	Fri Dec 04 16:01:34 2009	63	2	5	117.49	Donderdag	0	0	0	0	0	0	1	0	1	1	0	4
17277	Fri Dec 04 16:01:39 2009	63	3	4	117.49	Donderdag	0	0	0	0	0	0	1	1	0	0	1	4
17277	Fri Dec 04 16:01:43 2009	63	4	4	117.48	Misselijkheid	0	0	0	1	1	0	0	0	0	0	1	1
17277	Fri Dec 04 16:01:48 2009	63	5	5	117.41	Onvoldoende diep kunnen doorademen	0	0	0	1	1	0	0	0	0	0	1	1
17277	Fri Dec 04 16:01:53 2009	63	6	4	117.50	Spierpijn	0	0	0	1	1	0	0	0	0	0	1	3
17277	Fri Dec 04 16:01:57 2009	63	7	4	117.48	Snelle hartslag	0	0	0	1	1	0	0	0	0	0	1	2
17277	Fri Dec 04 16:02:02 2009	63	8	5	117.50	Bang	1	1	0	0	0	0	0	0	0	0	1	5
17277	Fri Dec 04 16:02:06 2009	63	9	5	117.50	Vrijdag	0	0	0	0	0	0	1	1	0	0	1	5
17277	Fri Dec 04 16:02:11 2009	63	10	4	117.48	Vlug geïrriteerd	1	1	0	0	0	0	0	0	0	0	1	2
17277	Fri Dec 04 16:02:15 2009	63	11	4	117.48	Teneergeslagen	1	1	0	0	0	0	0	0	0	0	1	4
17277	Fri Dec 04 16:02:20 2009	63	12	5	117.49	Woensdag	0	0	0	0	0	0	1	0	1	1	0	3
17277	Fri Dec 04 16:02:24 2009	63	13	4	117.48	Beschaamd	1	1	0	0	0	0	0	0	0	0	1	1
17277	Fri Dec 04 16:02:29 2009	63	14	4	117.48	Zenuwachtig	1	1	0	0	0	0	0	0	0	0	1	2
17277	Fri Dec 04 16:02:33 2009	63	15	5	117.50	Vrijdag	0	0	0	0	0	0	1	0	1	1	0	5
17277	Fri Dec 04 16:03:23 2009	65	1	4	117.48	Zenuwachtig	1	1	0	0	0	0	0	0	0	0	1	2
17277	Fri Dec 04 16:03:28 2009	65	2	5	117.50	Vrijdag	0	0	0	0	0	0	1	1	0	0	1	5
17277	Fri Dec 04 16:03:32 2009	65	3	4	117.48	Vlug geïrriteerd	1	1	0	0	0	0	0	0	0	0	1	2
17277	Fri Dec 04 16:03:37 2009	65	4	5	117.48	Snelle hartslag	0	0	0	1	1	0	0	0	0	0	1	2
17277	Fri Dec 04 16:03:41 2009	65	5	5	117.48	Teneergeslagen	1	1	0	0	0	0	0	0	0	0	1	1
17277	Fri Dec 04 16:03:46 2009	65	6	4	117.41	Onvoldoende diep kunnen doorademen	0	0	0	1	1	0	0	0	0	0	1	1
17277	Fri Dec 04 16:03:51 2009	65	7	4	117.48	Misselijkheid	0	0	0	1	1	0	0	0	0	0	1	1
17277	Fri Dec 04 16:03:55 2009	65	8	5	117.49	Donderdag	0	0	0	0	0	0	1	0	1	1	0	4
17277	Fri Dec 04 16:04:00 2009	65	9	5	117.49	Woensdag	0	0	0	0	0	0	1	0	1	1	0	3
17277	Fri Dec 04 16:04:04 2009	65	10	4	117.50	Bang	1	1	0	0	0	0	0	0	0	0	1	1
17277	Fri Dec 04 16:04:09 2009	65	11	4	117.50	Vrijdag	0	0	0	0	0	0	1	0	1	1	0	5
17277	Fri Dec 04 16:04:13 2009	65	12	5	117.48	Beschaamd	1	1	0	0	0	0	0	0	0	0	1	1
17277	Fri Dec 04 16:04:18 2009	65	13	4	117.48	Duizeligheid	0	0	0	1	1	0	0	0	0	0	1	1
17277	Fri Dec 04 16:04:22 2009	65	14	5	117.50	Spierpijn	0	0	0	1	1	0	0	0	0	0	1	2
17277	Fri Dec 04 16:04:27 2009	65	15	5	117.49	Donderdag	0	0	0	0	0	0	1	1	0	0	1	4
17277	Fri Dec 04 16:05:17 2009	67	1	4	117.48	Zenuwachtig	1	1	0	0	0	0	0	0	0	0	1	2
17277	Fri Dec 04 16:05:21 2009	67	2	4	117.48	Duizeligheid	0	0	0	1	1	0	0	0	0	0	1	1
17277	Fri Dec 04 16:05:26 2009	67	3	5	117.48	Teneergeslagen	1	1	0	0	0	0	0	0	0	0	1	2
17277	Fri Dec 04 16:05:30 2009	67	4	4	117.48	Misselijkheid	0	0	0	1	1	0	0	0	0	0	1	1
17277	Fri Dec 04 16:05:35 2009	67	5	5	117.50	Spierpijn	0	0	0	1	1	0	0	0	0	0	1	2
17277	Fri Dec 04 16:05:39 2009	67	6	4	117.50	Bang	1	1	0	0	0	0	0	0	0	0	1	3
17277	Fri Dec 04 16:05:44 2009	67	7	5	117.49	Donderdag	0	0	0	0	0	0	1	0	1	1	0	4
17277	Fri Dec 04 16:05:49 2009	67	8	4	117.41	Onvoldoende diep kunnen doorademen	0	0	0	1	1	0	0	0	0	0	1	1
17277	Fri Dec 04 16:05:53 2009	67	9	4	117.50	Vrijdag	0	0	0	0	0	0	1	1	0	0	1	5
17277	Fri Dec 04 16:05:58 2009	67	10	5	117.49	Donderdag	0	0	0	0	0	0	1	1	0	0	1	4
17277	Fri Dec 04 16:06:02 2009	67	11	4	117.48	Beschaamd	1	1	0	0	0	0	0	0	0	0	1	1
17277	Fri Dec 04 16:06:07 2009	67	12	4	117.48	Vlug geïrriteerd	1	1	0	0	0	0	0	0	0	0	1	1
17277	Fri Dec 04 16:06:11 2009	67	13	5	117.50	Vrijdag	0	0	0	0	0	0	1	0	1	1	0	5
17277	Fri Dec 04 16:06:16 2009	67	14	5	117.49	Woensdag	0	0	0	0	0	0	1	0	1	1	0	3
17277	Fri Dec 04 16:06:20 2009	67	15	4	117.48	Snelle hartslag	0	0	0	1	1	0	0	0	0	0	1	1
17277	Fri Dec 04 16:07:10 2009	69	1	4	117.49	Maandag	0	0	0	0	0	0	1	0	1	1	0	1
17277	Fri Dec 04 16:07:15 2009	69	2	4	117.43	Benauwd gevoel in en om de borst	0	0	0	1	0	1	0	0	0	1	0	1
17277	Fri Dec 04 16:07:19 2009	69	3	4	117.50	Vijandig	1	0	1	0	0	0	0	0	0	1	0	1
17277	Fri Dec 04 16:07:24 2009	69	4	4	117.49	Hoofdpijn	0	0	0	1	0	1	0	0	0	1	0	2
17277	Fri Dec 04 16:07:28 2009	69	5	4	117.46	Bonzen van het hart	0	0	0	1	0	1	0	0	0	1	0	1
17277	Fri Dec 04 16:07:33 2009	69	6	4	117.49	Bedroefd	1	0	1	0	0	0	0	0	0	1	0	2
17277	Fri Dec 04 16:07:37 2009	69	7	5	117.48	Vermoeidheid	0	0	0	1	0	1	0	0	0	1	0	3
17277	Fri Dec 04 16:07:42 2009	69	8	4	117.50	Schuldig	1	0	1	0	0	0	0	0	0	1	0	1
17277	Fri Dec 04 16:07:46 2009	69	9	4	117.50	Dinsdag	0	0	0	0	0	0	1	1	0	0	1	2
17277	Fri Dec 04 16:07:51 2009	69	10	5	117.50	Dinsdag	0	0	0	0	0	0	1	0	1	1	0	2
17277	Fri Dec 04 16:07:56 2009	69	11	4	117.49	Maandag	0	0	0	0	0	0	1	1	0	0	1	1
17277	Fri Dec 04 16:08:00 2009	69	12	4	117.50	Angstig	1	0	1	0	0	0	0	0	0	1	0	1
17277	Fri Dec 04 16:08:05 2009	69	13	4	117.49	Gespannen	1	0	1	0	0	0	0	0	0	1	0	2
17277	Fri Dec 04 16:08:09 2009	69	14	5	117.46	Buik- of maagkrampen	0	0	0	1	0	1	0	0	0	1	0	1
17277	Fri Dec 04 16:08:14 2009	69	15	4	117.49	Woensdag	0	0	0	0	0	0	1	1	0	0	1	3
17277	Fri Dec 04 16:09:04 2009	71	1	4	117.50	Dinsdag	0	0	0	0	0	0	1	0	1	1	0	2
17277	Fri Dec 04 16:09:08 2009	71	2	5	117.46	Bonzen van het hart	0	0	0	1	0	1	0	0	0	1	0	1
17277	Fri Dec 04 16:09:13 2009	71	3	4	117.50	Dinsdag	0	0	0	0	0	0	1	1	0	0	1	2
17277	Fri Dec 04 16:09:17 2009	71	4	4	117.49	Gespannen	1	0	1	0	0	0	0	0	0	1	0	2
17277	Fri Dec 04 16:09:22 2009	71	5	5	117.50	Schuldig	1	0	1	0	0	0	0	0	0	1	0	1
17277	Fri Dec 04 16:09:26 2009	71	6	4	117.49	Maandag	0	0	0	0	0	0	1	1	0	0	1	1
17277	Fri Dec 04 16:09:31 2009	71	7	5	117.49	Maandag	0	0	0	0	0	0	1	0	1	1	0	1
17277	Fri Dec 04 16:09:35 2009	71	8	5	117.43	Benauwd gevoel in en om de borst	0	0	0	1	0	1	0	0	0	1	0	2
17277	Fri Dec 04 16:09:40 2009	71	9	4	117.46	Buik- of maagkrampen	0	0	0	1	0	1	0	0	0	1	0	1
17277	Fri Dec 04 16:09:45 2009	71	10	4	117.50	Vijandig	1	0	1	0	0	0	0	0	0	1	0	1
17277	Fri Dec 04 16:09:49 2009	71	11	4	117.48	Vermoeidheid	0	0	0	1	0	1	0	0	0	1	0	3
17277	Fri Dec 04 16:09:54 2009	71	12	5	117.49	Hoofdpijn	0	0	0	1	0	1	0	0	0	1	0	2
17277	Fri Dec 04 16:09:58 2009	71	13	4	117.50	Angstig	1	0	1	0	0	0	0	0	0	1	0	1
17277	Fri Dec 04 16:10:03 2009	71	14	4	117.49	Bedroefd	1	0	1	0	0	0	0	0	0	1	0	2
17277	Fri Dec 04 16:10:07 2009	71	15	5	117.49	Woensdag	0	0	0	0	0	0	1	1	0	0	1	3
17277	Fri Dec 04 16:10:57 2009	73	1	4	117.50	Angstig	1	0	1	0	0	0	0	0	0	1	0	5
17277	Fri Dec 04 16:11:02 2009	73	2	5	117.43	Benauwd gevoel in en om de borst	0	0	0	1	0	1	0	0	0	1	0	2
17277	Fri Dec 04 16:11:06 2009	73	3	4	117.50	Schuldig	1	0	1	0	0	0	0	0	0	1	0	1
17277	Fri Dec 04 16:11:11 2009	73	4	4	117.46	Buik- of maagkrampen	0	0	0	1	0	1	0	0	0	1	0	1
17277	Fri Dec 04 16:11:15 2009	73	5	5	117.49	Maandag	0	0	0	0	0	0	1	1	0	0	1	1
17277	Fri Dec 04 16:11:20 2009	73	6	4	117.49	Bedroefd	1	0	1	0	0	0	0	0	0	1	0	3
17277	Fri Dec 04 16:11:24 2009	73	7	4	117.50	Vijandig	1	0	1	0	0	0	0	0	0	1	0	2
17277	Fri Dec 04 16:11:29 2009	73	8	5	117.50	Dinsdag	0	0	0	0	0	0	1	0	1	1	0	2
17277	Fri Dec 04 16:11:34 2009	73	9	5	117.48	Vermoeidheid	0	0	0	1	0	1	0	0	0	1	0	3
17277	Fri Dec 04 16:11:38 2009	73	10	4	117.49	Hoofdpijn	0	0	0	1	0	1	0	0	0	1	0	2
17277	Fri Dec 04 16:11:43 2009	73	11	4	117.50	Dinsdag	0	0	0	0	0	0	1	1	0	0	1	2
17277	Fri Dec 04 16:11:47 2009	73	12	5	117.49	Maandag	0	0	0	0	0	0	1	0	1	1	0	1
17277	Fri Dec 04 16:11:52 2009	73	13	4	117.46	Bonzen van het hart	0	0	0	1	0	1	0	0	0	1	0	1
17277	Fri Dec 04 16:11:56 2009	73	14	4	117.49	Gespannen	1	0	1	0	0	0	0	0	0	1	0	2
17277	Fri Dec 04 16:12:01 2009	73	15	5	117.49	Woensdag	0	0	0	0	0	0	1	1	0	0	1	3
