# Supplementary material for: Unraveling the Relationship between Trait Negative Affectivity and Habitual Symptom Reporting
Source: PLoS One. 2015 Jan 20;10(1):e0115748. doi: 10.1371/journal.pone.0115748 (PMC4300148; doi:10.1371/journal.pone.0115748)
Supplement: S1 File — Data S1, Contains the raw data of the high NA-high HSR participants. Data S2, Contains the raw data of the high NA-low HSR participants. Data S3, Contains the raw data of the low NA-low HSR participants. (ZIP) [file pone.0115748.s001.zip › Data S1/JB_3_C_EXP2_131342_results.xls]

## Sheet: JB_3_C_EXP2_131342_results
version	timestamp	block number	trial number	lost msec	free VRAM	trial contents	vraagA	vraagA_2	vraagA_1	vraagB	vraagB_2	vraagB_1	vraagC	vraagC_2	vraagC_1	deel1	deel2	value
17277	Mon Nov 16 17:47:16 2009	3	1	4	117.50	Vrijdag	0	0	0	0	0	0	1	0	1	1	0	5
17277	Mon Nov 16 17:47:20 2009	3	2	5	117.49	Woensdag	0	0	0	0	0	0	1	0	1	1	0	3
17277	Mon Nov 16 17:47:25 2009	3	3	5	117.49	Donderdag	0	0	0	0	0	0	1	1	0	0	1	4
17277	Mon Nov 16 17:47:29 2009	3	4	4	117.49	Maandag	0	0	0	0	0	0	1	0	1	1	0	1
17277	Mon Nov 16 17:47:34 2009	3	5	2	117.41	Onvoldoende diep kunnen doorademen	0	0	0	1	1	0	0	0	0	0	1	3
17277	Mon Nov 16 17:47:38 2009	3	6	4	117.48	Snelle hartslag	0	0	0	1	1	0	0	0	0	0	1	3
17277	Mon Nov 16 17:47:43 2009	3	7	5	117.48	Duizeligheid	0	0	0	1	1	0	0	0	0	0	1	1
17277	Mon Nov 16 17:47:47 2009	3	8	4	117.49	Bedroefd	1	0	1	0	0	0	0	0	0	1	0	2
17277	Mon Nov 16 17:47:52 2009	3	9	4	117.48	Misselijkheid	0	0	0	1	1	0	0	0	0	0	1	1
17277	Mon Nov 16 17:47:56 2009	3	10	5	117.50	Vijandig	1	0	1	0	0	0	0	0	0	1	0	3
17277	Mon Nov 16 17:48:01 2009	3	11	4	117.50	Angstig	1	0	1	0	0	0	0	0	0	1	0	1
17277	Mon Nov 16 17:48:05 2009	3	12	5	117.50	Dinsdag	0	0	0	0	0	0	1	1	0	0	1	2
17277	Mon Nov 16 17:48:10 2009	3	13	4	117.50	Schuldig	1	0	1	0	0	0	0	0	0	1	0	1
17277	Mon Nov 16 17:48:14 2009	3	14	5	117.50	Spierpijn	0	0	0	1	1	0	0	0	0	0	1	2
17277	Mon Nov 16 17:48:19 2009	3	15	4	117.49	Gespannen	1	0	1	0	0	0	0	0	0	1	0	3
17277	Mon Nov 16 17:49:09 2009	5	1	4	117.41	Onvoldoende diep kunnen doorademen	0	0	0	1	1	0	0	0	0	0	1	1
17277	Mon Nov 16 17:49:14 2009	5	2	4	117.49	Maandag	0	0	0	0	0	0	1	0	1	1	0	1
17277	Mon Nov 16 17:49:18 2009	5	3	4	117.50	Vijandig	1	0	1	0	0	0	0	0	0	1	0	1
17277	Mon Nov 16 17:49:23 2009	5	4	4	117.48	Misselijkheid	0	0	0	1	1	0	0	0	0	0	1	1
17277	Mon Nov 16 17:49:27 2009	5	5	5	117.50	Dinsdag	0	0	0	0	0	0	1	1	0	0	1	2
17277	Mon Nov 16 17:49:32 2009	5	6	4	117.49	Donderdag	0	0	0	0	0	0	1	1	0	0	1	4
17277	Mon Nov 16 17:49:36 2009	5	7	4	117.50	Schuldig	1	0	1	0	0	0	0	0	0	1	0	1
17277	Mon Nov 16 17:49:41 2009	5	8	5	117.48	Duizeligheid	0	0	0	1	1	0	0	0	0	0	1	1
17277	Mon Nov 16 17:49:45 2009	5	9	4	117.50	Spierpijn	0	0	0	1	1	0	0	0	0	0	1	2
17277	Mon Nov 16 17:49:50 2009	5	10	4	117.48	Snelle hartslag	0	0	0	1	1	0	0	0	0	0	1	1
17277	Mon Nov 16 17:49:54 2009	5	11	4	117.49	Bedroefd	1	0	1	0	0	0	0	0	0	1	0	1
17277	Mon Nov 16 17:49:59 2009	5	12	5	117.49	Woensdag	0	0	0	0	0	0	1	0	1	1	0	3
17277	Mon Nov 16 17:50:03 2009	5	13	4	117.50	Vrijdag	0	0	0	0	0	0	1	0	1	1	0	5
17277	Mon Nov 16 17:50:08 2009	5	14	4	117.49	Gespannen	1	0	1	0	0	0	0	0	0	1	0	1
17277	Mon Nov 16 17:50:12 2009	5	15	5	117.50	Angstig	1	0	1	0	0	0	0	0	0	1	0	1
17277	Mon Nov 16 17:51:03 2009	7	1	5	117.49	Bedroefd	1	0	1	0	0	0	0	0	0	1	0	1
17277	Mon Nov 16 17:51:07 2009	7	2	4	117.50	Dinsdag	0	0	0	0	0	0	1	1	0	0	1	2
17277	Mon Nov 16 17:51:12 2009	7	3	5	117.49	Woensdag	0	0	0	0	0	0	1	0	1	1	0	3
17277	Mon Nov 16 17:51:16 2009	7	4	5	117.49	Donderdag	0	0	0	0	0	0	1	1	0	0	1	4
17277	Mon Nov 16 17:51:21 2009	7	5	4	117.50	Angstig	1	0	1	0	0	0	0	0	0	1	0	1
17277	Mon Nov 16 17:51:25 2009	7	6	4	117.48	Snelle hartslag	0	0	0	1	1	0	0	0	0	0	1	1
17277	Mon Nov 16 17:51:30 2009	7	7	5	117.48	Misselijkheid	0	0	0	1	1	0	0	0	0	0	1	1
17277	Mon Nov 16 17:51:34 2009	7	8	4	117.41	Onvoldoende diep kunnen doorademen	0	0	0	1	1	0	0	0	0	0	1	1
17277	Mon Nov 16 17:51:39 2009	7	9	4	117.50	Vrijdag	0	0	0	0	0	0	1	0	1	1	0	5
17277	Mon Nov 16 17:51:43 2009	7	10	4	117.49	Gespannen	1	0	1	0	0	0	0	0	0	1	0	1
17277	Mon Nov 16 17:51:48 2009	7	11	5	117.48	Duizeligheid	0	0	0	1	1	0	0	0	0	0	1	1
17277	Mon Nov 16 17:51:52 2009	7	12	4	117.50	Schuldig	1	0	1	0	0	0	0	0	0	1	0	1
17277	Mon Nov 16 17:51:57 2009	7	13	4	117.50	Spierpijn	0	0	0	1	1	0	0	0	0	0	1	2
17277	Mon Nov 16 17:52:01 2009	7	14	5	117.49	Maandag	0	0	0	0	0	0	1	0	1	1	0	1
17277	Mon Nov 16 17:52:06 2009	7	15	4	117.50	Vijandig	1	0	1	0	0	0	0	0	0	1	0	1
17277	Mon Nov 16 17:52:56 2009	9	1	4	117.48	Vermoeidheid	0	0	0	1	0	1	0	0	0	1	0	2
17277	Mon Nov 16 17:53:01 2009	9	2	5	117.49	Donderdag	0	0	0	0	0	0	1	0	1	1	0	4
17277	Mon Nov 16 17:53:05 2009	9	3	4	117.48	Teneergeslagen	1	1	0	0	0	0	0	0	0	0	1	1
17277	Mon Nov 16 17:53:10 2009	9	4	5	117.46	Buik- of maagkrampen	0	0	0	1	0	1	0	0	0	1	0	1
17277	Mon Nov 16 17:53:14 2009	9	5	5	117.46	Bonzen van het hart	0	0	0	1	0	1	0	0	0	1	0	1
17277	Mon Nov 16 17:53:19 2009	9	6	4	117.49	Hoofdpijn	0	0	0	1	0	1	0	0	0	1	0	2
17277	Mon Nov 16 17:53:23 2009	9	7	4	117.48	Zenuwachtig	1	1	0	0	0	0	0	0	0	0	1	1
17277	Mon Nov 16 17:53:28 2009	9	8	4	117.48	Beschaamd	1	1	0	0	0	0	0	0	0	0	1	1
17277	Mon Nov 16 17:53:32 2009	9	9	5	117.48	Vlug geïrriteerd	1	1	0	0	0	0	0	0	0	0	1	2
17277	Mon Nov 16 17:53:37 2009	9	10	4	117.49	Woensdag	0	0	0	0	0	0	1	1	0	0	1	3
17277	Mon Nov 16 17:53:41 2009	9	11	5	117.49	Maandag	0	0	0	0	0	0	1	1	0	0	1	1
17277	Mon Nov 16 17:53:46 2009	9	12	5	117.50	Bang	1	1	0	0	0	0	0	0	0	0	1	1
17277	Mon Nov 16 17:53:50 2009	9	13	4	117.50	Dinsdag	0	0	0	0	0	0	1	0	1	1	0	2
17277	Mon Nov 16 17:53:55 2009	9	14	4	117.50	Vrijdag	0	0	0	0	0	0	1	1	0	0	1	5
17277	Mon Nov 16 17:53:59 2009	9	15	3	117.43	Benauwd gevoel in en om de borst	0	0	0	1	0	1	0	0	0	1	0	1
17277	Mon Nov 16 17:54:49 2009	11	1	7	117.48	Beschaamd	1	1	0	0	0	0	0	0	0	0	1	1
17277	Mon Nov 16 17:54:54 2009	11	2	4	117.46	Bonzen van het hart	0	0	0	1	0	1	0	0	0	1	0	1
17277	Mon Nov 16 17:54:58 2009	11	3	5	117.49	Woensdag	0	0	0	0	0	0	1	1	0	0	1	3
17277	Mon Nov 16 17:55:03 2009	11	4	5	117.49	Hoofdpijn	0	0	0	1	0	1	0	0	0	1	0	2
17277	Mon Nov 16 17:55:08 2009	11	5	4	117.48	Teneergeslagen	1	1	0	0	0	0	0	0	0	0	1	1
17277	Mon Nov 16 17:55:12 2009	11	6	5	117.50	Vrijdag	0	0	0	0	0	0	1	1	0	0	1	5
17277	Mon Nov 16 17:55:17 2009	11	7	4	117.50	Bang	1	1	0	0	0	0	0	0	0	0	1	1
17277	Mon Nov 16 17:55:21 2009	11	8	5	117.49	Maandag	0	0	0	0	0	0	1	1	0	0	1	1
17277	Mon Nov 16 17:55:26 2009	11	9	4	117.48	Vlug geïrriteerd	1	1	0	0	0	0	0	0	0	0	1	3
17277	Mon Nov 16 17:55:30 2009	11	10	4	117.43	Benauwd gevoel in en om de borst	0	0	0	1	0	1	0	0	0	1	0	2
17277	Mon Nov 16 17:55:35 2009	11	11	5	117.48	Vermoeidheid	0	0	0	1	0	1	0	0	0	1	0	3
17277	Mon Nov 16 17:55:39 2009	11	12	4	117.46	Buik- of maagkrampen	0	0	0	1	0	1	0	0	0	1	0	1
17277	Mon Nov 16 17:55:44 2009	11	13	5	117.50	Dinsdag	0	0	0	0	0	0	1	0	1	1	0	2
17277	Mon Nov 16 17:55:48 2009	11	14	5	117.49	Donderdag	0	0	0	0	0	0	1	0	1	1	0	4
17277	Mon Nov 16 17:55:53 2009	11	15	4	117.48	Zenuwachtig	1	1	0	0	0	0	0	0	0	0	1	2
17277	Mon Nov 16 17:56:43 2009	13	1	4	117.50	Dinsdag	0	0	0	0	0	0	1	0	1	1	0	2
17277	Mon Nov 16 17:56:47 2009	13	2	5	117.49	Donderdag	0	0	0	0	0	0	1	0	1	1	0	4
17277	Mon Nov 16 17:56:52 2009	13	3	5	117.49	Maandag	0	0	0	0	0	0	1	1	0	0	1	1
17277	Mon Nov 16 17:56:56 2009	13	4	4	117.48	Vlug geïrriteerd	1	1	0	0	0	0	0	0	0	0	1	3
17277	Mon Nov 16 17:57:01 2009	13	5	4	117.46	Bonzen van het hart	0	0	0	1	0	1	0	0	0	1	0	2
17277	Mon Nov 16 17:57:06 2009	13	6	4	117.49	Hoofdpijn	0	0	0	1	0	1	0	0	0	1	0	3
17277	Mon Nov 16 17:57:10 2009	13	7	7	117.46	Buik- of maagkrampen	0	0	0	1	0	1	0	0	0	1	0	2
17277	Mon Nov 16 17:57:15 2009	13	8	4	117.49	Woensdag	0	0	0	0	0	0	1	1	0	0	1	3
17277	Mon Nov 16 17:57:19 2009	13	9	4	117.48	Vermoeidheid	0	0	0	1	0	1	0	0	0	1	0	4
17277	Mon Nov 16 17:57:24 2009	13	10	5	117.48	Beschaamd	1	1	0	0	0	0	0	0	0	0	1	1
17277	Mon Nov 16 17:57:28 2009	13	11	4	117.43	Benauwd gevoel in en om de borst	0	0	0	1	0	1	0	0	0	1	0	2
17277	Mon Nov 16 17:57:33 2009	13	12	4	117.48	Zenuwachtig	1	1	0	0	0	0	0	0	0	0	1	3
17277	Mon Nov 16 17:57:37 2009	13	13	5	117.50	Bang	1	1	0	0	0	0	0	0	0	0	1	3
17277	Mon Nov 16 17:57:42 2009	13	14	5	117.48	Teneergeslagen	1	1	0	0	0	0	0	0	0	0	1	3
17277	Mon Nov 16 17:57:46 2009	13	15	4	117.50	Vrijdag	0	0	0	0	0	0	1	1	0	0	1	5
17277	Mon Nov 16 18:00:13 2009	15	1	4	117.50	Vrijdag	0	0	0	0	0	0	1	0	1	1	0	5
17277	Mon Nov 16 18:00:18 2009	15	2	4	117.43	Benauwd gevoel in en om de borst	0	0	0	1	0	1	0	0	0	1	0	3
17277	Mon Nov 16 18:00:22 2009	15	3	5	117.49	Hoofdpijn	0	0	0	1	0	1	0	0	0	1	0	3
17277	Mon Nov 16 18:00:27 2009	15	4	4	117.49	Woensdag	0	0	0	0	0	0	1	1	0	0	1	3
17277	Mon Nov 16 18:00:31 2009	15	5	4	117.49	Bedroefd	1	0	1	0	0	0	0	0	0	1	0	4
17277	Mon Nov 16 18:00:36 2009	15	6	4	117.46	Buik- of maagkrampen	0	0	0	1	0	1	0	0	0	1	0	2
17277	Mon Nov 16 18:00:40 2009	15	7	5	117.50	Schuldig	1	0	1	0	0	0	0	0	0	1	0	3
17277	Mon Nov 16 18:00:45 2009	15	8	4	117.50	Vrijdag	0	0	0	0	0	0	1	1	0	0	1	5
17277	Mon Nov 16 18:00:50 2009	15	9	5	117.50	Dinsdag	0	0	0	0	0	0	1	1	0	0	1	2
17277	Mon Nov 16 18:00:54 2009	15	10	5	117.50	Dinsdag	0	0	0	0	0	0	1	0	1	1	0	2
17277	Mon Nov 16 18:00:59 2009	15	11	4	117.49	Gespannen	1	0	1	0	0	0	0	0	0	1	0	4
17277	Mon Nov 16 18:01:03 2009	15	12	4	117.50	Vijandig	1	0	1	0	0	0	0	0	0	1	0	3
17277	Mon Nov 16 18:01:08 2009	15	13	5	117.46	Bonzen van het hart	0	0	0	1	0	1	0	0	0	1	0	3
17277	Mon Nov 16 18:01:12 2009	15	14	7	117.50	Angstig	1	0	1	0	0	0	0	0	0	1	0	3
17277	Mon Nov 16 18:01:17 2009	15	15	4	117.48	Vermoeidheid	0	0	0	1	0	1	0	0	0	1	0	5
17277	Mon Nov 16 18:02:07 2009	17	1	4	117.50	Schuldig	1	0	1	0	0	0	0	0	0	1	0	1
17277	Mon Nov 16 18:02:11 2009	17	2	4	117.43	Benauwd gevoel in en om de borst	0	0	0	1	0	1	0	0	0	1	0	1
17277	Mon Nov 16 18:02:16 2009	17	3	4	117.49	Hoofdpijn	0	0	0	1	0	1	0	0	0	1	0	2
17277	Mon Nov 16 18:02:20 2009	17	4	5	117.49	Woensdag	0	0	0	0	0	0	1	1	0	0	1	3
17277	Mon Nov 16 18:02:25 2009	17	5	7	117.46	Buik- of maagkrampen	0	0	0	1	0	1	0	0	0	1	0	1
17277	Mon Nov 16 18:02:29 2009	17	6	4	117.50	Angstig	1	0	1	0	0	0	0	0	0	1	0	1
17277	Mon Nov 16 18:02:34 2009	17	7	4	117.48	Vermoeidheid	0	0	0	1	0	1	0	0	0	1	0	5
17277	Mon Nov 16 18:02:38 2009	17	8	5	117.46	Bonzen van het hart	0	0	0	1	0	1	0	0	0	1	0	1
17277	Mon Nov 16 18:02:43 2009	17	9	4	117.50	Vijandig	1	0	1	0	0	0	0	0	0	1	0	3
17277	Mon Nov 16 18:02:48 2009	17	10	4	117.50	Dinsdag	0	0	0	0	0	0	1	1	0	0	1	2
17277	Mon Nov 16 18:02:52 2009	17	11	5	117.49	Bedroefd	1	0	1	0	0	0	0	0	0	1	0	1
17277	Mon Nov 16 18:02:57 2009	17	12	5	117.50	Vrijdag	0	0	0	0	0	0	1	0	1	1	0	5
17277	Mon Nov 16 18:03:01 2009	17	13	4	117.49	Gespannen	1	0	1	0	0	0	0	0	0	1	0	2
17277	Mon Nov 16 18:03:06 2009	17	14	5	117.50	Vrijdag	0	0	0	0	0	0	1	1	0	0	1	5
17277	Mon Nov 16 18:03:10 2009	17	15	5	117.50	Dinsdag	0	0	0	0	0	0	1	0	1	1	0	2
17277	Mon Nov 16 18:04:00 2009	19	1	4	117.50	Schuldig	1	0	1	0	0	0	0	0	0	1	0	1
17277	Mon Nov 16 18:04:05 2009	19	2	6	117.50	Vijandig	1	0	1	0	0	0	0	0	0	1	0	2
17277	Mon Nov 16 18:04:09 2009	19	3	5	117.50	Vrijdag	0	0	0	0	0	0	1	1	0	0	1	5
17277	Mon Nov 16 18:04:14 2009	19	4	4	117.50	Dinsdag	0	0	0	0	0	0	1	1	0	0	1	2
17277	Mon Nov 16 18:04:18 2009	19	5	6	117.46	Bonzen van het hart	0	0	0	1	0	1	0	0	0	1	0	1
17277	Mon Nov 16 18:04:23 2009	19	6	5	117.50	Vrijdag	0	0	0	0	0	0	1	0	1	1	0	5
17277	Mon Nov 16 18:04:27 2009	19	7	4	117.49	Gespannen	1	0	1	0	0	0	0	0	0	1	0	2
17277	Mon Nov 16 18:04:32 2009	19	8	4	117.49	Bedroefd	1	0	1	0	0	0	0	0	0	1	0	1
17277	Mon Nov 16 18:04:36 2009	19	9	5	117.49	Hoofdpijn	0	0	0	1	0	1	0	0	0	1	0	3
17277	Mon Nov 16 18:04:41 2009	19	10	4	117.50	Dinsdag	0	0	0	0	0	0	1	0	1	1	0	2
17277	Mon Nov 16 18:04:46 2009	19	11	6	117.48	Vermoeidheid	0	0	0	1	0	1	0	0	0	1	0	5
17277	Mon Nov 16 18:04:50 2009	19	12	5	117.46	Buik- of maagkrampen	0	0	0	1	0	1	0	0	0	1	0	2
17277	Mon Nov 16 18:04:55 2009	19	13	5	117.49	Woensdag	0	0	0	0	0	0	1	1	0	0	1	3
17277	Mon Nov 16 18:04:59 2009	19	14	4	117.43	Benauwd gevoel in en om de borst	0	0	0	1	0	1	0	0	0	1	0	2
17277	Mon Nov 16 18:05:04 2009	19	15	4	117.50	Angstig	1	0	1	0	0	0	0	0	0	1	0	1
17277	Mon Nov 16 18:05:54 2009	21	1	4	117.50	Bang	1	1	0	0	0	0	0	0	0	0	1	1
17277	Mon Nov 16 18:05:58 2009	21	2	5	117.49	Maandag	0	0	0	0	0	0	1	1	0	0	1	1
17277	Mon Nov 16 18:06:03 2009	21	3	5	117.48	Zenuwachtig	1	1	0	0	0	0	0	0	0	0	1	2
17277	Mon Nov 16 18:06:07 2009	21	4	4	117.49	Maandag	0	0	0	0	0	0	1	0	1	1	0	1
17277	Mon Nov 16 18:06:12 2009	21	5	4	117.48	Misselijkheid	0	0	0	1	1	0	0	0	0	0	1	1
17277	Mon Nov 16 18:06:16 2009	21	6	5	117.48	Teneergeslagen	1	1	0	0	0	0	0	0	0	0	1	1
17277	Mon Nov 16 18:06:21 2009	21	7	4	117.48	Snelle hartslag	0	0	0	1	1	0	0	0	0	0	1	2
17277	Mon Nov 16 18:06:25 2009	21	8	4	117.50	Spierpijn	0	0	0	1	1	0	0	0	0	0	1	2
17277	Mon Nov 16 18:06:30 2009	21	9	5	117.49	Woensdag	0	0	0	0	0	0	1	0	1	1	0	3
17277	Mon Nov 16 18:06:34 2009	21	10	5	117.41	Onvoldoende diep kunnen doorademen	0	0	0	1	1	0	0	0	0	0	1	1
17277	Mon Nov 16 18:06:39 2009	21	11	4	117.49	Donderdag	0	0	0	0	0	0	1	0	1	1	0	4
17277	Mon Nov 16 18:06:44 2009	21	12	4	117.48	Vlug geïrriteerd	1	1	0	0	0	0	0	0	0	0	1	3
17277	Mon Nov 16 18:06:48 2009	21	13	5	117.48	Beschaamd	1	1	0	0	0	0	0	0	0	0	1	1
17277	Mon Nov 16 18:06:53 2009	21	14	4	117.48	Duizeligheid	0	0	0	1	1	0	0	0	0	0	1	1
17277	Mon Nov 16 18:06:57 2009	21	15	4	117.49	Donderdag	0	0	0	0	0	0	1	1	0	0	1	4
17277	Mon Nov 16 18:07:47 2009	23	1	5	117.41	Onvoldoende diep kunnen doorademen	0	0	0	1	1	0	0	0	0	0	1	1
17277	Mon Nov 16 18:07:52 2009	23	2	4	117.49	Donderdag	0	0	0	0	0	0	1	0	1	1	0	4
17277	Mon Nov 16 18:07:56 2009	23	3	4	117.48	Teneergeslagen	1	1	0	0	0	0	0	0	0	0	1	1
17277	Mon Nov 16 18:08:01 2009	23	4	5	117.49	Donderdag	0	0	0	0	0	0	1	1	0	0	1	4
17277	Mon Nov 16 18:08:05 2009	23	5	4	117.49	Maandag	0	0	0	0	0	0	1	0	1	1	0	1
17277	Mon Nov 16 18:08:10 2009	23	6	4	117.48	Vlug geïrriteerd	1	1	0	0	0	0	0	0	0	0	1	3
17277	Mon Nov 16 18:08:14 2009	23	7	5	117.48	Misselijkheid	0	0	0	1	1	0	0	0	0	0	1	1
17277	Mon Nov 16 18:08:19 2009	23	8	5	117.48	Beschaamd	1	1	0	0	0	0	0	0	0	0	1	1
17277	Mon Nov 16 18:08:23 2009	23	9	4	117.50	Spierpijn	0	0	0	1	1	0	0	0	0	0	1	2
17277	Mon Nov 16 18:08:28 2009	23	10	4	117.48	Snelle hartslag	0	0	0	1	1	0	0	0	0	0	1	1
17277	Mon Nov 16 18:08:32 2009	23	11	5	117.49	Woensdag	0	0	0	0	0	0	1	0	1	1	0	3
17277	Mon Nov 16 18:08:37 2009	23	12	4	117.50	Bang	1	1	0	0	0	0	0	0	0	0	1	1
17277	Mon Nov 16 18:08:42 2009	23	13	4	117.48	Duizeligheid	0	0	0	1	1	0	0	0	0	0	1	1
17277	Mon Nov 16 18:08:46 2009	23	14	5	117.48	Zenuwachtig	1	1	0	0	0	0	0	0	0	0	1	2
17277	Mon Nov 16 18:08:51 2009	23	15	5	117.49	Maandag	0	0	0	0	0	0	1	1	0	0	1	1
17277	Mon Nov 16 18:09:41 2009	25	1	4	117.48	Zenuwachtig	1	1	0	0	0	0	0	0	0	0	1	2
17277	Mon Nov 16 18:09:45 2009	25	2	4	117.49	Donderdag	0	0	0	0	0	0	1	1	0	0	1	4
17277	Mon Nov 16 18:09:50 2009	25	3	4	117.48	Vlug geïrriteerd	1	1	0	0	0	0	0	0	0	0	1	2
17277	Mon Nov 16 18:09:54 2009	25	4	5	117.49	Woensdag	0	0	0	0	0	0	1	0	1	1	0	3
17277	Mon Nov 16 18:09:59 2009	25	5	4	117.41	Onvoldoende diep kunnen doorademen	0	0	0	1	1	0	0	0	0	0	1	1
17277	Mon Nov 16 18:10:03 2009	25	6	5	117.50	Bang	1	1	0	0	0	0	0	0	0	0	1	1
17277	Mon Nov 16 18:10:08 2009	25	7	8	117.48	Snelle hartslag	0	0	0	1	1	0	0	0	0	0	1	2
17277	Mon Nov 16 18:10:12 2009	25	8	5	117.50	Spierpijn	0	0	0	1	1	0	0	0	0	0	1	2
17277	Mon Nov 16 18:10:17 2009	25	9	4	117.49	Maandag	0	0	0	0	0	0	1	0	1	1	0	1
17277	Mon Nov 16 18:10:21 2009	25	10	7	117.48	Duizeligheid	0	0	0	1	1	0	0	0	0	0	1	1
17277	Mon Nov 16 18:10:26 2009	25	11	5	117.48	Misselijkheid	0	0	0	1	1	0	0	0	0	0	1	1
17277	Mon Nov 16 18:10:30 2009	25	12	4	117.49	Maandag	0	0	0	0	0	0	1	1	0	0	1	1
17277	Mon Nov 16 18:10:35 2009	25	13	4	117.48	Beschaamd	1	1	0	0	0	0	0	0	0	0	1	1
17277	Mon Nov 16 18:10:40 2009	25	14	5	117.49	Donderdag	0	0	0	0	0	0	1	0	1	1	0	4
17277	Mon Nov 16 18:10:44 2009	25	15	7	117.48	Teneergeslagen	1	1	0	0	0	0	0	0	0	0	1	1
17277	Mon Nov 16 18:13:25 2009	27	1	4	117.48	Duizeligheid	0	0	0	1	1	0	0	0	0	0	1	1
17277	Mon Nov 16 18:13:29 2009	27	2	5	117.50	Spierpijn	0	0	0	1	1	0	0	0	0	0	1	2
17277	Mon Nov 16 18:13:34 2009	27	3	4	117.50	Dinsdag	0	0	0	0	0	0	1	0	1	1	0	2
17277	Mon Nov 16 18:13:38 2009	27	4	4	117.49	Bedroefd	1	0	1	0	0	0	0	0	0	1	0	1
17277	Mon Nov 16 18:13:43 2009	27	5	5	117.50	Vrijdag	0	0	0	0	0	0	1	0	1	1	0	5
17277	Mon Nov 16 18:13:47 2009	27	6	5	117.50	Schuldig	1	0	1	0	0	0	0	0	0	1	0	1
17277	Mon Nov 16 18:13:52 2009	27	7	4	117.48	Snelle hartslag	0	0	0	1	1	0	0	0	0	0	1	1
17277	Mon Nov 16 18:13:56 2009	27	8	7	117.49	Gespannen	1	0	1	0	0	0	0	0	0	1	0	2
17277	Mon Nov 16 18:14:01 2009	27	9	4	117.48	Misselijkheid	0	0	0	1	1	0	0	0	0	0	1	1
17277	Mon Nov 16 18:14:05 2009	27	10	4	117.41	Onvoldoende diep kunnen doorademen	0	0	0	1	1	0	0	0	0	0	1	1
17277	Mon Nov 16 18:14:10 2009	27	11	4	117.49	Maandag	0	0	0	0	0	0	1	1	0	0	1	1
17277	Mon Nov 16 18:14:14 2009	27	12	4	117.50	Angstig	1	0	1	0	0	0	0	0	0	1	0	1
17277	Mon Nov 16 18:14:19 2009	27	13	6	117.49	Donderdag	0	0	0	0	0	0	1	0	1	1	0	4
17277	Mon Nov 16 18:14:23 2009	27	14	4	117.49	Donderdag	0	0	0	0	0	0	1	1	0	0	1	4
17277	Mon Nov 16 18:14:28 2009	27	15	4	117.50	Vijandig	1	0	1	0	0	0	0	0	0	1	0	2
17277	Mon Nov 16 18:15:18 2009	29	1	4	117.49	Gespannen	1	0	1	0	0	0	0	0	0	1	0	2
17277	Mon Nov 16 18:15:23 2009	29	2	4	117.48	Misselijkheid	0	0	0	1	1	0	0	0	0	0	1	1
17277	Mon Nov 16 18:15:27 2009	29	3	5	117.50	Schuldig	1	0	1	0	0	0	0	0	0	1	0	1
17277	Mon Nov 16 18:15:32 2009	29	4	5	117.48	Snelle hartslag	0	0	0	1	1	0	0	0	0	0	1	2
17277	Mon Nov 16 18:15:36 2009	29	5	4	117.49	Donderdag	0	0	0	0	0	0	1	0	1	1	0	4
17277	Mon Nov 16 18:15:41 2009	29	6	5	117.50	Vijandig	1	0	1	0	0	0	0	0	0	1	0	2
17277	Mon Nov 16 18:15:45 2009	29	7	5	117.50	Angstig	1	0	1	0	0	0	0	0	0	1	0	3
17277	Mon Nov 16 18:15:50 2009	29	8	4	117.49	Maandag	0	0	0	0	0	0	1	1	0	0	1	1
17277	Mon Nov 16 18:15:54 2009	29	9	4	117.41	Onvoldoende diep kunnen doorademen	0	0	0	1	1	0	0	0	0	0	1	1
17277	Mon Nov 16 18:15:59 2009	29	10	4	117.50	Dinsdag	0	0	0	0	0	0	1	0	1	1	0	2
17277	Mon Nov 16 18:16:03 2009	29	11	5	117.50	Vrijdag	0	0	0	0	0	0	1	0	1	1	0	5
17277	Mon Nov 16 18:16:08 2009	29	12	4	117.48	Duizeligheid	0	0	0	1	1	0	0	0	0	0	1	1
17277	Mon Nov 16 18:16:12 2009	29	13	4	117.49	Bedroefd	1	0	1	0	0	0	0	0	0	1	0	1
17277	Mon Nov 16 18:16:17 2009	29	14	5	117.49	Donderdag	0	0	0	0	0	0	1	1	0	0	1	4
17277	Mon Nov 16 18:16:21 2009	29	15	4	117.50	Spierpijn	0	0	0	1	1	0	0	0	0	0	1	2
17277	Mon Nov 16 18:17:12 2009	31	1	4	117.50	Vijandig	1	0	1	0	0	0	0	0	0	1	0	2
17277	Mon Nov 16 18:17:16 2009	31	2	6	117.48	Duizeligheid	0	0	0	1	1	0	0	0	0	0	1	1
17277	Mon Nov 16 18:17:21 2009	31	3	4	117.50	Angstig	1	0	1	0	0	0	0	0	0	1	0	1
17277	Mon Nov 16 18:17:25 2009	31	4	5	117.50	Dinsdag	0	0	0	0	0	0	1	0	1	1	0	2
17277	Mon Nov 16 18:17:30 2009	31	5	7	117.49	Gespannen	1	0	1	0	0	0	0	0	0	1	0	2
17277	Mon Nov 16 18:17:34 2009	31	6	4	117.49	Donderdag	0	0	0	0	0	0	1	0	1	1	0	4
17277	Mon Nov 16 18:17:39 2009	31	7	6	117.48	Misselijkheid	0	0	0	1	1	0	0	0	0	0	1	1
17277	Mon Nov 16 18:17:43 2009	31	8	5	117.49	Maandag	0	0	0	0	0	0	1	1	0	0	1	1
17277	Mon Nov 16 18:17:48 2009	31	9	7	117.50	Spierpijn	0	0	0	1	1	0	0	0	0	0	1	2
17277	Mon Nov 16 18:17:52 2009	31	10	4	117.49	Bedroefd	1	0	1	0	0	0	0	0	0	1	0	1
17277	Mon Nov 16 18:17:57 2009	31	11	4	117.48	Snelle hartslag	0	0	0	1	1	0	0	0	0	0	1	1
17277	Mon Nov 16 18:18:01 2009	31	12	5	117.50	Vrijdag	0	0	0	0	0	0	1	0	1	1	0	5
17277	Mon Nov 16 18:18:06 2009	31	13	4	117.41	Onvoldoende diep kunnen doorademen	0	0	0	1	1	0	0	0	0	0	1	1
17277	Mon Nov 16 18:18:10 2009	31	14	5	117.49	Donderdag	0	0	0	0	0	0	1	1	0	0	1	4
17277	Mon Nov 16 18:18:15 2009	31	15	5	117.50	Schuldig	1	0	1	0	0	0	0	0	0	1	0	1
17277	Mon Nov 16 18:19:05 2009	33	1	4	117.50	Dinsdag	0	0	0	0	0	0	1	1	0	0	1	2
17277	Mon Nov 16 18:19:09 2009	33	2	6	117.48	Vlug geïrriteerd	1	1	0	0	0	0	0	0	0	0	1	2
17277	Mon Nov 16 18:19:14 2009	33	3	4	117.48	Zenuwachtig	1	1	0	0	0	0	0	0	0	0	1	2
17277	Mon Nov 16 18:19:19 2009	33	4	4	117.48	Vermoeidheid	0	0	0	1	0	1	0	0	0	1	0	5
17277	Mon Nov 16 18:19:23 2009	33	5	5	117.49	Woensdag	0	0	0	0	0	0	1	0	1	1	0	3
17277	Mon Nov 16 18:19:28 2009	33	6	4	117.49	Maandag	0	0	0	0	0	0	1	0	1	1	0	1
17277	Mon Nov 16 18:19:32 2009	33	7	4	117.48	Teneergeslagen	1	1	0	0	0	0	0	0	0	0	1	1
17277	Mon Nov 16 18:19:37 2009	33	8	7	117.49	Woensdag	0	0	0	0	0	0	1	1	0	0	1	3
17277	Mon Nov 16 18:19:41 2009	33	9	5	117.46	Buik- of maagkrampen	0	0	0	1	0	1	0	0	0	1	0	1
17277	Mon Nov 16 18:19:46 2009	33	10	4	117.49	Hoofdpijn	0	0	0	1	0	1	0	0	0	1	0	3
17277	Mon Nov 16 18:19:50 2009	33	11	4	117.50	Bang	1	1	0	0	0	0	0	0	0	0	1	1
17277	Mon Nov 16 18:19:55 2009	33	12	5	117.46	Bonzen van het hart	0	0	0	1	0	1	0	0	0	1	0	1
17277	Mon Nov 16 18:19:59 2009	33	13	4	117.48	Beschaamd	1	1	0	0	0	0	0	0	0	0	1	1
17277	Mon Nov 16 18:20:04 2009	33	14	4	117.43	Benauwd gevoel in en om de borst	0	0	0	1	0	1	0	0	0	1	0	1
17277	Mon Nov 16 18:20:08 2009	33	15	5	117.50	Vrijdag	0	0	0	0	0	0	1	1	0	0	1	5
17277	Mon Nov 16 18:20:58 2009	35	1	4	117.49	Hoofdpijn	0	0	0	1	0	1	0	0	0	1	0	3
17277	Mon Nov 16 18:21:03 2009	35	2	5	117.50	Bang	1	1	0	0	0	0	0	0	0	0	1	2
17277	Mon Nov 16 18:21:08 2009	35	3	4	117.49	Woensdag	0	0	0	0	0	0	1	1	0	0	1	3
17277	Mon Nov 16 18:21:12 2009	35	4	4	117.49	Woensdag	0	0	0	0	0	0	1	0	1	1	0	3
17277	Mon Nov 16 18:21:17 2009	35	5	4	117.48	Vlug geïrriteerd	1	1	0	0	0	0	0	0	0	0	1	2
17277	Mon Nov 16 18:21:21 2009	35	6	4	117.48	Teneergeslagen	1	1	0	0	0	0	0	0	0	0	1	2
17277	Mon Nov 16 18:21:26 2009	35	7	4	117.48	Vermoeidheid	0	0	0	1	0	1	0	0	0	1	0	5
17277	Mon Nov 16 18:21:30 2009	35	8	4	117.50	Vrijdag	0	0	0	0	0	0	1	1	0	0	1	5
17277	Mon Nov 16 18:21:35 2009	35	9	5	117.46	Bonzen van het hart	0	0	0	1	0	1	0	0	0	1	0	3
17277	Mon Nov 16 18:21:39 2009	35	10	4	117.49	Maandag	0	0	0	0	0	0	1	0	1	1	0	1
17277	Mon Nov 16 18:21:44 2009	35	11	4	117.46	Buik- of maagkrampen	0	0	0	1	0	1	0	0	0	1	0	1
17277	Mon Nov 16 18:21:48 2009	35	12	7	117.43	Benauwd gevoel in en om de borst	0	0	0	1	0	1	0	0	0	1	0	2
17277	Mon Nov 16 18:21:53 2009	35	13	4	117.48	Zenuwachtig	1	1	0	0	0	0	0	0	0	0	1	2
17277	Mon Nov 16 18:21:57 2009	35	14	4	117.48	Beschaamd	1	1	0	0	0	0	0	0	0	0	1	1
17277	Mon Nov 16 18:22:02 2009	35	15	5	117.50	Dinsdag	0	0	0	0	0	0	1	1	0	0	1	2
17277	Mon Nov 16 18:22:52 2009	37	1	4	117.49	Woensdag	0	0	0	0	0	0	1	0	1	1	0	3
17277	Mon Nov 16 18:22:56 2009	37	2	5	117.49	Maandag	0	0	0	0	0	0	1	0	1	1	0	1
17277	Mon Nov 16 18:23:01 2009	37	3	4	117.48	Vermoeidheid	0	0	0	1	0	1	0	0	0	1	0	5
17277	Mon Nov 16 18:23:05 2009	37	4	4	117.46	Buik- of maagkrampen	0	0	0	1	0	1	0	0	0	1	0	1
17277	Mon Nov 16 18:23:10 2009	37	5	5	117.50	Vrijdag	0	0	0	0	0	0	1	1	0	0	1	5
17277	Mon Nov 16 18:23:15 2009	37	6	4	117.50	Dinsdag	0	0	0	0	0	0	1	1	0	0	1	2
17277	Mon Nov 16 18:23:19 2009	37	7	4	117.48	Zenuwachtig	1	1	0	0	0	0	0	0	0	0	1	2
17277	Mon Nov 16 18:23:24 2009	37	8	4	117.48	Teneergeslagen	1	1	0	0	0	0	0	0	0	0	1	1
17277	Mon Nov 16 18:23:28 2009	37	9	5	117.50	Bang	1	1	0	0	0	0	0	0	0	0	1	1
17277	Mon Nov 16 18:23:33 2009	37	10	4	117.46	Bonzen van het hart	0	0	0	1	0	1	0	0	0	1	0	1
17277	Mon Nov 16 18:23:37 2009	37	11	4	117.48	Vlug geïrriteerd	1	1	0	0	0	0	0	0	0	0	1	2
17277	Mon Nov 16 18:23:42 2009	37	12	5	117.49	Woensdag	0	0	0	0	0	0	1	1	0	0	1	3
17277	Mon Nov 16 18:23:46 2009	37	13	4	117.43	Benauwd gevoel in en om de borst	0	0	0	1	0	1	0	0	0	1	0	1
17277	Mon Nov 16 18:23:51 2009	37	14	4	117.49	Hoofdpijn	0	0	0	1	0	1	0	0	0	1	0	3
17277	Mon Nov 16 18:23:55 2009	37	15	4	117.48	Beschaamd	1	1	0	0	0	0	0	0	0	0	1	1
17277	Mon Nov 16 18:26:11 2009	39	1	4	117.49	Bedroefd	1	0	1	0	0	0	0	0	0	1	0	1
17277	Mon Nov 16 18:26:16 2009	39	2	5	117.49	Gespannen	1	0	1	0	0	0	0	0	0	1	0	1
17277	Mon Nov 16 18:26:20 2009	39	3	4	117.50	Angstig	1	0	1	0	0	0	0	0	0	1	0	1
17277	Mon Nov 16 18:26:25 2009	39	4	4	117.50	Vijandig	1	0	1	0	0	0	0	0	0	1	0	1
17277	Mon Nov 16 18:26:29 2009	39	5	5	117.49	Donderdag	0	0	0	0	0	0	1	1	0	0	1	4
17277	Mon Nov 16 18:26:34 2009	39	6	4	117.46	Buik- of maagkrampen	0	0	0	1	0	1	0	0	0	1	0	1
17277	Mon Nov 16 18:26:38 2009	39	7	5	117.49	Hoofdpijn	0	0	0	1	0	1	0	0	0	1	0	4
17277	Mon Nov 16 18:26:43 2009	39	8	5	117.49	Maandag	0	0	0	0	0	0	1	0	1	1	0	1
17277	Mon Nov 16 18:26:48 2009	39	9	4	117.50	Vrijdag	0	0	0	0	0	0	1	0	1	1	0	5
17277	Mon Nov 16 18:26:52 2009	39	10	4	117.43	Benauwd gevoel in en om de borst	0	0	0	1	0	1	0	0	0	1	0	1
17277	Mon Nov 16 18:26:57 2009	39	11	4	117.46	Bonzen van het hart	0	0	0	1	0	1	0	0	0	1	0	1
17277	Mon Nov 16 18:27:01 2009	39	12	5	117.49	Woensdag	0	0	0	0	0	0	1	1	0	0	1	3
17277	Mon Nov 16 18:27:06 2009	39	13	4	117.50	Schuldig	1	0	1	0	0	0	0	0	0	1	0	1
17277	Mon Nov 16 18:27:10 2009	39	14	6	117.48	Vermoeidheid	0	0	0	1	0	1	0	0	0	1	0	5
17277	Mon Nov 16 18:27:15 2009	39	15	5	117.49	Donderdag	0	0	0	0	0	0	1	0	1	1	0	4
17277	Mon Nov 16 18:28:05 2009	41	1	5	117.43	Benauwd gevoel in en om de borst	0	0	0	1	0	1	0	0	0	1	0	1
17277	Mon Nov 16 18:28:09 2009	41	2	4	117.49	Woensdag	0	0	0	0	0	0	1	1	0	0	1	3
17277	Mon Nov 16 18:28:14 2009	41	3	4	117.49	Hoofdpijn	0	0	0	1	0	1	0	0	0	1	0	3
17277	Mon Nov 16 18:28:18 2009	41	4	5	117.50	Angstig	1	0	1	0	0	0	0	0	0	1	0	1
17277	Mon Nov 16 18:28:23 2009	41	5	4	117.48	Vermoeidheid	0	0	0	1	0	1	0	0	0	1	0	5
17277	Mon Nov 16 18:28:27 2009	41	6	4	117.49	Maandag	0	0	0	0	0	0	1	0	1	1	0	1
17277	Mon Nov 16 18:28:32 2009	41	7	4	117.50	Schuldig	1	0	1	0	0	0	0	0	0	1	0	1
17277	Mon Nov 16 18:28:37 2009	41	8	7	117.49	Gespannen	1	0	1	0	0	0	0	0	0	1	0	1
17277	Mon Nov 16 18:28:41 2009	41	9	4	117.50	Vijandig	1	0	1	0	0	0	0	0	0	1	0	1
17277	Mon Nov 16 18:28:46 2009	41	10	4	117.46	Bonzen van het hart	0	0	0	1	0	1	0	0	0	1	0	1
17277	Mon Nov 16 18:28:50 2009	41	11	5	117.46	Buik- of maagkrampen	0	0	0	1	0	1	0	0	0	1	0	1
17277	Mon Nov 16 18:28:55 2009	41	12	4	117.50	Vrijdag	0	0	0	0	0	0	1	0	1	1	0	5
17277	Mon Nov 16 18:28:59 2009	41	13	4	117.49	Donderdag	0	0	0	0	0	0	1	1	0	0	1	4
17277	Mon Nov 16 18:29:04 2009	41	14	4	117.49	Bedroefd	1	0	1	0	0	0	0	0	0	1	0	1
17277	Mon Nov 16 18:29:08 2009	41	15	5	117.49	Donderdag	0	0	0	0	0	0	1	0	1	1	0	4
17277	Mon Nov 16 18:29:58 2009	43	1	5	117.49	Donderdag	0	0	0	0	0	0	1	1	0	0	1	4
17277	Mon Nov 16 18:30:03 2009	43	2	4	117.49	Donderdag	0	0	0	0	0	0	1	0	1	1	0	4
17277	Mon Nov 16 18:30:07 2009	43	3	4	117.50	Angstig	1	0	1	0	0	0	0	0	0	1	0	1
17277	Mon Nov 16 18:30:12 2009	43	4	5	117.49	Hoofdpijn	0	0	0	1	0	1	0	0	0	1	0	4
17277	Mon Nov 16 18:30:16 2009	43	5	4	117.50	Vrijdag	0	0	0	0	0	0	1	0	1	1	0	5
17277	Mon Nov 16 18:30:21 2009	43	6	6	117.50	Vijandig	1	0	1	0	0	0	0	0	0	1	0	2
17277	Mon Nov 16 18:30:25 2009	43	7	5	117.49	Maandag	0	0	0	0	0	0	1	0	1	1	0	1
17277	Mon Nov 16 18:30:30 2009	43	8	5	117.49	Bedroefd	1	0	1	0	0	0	0	0	0	1	0	1
17277	Mon Nov 16 18:30:35 2009	43	9	5	117.46	Bonzen van het hart	0	0	0	1	0	1	0	0	0	1	0	1
17277	Mon Nov 16 18:30:39 2009	43	10	6	117.43	Benauwd gevoel in en om de borst	0	0	0	1	0	1	0	0	0	1	0	1
17277	Mon Nov 16 18:30:44 2009	43	11	5	117.49	Gespannen	1	0	1	0	0	0	0	0	0	1	0	1
17277	Mon Nov 16 18:30:48 2009	43	12	4	117.46	Buik- of maagkrampen	0	0	0	1	0	1	0	0	0	1	0	1
17277	Mon Nov 16 18:30:53 2009	43	13	4	117.48	Vermoeidheid	0	0	0	1	0	1	0	0	0	1	0	5
17277	Mon Nov 16 18:30:57 2009	43	14	4	117.50	Schuldig	1	0	1	0	0	0	0	0	0	1	0	1
17277	Mon Nov 16 18:31:02 2009	43	15	5	117.49	Woensdag	0	0	0	0	0	0	1	1	0	0	1	3
17277	Mon Nov 16 18:31:52 2009	45	1	4	117.48	Zenuwachtig	1	1	0	0	0	0	0	0	0	0	1	2
17277	Mon Nov 16 18:31:56 2009	45	2	5	117.50	Spierpijn	0	0	0	1	1	0	0	0	0	0	1	3
17277	Mon Nov 16 18:32:01 2009	45	3	4	117.48	Teneergeslagen	1	1	0	0	0	0	0	0	0	0	1	3
17277	Mon Nov 16 18:32:05 2009	45	4	4	117.48	Misselijkheid	0	0	0	1	1	0	0	0	0	0	1	1
17277	Mon Nov 16 18:32:10 2009	45	5	6	117.49	Woensdag	0	0	0	0	0	0	1	0	1	1	0	3
17277	Mon Nov 16 18:32:14 2009	45	6	6	117.49	Maandag	0	0	0	0	0	0	1	1	0	0	1	1
17277	Mon Nov 16 18:32:19 2009	45	7	5	117.48	Beschaamd	1	1	0	0	0	0	0	0	0	0	1	1
17277	Mon Nov 16 18:32:23 2009	45	8	4	117.41	Onvoldoende diep kunnen doorademen	0	0	0	1	1	0	0	0	0	0	1	1
17277	Mon Nov 16 18:32:28 2009	45	9	5	117.50	Dinsdag	0	0	0	0	0	0	1	1	0	0	1	2
17277	Mon Nov 16 18:32:33 2009	45	10	4	117.48	Snelle hartslag	0	0	0	1	1	0	0	0	0	0	1	2
17277	Mon Nov 16 18:32:37 2009	45	11	4	117.48	Duizeligheid	0	0	0	1	1	0	0	0	0	0	1	1
17277	Mon Nov 16 18:32:42 2009	45	12	5	117.50	Dinsdag	0	0	0	0	0	0	1	0	1	1	0	2
17277	Mon Nov 16 18:32:46 2009	45	13	5	117.48	Vlug geïrriteerd	1	1	0	0	0	0	0	0	0	0	1	3
17277	Mon Nov 16 18:32:51 2009	45	14	4	117.50	Bang	1	1	0	0	0	0	0	0	0	0	1	1
17277	Mon Nov 16 18:32:55 2009	45	15	5	117.50	Vrijdag	0	0	0	0	0	0	1	1	0	0	1	5
17277	Mon Nov 16 18:33:45 2009	47	1	4	117.48	Snelle hartslag	0	0	0	1	1	0	0	0	0	0	1	1
17277	Mon Nov 16 18:33:50 2009	47	2	5	117.49	Woensdag	0	0	0	0	0	0	1	0	1	1	0	3
17277	Mon Nov 16 18:33:54 2009	47	3	8	117.50	Vrijdag	0	0	0	0	0	0	1	1	0	0	1	5
17277	Mon Nov 16 18:33:59 2009	47	4	4	117.48	Duizeligheid	0	0	0	1	1	0	0	0	0	0	1	1
17277	Mon Nov 16 18:34:03 2009	47	5	4	117.50	Spierpijn	0	0	0	1	1	0	0	0	0	0	1	2
17277	Mon Nov 16 18:34:08 2009	47	6	5	117.49	Maandag	0	0	0	0	0	0	1	1	0	0	1	1
17277	Mon Nov 16 18:34:12 2009	47	7	6	117.48	Misselijkheid	0	0	0	1	1	0	0	0	0	0	1	1
17277	Mon Nov 16 18:34:17 2009	47	8	4	117.48	Zenuwachtig	1	1	0	0	0	0	0	0	0	0	1	3
17277	Mon Nov 16 18:34:21 2009	47	9	6	117.50	Bang	1	1	0	0	0	0	0	0	0	0	1	1
17277	Mon Nov 16 18:34:26 2009	47	10	6	117.50	Dinsdag	0	0	0	0	0	0	1	1	0	0	1	2
17277	Mon Nov 16 18:34:30 2009	47	11	4	117.41	Onvoldoende diep kunnen doorademen	0	0	0	1	1	0	0	0	0	0	1	1
17277	Mon Nov 16 18:34:35 2009	47	12	5	117.48	Teneergeslagen	1	1	0	0	0	0	0	0	0	0	1	1
17277	Mon Nov 16 18:34:40 2009	47	13	4	117.48	Beschaamd	1	1	0	0	0	0	0	0	0	0	1	1
17277	Mon Nov 16 18:34:44 2009	47	14	6	117.48	Vlug geïrriteerd	1	1	0	0	0	0	0	0	0	0	1	2
17277	Mon Nov 16 18:34:49 2009	47	15	5	117.50	Dinsdag	0	0	0	0	0	0	1	0	1	1	0	2
17277	Mon Nov 16 18:35:39 2009	49	1	4	117.49	Maandag	0	0	0	0	0	0	1	1	0	0	1	1
17277	Mon Nov 16 18:35:43 2009	49	2	4	117.50	Vrijdag	0	0	0	0	0	0	1	1	0	0	1	5
17277	Mon Nov 16 18:35:48 2009	49	3	5	117.50	Dinsdag	0	0	0	0	0	0	1	1	0	0	1	2
17277	Mon Nov 16 18:35:52 2009	49	4	7	117.48	Vlug geïrriteerd	1	1	0	0	0	0	0	0	0	0	1	3
17277	Mon Nov 16 18:35:57 2009	49	5	5	117.49	Woensdag	0	0	0	0	0	0	1	0	1	1	0	3
17277	Mon Nov 16 18:36:01 2009	49	6	4	117.50	Spierpijn	0	0	0	1	1	0	0	0	0	0	1	3
17277	Mon Nov 16 18:36:06 2009	49	7	5	117.48	Beschaamd	1	1	0	0	0	0	0	0	0	0	1	1
17277	Mon Nov 16 18:36:10 2009	49	8	5	117.48	Snelle hartslag	0	0	0	1	1	0	0	0	0	0	1	1
17277	Mon Nov 16 18:36:15 2009	49	9	4	117.41	Onvoldoende diep kunnen doorademen	0	0	0	1	1	0	0	0	0	0	1	1
17277	Mon Nov 16 18:36:19 2009	49	10	4	117.50	Bang	1	1	0	0	0	0	0	0	0	0	1	1
17277	Mon Nov 16 18:36:24 2009	49	11	7	117.48	Teneergeslagen	1	1	0	0	0	0	0	0	0	0	1	1
17277	Mon Nov 16 18:36:29 2009	49	12	9	117.48	Zenuwachtig	1	1	0	0	0	0	0	0	0	0	1	3
17277	Mon Nov 16 18:36:33 2009	49	13	4	117.48	Misselijkheid	0	0	0	1	1	0	0	0	0	0	1	1
17277	Mon Nov 16 18:36:38 2009	49	14	4	117.48	Duizeligheid	0	0	0	1	1	0	0	0	0	0	1	1
17277	Mon Nov 16 18:36:42 2009	49	15	4	117.50	Dinsdag	0	0	0	0	0	0	1	0	1	1	0	2
17277	Mon Nov 16 18:39:20 2009	51	1	4	117.48	Beschaamd	1	1	0	0	0	0	0	0	0	0	1	1
17277	Mon Nov 16 18:39:25 2009	51	2	6	117.49	Maandag	0	0	0	0	0	0	1	1	0	0	1	1
17277	Mon Nov 16 18:39:29 2009	51	3	4	117.48	Zenuwachtig	1	1	0	0	0	0	0	0	0	0	1	3
17277	Mon Nov 16 18:39:34 2009	51	4	6	117.50	Dinsdag	0	0	0	0	0	0	1	0	1	1	0	2
17277	Mon Nov 16 18:39:39 2009	51	5	6	117.48	Teneergeslagen	1	1	0	0	0	0	0	0	0	0	1	1
17277	Mon Nov 16 18:39:43 2009	51	6	5	117.50	Bang	1	1	0	0	0	0	0	0	0	0	1	1
17277	Mon Nov 16 18:39:48 2009	51	7	4	117.50	Spierpijn	0	0	0	1	1	0	0	0	0	0	1	4
17277	Mon Nov 16 18:39:52 2009	51	8	6	117.48	Duizeligheid	0	0	0	1	1	0	0	0	0	0	1	1
17277	Mon Nov 16 18:39:57 2009	51	9	5	117.50	Vrijdag	0	0	0	0	0	0	1	0	1	1	0	5
17277	Mon Nov 16 18:40:01 2009	51	10	4	117.49	Woensdag	0	0	0	0	0	0	1	0	1	1	0	3
17277	Mon Nov 16 18:40:06 2009	51	11	4	117.48	Snelle hartslag	0	0	0	1	1	0	0	0	0	0	1	1
17277	Mon Nov 16 18:40:10 2009	51	12	5	117.41	Onvoldoende diep kunnen doorademen	0	0	0	1	1	0	0	0	0	0	1	1
17277	Mon Nov 16 18:40:15 2009	51	13	5	117.49	Donderdag	0	0	0	0	0	0	1	0	1	1	0	4
17277	Mon Nov 16 18:40:19 2009	51	14	4	117.48	Misselijkheid	0	0	0	1	1	0	0	0	0	0	1	1
17277	Mon Nov 16 18:40:24 2009	51	15	4	117.48	Vlug geïrriteerd	1	1	0	0	0	0	0	0	0	0	1	3
17277	Mon Nov 16 18:41:14 2009	53	1	4	117.48	Vlug geïrriteerd	1	1	0	0	0	0	0	0	0	0	1	3
17277	Mon Nov 16 18:41:18 2009	53	2	4	117.41	Onvoldoende diep kunnen doorademen	0	0	0	1	1	0	0	0	0	0	1	1
17277	Mon Nov 16 18:41:23 2009	53	3	4	117.50	Bang	1	1	0	0	0	0	0	0	0	0	1	1
17277	Mon Nov 16 18:41:27 2009	53	4	5	117.49	Woensdag	0	0	0	0	0	0	1	0	1	1	0	3
17277	Mon Nov 16 18:41:32 2009	53	5	4	117.50	Spierpijn	0	0	0	1	1	0	0	0	0	0	1	4
17277	Mon Nov 16 18:41:37 2009	53	6	4	117.48	Duizeligheid	0	0	0	1	1	0	0	0	0	0	1	1
17277	Mon Nov 16 18:41:41 2009	53	7	5	117.49	Maandag	0	0	0	0	0	0	1	1	0	0	1	1
17277	Mon Nov 16 18:41:46 2009	53	8	5	117.50	Dinsdag	0	0	0	0	0	0	1	0	1	1	0	2
17277	Mon Nov 16 18:41:50 2009	53	9	4	117.48	Teneergeslagen	1	1	0	0	0	0	0	0	0	0	1	1
17277	Mon Nov 16 18:41:55 2009	53	10	4	117.48	Zenuwachtig	1	1	0	0	0	0	0	0	0	0	1	2
17277	Mon Nov 16 18:41:59 2009	53	11	5	117.48	Misselijkheid	0	0	0	1	1	0	0	0	0	0	1	1
17277	Mon Nov 16 18:42:04 2009	53	12	4	117.48	Snelle hartslag	0	0	0	1	1	0	0	0	0	0	1	1
17277	Mon Nov 16 18:42:08 2009	53	13	5	117.49	Donderdag	0	0	0	0	0	0	1	0	1	1	0	4
17277	Mon Nov 16 18:42:13 2009	53	14	5	117.48	Beschaamd	1	1	0	0	0	0	0	0	0	0	1	1
17277	Mon Nov 16 18:42:17 2009	53	15	4	117.50	Vrijdag	0	0	0	0	0	0	1	0	1	1	0	5
17277	Mon Nov 16 18:43:07 2009	55	1	4	117.48	Teneergeslagen	1	1	0	0	0	0	0	0	0	0	1	1
17277	Mon Nov 16 18:43:12 2009	55	2	5	117.48	Misselijkheid	0	0	0	1	1	0	0	0	0	0	1	1
17277	Mon Nov 16 18:43:16 2009	55	3	6	117.50	Dinsdag	0	0	0	0	0	0	1	0	1	1	0	2
17277	Mon Nov 16 18:43:21 2009	55	4	4	117.48	Duizeligheid	0	0	0	1	1	0	0	0	0	0	1	1
17277	Mon Nov 16 18:43:25 2009	55	5	5	117.49	Maandag	0	0	0	0	0	0	1	1	0	0	1	1
17277	Mon Nov 16 18:43:30 2009	55	6	5	117.48	Snelle hartslag	0	0	0	1	1	0	0	0	0	0	1	1
17277	Mon Nov 16 18:43:34 2009	55	7	4	117.49	Donderdag	0	0	0	0	0	0	1	0	1	1	0	4
17277	Mon Nov 16 18:43:39 2009	55	8	4	117.49	Woensdag	0	0	0	0	0	0	1	0	1	1	0	3
17277	Mon Nov 16 18:43:44 2009	55	9	4	117.50	Spierpijn	0	0	0	1	1	0	0	0	0	0	1	4
17277	Mon Nov 16 18:43:48 2009	55	10	5	117.48	Vlug geïrriteerd	1	1	0	0	0	0	0	0	0	0	1	4
17277	Mon Nov 16 18:43:53 2009	55	11	4	117.50	Bang	1	1	0	0	0	0	0	0	0	0	1	1
17277	Mon Nov 16 18:43:57 2009	55	12	6	117.48	Beschaamd	1	1	0	0	0	0	0	0	0	0	1	1
17277	Mon Nov 16 18:44:02 2009	55	13	5	117.41	Onvoldoende diep kunnen doorademen	0	0	0	1	1	0	0	0	0	0	1	1
17277	Mon Nov 16 18:44:06 2009	55	14	4	117.50	Vrijdag	0	0	0	0	0	0	1	0	1	1	0	5
17277	Mon Nov 16 18:44:11 2009	55	15	6	117.48	Zenuwachtig	1	1	0	0	0	0	0	0	0	0	1	4
17277	Mon Nov 16 18:45:01 2009	57	1	4	117.50	Schuldig	1	0	1	0	0	0	0	0	0	1	0	1
17277	Mon Nov 16 18:45:05 2009	57	2	5	117.43	Benauwd gevoel in en om de borst	0	0	0	1	0	1	0	0	0	1	0	1
17277	Mon Nov 16 18:45:10 2009	57	3	4	117.50	Angstig	1	0	1	0	0	0	0	0	0	1	0	1
17277	Mon Nov 16 18:45:14 2009	57	4	5	117.50	Dinsdag	0	0	0	0	0	0	1	1	0	0	1	2
17277	Mon Nov 16 18:45:19 2009	57	5	7	117.48	Vermoeidheid	0	0	0	1	0	1	0	0	0	1	0	4
17277	Mon Nov 16 18:45:23 2009	57	6	4	117.49	Woensdag	0	0	0	0	0	0	1	1	0	0	1	3
17277	Mon Nov 16 18:45:28 2009	57	7	4	117.46	Bonzen van het hart	0	0	0	1	0	1	0	0	0	1	0	1
17277	Mon Nov 16 18:45:33 2009	57	8	6	117.46	Buik- of maagkrampen	0	0	0	1	0	1	0	0	0	1	0	1
17277	Mon Nov 16 18:45:37 2009	57	9	7	117.49	Donderdag	0	0	0	0	0	0	1	1	0	0	1	4
17277	Mon Nov 16 18:45:42 2009	57	10	5	117.50	Vrijdag	0	0	0	0	0	0	1	1	0	0	1	5
17277	Mon Nov 16 18:45:46 2009	57	11	4	117.50	Vijandig	1	0	1	0	0	0	0	0	0	1	0	2
17277	Mon Nov 16 18:45:51 2009	57	12	4	117.49	Gespannen	1	0	1	0	0	0	0	0	0	1	0	2
17277	Mon Nov 16 18:45:55 2009	57	13	4	117.49	Maandag	0	0	0	0	0	0	1	0	1	1	0	1
17277	Mon Nov 16 18:46:00 2009	57	14	4	117.49	Bedroefd	1	0	1	0	0	0	0	0	0	1	0	1
17277	Mon Nov 16 18:46:04 2009	57	15	4	117.49	Hoofdpijn	0	0	0	1	0	1	0	0	0	1	0	4
17277	Mon Nov 16 18:46:54 2009	59	1	4	117.50	Vrijdag	0	0	0	0	0	0	1	1	0	0	1	5
17277	Mon Nov 16 18:46:59 2009	59	2	5	117.48	Vermoeidheid	0	0	0	1	0	1	0	0	0	1	0	5
17277	Mon Nov 16 18:47:03 2009	59	3	6	117.46	Bonzen van het hart	0	0	0	1	0	1	0	0	0	1	0	2
17277	Mon Nov 16 18:47:08 2009	59	4	6	117.43	Benauwd gevoel in en om de borst	0	0	0	1	0	1	0	0	0	1	0	1
17277	Mon Nov 16 18:47:12 2009	59	5	4	117.50	Vijandig	1	0	1	0	0	0	0	0	0	1	0	2
17277	Mon Nov 16 18:47:17 2009	59	6	5	117.49	Maandag	0	0	0	0	0	0	1	0	1	1	0	1
17277	Mon Nov 16 18:47:21 2009	59	7	4	117.49	Woensdag	0	0	0	0	0	0	1	1	0	0	1	3
17277	Mon Nov 16 18:47:26 2009	59	8	4	117.50	Schuldig	1	0	1	0	0	0	0	0	0	1	0	1
17277	Mon Nov 16 18:47:31 2009	59	9	5	117.49	Bedroefd	1	0	1	0	0	0	0	0	0	1	0	1
17277	Mon Nov 16 18:47:35 2009	59	10	6	117.49	Gespannen	1	0	1	0	0	0	0	0	0	1	0	3
17277	Mon Nov 16 18:47:40 2009	59	11	5	117.49	Hoofdpijn	0	0	0	1	0	1	0	0	0	1	0	4
17277	Mon Nov 16 18:47:44 2009	59	12	5	117.46	Buik- of maagkrampen	0	0	0	1	0	1	0	0	0	1	0	2
17277	Mon Nov 16 18:47:49 2009	59	13	5	117.50	Angstig	1	0	1	0	0	0	0	0	0	1	0	1
17277	Mon Nov 16 18:47:53 2009	59	14	4	117.50	Dinsdag	0	0	0	0	0	0	1	1	0	0	1	2
17277	Mon Nov 16 18:47:58 2009	59	15	5	117.49	Donderdag	0	0	0	0	0	0	1	1	0	0	1	4
17277	Mon Nov 16 18:48:48 2009	61	1	4	117.46	Bonzen van het hart	0	0	0	1	0	1	0	0	0	1	0	1
17277	Mon Nov 16 18:48:52 2009	61	2	4	117.49	Maandag	0	0	0	0	0	0	1	0	1	1	0	1
17277	Mon Nov 16 18:48:57 2009	61	3	6	117.50	Schuldig	1	0	1	0	0	0	0	0	0	1	0	1
17277	Mon Nov 16 18:49:01 2009	61	4	4	117.49	Gespannen	1	0	1	0	0	0	0	0	0	1	0	3
17277	Mon Nov 16 18:49:06 2009	61	5	4	117.48	Vermoeidheid	0	0	0	1	0	1	0	0	0	1	0	5
17277	Mon Nov 16 18:49:10 2009	61	6	4	117.50	Angstig	1	0	1	0	0	0	0	0	0	1	0	1
17277	Mon Nov 16 18:49:15 2009	61	7	5	117.49	Woensdag	0	0	0	0	0	0	1	1	0	0	1	3
17277	Mon Nov 16 18:49:19 2009	61	8	4	117.49	Donderdag	0	0	0	0	0	0	1	1	0	0	1	4
17277	Mon Nov 16 18:49:24 2009	61	9	4	117.50	Vrijdag	0	0	0	0	0	0	1	1	0	0	1	5
17277	Mon Nov 16 18:49:29 2009	61	10	9	117.46	Buik- of maagkrampen	0	0	0	1	0	1	0	0	0	1	0	2
17277	Mon Nov 16 18:49:33 2009	61	11	4	117.49	Hoofdpijn	0	0	0	1	0	1	0	0	0	1	0	4
17277	Mon Nov 16 18:49:38 2009	61	12	4	117.50	Vijandig	1	0	1	0	0	0	0	0	0	1	0	1
17277	Mon Nov 16 18:49:42 2009	61	13	5	117.50	Dinsdag	0	0	0	0	0	0	1	1	0	0	1	2
17277	Mon Nov 16 18:49:47 2009	61	14	5	117.49	Bedroefd	1	0	1	0	0	0	0	0	0	1	0	1
17277	Mon Nov 16 18:49:51 2009	61	15	4	117.43	Benauwd gevoel in en om de borst	0	0	0	1	0	1	0	0	0	1	0	1
17277	Mon Nov 16 18:52:14 2009	63	1	4	117.48	Zenuwachtig	1	1	0	0	0	0	0	0	0	0	1	3
17277	Mon Nov 16 18:52:18 2009	63	2	4	117.48	Vermoeidheid	0	0	0	1	0	1	0	0	0	1	0	5
17277	Mon Nov 16 18:52:23 2009	63	3	4	117.48	Vlug geïrriteerd	1	1	0	0	0	0	0	0	0	0	1	3
17277	Mon Nov 16 18:52:28 2009	63	4	4	117.46	Buik- of maagkrampen	0	0	0	1	0	1	0	0	0	1	0	2
17277	Mon Nov 16 18:52:32 2009	63	5	7	117.48	Beschaamd	1	1	0	0	0	0	0	0	0	0	1	1
17277	Mon Nov 16 18:52:37 2009	63	6	4	117.46	Bonzen van het hart	0	0	0	1	0	1	0	0	0	1	0	1
17277	Mon Nov 16 18:52:41 2009	63	7	4	117.49	Hoofdpijn	0	0	0	1	0	1	0	0	0	1	0	4
17277	Mon Nov 16 18:52:46 2009	63	8	5	117.49	Woensdag	0	0	0	0	0	0	1	0	1	1	0	3
17277	Mon Nov 16 18:52:50 2009	63	9	4	117.50	Vrijdag	0	0	0	0	0	0	1	0	1	1	0	5
17277	Mon Nov 16 18:52:55 2009	63	10	4	117.43	Benauwd gevoel in en om de borst	0	0	0	1	0	1	0	0	0	1	0	1
17277	Mon Nov 16 18:52:59 2009	63	11	5	117.49	Maandag	0	0	0	0	0	0	1	1	0	0	1	1
17277	Mon Nov 16 18:53:04 2009	63	12	5	117.49	Donderdag	0	0	0	0	0	0	1	1	0	0	1	4
17277	Mon Nov 16 18:53:08 2009	63	13	4	117.50	Bang	1	1	0	0	0	0	0	0	0	0	1	1
17277	Mon Nov 16 18:53:13 2009	63	14	5	117.50	Dinsdag	0	0	0	0	0	0	1	1	0	0	1	2
17277	Mon Nov 16 18:53:17 2009	63	15	5	117.48	Teneergeslagen	1	1	0	0	0	0	0	0	0	0	1	1
17277	Mon Nov 16 18:54:07 2009	65	1	4	117.50	Dinsdag	0	0	0	0	0	0	1	1	0	0	1	2
17277	Mon Nov 16 18:54:12 2009	65	2	4	117.48	Teneergeslagen	1	1	0	0	0	0	0	0	0	0	1	1
17277	Mon Nov 16 18:54:16 2009	65	3	7	117.48	Zenuwachtig	1	1	0	0	0	0	0	0	0	0	1	3
17277	Mon Nov 16 18:54:21 2009	65	4	4	117.46	Buik- of maagkrampen	0	0	0	1	0	1	0	0	0	1	0	2
17277	Mon Nov 16 18:54:26 2009	65	5	4	117.43	Benauwd gevoel in en om de borst	0	0	0	1	0	1	0	0	0	1	0	2
17277	Mon Nov 16 18:54:30 2009	65	6	5	117.49	Donderdag	0	0	0	0	0	0	1	1	0	0	1	4
17277	Mon Nov 16 18:54:35 2009	65	7	4	117.50	Bang	1	1	0	0	0	0	0	0	0	0	1	1
17277	Mon Nov 16 18:54:39 2009	65	8	4	117.46	Bonzen van het hart	0	0	0	1	0	1	0	0	0	1	0	2
17277	Mon Nov 16 18:54:44 2009	65	9	5	117.49	Maandag	0	0	0	0	0	0	1	1	0	0	1	1
17277	Mon Nov 16 18:54:48 2009	65	10	5	117.48	Vlug geïrriteerd	1	1	0	0	0	0	0	0	0	0	1	3
17277	Mon Nov 16 18:54:53 2009	65	11	4	117.48	Vermoeidheid	0	0	0	1	0	1	0	0	0	1	0	5
17277	Mon Nov 16 18:54:57 2009	65	12	6	117.49	Hoofdpijn	0	0	0	1	0	1	0	0	0	1	0	4
17277	Mon Nov 16 18:55:02 2009	65	13	5	117.49	Woensdag	0	0	0	0	0	0	1	0	1	1	0	3
17277	Mon Nov 16 18:55:06 2009	65	14	4	117.48	Beschaamd	1	1	0	0	0	0	0	0	0	0	1	1
17277	Mon Nov 16 18:55:11 2009	65	15	6	117.50	Vrijdag	0	0	0	0	0	0	1	0	1	1	0	5
17277	Mon Nov 16 18:56:01 2009	67	1	4	117.48	Vermoeidheid	0	0	0	1	0	1	0	0	0	1	0	5
17277	Mon Nov 16 18:56:05 2009	67	2	4	117.48	Vlug geïrriteerd	1	1	0	0	0	0	0	0	0	0	1	4
17277	Mon Nov 16 18:56:10 2009	67	3	5	117.50	Vrijdag	0	0	0	0	0	0	1	0	1	1	0	5
17277	Mon Nov 16 18:56:14 2009	67	4	5	117.49	Donderdag	0	0	0	0	0	0	1	1	0	0	1	4
17277	Mon Nov 16 18:56:19 2009	67	5	4	117.46	Buik- of maagkrampen	0	0	0	1	0	1	0	0	0	1	0	2
17277	Mon Nov 16 18:56:24 2009	67	6	6	117.48	Beschaamd	1	1	0	0	0	0	0	0	0	0	1	1
17277	Mon Nov 16 18:56:28 2009	67	7	5	117.49	Maandag	0	0	0	0	0	0	1	1	0	0	1	1
17277	Mon Nov 16 18:56:33 2009	67	8	5	117.50	Dinsdag	0	0	0	0	0	0	1	1	0	0	1	2
17277	Mon Nov 16 18:56:37 2009	67	9	4	117.48	Teneergeslagen	1	1	0	0	0	0	0	0	0	0	1	1
17277	Mon Nov 16 18:56:42 2009	67	10	6	117.49	Woensdag	0	0	0	0	0	0	1	0	1	1	0	3
17277	Mon Nov 16 18:56:46 2009	67	11	5	117.48	Zenuwachtig	1	1	0	0	0	0	0	0	0	0	1	3
17277	Mon Nov 16 18:56:51 2009	67	12	5	117.49	Hoofdpijn	0	0	0	1	0	1	0	0	0	1	0	4
17277	Mon Nov 16 18:56:55 2009	67	13	4	117.43	Benauwd gevoel in en om de borst	0	0	0	1	0	1	0	0	0	1	0	2
17277	Mon Nov 16 18:57:00 2009	67	14	4	117.50	Bang	1	1	0	0	0	0	0	0	0	0	1	2
17277	Mon Nov 16 18:57:04 2009	67	15	4	117.46	Bonzen van het hart	0	0	0	1	0	1	0	0	0	1	0	2
17277	Mon Nov 16 18:57:54 2009	69	1	4	117.49	Maandag	0	0	0	0	0	0	1	0	1	1	0	1
17277	Mon Nov 16 18:57:59 2009	69	2	5	117.49	Bedroefd	1	0	1	0	0	0	0	0	0	1	0	1
17277	Mon Nov 16 18:58:03 2009	69	3	4	117.50	Dinsdag	0	0	0	0	0	0	1	0	1	1	0	2
17277	Mon Nov 16 18:58:08 2009	69	4	5	117.49	Gespannen	1	0	1	0	0	0	0	0	0	1	0	2
17277	Mon Nov 16 18:58:12 2009	69	5	4	117.50	Vijandig	1	0	1	0	0	0	0	0	0	1	0	1
17277	Mon Nov 16 18:58:17 2009	69	6	4	117.49	Donderdag	0	0	0	0	0	0	1	0	1	1	0	4
17277	Mon Nov 16 18:58:22 2009	69	7	4	117.50	Angstig	1	0	1	0	0	0	0	0	0	1	0	1
17277	Mon Nov 16 18:58:26 2009	69	8	4	117.48	Duizeligheid	0	0	0	1	1	0	0	0	0	0	1	1
17277	Mon Nov 16 18:58:31 2009	69	9	5	117.50	Schuldig	1	0	1	0	0	0	0	0	0	1	0	1
17277	Mon Nov 16 18:58:35 2009	69	10	4	117.50	Vrijdag	0	0	0	0	0	0	1	1	0	0	1	5
17277	Mon Nov 16 18:58:40 2009	69	11	4	117.48	Misselijkheid	0	0	0	1	1	0	0	0	0	0	1	1
17277	Mon Nov 16 18:58:44 2009	69	12	5	117.41	Onvoldoende diep kunnen doorademen	0	0	0	1	1	0	0	0	0	0	1	1
17277	Mon Nov 16 18:58:49 2009	69	13	4	117.50	Spierpijn	0	0	0	1	1	0	0	0	0	0	1	3
17277	Mon Nov 16 18:58:53 2009	69	14	4	117.49	Woensdag	0	0	0	0	0	0	1	1	0	0	1	3
17277	Mon Nov 16 18:58:58 2009	69	15	4	117.48	Snelle hartslag	0	0	0	1	1	0	0	0	0	0	1	1
17277	Mon Nov 16 18:59:48 2009	71	1	4	117.50	Angstig	1	0	1	0	0	0	0	0	0	1	0	1
17277	Mon Nov 16 18:59:52 2009	71	2	7	117.49	Gespannen	1	0	1	0	0	0	0	0	0	1	0	2
17277	Mon Nov 16 18:59:57 2009	71	3	5	117.49	Donderdag	0	0	0	0	0	0	1	0	1	1	0	4
17277	Mon Nov 16 19:00:01 2009	71	4	5	117.48	Misselijkheid	0	0	0	1	1	0	0	0	0	0	1	1
17277	Mon Nov 16 19:00:06 2009	71	5	4	117.50	Dinsdag	0	0	0	0	0	0	1	0	1	1	0	2
17277	Mon Nov 16 19:00:10 2009	71	6	4	117.50	Vrijdag	0	0	0	0	0	0	1	1	0	0	1	5
17277	Mon Nov 16 19:00:15 2009	71	7	4	117.48	Snelle hartslag	0	0	0	1	1	0	0	0	0	0	1	1
17277	Mon Nov 16 19:00:20 2009	71	8	7	117.50	Vijandig	1	0	1	0	0	0	0	0	0	1	0	1
17277	Mon Nov 16 19:00:24 2009	71	9	4	117.41	Onvoldoende diep kunnen doorademen	0	0	0	1	1	0	0	0	0	0	1	1
17277	Mon Nov 16 19:00:29 2009	71	10	4	117.50	Spierpijn	0	0	0	1	1	0	0	0	0	0	1	1
17277	Mon Nov 16 19:00:33 2009	71	11	5	117.48	Duizeligheid	0	0	0	1	1	0	0	0	0	0	1	1
17277	Mon Nov 16 19:00:38 2009	71	12	4	117.49	Bedroefd	1	0	1	0	0	0	0	0	0	1	0	1
17277	Mon Nov 16 19:00:42 2009	71	13	4	117.50	Schuldig	1	0	1	0	0	0	0	0	0	1	0	1
17277	Mon Nov 16 19:00:47 2009	71	14	7	117.49	Maandag	0	0	0	0	0	0	1	0	1	1	0	1
17277	Mon Nov 16 19:00:51 2009	71	15	6	117.49	Woensdag	0	0	0	0	0	0	1	1	0	0	1	3
17277	Mon Nov 16 19:01:41 2009	73	1	4	117.50	Schuldig	1	0	1	0	0	0	0	0	0	1	0	1
17277	Mon Nov 16 19:01:46 2009	73	2	5	117.48	Duizeligheid	0	0	0	1	1	0	0	0	0	0	1	1
17277	Mon Nov 16 19:01:50 2009	73	3	5	117.50	Vijandig	1	0	1	0	0	0	0	0	0	1	0	1
17277	Mon Nov 16 19:01:55 2009	73	4	6	117.50	Dinsdag	0	0	0	0	0	0	1	0	1	1	0	2
17277	Mon Nov 16 19:01:59 2009	73	5	4	117.48	Misselijkheid	0	0	0	1	1	0	0	0	0	0	1	1
17277	Mon Nov 16 19:02:04 2009	73	6	5	117.41	Onvoldoende diep kunnen doorademen	0	0	0	1	1	0	0	0	0	0	1	1
17277	Mon Nov 16 19:02:08 2009	73	7	6	117.49	Maandag	0	0	0	0	0	0	1	0	1	1	0	1
17277	Mon Nov 16 19:02:13 2009	73	8	5	117.49	Woensdag	0	0	0	0	0	0	1	1	0	0	1	3
17277	Mon Nov 16 19:02:18 2009	73	9	5	117.48	Snelle hartslag	0	0	0	1	1	0	0	0	0	0	1	1
17277	Mon Nov 16 19:02:22 2009	73	10	4	117.50	Spierpijn	0	0	0	1	1	0	0	0	0	0	1	1
17277	Mon Nov 16 19:02:27 2009	73	11	4	117.50	Angstig	1	0	1	0	0	0	0	0	0	1	0	1
17277	Mon Nov 16 19:02:31 2009	73	12	5	117.49	Bedroefd	1	0	1	0	0	0	0	0	0	1	0	1
17277	Mon Nov 16 19:02:36 2009	73	13	5	117.49	Donderdag	0	0	0	0	0	0	1	0	1	1	0	4
17277	Mon Nov 16 19:02:40 2009	73	14	5	117.50	Vrijdag	0	0	0	0	0	0	1	1	0	0	1	5
17277	Mon Nov 16 19:02:45 2009	73	15	4	117.49	Gespannen	1	0	1	0	0	0	0	0	0	1	0	1
