# Supplementary material for: Unraveling the Relationship between Trait Negative Affectivity and Habitual Symptom Reporting
Source: PLoS One. 2015 Jan 20;10(1):e0115748. doi: 10.1371/journal.pone.0115748 (PMC4300148; doi:10.1371/journal.pone.0115748)
Supplement: S1 File — Data S1, Contains the raw data of the high NA-high HSR participants. Data S2, Contains the raw data of the high NA-low HSR participants. Data S3, Contains the raw data of the low NA-low HSR participants. (ZIP) [file pone.0115748.s001.zip › Data S1/KC_3_C_EXP1_441422_results.xlsx]

## Sheet: KC_3_C_EXP1_441422_results
version	timestamp	block number	trial number	lost msec	free VRAM	trial contents	vraagA	vraagA_2	vraagA_1	vraagB	vraagB_2	vraagB_1	vraagC	vraagC_2	vraagC_1	deel1	deel2	value
17277	Tue Dec 08 19:50:53 2009	3	1	4	117.48	Teneergeslagen	1	1	0	0	0	0	0	0	0	0	1	2
17277	Tue Dec 08 19:50:57 2009	3	2	5	117.41	Onvoldoende diep kunnen doorademen	0	0	0	1	1	0	0	0	0	0	1	1
17277	Tue Dec 08 19:51:02 2009	3	3	5	117.50	Vrijdag	0	0	0	0	0	0	1	1	0	0	1	5
17277	Tue Dec 08 19:51:07 2009	3	4	4	117.50	Bang	1	1	0	0	0	0	0	0	0	0	1	2
17277	Tue Dec 08 19:51:11 2009	3	5	5	117.49	Donderdag	0	0	0	0	0	0	1	0	1	1	0	4
17277	Tue Dec 08 19:51:16 2009	3	6	5	117.48	Snelle hartslag	0	0	0	1	1	0	0	0	0	0	1	1
17277	Tue Dec 08 19:51:20 2009	3	7	4	117.48	Zenuwachtig	1	1	0	0	0	0	0	0	0	0	1	1
17277	Tue Dec 08 19:51:25 2009	3	8	5	117.50	Dinsdag	0	0	0	0	0	0	1	1	0	0	1	2
17277	Tue Dec 08 19:51:29 2009	3	9	5	117.48	Beschaamd	1	1	0	0	0	0	0	0	0	0	1	1
17277	Tue Dec 08 19:51:34 2009	3	10	4	117.50	Spierpijn	0	0	0	1	1	0	0	0	0	0	1	3
17277	Tue Dec 08 19:51:38 2009	3	11	4	117.48	Duizeligheid	0	0	0	1	1	0	0	0	0	0	1	1
17277	Tue Dec 08 19:51:43 2009	3	12	5	117.48	Misselijkheid	0	0	0	1	1	0	0	0	0	0	1	2
17277	Tue Dec 08 19:51:47 2009	3	13	5	117.48	Vlug geïrriteerd	1	1	0	0	0	0	0	0	0	0	1	2
17277	Tue Dec 08 19:51:52 2009	3	14	4	117.49	Maandag	0	0	0	0	0	0	1	1	0	0	1	1
17277	Tue Dec 08 19:51:56 2009	3	15	5	117.49	Maandag	0	0	0	0	0	0	1	0	1	1	0	1
17277	Tue Dec 08 19:52:46 2009	5	1	4	117.50	Spierpijn	0	0	0	1	1	0	0	0	0	0	1	3
17277	Tue Dec 08 19:52:51 2009	5	2	5	117.49	Maandag	0	0	0	0	0	0	1	1	0	0	1	1
17277	Tue Dec 08 19:52:56 2009	5	3	5	117.48	Zenuwachtig	1	1	0	0	0	0	0	0	0	0	1	1
17277	Tue Dec 08 19:53:00 2009	5	4	4	117.41	Onvoldoende diep kunnen doorademen	0	0	0	1	1	0	0	0	0	0	1	1
17277	Tue Dec 08 19:53:05 2009	5	5	5	117.48	Teneergeslagen	1	1	0	0	0	0	0	0	0	0	1	2
17277	Tue Dec 08 19:53:09 2009	5	6	7	117.49	Donderdag	0	0	0	0	0	0	1	0	1	1	0	4
17277	Tue Dec 08 19:53:14 2009	5	7	4	117.48	Snelle hartslag	0	0	0	1	1	0	0	0	0	0	1	1
17277	Tue Dec 08 19:53:18 2009	5	8	5	117.50	Vrijdag	0	0	0	0	0	0	1	1	0	0	1	5
17277	Tue Dec 08 19:53:23 2009	5	9	6	117.50	Dinsdag	0	0	0	0	0	0	1	1	0	0	1	2
17277	Tue Dec 08 19:53:27 2009	5	10	4	117.48	Vlug geïrriteerd	1	1	0	0	0	0	0	0	0	0	1	2
17277	Tue Dec 08 19:53:32 2009	5	11	5	117.48	Beschaamd	1	1	0	0	0	0	0	0	0	0	1	1
17277	Tue Dec 08 19:53:36 2009	5	12	4	117.48	Misselijkheid	0	0	0	1	1	0	0	0	0	0	1	2
17277	Tue Dec 08 19:53:41 2009	5	13	4	117.48	Duizeligheid	0	0	0	1	1	0	0	0	0	0	1	1
17277	Tue Dec 08 19:53:45 2009	5	14	5	117.49	Maandag	0	0	0	0	0	0	1	0	1	1	0	1
17277	Tue Dec 08 19:53:50 2009	5	15	4	117.50	Bang	1	1	0	0	0	0	0	0	0	0	1	1
17277	Tue Dec 08 19:54:40 2009	7	1	4	117.48	Teneergeslagen	1	1	0	0	0	0	0	0	0	0	1	3
17277	Tue Dec 08 19:54:45 2009	7	2	5	117.49	Maandag	0	0	0	0	0	0	1	0	1	1	0	1
17277	Tue Dec 08 19:54:49 2009	7	3	4	117.50	Dinsdag	0	0	0	0	0	0	1	1	0	0	1	2
17277	Tue Dec 08 19:54:54 2009	7	4	4	117.48	Snelle hartslag	0	0	0	1	1	0	0	0	0	0	1	1
17277	Tue Dec 08 19:54:58 2009	7	5	5	117.48	Zenuwachtig	1	1	0	0	0	0	0	0	0	0	1	1
17277	Tue Dec 08 19:55:03 2009	7	6	4	117.49	Donderdag	0	0	0	0	0	0	1	0	1	1	0	4
17277	Tue Dec 08 19:55:07 2009	7	7	5	117.49	Maandag	0	0	0	0	0	0	1	1	0	0	1	1
17277	Tue Dec 08 19:55:12 2009	7	8	5	117.41	Onvoldoende diep kunnen doorademen	0	0	0	1	1	0	0	0	0	0	1	1
17277	Tue Dec 08 19:55:16 2009	7	9	6	117.50	Spierpijn	0	0	0	1	1	0	0	0	0	0	1	3
17277	Tue Dec 08 19:55:21 2009	7	10	4	117.48	Vlug geïrriteerd	1	1	0	0	0	0	0	0	0	0	1	2
17277	Tue Dec 08 19:55:25 2009	7	11	5	117.48	Duizeligheid	0	0	0	1	1	0	0	0	0	0	1	1
17277	Tue Dec 08 19:55:30 2009	7	12	4	117.48	Misselijkheid	0	0	0	1	1	0	0	0	0	0	1	2
17277	Tue Dec 08 19:55:34 2009	7	13	4	117.50	Vrijdag	0	0	0	0	0	0	1	1	0	0	1	5
17277	Tue Dec 08 19:55:39 2009	7	14	5	117.50	Bang	1	1	0	0	0	0	0	0	0	0	1	1
17277	Tue Dec 08 19:55:43 2009	7	15	4	117.48	Beschaamd	1	1	0	0	0	0	0	0	0	0	1	1
17277	Tue Dec 08 19:56:34 2009	9	1	4	117.50	Vijandig	1	0	1	0	0	0	0	0	0	1	0	1
17277	Tue Dec 08 19:56:38 2009	9	2	4	117.49	Gespannen	1	0	1	0	0	0	0	0	0	1	0	2
17277	Tue Dec 08 19:56:43 2009	9	3	4	117.49	Hoofdpijn	0	0	0	1	0	1	0	0	0	1	0	3
17277	Tue Dec 08 19:56:47 2009	9	4	5	117.46	Bonzen van het hart	0	0	0	1	0	1	0	0	0	1	0	1
17277	Tue Dec 08 19:56:52 2009	9	5	4	117.49	Bedroefd	1	0	1	0	0	0	0	0	0	1	0	3
17277	Tue Dec 08 19:56:56 2009	9	6	4	117.50	Schuldig	1	0	1	0	0	0	0	0	0	1	0	1
17277	Tue Dec 08 19:57:01 2009	9	7	5	117.49	Woensdag	0	0	0	0	0	0	1	1	0	0	1	3
17277	Tue Dec 08 19:57:05 2009	9	8	4	117.43	Benauwd gevoel in en om de borst	0	0	0	1	0	1	0	0	0	1	0	1
17277	Tue Dec 08 19:57:10 2009	9	9	4	117.48	Vermoeidheid	0	0	0	1	0	1	0	0	0	1	0	3
17277	Tue Dec 08 19:57:14 2009	9	10	5	117.49	Donderdag	0	0	0	0	0	0	1	1	0	0	1	4
17277	Tue Dec 08 19:57:19 2009	9	11	4	117.50	Dinsdag	0	0	0	0	0	0	1	0	1	1	0	2
17277	Tue Dec 08 19:57:23 2009	9	12	5	117.49	Woensdag	0	0	0	0	0	0	1	0	1	1	0	3
17277	Tue Dec 08 19:57:28 2009	9	13	5	117.50	Vrijdag	0	0	0	0	0	0	1	0	1	1	0	5
17277	Tue Dec 08 19:57:32 2009	9	14	4	117.50	Angstig	1	0	1	0	0	0	0	0	0	1	0	1
17277	Tue Dec 08 19:57:37 2009	9	15	4	117.46	Buik- of maagkrampen	0	0	0	1	0	1	0	0	0	1	0	2
17277	Tue Dec 08 19:58:27 2009	11	1	5	117.43	Benauwd gevoel in en om de borst	0	0	0	1	0	1	0	0	0	1	0	1
17277	Tue Dec 08 19:58:32 2009	11	2	4	117.48	Vermoeidheid	0	0	0	1	0	1	0	0	0	1	0	3
17277	Tue Dec 08 19:58:36 2009	11	3	5	117.49	Woensdag	0	0	0	0	0	0	1	0	1	1	0	3
17277	Tue Dec 08 19:58:41 2009	11	4	6	117.46	Bonzen van het hart	0	0	0	1	0	1	0	0	0	1	0	1
17277	Tue Dec 08 19:58:45 2009	11	5	4	117.49	Gespannen	1	0	1	0	0	0	0	0	0	1	0	3
17277	Tue Dec 08 19:58:50 2009	11	6	4	117.50	Schuldig	1	0	1	0	0	0	0	0	0	1	0	1
17277	Tue Dec 08 19:58:54 2009	11	7	7	117.50	Vijandig	1	0	1	0	0	0	0	0	0	1	0	1
17277	Tue Dec 08 19:58:59 2009	11	8	4	117.49	Bedroefd	1	0	1	0	0	0	0	0	0	1	0	1
17277	Tue Dec 08 19:59:03 2009	11	9	5	117.50	Dinsdag	0	0	0	0	0	0	1	0	1	1	0	2
17277	Tue Dec 08 19:59:08 2009	11	10	5	117.46	Buik- of maagkrampen	0	0	0	1	0	1	0	0	0	1	0	2
17277	Tue Dec 08 19:59:12 2009	11	11	6	117.49	Woensdag	0	0	0	0	0	0	1	1	0	0	1	3
17277	Tue Dec 08 19:59:17 2009	11	12	5	117.50	Vrijdag	0	0	0	0	0	0	1	0	1	1	0	5
17277	Tue Dec 08 19:59:21 2009	11	13	4	117.49	Donderdag	0	0	0	0	0	0	1	1	0	0	1	4
17277	Tue Dec 08 19:59:26 2009	11	14	4	117.50	Angstig	1	0	1	0	0	0	0	0	0	1	0	1
17277	Tue Dec 08 19:59:30 2009	11	15	5	117.49	Hoofdpijn	0	0	0	1	0	1	0	0	0	1	0	3
17277	Tue Dec 08 20:00:20 2009	13	1	4	117.50	Vijandig	1	0	1	0	0	0	0	0	0	1	0	1
17277	Tue Dec 08 20:00:25 2009	13	2	6	117.49	Bedroefd	1	0	1	0	0	0	0	0	0	1	0	1
17277	Tue Dec 08 20:00:30 2009	13	3	6	117.50	Angstig	1	0	1	0	0	0	0	0	0	1	0	1
17277	Tue Dec 08 20:00:34 2009	13	4	4	117.43	Benauwd gevoel in en om de borst	0	0	0	1	0	1	0	0	0	1	0	1
17277	Tue Dec 08 20:00:39 2009	13	5	5	117.46	Bonzen van het hart	0	0	0	1	0	1	0	0	0	1	0	1
17277	Tue Dec 08 20:00:43 2009	13	6	5	117.49	Woensdag	0	0	0	0	0	0	1	0	1	1	0	3
17277	Tue Dec 08 20:00:48 2009	13	7	4	117.49	Donderdag	0	0	0	0	0	0	1	1	0	0	1	4
17277	Tue Dec 08 20:00:52 2009	13	8	4	117.46	Buik- of maagkrampen	0	0	0	1	0	1	0	0	0	1	0	2
17277	Tue Dec 08 20:00:57 2009	13	9	5	117.50	Vrijdag	0	0	0	0	0	0	1	0	1	1	0	5
17277	Tue Dec 08 20:01:01 2009	13	10	4	117.49	Gespannen	1	0	1	0	0	0	0	0	0	1	0	2
17277	Tue Dec 08 20:01:06 2009	13	11	4	117.50	Schuldig	1	0	1	0	0	0	0	0	0	1	0	1
17277	Tue Dec 08 20:01:10 2009	13	12	5	117.49	Hoofdpijn	0	0	0	1	0	1	0	0	0	1	0	3
17277	Tue Dec 08 20:01:15 2009	13	13	4	117.49	Woensdag	0	0	0	0	0	0	1	1	0	0	1	3
17277	Tue Dec 08 20:01:19 2009	13	14	5	117.50	Dinsdag	0	0	0	0	0	0	1	0	1	1	0	2
17277	Tue Dec 08 20:01:24 2009	13	15	5	117.48	Vermoeidheid	0	0	0	1	0	1	0	0	0	1	0	3
17277	Tue Dec 08 20:03:46 2009	15	1	4	117.48	Zenuwachtig	1	1	0	0	0	0	0	0	0	0	1	1
17277	Tue Dec 08 20:03:51 2009	15	2	5	117.49	Maandag	0	0	0	0	0	0	1	1	0	0	1	1
17277	Tue Dec 08 20:03:55 2009	15	3	4	117.49	Woensdag	0	0	0	0	0	0	1	0	1	1	0	3
17277	Tue Dec 08 20:04:00 2009	15	4	4	117.50	Spierpijn	0	0	0	1	1	0	0	0	0	0	1	2
17277	Tue Dec 08 20:04:04 2009	15	5	5	117.50	Bang	1	1	0	0	0	0	0	0	0	0	1	1
17277	Tue Dec 08 20:04:09 2009	15	6	4	117.48	Vlug geïrriteerd	1	1	0	0	0	0	0	0	0	0	1	2
17277	Tue Dec 08 20:04:13 2009	15	7	4	117.48	Misselijkheid	0	0	0	1	1	0	0	0	0	0	1	2
17277	Tue Dec 08 20:04:18 2009	15	8	5	117.48	Beschaamd	1	1	0	0	0	0	0	0	0	0	1	1
17277	Tue Dec 08 20:04:22 2009	15	9	5	117.49	Donderdag	0	0	0	0	0	0	1	0	1	1	0	4
17277	Tue Dec 08 20:04:27 2009	15	10	5	117.49	Maandag	0	0	0	0	0	0	1	0	1	1	0	1
17277	Tue Dec 08 20:04:31 2009	15	11	5	117.48	Duizeligheid	0	0	0	1	1	0	0	0	0	0	1	1
17277	Tue Dec 08 20:04:36 2009	15	12	4	117.41	Onvoldoende diep kunnen doorademen	0	0	0	1	1	0	0	0	0	0	1	1
17277	Tue Dec 08 20:04:41 2009	15	13	4	117.48	Teneergeslagen	1	1	0	0	0	0	0	0	0	0	1	2
17277	Tue Dec 08 20:04:45 2009	15	14	5	117.48	Snelle hartslag	0	0	0	1	1	0	0	0	0	0	1	1
17277	Tue Dec 08 20:04:50 2009	15	15	6	117.50	Dinsdag	0	0	0	0	0	0	1	0	1	1	0	2
17277	Tue Dec 08 20:05:40 2009	17	1	4	117.41	Onvoldoende diep kunnen doorademen	0	0	0	1	1	0	0	0	0	0	1	1
17277	Tue Dec 08 20:05:44 2009	17	2	5	117.49	Maandag	0	0	0	0	0	0	1	1	0	0	1	1
17277	Tue Dec 08 20:05:49 2009	17	3	4	117.49	Woensdag	0	0	0	0	0	0	1	0	1	1	0	3
17277	Tue Dec 08 20:05:53 2009	17	4	5	117.49	Donderdag	0	0	0	0	0	0	1	0	1	1	0	4
17277	Tue Dec 08 20:05:58 2009	17	5	4	117.48	Beschaamd	1	1	0	0	0	0	0	0	0	0	1	1
17277	Tue Dec 08 20:06:02 2009	17	6	4	117.50	Bang	1	1	0	0	0	0	0	0	0	0	1	1
17277	Tue Dec 08 20:06:07 2009	17	7	5	117.49	Maandag	0	0	0	0	0	0	1	0	1	1	0	1
17277	Tue Dec 08 20:06:11 2009	17	8	6	117.48	Zenuwachtig	1	1	0	0	0	0	0	0	0	0	1	2
17277	Tue Dec 08 20:06:16 2009	17	9	4	117.48	Snelle hartslag	0	0	0	1	1	0	0	0	0	0	1	1
17277	Tue Dec 08 20:06:20 2009	17	10	5	117.48	Teneergeslagen	1	1	0	0	0	0	0	0	0	0	1	2
17277	Tue Dec 08 20:06:25 2009	17	11	4	117.50	Spierpijn	0	0	0	1	1	0	0	0	0	0	1	3
17277	Tue Dec 08 20:06:29 2009	17	12	4	117.48	Vlug geïrriteerd	1	1	0	0	0	0	0	0	0	0	1	2
17277	Tue Dec 08 20:06:34 2009	17	13	5	117.50	Dinsdag	0	0	0	0	0	0	1	0	1	1	0	2
17277	Tue Dec 08 20:06:39 2009	17	14	4	117.48	Misselijkheid	0	0	0	1	1	0	0	0	0	0	1	2
17277	Tue Dec 08 20:06:43 2009	17	15	4	117.48	Duizeligheid	0	0	0	1	1	0	0	0	0	0	1	1
17277	Tue Dec 08 20:07:33 2009	19	1	4	117.48	Snelle hartslag	0	0	0	1	1	0	0	0	0	0	1	1
17277	Tue Dec 08 20:07:38 2009	19	2	4	117.48	Vlug geïrriteerd	1	1	0	0	0	0	0	0	0	0	1	2
17277	Tue Dec 08 20:07:42 2009	19	3	5	117.49	Woensdag	0	0	0	0	0	0	1	0	1	1	0	3
17277	Tue Dec 08 20:07:47 2009	19	4	4	117.49	Donderdag	0	0	0	0	0	0	1	0	1	1	0	4
17277	Tue Dec 08 20:07:51 2009	19	5	4	117.50	Spierpijn	0	0	0	1	1	0	0	0	0	0	1	2
17277	Tue Dec 08 20:07:56 2009	19	6	5	117.48	Teneergeslagen	1	1	0	0	0	0	0	0	0	0	1	2
17277	Tue Dec 08 20:08:00 2009	19	7	4	117.50	Dinsdag	0	0	0	0	0	0	1	0	1	1	0	2
17277	Tue Dec 08 20:08:05 2009	19	8	4	117.48	Misselijkheid	0	0	0	1	1	0	0	0	0	0	1	2
17277	Tue Dec 08 20:08:09 2009	19	9	5	117.48	Zenuwachtig	1	1	0	0	0	0	0	0	0	0	1	1
17277	Tue Dec 08 20:08:14 2009	19	10	4	117.41	Onvoldoende diep kunnen doorademen	0	0	0	1	1	0	0	0	0	0	1	1
17277	Tue Dec 08 20:08:18 2009	19	11	3	117.48	Duizeligheid	0	0	0	1	1	0	0	0	0	0	1	1
17277	Tue Dec 08 20:08:23 2009	19	12	5	117.49	Maandag	0	0	0	0	0	0	1	1	0	0	1	1
17277	Tue Dec 08 20:08:27 2009	19	13	4	117.49	Maandag	0	0	0	0	0	0	1	0	1	1	0	1
17277	Tue Dec 08 20:08:32 2009	19	14	4	117.50	Bang	1	1	0	0	0	0	0	0	0	0	1	1
17277	Tue Dec 08 20:08:37 2009	19	15	5	117.48	Beschaamd	1	1	0	0	0	0	0	0	0	0	1	1
17277	Tue Dec 08 20:09:27 2009	21	1	4	117.50	Dinsdag	0	0	0	0	0	0	1	1	0	0	1	2
17277	Tue Dec 08 20:09:31 2009	21	2	5	117.49	Bedroefd	1	0	1	0	0	0	0	0	0	1	0	1
17277	Tue Dec 08 20:09:36 2009	21	3	4	117.48	Vermoeidheid	0	0	0	1	0	1	0	0	0	1	0	3
17277	Tue Dec 08 20:09:40 2009	21	4	4	117.49	Gespannen	1	0	1	0	0	0	0	0	0	1	0	2
17277	Tue Dec 08 20:09:45 2009	21	5	5	117.50	Vrijdag	0	0	0	0	0	0	1	1	0	0	1	5
17277	Tue Dec 08 20:09:49 2009	21	6	4	117.46	Buik- of maagkrampen	0	0	0	1	0	1	0	0	0	1	0	2
17277	Tue Dec 08 20:09:54 2009	21	7	4	117.46	Bonzen van het hart	0	0	0	1	0	1	0	0	0	1	0	1
17277	Tue Dec 08 20:09:58 2009	21	8	5	117.49	Donderdag	0	0	0	0	0	0	1	1	0	0	1	4
17277	Tue Dec 08 20:10:03 2009	21	9	6	117.50	Schuldig	1	0	1	0	0	0	0	0	0	1	0	1
17277	Tue Dec 08 20:10:07 2009	21	10	4	117.49	Woensdag	0	0	0	0	0	0	1	1	0	0	1	3
17277	Tue Dec 08 20:10:12 2009	21	11	5	117.43	Benauwd gevoel in en om de borst	0	0	0	1	0	1	0	0	0	1	0	1
17277	Tue Dec 08 20:10:16 2009	21	12	4	117.50	Vrijdag	0	0	0	0	0	0	1	0	1	1	0	5
17277	Tue Dec 08 20:10:21 2009	21	13	4	117.50	Angstig	1	0	1	0	0	0	0	0	0	1	0	1
17277	Tue Dec 08 20:10:25 2009	21	14	5	117.50	Vijandig	1	0	1	0	0	0	0	0	0	1	0	1
17277	Tue Dec 08 20:10:30 2009	21	15	4	117.49	Hoofdpijn	0	0	0	1	0	1	0	0	0	1	0	3
17277	Tue Dec 08 20:11:20 2009	23	1	6	117.49	Gespannen	1	0	1	0	0	0	0	0	0	1	0	2
17277	Tue Dec 08 20:11:25 2009	23	2	5	117.50	Angstig	1	0	1	0	0	0	0	0	0	1	0	1
17277	Tue Dec 08 20:11:29 2009	23	3	4	117.46	Buik- of maagkrampen	0	0	0	1	0	1	0	0	0	1	0	3
17277	Tue Dec 08 20:11:34 2009	23	4	4	117.46	Bonzen van het hart	0	0	0	1	0	1	0	0	0	1	0	1
17277	Tue Dec 08 20:11:38 2009	23	5	5	117.50	Vijandig	1	0	1	0	0	0	0	0	0	1	0	1
17277	Tue Dec 08 20:11:43 2009	23	6	4	117.43	Benauwd gevoel in en om de borst	0	0	0	1	0	1	0	0	0	1	0	1
17277	Tue Dec 08 20:11:47 2009	23	7	4	117.49	Hoofdpijn	0	0	0	1	0	1	0	0	0	1	0	3
17277	Tue Dec 08 20:11:52 2009	23	8	5	117.49	Donderdag	0	0	0	0	0	0	1	1	0	0	1	4
17277	Tue Dec 08 20:11:56 2009	23	9	5	117.50	Vrijdag	0	0	0	0	0	0	1	1	0	0	1	5
17277	Tue Dec 08 20:12:01 2009	23	10	5	117.50	Dinsdag	0	0	0	0	0	0	1	1	0	0	1	2
17277	Tue Dec 08 20:12:05 2009	23	11	5	117.50	Vrijdag	0	0	0	0	0	0	1	0	1	1	0	5
17277	Tue Dec 08 20:12:10 2009	23	12	5	117.49	Woensdag	0	0	0	0	0	0	1	1	0	0	1	3
17277	Tue Dec 08 20:12:14 2009	23	13	4	117.50	Schuldig	1	0	1	0	0	0	0	0	0	1	0	1
17277	Tue Dec 08 20:12:19 2009	23	14	5	117.49	Bedroefd	1	0	1	0	0	0	0	0	0	1	0	3
17277	Tue Dec 08 20:12:23 2009	23	15	4	117.48	Vermoeidheid	0	0	0	1	0	1	0	0	0	1	0	3
17277	Tue Dec 08 20:13:14 2009	25	1	4	117.48	Vermoeidheid	0	0	0	1	0	1	0	0	0	1	0	3
17277	Tue Dec 08 20:13:18 2009	25	2	4	117.49	Gespannen	1	0	1	0	0	0	0	0	0	1	0	2
17277	Tue Dec 08 20:13:23 2009	25	3	5	117.43	Benauwd gevoel in en om de borst	0	0	0	1	0	1	0	0	0	1	0	1
17277	Tue Dec 08 20:13:27 2009	25	4	4	117.50	Schuldig	1	0	1	0	0	0	0	0	0	1	0	1
17277	Tue Dec 08 20:13:32 2009	25	5	5	117.49	Woensdag	0	0	0	0	0	0	1	1	0	0	1	3
17277	Tue Dec 08 20:13:36 2009	25	6	5	117.46	Bonzen van het hart	0	0	0	1	0	1	0	0	0	1	0	1
17277	Tue Dec 08 20:13:41 2009	25	7	4	117.49	Bedroefd	1	0	1	0	0	0	0	0	0	1	0	1
17277	Tue Dec 08 20:13:45 2009	25	8	5	117.50	Dinsdag	0	0	0	0	0	0	1	1	0	0	1	2
17277	Tue Dec 08 20:13:50 2009	25	9	7	117.50	Angstig	1	0	1	0	0	0	0	0	0	1	0	1
17277	Tue Dec 08 20:13:54 2009	25	10	4	117.50	Vrijdag	0	0	0	0	0	0	1	1	0	0	1	5
17277	Tue Dec 08 20:13:59 2009	25	11	5	117.46	Buik- of maagkrampen	0	0	0	1	0	1	0	0	0	1	0	2
17277	Tue Dec 08 20:14:03 2009	25	12	5	117.49	Hoofdpijn	0	0	0	1	0	1	0	0	0	1	0	3
17277	Tue Dec 08 20:14:08 2009	25	13	4	117.50	Vijandig	1	0	1	0	0	0	0	0	0	1	0	1
17277	Tue Dec 08 20:14:12 2009	25	14	5	117.49	Donderdag	0	0	0	0	0	0	1	1	0	0	1	4
17277	Tue Dec 08 20:14:17 2009	25	15	4	117.50	Vrijdag	0	0	0	0	0	0	1	0	1	1	0	5
17277	Tue Dec 08 20:16:32 2009	27	1	4	117.50	Angstig	1	0	1	0	0	0	0	0	0	1	0	1
17277	Tue Dec 08 20:16:37 2009	27	2	4	117.50	Dinsdag	0	0	0	0	0	0	1	1	0	0	1	2
17277	Tue Dec 08 20:16:41 2009	27	3	5	117.49	Donderdag	0	0	0	0	0	0	1	0	1	1	0	4
17277	Tue Dec 08 20:16:46 2009	27	4	5	117.48	Snelle hartslag	0	0	0	1	1	0	0	0	0	0	1	1
17277	Tue Dec 08 20:16:50 2009	27	5	4	117.50	Vijandig	1	0	1	0	0	0	0	0	0	1	0	1
17277	Tue Dec 08 20:16:55 2009	27	6	4	117.48	Misselijkheid	0	0	0	1	1	0	0	0	0	0	1	2
17277	Tue Dec 08 20:16:59 2009	27	7	5	117.50	Spierpijn	0	0	0	1	1	0	0	0	0	0	1	3
17277	Tue Dec 08 20:17:04 2009	27	8	4	117.49	Bedroefd	1	0	1	0	0	0	0	0	0	1	0	1
17277	Tue Dec 08 20:17:08 2009	27	9	6	117.49	Maandag	0	0	0	0	0	0	1	1	0	0	1	1
17277	Tue Dec 08 20:17:13 2009	27	10	5	117.41	Onvoldoende diep kunnen doorademen	0	0	0	1	1	0	0	0	0	0	1	1
17277	Tue Dec 08 20:17:18 2009	27	11	4	117.50	Schuldig	1	0	1	0	0	0	0	0	0	1	0	1
17277	Tue Dec 08 20:17:22 2009	27	12	5	117.50	Vrijdag	0	0	0	0	0	0	1	0	1	1	0	5
17277	Tue Dec 08 20:17:27 2009	27	13	5	117.49	Woensdag	0	0	0	0	0	0	1	0	1	1	0	3
17277	Tue Dec 08 20:17:31 2009	27	14	4	117.49	Gespannen	1	0	1	0	0	0	0	0	0	1	0	2
17277	Tue Dec 08 20:17:36 2009	27	15	4	117.48	Duizeligheid	0	0	0	1	1	0	0	0	0	0	1	2
17277	Tue Dec 08 20:18:26 2009	29	1	4	117.41	Onvoldoende diep kunnen doorademen	0	0	0	1	1	0	0	0	0	0	1	1
17277	Tue Dec 08 20:18:30 2009	29	2	7	117.50	Schuldig	1	0	1	0	0	0	0	0	0	1	0	1
17277	Tue Dec 08 20:18:35 2009	29	3	4	117.50	Vrijdag	0	0	0	0	0	0	1	0	1	1	0	5
17277	Tue Dec 08 20:18:39 2009	29	4	4	117.50	Angstig	1	0	1	0	0	0	0	0	0	1	0	1
17277	Tue Dec 08 20:18:44 2009	29	5	7	117.49	Gespannen	1	0	1	0	0	0	0	0	0	1	0	2
17277	Tue Dec 08 20:18:48 2009	29	6	4	117.49	Maandag	0	0	0	0	0	0	1	1	0	0	1	1
17277	Tue Dec 08 20:18:53 2009	29	7	5	117.50	Spierpijn	0	0	0	1	1	0	0	0	0	0	1	3
17277	Tue Dec 08 20:18:57 2009	29	8	5	117.50	Dinsdag	0	0	0	0	0	0	1	1	0	0	1	2
17277	Tue Dec 08 20:19:02 2009	29	9	4	117.50	Vijandig	1	0	1	0	0	0	0	0	0	1	0	1
17277	Tue Dec 08 20:19:06 2009	29	10	5	117.48	Misselijkheid	0	0	0	1	1	0	0	0	0	0	1	2
17277	Tue Dec 08 20:19:11 2009	29	11	4	117.49	Woensdag	0	0	0	0	0	0	1	0	1	1	0	3
17277	Tue Dec 08 20:19:16 2009	29	12	5	117.49	Bedroefd	1	0	1	0	0	0	0	0	0	1	0	1
17277	Tue Dec 08 20:19:20 2009	29	13	5	117.48	Duizeligheid	0	0	0	1	1	0	0	0	0	0	1	1
17277	Tue Dec 08 20:19:25 2009	29	14	4	117.49	Donderdag	0	0	0	0	0	0	1	0	1	1	0	4
17277	Tue Dec 08 20:19:29 2009	29	15	4	117.48	Snelle hartslag	0	0	0	1	1	0	0	0	0	0	1	1
17277	Tue Dec 08 20:20:19 2009	31	1	4	117.48	Misselijkheid	0	0	0	1	1	0	0	0	0	0	1	2
17277	Tue Dec 08 20:20:24 2009	31	2	4	117.49	Gespannen	1	0	1	0	0	0	0	0	0	1	0	2
17277	Tue Dec 08 20:20:28 2009	31	3	5	117.50	Dinsdag	0	0	0	0	0	0	1	1	0	0	1	2
17277	Tue Dec 08 20:20:33 2009	31	4	4	117.48	Snelle hartslag	0	0	0	1	1	0	0	0	0	0	1	1
17277	Tue Dec 08 20:20:37 2009	31	5	4	117.41	Onvoldoende diep kunnen doorademen	0	0	0	1	1	0	0	0	0	0	1	1
17277	Tue Dec 08 20:20:42 2009	31	6	5	117.49	Donderdag	0	0	0	0	0	0	1	0	1	1	0	4
17277	Tue Dec 08 20:20:46 2009	31	7	5	117.50	Vijandig	1	0	1	0	0	0	0	0	0	1	0	1
17277	Tue Dec 08 20:20:51 2009	31	8	4	117.50	Angstig	1	0	1	0	0	0	0	0	0	1	0	1
17277	Tue Dec 08 20:20:55 2009	31	9	5	117.49	Woensdag	0	0	0	0	0	0	1	0	1	1	0	3
17277	Tue Dec 08 20:21:00 2009	31	10	5	117.49	Bedroefd	1	0	1	0	0	0	0	0	0	1	0	2
17277	Tue Dec 08 20:21:04 2009	31	11	4	117.48	Duizeligheid	0	0	0	1	1	0	0	0	0	0	1	2
17277	Tue Dec 08 20:21:09 2009	31	12	4	117.50	Spierpijn	0	0	0	1	1	0	0	0	0	0	1	3
17277	Tue Dec 08 20:21:14 2009	31	13	5	117.49	Maandag	0	0	0	0	0	0	1	1	0	0	1	1
17277	Tue Dec 08 20:21:18 2009	31	14	5	117.50	Vrijdag	0	0	0	0	0	0	1	0	1	1	0	5
17277	Tue Dec 08 20:21:23 2009	31	15	4	117.50	Schuldig	1	0	1	0	0	0	0	0	0	1	0	1
17277	Tue Dec 08 20:22:13 2009	33	1	4	117.43	Benauwd gevoel in en om de borst	0	0	0	1	0	1	0	0	0	1	0	1
17277	Tue Dec 08 20:22:17 2009	33	2	5	117.50	Vrijdag	0	0	0	0	0	0	1	1	0	0	1	5
17277	Tue Dec 08 20:22:22 2009	33	3	5	117.48	Vlug geïrriteerd	1	1	0	0	0	0	0	0	0	0	1	2
17277	Tue Dec 08 20:22:26 2009	33	4	7	117.46	Buik- of maagkrampen	0	0	0	1	0	1	0	0	0	1	0	2
17277	Tue Dec 08 20:22:31 2009	33	5	6	117.49	Maandag	0	0	0	0	0	0	1	0	1	1	0	1
17277	Tue Dec 08 20:22:35 2009	33	6	4	117.49	Donderdag	0	0	0	0	0	0	1	1	0	0	1	4
17277	Tue Dec 08 20:22:40 2009	33	7	4	117.46	Bonzen van het hart	0	0	0	1	0	1	0	0	0	1	0	1
17277	Tue Dec 08 20:22:44 2009	33	8	5	117.48	Beschaamd	1	1	0	0	0	0	0	0	0	0	1	1
17277	Tue Dec 08 20:22:49 2009	33	9	4	117.48	Vermoeidheid	0	0	0	1	0	1	0	0	0	1	0	3
17277	Tue Dec 08 20:22:53 2009	33	10	4	117.49	Hoofdpijn	0	0	0	1	0	1	0	0	0	1	0	3
17277	Tue Dec 08 20:22:58 2009	33	11	5	117.48	Teneergeslagen	1	1	0	0	0	0	0	0	0	0	1	2
17277	Tue Dec 08 20:23:02 2009	33	12	4	117.49	Woensdag	0	0	0	0	0	0	1	1	0	0	1	3
17277	Tue Dec 08 20:23:07 2009	33	13	4	117.50	Bang	1	1	0	0	0	0	0	0	0	0	1	1
17277	Tue Dec 08 20:23:12 2009	33	14	7	117.48	Zenuwachtig	1	1	0	0	0	0	0	0	0	0	1	1
17277	Tue Dec 08 20:23:16 2009	33	15	4	117.50	Dinsdag	0	0	0	0	0	0	1	0	1	1	0	2
17277	Tue Dec 08 20:24:06 2009	35	1	4	117.48	Teneergeslagen	1	1	0	0	0	0	0	0	0	0	1	2
17277	Tue Dec 08 20:24:11 2009	35	2	5	117.50	Vrijdag	0	0	0	0	0	0	1	1	0	0	1	5
17277	Tue Dec 08 20:24:15 2009	35	3	5	117.49	Hoofdpijn	0	0	0	1	0	1	0	0	0	1	0	3
17277	Tue Dec 08 20:24:20 2009	35	4	5	117.48	Beschaamd	1	1	0	0	0	0	0	0	0	0	1	1
17277	Tue Dec 08 20:24:24 2009	35	5	4	117.48	Vlug geïrriteerd	1	1	0	0	0	0	0	0	0	0	1	1
17277	Tue Dec 08 20:24:29 2009	35	6	7	117.48	Zenuwachtig	1	1	0	0	0	0	0	0	0	0	1	1
17277	Tue Dec 08 20:24:33 2009	35	7	5	117.49	Donderdag	0	0	0	0	0	0	1	1	0	0	1	4
17277	Tue Dec 08 20:24:38 2009	35	8	7	117.43	Benauwd gevoel in en om de borst	0	0	0	1	0	1	0	0	0	1	0	1
17277	Tue Dec 08 20:24:42 2009	35	9	9	117.49	Maandag	0	0	0	0	0	0	1	0	1	1	0	1
17277	Tue Dec 08 20:24:47 2009	35	10	6	117.50	Dinsdag	0	0	0	0	0	0	1	0	1	1	0	2
17277	Tue Dec 08 20:24:51 2009	35	11	4	117.48	Vermoeidheid	0	0	0	1	0	1	0	0	0	1	0	3
17277	Tue Dec 08 20:24:56 2009	35	12	5	117.46	Bonzen van het hart	0	0	0	1	0	1	0	0	0	1	0	1
17277	Tue Dec 08 20:25:00 2009	35	13	6	117.49	Woensdag	0	0	0	0	0	0	1	1	0	0	1	3
17277	Tue Dec 08 20:25:05 2009	35	14	6	117.46	Buik- of maagkrampen	0	0	0	1	0	1	0	0	0	1	0	1
17277	Tue Dec 08 20:25:10 2009	35	15	7	117.50	Bang	1	1	0	0	0	0	0	0	0	0	1	1
17277	Tue Dec 08 20:26:00 2009	37	1	4	117.50	Vrijdag	0	0	0	0	0	0	1	1	0	0	1	5
17277	Tue Dec 08 20:26:04 2009	37	2	9	117.48	Teneergeslagen	1	1	0	0	0	0	0	0	0	0	1	2
17277	Tue Dec 08 20:26:09 2009	37	3	4	117.48	Beschaamd	1	1	0	0	0	0	0	0	0	0	1	1
17277	Tue Dec 08 20:26:13 2009	37	4	4	117.49	Hoofdpijn	0	0	0	1	0	1	0	0	0	1	0	3
17277	Tue Dec 08 20:26:18 2009	37	5	5	117.50	Bang	1	1	0	0	0	0	0	0	0	0	1	1
17277	Tue Dec 08 20:26:22 2009	37	6	4	117.48	Zenuwachtig	1	1	0	0	0	0	0	0	0	0	1	1
17277	Tue Dec 08 20:26:27 2009	37	7	5	117.49	Maandag	0	0	0	0	0	0	1	0	1	1	0	1
17277	Tue Dec 08 20:26:31 2009	37	8	5	117.46	Bonzen van het hart	0	0	0	1	0	1	0	0	0	1	0	1
17277	Tue Dec 08 20:26:36 2009	37	9	4	117.50	Dinsdag	0	0	0	0	0	0	1	0	1	1	0	2
17277	Tue Dec 08 20:26:40 2009	37	10	5	117.49	Donderdag	0	0	0	0	0	0	1	1	0	0	1	4
17277	Tue Dec 08 20:26:45 2009	37	11	5	117.48	Vermoeidheid	0	0	0	1	0	1	0	0	0	1	0	4
17277	Tue Dec 08 20:26:49 2009	37	12	4	117.46	Buik- of maagkrampen	0	0	0	1	0	1	0	0	0	1	0	2
17277	Tue Dec 08 20:26:54 2009	37	13	5	117.43	Benauwd gevoel in en om de borst	0	0	0	1	0	1	0	0	0	1	0	1
17277	Tue Dec 08 20:26:59 2009	37	14	5	117.48	Vlug geïrriteerd	1	1	0	0	0	0	0	0	0	0	1	2
17277	Tue Dec 08 20:27:03 2009	37	15	4	117.49	Woensdag	0	0	0	0	0	0	1	1	0	0	1	3
17277	Tue Dec 08 20:29:19 2009	39	1	4	117.48	Misselijkheid	0	0	0	1	1	0	0	0	0	0	1	2
17277	Tue Dec 08 20:29:23 2009	39	2	5	117.49	Woensdag	0	0	0	0	0	0	1	1	0	0	1	3
17277	Tue Dec 08 20:29:28 2009	39	3	4	117.49	Maandag	0	0	0	0	0	0	1	1	0	0	1	1
17277	Tue Dec 08 20:29:32 2009	39	4	4	117.48	Duizeligheid	0	0	0	1	1	0	0	0	0	0	1	2
17277	Tue Dec 08 20:29:37 2009	39	5	4	117.48	Teneergeslagen	1	1	0	0	0	0	0	0	0	0	1	2
17277	Tue Dec 08 20:29:42 2009	39	6	4	117.48	Zenuwachtig	1	1	0	0	0	0	0	0	0	0	1	1
17277	Tue Dec 08 20:29:46 2009	39	7	2	117.50	Bang	1	1	0	0	0	0	0	0	0	0	1	1
17277	Tue Dec 08 20:29:51 2009	39	8	5	117.41	Onvoldoende diep kunnen doorademen	0	0	0	1	1	0	0	0	0	0	1	1
17277	Tue Dec 08 20:29:55 2009	39	9	4	117.48	Vlug geïrriteerd	1	1	0	0	0	0	0	0	0	0	1	3
17277	Tue Dec 08 20:30:00 2009	39	10	8	117.50	Spierpijn	0	0	0	1	1	0	0	0	0	0	1	2
17277	Tue Dec 08 20:30:04 2009	39	11	5	117.50	Vrijdag	0	0	0	0	0	0	1	0	1	1	0	5
17277	Tue Dec 08 20:30:09 2009	39	12	4	117.49	Donderdag	0	0	0	0	0	0	1	1	0	0	1	4
17277	Tue Dec 08 20:30:13 2009	39	13	5	117.50	Dinsdag	0	0	0	0	0	0	1	0	1	1	0	2
17277	Tue Dec 08 20:30:18 2009	39	14	5	117.48	Beschaamd	1	1	0	0	0	0	0	0	0	0	1	1
17277	Tue Dec 08 20:30:22 2009	39	15	4	117.48	Snelle hartslag	0	0	0	1	1	0	0	0	0	0	1	1
17277	Tue Dec 08 20:31:12 2009	41	1	4	117.50	Dinsdag	0	0	0	0	0	0	1	0	1	1	0	2
17277	Tue Dec 08 20:31:17 2009	41	2	4	117.48	Snelle hartslag	0	0	0	1	1	0	0	0	0	0	1	1
17277	Tue Dec 08 20:31:21 2009	41	3	5	117.49	Donderdag	0	0	0	0	0	0	1	1	0	0	1	4
17277	Tue Dec 08 20:31:26 2009	41	4	4	117.41	Onvoldoende diep kunnen doorademen	0	0	0	1	1	0	0	0	0	0	1	1
17277	Tue Dec 08 20:31:30 2009	41	5	4	117.48	Vlug geïrriteerd	1	1	0	0	0	0	0	0	0	0	1	3
17277	Tue Dec 08 20:31:35 2009	41	6	5	117.48	Zenuwachtig	1	1	0	0	0	0	0	0	0	0	1	1
17277	Tue Dec 08 20:31:40 2009	41	7	4	117.49	Maandag	0	0	0	0	0	0	1	1	0	0	1	1
17277	Tue Dec 08 20:31:44 2009	41	8	6	117.48	Teneergeslagen	1	1	0	0	0	0	0	0	0	0	1	3
17277	Tue Dec 08 20:31:49 2009	41	9	5	117.50	Bang	1	1	0	0	0	0	0	0	0	0	1	1
17277	Tue Dec 08 20:31:53 2009	41	10	8	117.50	Spierpijn	0	0	0	1	1	0	0	0	0	0	1	3
17277	Tue Dec 08 20:31:58 2009	41	11	5	117.49	Woensdag	0	0	0	0	0	0	1	1	0	0	1	3
17277	Tue Dec 08 20:32:02 2009	41	12	5	117.50	Vrijdag	0	0	0	0	0	0	1	0	1	1	0	5
17277	Tue Dec 08 20:32:07 2009	41	13	4	117.48	Misselijkheid	0	0	0	1	1	0	0	0	0	0	1	3
17277	Tue Dec 08 20:32:11 2009	41	14	4	117.48	Beschaamd	1	1	0	0	0	0	0	0	0	0	1	1
17277	Tue Dec 08 20:32:16 2009	41	15	5	117.48	Duizeligheid	0	0	0	1	1	0	0	0	0	0	1	1
17277	Tue Dec 08 20:33:06 2009	43	1	4	117.48	Teneergeslagen	1	1	0	0	0	0	0	0	0	0	1	2
17277	Tue Dec 08 20:33:10 2009	43	2	4	117.50	Bang	1	1	0	0	0	0	0	0	0	0	1	1
17277	Tue Dec 08 20:33:15 2009	43	3	4	117.50	Spierpijn	0	0	0	1	1	0	0	0	0	0	1	3
17277	Tue Dec 08 20:33:19 2009	43	4	5	117.50	Dinsdag	0	0	0	0	0	0	1	0	1	1	0	2
17277	Tue Dec 08 20:33:24 2009	43	5	6	117.49	Maandag	0	0	0	0	0	0	1	1	0	0	1	1
17277	Tue Dec 08 20:33:28 2009	43	6	4	117.48	Zenuwachtig	1	1	0	0	0	0	0	0	0	0	1	1
17277	Tue Dec 08 20:33:33 2009	43	7	5	117.41	Onvoldoende diep kunnen doorademen	0	0	0	1	1	0	0	0	0	0	1	1
17277	Tue Dec 08 20:33:38 2009	43	8	4	117.48	Beschaamd	1	1	0	0	0	0	0	0	0	0	1	1
17277	Tue Dec 08 20:33:42 2009	43	9	4	117.49	Woensdag	0	0	0	0	0	0	1	1	0	0	1	3
17277	Tue Dec 08 20:33:47 2009	43	10	5	117.48	Vlug geïrriteerd	1	1	0	0	0	0	0	0	0	0	1	3
17277	Tue Dec 08 20:33:51 2009	43	11	4	117.48	Duizeligheid	0	0	0	1	1	0	0	0	0	0	1	1
17277	Tue Dec 08 20:33:56 2009	43	12	4	117.48	Snelle hartslag	0	0	0	1	1	0	0	0	0	0	1	1
17277	Tue Dec 08 20:34:00 2009	43	13	7	117.48	Misselijkheid	0	0	0	1	1	0	0	0	0	0	1	1
17277	Tue Dec 08 20:34:05 2009	43	14	4	117.49	Donderdag	0	0	0	0	0	0	1	1	0	0	1	4
17277	Tue Dec 08 20:34:09 2009	43	15	5	117.50	Vrijdag	0	0	0	0	0	0	1	0	1	1	0	5
17277	Tue Dec 08 20:34:59 2009	45	1	4	117.50	Vrijdag	0	0	0	0	0	0	1	1	0	0	1	5
17277	Tue Dec 08 20:35:04 2009	45	2	5	117.50	Dinsdag	0	0	0	0	0	0	1	1	0	0	1	2
17277	Tue Dec 08 20:35:08 2009	45	3	5	117.46	Bonzen van het hart	0	0	0	1	0	1	0	0	0	1	0	1
17277	Tue Dec 08 20:35:13 2009	45	4	4	117.49	Gespannen	1	0	1	0	0	0	0	0	0	1	0	2
17277	Tue Dec 08 20:35:17 2009	45	5	5	117.50	Vijandig	1	0	1	0	0	0	0	0	0	1	0	1
17277	Tue Dec 08 20:35:22 2009	45	6	4	117.48	Vermoeidheid	0	0	0	1	0	1	0	0	0	1	0	3
17277	Tue Dec 08 20:35:27 2009	45	7	4	117.49	Hoofdpijn	0	0	0	1	0	1	0	0	0	1	0	3
17277	Tue Dec 08 20:35:31 2009	45	8	7	117.49	Woensdag	0	0	0	0	0	0	1	0	1	1	0	3
17277	Tue Dec 08 20:35:36 2009	45	9	4	117.43	Benauwd gevoel in en om de borst	0	0	0	1	0	1	0	0	0	1	0	1
17277	Tue Dec 08 20:35:40 2009	45	10	4	117.46	Buik- of maagkrampen	0	0	0	1	0	1	0	0	0	1	0	2
17277	Tue Dec 08 20:35:45 2009	45	11	5	117.50	Schuldig	1	0	1	0	0	0	0	0	0	1	0	1
17277	Tue Dec 08 20:35:49 2009	45	12	4	117.49	Donderdag	0	0	0	0	0	0	1	0	1	1	0	4
17277	Tue Dec 08 20:35:54 2009	45	13	5	117.49	Maandag	0	0	0	0	0	0	1	0	1	1	0	1
17277	Tue Dec 08 20:35:58 2009	45	14	5	117.50	Angstig	1	0	1	0	0	0	0	0	0	1	0	1
17277	Tue Dec 08 20:36:03 2009	45	15	4	117.49	Bedroefd	1	0	1	0	0	0	0	0	0	1	0	1
17277	Tue Dec 08 20:36:53 2009	47	1	5	117.50	Vijandig	1	0	1	0	0	0	0	0	0	1	0	1
17277	Tue Dec 08 20:36:57 2009	47	2	4	117.46	Bonzen van het hart	0	0	0	1	0	1	0	0	0	1	0	1
17277	Tue Dec 08 20:37:02 2009	47	3	4	117.50	Schuldig	1	0	1	0	0	0	0	0	0	1	0	1
17277	Tue Dec 08 20:37:06 2009	47	4	5	117.49	Donderdag	0	0	0	0	0	0	1	0	1	1	0	4
17277	Tue Dec 08 20:37:11 2009	47	5	4	117.49	Hoofdpijn	0	0	0	1	0	1	0	0	0	1	0	3
17277	Tue Dec 08 20:37:16 2009	47	6	4	117.49	Maandag	0	0	0	0	0	0	1	0	1	1	0	1
17277	Tue Dec 08 20:37:20 2009	47	7	7	117.49	Woensdag	0	0	0	0	0	0	1	0	1	1	0	3
17277	Tue Dec 08 20:37:25 2009	47	8	4	117.50	Dinsdag	0	0	0	0	0	0	1	1	0	0	1	2
17277	Tue Dec 08 20:37:29 2009	47	9	5	117.50	Vrijdag	0	0	0	0	0	0	1	1	0	0	1	5
17277	Tue Dec 08 20:37:34 2009	47	10	5	117.50	Angstig	1	0	1	0	0	0	0	0	0	1	0	1
17277	Tue Dec 08 20:37:38 2009	47	11	4	117.49	Bedroefd	1	0	1	0	0	0	0	0	0	1	0	1
17277	Tue Dec 08 20:37:43 2009	47	12	4	117.43	Benauwd gevoel in en om de borst	0	0	0	1	0	1	0	0	0	1	0	1
17277	Tue Dec 08 20:37:47 2009	47	13	5	117.46	Buik- of maagkrampen	0	0	0	1	0	1	0	0	0	1	0	2
17277	Tue Dec 08 20:37:52 2009	47	14	6	117.49	Gespannen	1	0	1	0	0	0	0	0	0	1	0	2
17277	Tue Dec 08 20:37:56 2009	47	15	5	117.48	Vermoeidheid	0	0	0	1	0	1	0	0	0	1	0	3
17277	Tue Dec 08 20:38:46 2009	49	1	4	117.49	Gespannen	1	0	1	0	0	0	0	0	0	1	0	2
17277	Tue Dec 08 20:38:51 2009	49	2	4	117.50	Dinsdag	0	0	0	0	0	0	1	1	0	0	1	2
17277	Tue Dec 08 20:38:55 2009	49	3	5	117.48	Vermoeidheid	0	0	0	1	0	1	0	0	0	1	0	3
17277	Tue Dec 08 20:39:00 2009	49	4	4	117.50	Schuldig	1	0	1	0	0	0	0	0	0	1	0	1
17277	Tue Dec 08 20:39:04 2009	49	5	11	117.50	Vrijdag	0	0	0	0	0	0	1	1	0	0	1	5
17277	Tue Dec 08 20:39:09 2009	49	6	7	117.46	Buik- of maagkrampen	0	0	0	1	0	1	0	0	0	1	0	2
17277	Tue Dec 08 20:39:13 2009	49	7	4	117.50	Angstig	1	0	1	0	0	0	0	0	0	1	0	1
17277	Tue Dec 08 20:39:18 2009	49	8	6	117.49	Maandag	0	0	0	0	0	0	1	0	1	1	0	1
17277	Tue Dec 08 20:39:23 2009	49	9	6	117.49	Hoofdpijn	0	0	0	1	0	1	0	0	0	1	0	3
17277	Tue Dec 08 20:39:27 2009	49	10	4	117.49	Donderdag	0	0	0	0	0	0	1	0	1	1	0	4
17277	Tue Dec 08 20:39:32 2009	49	11	4	117.43	Benauwd gevoel in en om de borst	0	0	0	1	0	1	0	0	0	1	0	1
17277	Tue Dec 08 20:39:36 2009	49	12	6	117.50	Vijandig	1	0	1	0	0	0	0	0	0	1	0	1
17277	Tue Dec 08 20:39:41 2009	49	13	4	117.46	Bonzen van het hart	0	0	0	1	0	1	0	0	0	1	0	1
17277	Tue Dec 08 20:39:45 2009	49	14	4	117.49	Bedroefd	1	0	1	0	0	0	0	0	0	1	0	1
17277	Tue Dec 08 20:39:50 2009	49	15	6	117.49	Woensdag	0	0	0	0	0	0	1	0	1	1	0	3
17277	Tue Dec 08 20:42:05 2009	51	1	4	117.48	Vermoeidheid	0	0	0	1	0	1	0	0	0	1	0	3
17277	Tue Dec 08 20:42:10 2009	51	2	5	117.46	Bonzen van het hart	0	0	0	1	0	1	0	0	0	1	0	1
17277	Tue Dec 08 20:42:14 2009	51	3	8	117.49	Donderdag	0	0	0	0	0	0	1	0	1	1	0	4
17277	Tue Dec 08 20:42:19 2009	51	4	4	117.49	Hoofdpijn	0	0	0	1	0	1	0	0	0	1	0	3
17277	Tue Dec 08 20:42:23 2009	51	5	7	117.48	Zenuwachtig	1	1	0	0	0	0	0	0	0	0	1	1
17277	Tue Dec 08 20:42:28 2009	51	6	4	117.50	Bang	1	1	0	0	0	0	0	0	0	0	1	1
17277	Tue Dec 08 20:42:32 2009	51	7	5	117.43	Benauwd gevoel in en om de borst	0	0	0	1	0	1	0	0	0	1	0	1
17277	Tue Dec 08 20:42:37 2009	51	8	5	117.49	Donderdag	0	0	0	0	0	0	1	1	0	0	1	4
17277	Tue Dec 08 20:42:42 2009	51	9	4	117.48	Vlug geïrriteerd	1	1	0	0	0	0	0	0	0	0	1	3
17277	Tue Dec 08 20:42:46 2009	51	10	5	117.50	Dinsdag	0	0	0	0	0	0	1	1	0	0	1	2
17277	Tue Dec 08 20:42:51 2009	51	11	4	117.48	Beschaamd	1	1	0	0	0	0	0	0	0	0	1	1
17277	Tue Dec 08 20:42:55 2009	51	12	4	117.46	Buik- of maagkrampen	0	0	0	1	0	1	0	0	0	1	0	2
17277	Tue Dec 08 20:43:00 2009	51	13	5	117.49	Woensdag	0	0	0	0	0	0	1	0	1	1	0	3
17277	Tue Dec 08 20:43:04 2009	51	14	4	117.49	Woensdag	0	0	0	0	0	0	1	1	0	0	1	3
17277	Tue Dec 08 20:43:09 2009	51	15	4	117.48	Teneergeslagen	1	1	0	0	0	0	0	0	0	0	1	2
17277	Tue Dec 08 20:43:59 2009	53	1	5	117.46	Bonzen van het hart	0	0	0	1	0	1	0	0	0	1	0	1
17277	Tue Dec 08 20:44:04 2009	53	2	4	117.50	Dinsdag	0	0	0	0	0	0	1	1	0	0	1	2
17277	Tue Dec 08 20:44:08 2009	53	3	6	117.48	Beschaamd	1	1	0	0	0	0	0	0	0	0	1	1
17277	Tue Dec 08 20:44:13 2009	53	4	5	117.48	Zenuwachtig	1	1	0	0	0	0	0	0	0	0	1	1
17277	Tue Dec 08 20:44:17 2009	53	5	4	117.49	Woensdag	0	0	0	0	0	0	1	1	0	0	1	3
17277	Tue Dec 08 20:44:22 2009	53	6	5	117.49	Woensdag	0	0	0	0	0	0	1	0	1	1	0	3
17277	Tue Dec 08 20:44:26 2009	53	7	5	117.49	Hoofdpijn	0	0	0	1	0	1	0	0	0	1	0	3
17277	Tue Dec 08 20:44:31 2009	53	8	4	117.50	Bang	1	1	0	0	0	0	0	0	0	0	1	1
17277	Tue Dec 08 20:44:35 2009	53	9	4	117.46	Buik- of maagkrampen	0	0	0	1	0	1	0	0	0	1	0	2
17277	Tue Dec 08 20:44:40 2009	53	10	5	117.48	Vlug geïrriteerd	1	1	0	0	0	0	0	0	0	0	1	3
17277	Tue Dec 08 20:44:44 2009	53	11	4	117.49	Donderdag	0	0	0	0	0	0	1	0	1	1	0	4
17277	Tue Dec 08 20:44:49 2009	53	12	5	117.48	Vermoeidheid	0	0	0	1	0	1	0	0	0	1	0	3
17277	Tue Dec 08 20:44:53 2009	53	13	5	117.43	Benauwd gevoel in en om de borst	0	0	0	1	0	1	0	0	0	1	0	1
17277	Tue Dec 08 20:44:58 2009	53	14	6	117.48	Teneergeslagen	1	1	0	0	0	0	0	0	0	0	1	1
17277	Tue Dec 08 20:45:02 2009	53	15	5	117.49	Donderdag	0	0	0	0	0	0	1	1	0	0	1	4
17277	Tue Dec 08 20:45:52 2009	55	1	4	117.46	Buik- of maagkrampen	0	0	0	1	0	1	0	0	0	1	0	2
17277	Tue Dec 08 20:45:57 2009	55	2	4	117.43	Benauwd gevoel in en om de borst	0	0	0	1	0	1	0	0	0	1	0	1
17277	Tue Dec 08 20:46:02 2009	55	3	5	117.49	Donderdag	0	0	0	0	0	0	1	0	1	1	0	4
17277	Tue Dec 08 20:46:06 2009	55	4	4	117.49	Woensdag	0	0	0	0	0	0	1	1	0	0	1	3
17277	Tue Dec 08 20:46:11 2009	55	5	4	117.50	Bang	1	1	0	0	0	0	0	0	0	0	1	1
17277	Tue Dec 08 20:46:15 2009	55	6	5	117.50	Dinsdag	0	0	0	0	0	0	1	1	0	0	1	2
17277	Tue Dec 08 20:46:20 2009	55	7	4	117.49	Hoofdpijn	0	0	0	1	0	1	0	0	0	1	0	3
17277	Tue Dec 08 20:46:24 2009	55	8	4	117.48	Vlug geïrriteerd	1	1	0	0	0	0	0	0	0	0	1	3
17277	Tue Dec 08 20:46:29 2009	55	9	5	117.48	Zenuwachtig	1	1	0	0	0	0	0	0	0	0	1	2
17277	Tue Dec 08 20:46:33 2009	55	10	4	117.49	Donderdag	0	0	0	0	0	0	1	1	0	0	1	4
17277	Tue Dec 08 20:46:38 2009	55	11	4	117.46	Bonzen van het hart	0	0	0	1	0	1	0	0	0	1	0	1
17277	Tue Dec 08 20:46:42 2009	55	12	5	117.48	Beschaamd	1	1	0	0	0	0	0	0	0	0	1	1
17277	Tue Dec 08 20:46:47 2009	55	13	4	117.49	Woensdag	0	0	0	0	0	0	1	0	1	1	0	3
17277	Tue Dec 08 20:46:51 2009	55	14	4	117.48	Vermoeidheid	0	0	0	1	0	1	0	0	0	1	0	3
17277	Tue Dec 08 20:46:56 2009	55	15	4	117.48	Teneergeslagen	1	1	0	0	0	0	0	0	0	0	1	1
17277	Tue Dec 08 20:47:46 2009	57	1	4	117.48	Duizeligheid	0	0	0	1	1	0	0	0	0	0	1	1
17277	Tue Dec 08 20:47:50 2009	57	2	4	117.50	Angstig	1	0	1	0	0	0	0	0	0	1	0	1
17277	Tue Dec 08 20:47:55 2009	57	3	7	117.50	Schuldig	1	0	1	0	0	0	0	0	0	1	0	1
17277	Tue Dec 08 20:48:00 2009	57	4	4	117.50	Vrijdag	0	0	0	0	0	0	1	0	1	1	0	5
17277	Tue Dec 08 20:48:04 2009	57	5	4	117.49	Bedroefd	1	0	1	0	0	0	0	0	0	1	0	1
17277	Tue Dec 08 20:48:09 2009	57	6	5	117.41	Onvoldoende diep kunnen doorademen	0	0	0	1	1	0	0	0	0	0	1	1
17277	Tue Dec 08 20:48:13 2009	57	7	4	117.49	Gespannen	1	0	1	0	0	0	0	0	0	1	0	2
17277	Tue Dec 08 20:48:18 2009	57	8	4	117.48	Misselijkheid	0	0	0	1	1	0	0	0	0	0	1	2
17277	Tue Dec 08 20:48:22 2009	57	9	5	117.48	Snelle hartslag	0	0	0	1	1	0	0	0	0	0	1	1
17277	Tue Dec 08 20:48:27 2009	57	10	4	117.49	Maandag	0	0	0	0	0	0	1	1	0	0	1	1
17277	Tue Dec 08 20:48:31 2009	57	11	4	117.50	Spierpijn	0	0	0	1	1	0	0	0	0	0	1	3
17277	Tue Dec 08 20:48:36 2009	57	12	5	117.50	Dinsdag	0	0	0	0	0	0	1	0	1	1	0	2
17277	Tue Dec 08 20:48:40 2009	57	13	5	117.50	Vrijdag	0	0	0	0	0	0	1	1	0	0	1	5
17277	Tue Dec 08 20:48:45 2009	57	14	5	117.50	Vijandig	1	0	1	0	0	0	0	0	0	1	0	1
17277	Tue Dec 08 20:48:49 2009	57	15	6	117.49	Maandag	0	0	0	0	0	0	1	0	1	1	0	1
17277	Tue Dec 08 20:49:39 2009	59	1	4	117.50	Angstig	1	0	1	0	0	0	0	0	0	1	0	1
17277	Tue Dec 08 20:49:44 2009	59	2	6	117.50	Vrijdag	0	0	0	0	0	0	1	0	1	1	0	5
17277	Tue Dec 08 20:49:48 2009	59	3	4	117.48	Misselijkheid	0	0	0	1	1	0	0	0	0	0	1	2
17277	Tue Dec 08 20:49:53 2009	59	4	4	117.48	Duizeligheid	0	0	0	1	1	0	0	0	0	0	1	1
17277	Tue Dec 08 20:49:58 2009	59	5	5	117.49	Bedroefd	1	0	1	0	0	0	0	0	0	1	0	1
17277	Tue Dec 08 20:50:02 2009	59	6	4	117.50	Vijandig	1	0	1	0	0	0	0	0	0	1	0	1
17277	Tue Dec 08 20:50:07 2009	59	7	4	117.48	Snelle hartslag	0	0	0	1	1	0	0	0	0	0	1	1
17277	Tue Dec 08 20:50:11 2009	59	8	5	117.50	Dinsdag	0	0	0	0	0	0	1	0	1	1	0	2
17277	Tue Dec 08 20:50:16 2009	59	9	4	117.49	Gespannen	1	0	1	0	0	0	0	0	0	1	0	2
17277	Tue Dec 08 20:50:20 2009	59	10	4	117.50	Vrijdag	0	0	0	0	0	0	1	1	0	0	1	5
17277	Tue Dec 08 20:50:25 2009	59	11	4	117.50	Spierpijn	0	0	0	1	1	0	0	0	0	0	1	2
17277	Tue Dec 08 20:50:29 2009	59	12	4	117.50	Schuldig	1	0	1	0	0	0	0	0	0	1	0	1
17277	Tue Dec 08 20:50:34 2009	59	13	4	117.41	Onvoldoende diep kunnen doorademen	0	0	0	1	1	0	0	0	0	0	1	1
17277	Tue Dec 08 20:50:38 2009	59	14	5	117.49	Maandag	0	0	0	0	0	0	1	0	1	1	0	1
17277	Tue Dec 08 20:50:43 2009	59	15	4	117.49	Maandag	0	0	0	0	0	0	1	1	0	0	1	1
17277	Tue Dec 08 20:51:33 2009	61	1	4	117.50	Schuldig	1	0	1	0	0	0	0	0	0	1	0	1
17277	Tue Dec 08 20:51:37 2009	61	2	5	117.50	Vrijdag	0	0	0	0	0	0	1	1	0	0	1	5
17277	Tue Dec 08 20:51:42 2009	61	3	4	117.50	Vijandig	1	0	1	0	0	0	0	0	0	1	0	1
17277	Tue Dec 08 20:51:46 2009	61	4	4	117.50	Angstig	1	0	1	0	0	0	0	0	0	1	0	1
17277	Tue Dec 08 20:51:51 2009	61	5	5	117.48	Duizeligheid	0	0	0	1	1	0	0	0	0	0	1	1
17277	Tue Dec 08 20:51:56 2009	61	6	4	117.49	Maandag	0	0	0	0	0	0	1	1	0	0	1	1
17277	Tue Dec 08 20:52:00 2009	61	7	5	117.50	Vrijdag	0	0	0	0	0	0	1	0	1	1	0	5
17277	Tue Dec 08 20:52:05 2009	61	8	6	117.50	Dinsdag	0	0	0	0	0	0	1	0	1	1	0	2
17277	Tue Dec 08 20:52:09 2009	61	9	4	117.41	Onvoldoende diep kunnen doorademen	0	0	0	1	1	0	0	0	0	0	1	1
17277	Tue Dec 08 20:52:14 2009	61	10	4	117.50	Spierpijn	0	0	0	1	1	0	0	0	0	0	1	3
17277	Tue Dec 08 20:52:18 2009	61	11	5	117.49	Maandag	0	0	0	0	0	0	1	0	1	1	0	1
17277	Tue Dec 08 20:52:23 2009	61	12	5	117.49	Bedroefd	1	0	1	0	0	0	0	0	0	1	0	2
17277	Tue Dec 08 20:52:27 2009	61	13	6	117.48	Misselijkheid	0	0	0	1	1	0	0	0	0	0	1	2
17277	Tue Dec 08 20:52:32 2009	61	14	5	117.48	Snelle hartslag	0	0	0	1	1	0	0	0	0	0	1	1
17277	Tue Dec 08 20:52:36 2009	61	15	4	117.49	Gespannen	1	0	1	0	0	0	0	0	0	1	0	2
17277	Tue Dec 08 20:54:53 2009	63	1	5	117.48	Beschaamd	1	1	0	0	0	0	0	0	0	0	1	1
17277	Tue Dec 08 20:54:58 2009	63	2	4	117.46	Buik- of maagkrampen	0	0	0	1	0	1	0	0	0	1	0	2
17277	Tue Dec 08 20:55:03 2009	63	3	5	117.49	Donderdag	0	0	0	0	0	0	1	1	0	0	1	4
17277	Tue Dec 08 20:55:07 2009	63	4	5	117.48	Vlug geïrriteerd	1	1	0	0	0	0	0	0	0	0	1	3
17277	Tue Dec 08 20:55:12 2009	63	5	4	117.48	Teneergeslagen	1	1	0	0	0	0	0	0	0	0	1	2
17277	Tue Dec 08 20:55:16 2009	63	6	5	117.49	Maandag	0	0	0	0	0	0	1	1	0	0	1	1
17277	Tue Dec 08 20:55:21 2009	63	7	5	117.49	Woensdag	0	0	0	0	0	0	1	1	0	0	1	3
17277	Tue Dec 08 20:55:25 2009	63	8	4	117.50	Bang	1	1	0	0	0	0	0	0	0	0	1	1
17277	Tue Dec 08 20:55:30 2009	63	9	4	117.48	Zenuwachtig	1	1	0	0	0	0	0	0	0	0	1	1
17277	Tue Dec 08 20:55:34 2009	63	10	5	117.48	Vermoeidheid	0	0	0	1	0	1	0	0	0	1	0	3
17277	Tue Dec 08 20:55:39 2009	63	11	4	117.49	Hoofdpijn	0	0	0	1	0	1	0	0	0	1	0	3
17277	Tue Dec 08 20:55:43 2009	63	12	5	117.49	Woensdag	0	0	0	0	0	0	1	0	1	1	0	3
17277	Tue Dec 08 20:55:48 2009	63	13	7	117.43	Benauwd gevoel in en om de borst	0	0	0	1	0	1	0	0	0	1	0	1
17277	Tue Dec 08 20:55:52 2009	63	14	5	117.50	Dinsdag	0	0	0	0	0	0	1	1	0	0	1	2
17277	Tue Dec 08 20:55:57 2009	63	15	4	117.46	Bonzen van het hart	0	0	0	1	0	1	0	0	0	1	0	1
17277	Tue Dec 08 20:56:47 2009	65	1	4	117.50	Dinsdag	0	0	0	0	0	0	1	1	0	0	1	2
17277	Tue Dec 08 20:56:51 2009	65	2	5	117.48	Zenuwachtig	1	1	0	0	0	0	0	0	0	0	1	1
17277	Tue Dec 08 20:56:56 2009	65	3	4	117.48	Beschaamd	1	1	0	0	0	0	0	0	0	0	1	1
17277	Tue Dec 08 20:57:00 2009	65	4	5	117.49	Donderdag	0	0	0	0	0	0	1	1	0	0	1	4
17277	Tue Dec 08 20:57:05 2009	65	5	5	117.43	Benauwd gevoel in en om de borst	0	0	0	1	0	1	0	0	0	1	0	1
17277	Tue Dec 08 20:57:10 2009	65	6	4	117.48	Vermoeidheid	0	0	0	1	0	1	0	0	0	1	0	3
17277	Tue Dec 08 20:57:14 2009	65	7	4	117.46	Bonzen van het hart	0	0	0	1	0	1	0	0	0	1	0	1
17277	Tue Dec 08 20:57:19 2009	65	8	5	117.48	Teneergeslagen	1	1	0	0	0	0	0	0	0	0	1	2
17277	Tue Dec 08 20:57:23 2009	65	9	4	117.49	Maandag	0	0	0	0	0	0	1	1	0	0	1	1
17277	Tue Dec 08 20:57:28 2009	65	10	4	117.48	Vlug geïrriteerd	1	1	0	0	0	0	0	0	0	0	1	3
17277	Tue Dec 08 20:57:32 2009	65	11	5	117.49	Woensdag	0	0	0	0	0	0	1	0	1	1	0	3
17277	Tue Dec 08 20:57:37 2009	65	12	4	117.50	Bang	1	1	0	0	0	0	0	0	0	0	1	1
17277	Tue Dec 08 20:57:41 2009	65	13	4	117.49	Hoofdpijn	0	0	0	1	0	1	0	0	0	1	0	3
17277	Tue Dec 08 20:57:46 2009	65	14	5	117.49	Woensdag	0	0	0	0	0	0	1	1	0	0	1	3
17277	Tue Dec 08 20:57:50 2009	65	15	4	117.46	Buik- of maagkrampen	0	0	0	1	0	1	0	0	0	1	0	2
17277	Tue Dec 08 20:58:40 2009	67	1	4	117.48	Vermoeidheid	0	0	0	1	0	1	0	0	0	1	0	3
17277	Tue Dec 08 20:58:45 2009	67	2	5	117.50	Dinsdag	0	0	0	0	0	0	1	1	0	0	1	2
17277	Tue Dec 08 20:58:49 2009	67	3	4	117.48	Zenuwachtig	1	1	0	0	0	0	0	0	0	0	1	1
17277	Tue Dec 08 20:58:54 2009	67	4	4	117.46	Bonzen van het hart	0	0	0	1	0	1	0	0	0	1	0	1
17277	Tue Dec 08 20:58:59 2009	67	5	5	117.46	Buik- of maagkrampen	0	0	0	1	0	1	0	0	0	1	0	2
17277	Tue Dec 08 20:59:03 2009	67	6	5	117.49	Hoofdpijn	0	0	0	1	0	1	0	0	0	1	0	3
17277	Tue Dec 08 20:59:08 2009	67	7	4	117.50	Bang	1	1	0	0	0	0	0	0	0	0	1	1
17277	Tue Dec 08 20:59:12 2009	67	8	5	117.48	Teneergeslagen	1	1	0	0	0	0	0	0	0	0	1	2
17277	Tue Dec 08 20:59:17 2009	67	9	4	117.49	Donderdag	0	0	0	0	0	0	1	1	0	0	1	4
17277	Tue Dec 08 20:59:21 2009	67	10	6	117.49	Woensdag	0	0	0	0	0	0	1	0	1	1	0	3
17277	Tue Dec 08 20:59:26 2009	67	11	5	117.48	Beschaamd	1	1	0	0	0	0	0	0	0	0	1	1
17277	Tue Dec 08 20:59:30 2009	67	12	4	117.49	Woensdag	0	0	0	0	0	0	1	1	0	0	1	3
17277	Tue Dec 08 20:59:35 2009	67	13	4	117.43	Benauwd gevoel in en om de borst	0	0	0	1	0	1	0	0	0	1	0	1
17277	Tue Dec 08 20:59:39 2009	67	14	7	117.49	Maandag	0	0	0	0	0	0	1	1	0	0	1	1
17277	Tue Dec 08 20:59:44 2009	67	15	4	117.48	Vlug geïrriteerd	1	1	0	0	0	0	0	0	0	0	1	3
17277	Tue Dec 08 21:00:34 2009	69	1	4	117.49	Bedroefd	1	0	1	0	0	0	0	0	0	1	0	1
17277	Tue Dec 08 21:00:38 2009	69	2	4	117.48	Misselijkheid	0	0	0	1	1	0	0	0	0	0	1	2
17277	Tue Dec 08 21:00:43 2009	69	3	4	117.49	Donderdag	0	0	0	0	0	0	1	0	1	1	0	4
17277	Tue Dec 08 21:00:47 2009	69	4	4	117.50	Spierpijn	0	0	0	1	1	0	0	0	0	0	1	2
17277	Tue Dec 08 21:00:52 2009	69	5	4	117.50	Vijandig	1	0	1	0	0	0	0	0	0	1	0	1
17277	Tue Dec 08 21:00:57 2009	69	6	5	117.49	Maandag	0	0	0	0	0	0	1	0	1	1	0	1
17277	Tue Dec 08 21:01:01 2009	69	7	5	117.48	Snelle hartslag	0	0	0	1	1	0	0	0	0	0	1	1
17277	Tue Dec 08 21:01:06 2009	69	8	4	117.50	Dinsdag	0	0	0	0	0	0	1	0	1	1	0	2
17277	Tue Dec 08 21:01:10 2009	69	9	4	117.41	Onvoldoende diep kunnen doorademen	0	0	0	1	1	0	0	0	0	0	1	1
17277	Tue Dec 08 21:01:15 2009	69	10	5	117.50	Schuldig	1	0	1	0	0	0	0	0	0	1	0	1
17277	Tue Dec 08 21:01:19 2009	69	11	4	117.50	Vrijdag	0	0	0	0	0	0	1	0	1	1	0	5
17277	Tue Dec 08 21:01:24 2009	69	12	4	117.50	Angstig	1	0	1	0	0	0	0	0	0	1	0	1
17277	Tue Dec 08 21:01:28 2009	69	13	5	117.48	Duizeligheid	0	0	0	1	1	0	0	0	0	0	1	2
17277	Tue Dec 08 21:01:33 2009	69	14	4	117.49	Gespannen	1	0	1	0	0	0	0	0	0	1	0	2
17277	Tue Dec 08 21:01:37 2009	69	15	4	117.50	Vrijdag	0	0	0	0	0	0	1	1	0	0	1	5
17277	Tue Dec 08 21:02:27 2009	71	1	4	117.50	Vijandig	1	0	1	0	0	0	0	0	0	1	0	1
17277	Tue Dec 08 21:02:32 2009	71	2	4	117.41	Onvoldoende diep kunnen doorademen	0	0	0	1	1	0	0	0	0	0	1	1
17277	Tue Dec 08 21:02:36 2009	71	3	5	117.49	Donderdag	0	0	0	0	0	0	1	0	1	1	0	4
17277	Tue Dec 08 21:02:41 2009	71	4	5	117.49	Bedroefd	1	0	1	0	0	0	0	0	0	1	0	1
17277	Tue Dec 08 21:02:45 2009	71	5	4	117.50	Angstig	1	0	1	0	0	0	0	0	0	1	0	1
17277	Tue Dec 08 21:02:50 2009	71	6	4	117.48	Misselijkheid	0	0	0	1	1	0	0	0	0	0	1	2
17277	Tue Dec 08 21:02:55 2009	71	7	5	117.50	Vrijdag	0	0	0	0	0	0	1	1	0	0	1	5
17277	Tue Dec 08 21:02:59 2009	71	8	4	117.48	Snelle hartslag	0	0	0	1	1	0	0	0	0	0	1	1
17277	Tue Dec 08 21:03:04 2009	71	9	4	117.48	Duizeligheid	0	0	0	1	1	0	0	0	0	0	1	2
17277	Tue Dec 08 21:03:08 2009	71	10	5	117.50	Schuldig	1	0	1	0	0	0	0	0	0	1	0	1
17277	Tue Dec 08 21:03:13 2009	71	11	4	117.50	Spierpijn	0	0	0	1	1	0	0	0	0	0	1	2
17277	Tue Dec 08 21:03:17 2009	71	12	5	117.50	Vrijdag	0	0	0	0	0	0	1	0	1	1	0	5
17277	Tue Dec 08 21:03:22 2009	71	13	5	117.50	Dinsdag	0	0	0	0	0	0	1	0	1	1	0	2
17277	Tue Dec 08 21:03:26 2009	71	14	4	117.49	Gespannen	1	0	1	0	0	0	0	0	0	1	0	2
17277	Tue Dec 08 21:03:31 2009	71	15	5	117.49	Maandag	0	0	0	0	0	0	1	0	1	1	0	1
17277	Tue Dec 08 21:04:21 2009	73	1	5	117.50	Dinsdag	0	0	0	0	0	0	1	0	1	1	0	2
17277	Tue Dec 08 21:04:25 2009	73	2	4	117.50	Vrijdag	0	0	0	0	0	0	1	1	0	0	1	5
17277	Tue Dec 08 21:04:30 2009	73	3	4	117.49	Donderdag	0	0	0	0	0	0	1	0	1	1	0	4
17277	Tue Dec 08 21:04:34 2009	73	4	5	117.49	Bedroefd	1	0	1	0	0	0	0	0	0	1	0	1
17277	Tue Dec 08 21:04:39 2009	73	5	4	117.50	Angstig	1	0	1	0	0	0	0	0	0	1	0	1
17277	Tue Dec 08 21:04:43 2009	73	6	4	117.48	Snelle hartslag	0	0	0	1	1	0	0	0	0	0	1	1
17277	Tue Dec 08 21:04:48 2009	73	7	6	117.48	Duizeligheid	0	0	0	1	1	0	0	0	0	0	1	2
17277	Tue Dec 08 21:04:52 2009	73	8	4	117.50	Schuldig	1	0	1	0	0	0	0	0	0	1	0	1
17277	Tue Dec 08 21:04:57 2009	73	9	6	117.48	Misselijkheid	0	0	0	1	1	0	0	0	0	0	1	2
17277	Tue Dec 08 21:05:02 2009	73	10	5	117.50	Vijandig	1	0	1	0	0	0	0	0	0	1	0	1
17277	Tue Dec 08 21:05:06 2009	73	11	5	117.49	Gespannen	1	0	1	0	0	0	0	0	0	1	0	2
17277	Tue Dec 08 21:05:11 2009	73	12	4	117.50	Spierpijn	0	0	0	1	1	0	0	0	0	0	1	2
17277	Tue Dec 08 21:05:15 2009	73	13	4	117.41	Onvoldoende diep kunnen doorademen	0	0	0	1	1	0	0	0	0	0	1	1
17277	Tue Dec 08 21:05:20 2009	73	14	5	117.50	Vrijdag	0	0	0	0	0	0	1	0	1	1	0	5
17277	Tue Dec 08 21:05:24 2009	73	15	4	117.49	Maandag	0	0	0	0	0	0	1	0	1	1	0	1
