# Supplementary material for: Unraveling the Relationship between Trait Negative Affectivity and Habitual Symptom Reporting
Source: PLoS One. 2015 Jan 20;10(1):e0115748. doi: 10.1371/journal.pone.0115748 (PMC4300148; doi:10.1371/journal.pone.0115748)
Supplement: S1 File — Data S1, Contains the raw data of the high NA-high HSR participants. Data S2, Contains the raw data of the high NA-low HSR participants. Data S3, Contains the raw data of the low NA-low HSR participants. (ZIP) [file pone.0115748.s001.zip › Data S1/KD_3_C_EXP1_243311_results.txt.xls]

## Sheet: KD_3_C_EXP1_243311_results.txt
version	timestamp	block number	trial number	lost msec	free VRAM	trial contents	vraagA	vraagA_2	vraagA_1	vraagB	vraagB_2	vraagB_1	vraagC	vraagC_2	vraagC_1	deel1	deel2	value
17277	Fri Nov 06 11:59:49 2009	3	1	4	117.49	Maandag	0	0	0	0	0	0	1	1	0	0	1	1
17277	Fri Nov 06 11:59:54 2009	3	2	5	117.50	Bang	1	1	0	0	0	0	0	0	0	0	1	1
17277	Fri Nov 06 11:59:59 2009	3	3	5	117.50	Dinsdag	0	0	0	0	0	0	1	0	1	1	0	2
17277	Fri Nov 06 12:00:03 2009	3	4	4	117.48	Teneergeslagen	1	1	0	0	0	0	0	0	0	0	1	2
17277	Fri Nov 06 12:00:08 2009	3	5	4	117.43	Benauwd gevoel in en om de borst	0	0	0	1	0	1	0	0	0	1	0	1
17277	Fri Nov 06 12:00:12 2009	3	6	5	117.50	Dinsdag	0	0	0	0	0	0	1	1	0	0	1	2
17277	Fri Nov 06 12:00:17 2009	3	7	5	117.48	Beschaamd	1	1	0	0	0	0	0	0	0	0	1	1
17277	Fri Nov 06 12:00:21 2009	3	8	4	117.48	Zenuwachtig	1	1	0	0	0	0	0	0	0	0	1	2
17277	Fri Nov 06 12:00:26 2009	3	9	5	117.50	Vrijdag	0	0	0	0	0	0	1	0	1	1	0	5
17277	Fri Nov 06 12:00:30 2009	3	10	5	117.49	Hoofdpijn	0	0	0	1	0	1	0	0	0	1	0	2
17277	Fri Nov 06 12:00:35 2009	3	11	4	117.46	Buik- of maagkrampen	0	0	0	1	0	1	0	0	0	1	0	3
17277	Fri Nov 06 12:00:39 2009	3	12	5	117.48	Vlug geïrriteerd	1	1	0	0	0	0	0	0	0	0	1	1
17277	Fri Nov 06 12:00:44 2009	3	13	7	117.49	Maandag	0	0	0	0	0	0	1	0	1	1	0	1
17277	Fri Nov 06 12:00:48 2009	3	14	4	117.48	Vermoeidheid	0	0	0	1	0	1	0	0	0	1	0	3
17277	Fri Nov 06 12:00:53 2009	3	15	5	117.46	Bonzen van het hart	0	0	0	1	0	1	0	0	0	1	0	2
17277	Fri Nov 06 12:01:43 2009	5	1	4	117.49	Hoofdpijn	0	0	0	1	0	1	0	0	0	1	0	2
17277	Fri Nov 06 12:01:48 2009	5	2	5	117.48	Zenuwachtig	1	1	0	0	0	0	0	0	0	0	1	3
17277	Fri Nov 06 12:01:52 2009	5	3	4	117.48	Teneergeslagen	1	1	0	0	0	0	0	0	0	0	1	1
17277	Fri Nov 06 12:01:57 2009	5	4	4	117.50	Vrijdag	0	0	0	0	0	0	1	0	1	1	0	5
17277	Fri Nov 06 12:02:01 2009	5	5	5	117.49	Maandag	0	0	0	0	0	0	1	1	0	0	1	1
17277	Fri Nov 06 12:02:06 2009	5	6	7	117.46	Bonzen van het hart	0	0	0	1	0	1	0	0	0	1	0	1
17277	Fri Nov 06 12:02:10 2009	5	7	5	117.46	Buik- of maagkrampen	0	0	0	1	0	1	0	0	0	1	0	3
17277	Fri Nov 06 12:02:15 2009	5	8	4	117.50	Dinsdag	0	0	0	0	0	0	1	1	0	0	1	2
17277	Fri Nov 06 12:02:19 2009	5	9	4	117.50	Bang	1	1	0	0	0	0	0	0	0	0	1	3
17277	Fri Nov 06 12:02:24 2009	5	10	5	117.49	Maandag	0	0	0	0	0	0	1	0	1	1	0	1
17277	Fri Nov 06 12:02:28 2009	5	11	4	117.48	Beschaamd	1	1	0	0	0	0	0	0	0	0	1	1
17277	Fri Nov 06 12:02:33 2009	5	12	4	117.48	Vermoeidheid	0	0	0	1	0	1	0	0	0	1	0	4
17277	Fri Nov 06 12:02:37 2009	5	13	4	117.48	Vlug geïrriteerd	1	1	0	0	0	0	0	0	0	0	1	2
17277	Fri Nov 06 12:02:42 2009	5	14	5	117.43	Benauwd gevoel in en om de borst	0	0	0	1	0	1	0	0	0	1	0	1
17277	Fri Nov 06 12:02:46 2009	5	15	4	117.50	Dinsdag	0	0	0	0	0	0	1	0	1	1	0	2
17277	Fri Nov 06 12:03:37 2009	7	1	4	117.50	Dinsdag	0	0	0	0	0	0	1	1	0	0	1	2
17277	Fri Nov 06 12:03:41 2009	7	2	5	117.48	Teneergeslagen	1	1	0	0	0	0	0	0	0	0	1	1
17277	Fri Nov 06 12:03:46 2009	7	3	4	117.43	Benauwd gevoel in en om de borst	0	0	0	1	0	1	0	0	0	1	0	4
17277	Fri Nov 06 12:03:50 2009	7	4	4	117.48	Vermoeidheid	0	0	0	1	0	1	0	0	0	1	0	4
17277	Fri Nov 06 12:03:55 2009	7	5	4	117.50	Bang	1	1	0	0	0	0	0	0	0	0	1	3
17277	Fri Nov 06 12:03:59 2009	7	6	5	117.49	Maandag	0	0	0	0	0	0	1	0	1	1	0	1
17277	Fri Nov 06 12:04:04 2009	7	7	4	117.46	Bonzen van het hart	0	0	0	1	0	1	0	0	0	1	0	2
17277	Fri Nov 06 12:04:08 2009	7	8	4	117.48	Beschaamd	1	1	0	0	0	0	0	0	0	0	1	2
17277	Fri Nov 06 12:04:13 2009	7	9	4	117.49	Hoofdpijn	0	0	0	1	0	1	0	0	0	1	0	1
17277	Fri Nov 06 12:04:17 2009	7	10	3	117.48	Zenuwachtig	1	1	0	0	0	0	0	0	0	0	1	3
17277	Fri Nov 06 12:04:22 2009	7	11	4	117.50	Vrijdag	0	0	0	0	0	0	1	0	1	1	0	5
17277	Fri Nov 06 12:04:26 2009	7	12	4	117.46	Buik- of maagkrampen	0	0	0	1	0	1	0	0	0	1	0	3
17277	Fri Nov 06 12:04:31 2009	7	13	4	117.48	Vlug geïrriteerd	1	1	0	0	0	0	0	0	0	0	1	2
17277	Fri Nov 06 12:04:35 2009	7	14	5	117.50	Dinsdag	0	0	0	0	0	0	1	0	1	1	0	2
17277	Fri Nov 06 12:04:40 2009	7	15	4	117.49	Maandag	0	0	0	0	0	0	1	1	0	0	1	1
17277	Fri Nov 06 12:05:30 2009	9	1	4	117.48	Misselijkheid	0	0	0	1	1	0	0	0	0	0	1	3
17277	Fri Nov 06 12:05:35 2009	9	2	5	117.49	Woensdag	0	0	0	0	0	0	1	0	1	1	0	3
17277	Fri Nov 06 12:05:39 2009	9	3	4	117.49	Donderdag	0	0	0	0	0	0	1	1	0	0	1	4
17277	Fri Nov 06 12:05:44 2009	9	4	5	117.49	Donderdag	0	0	0	0	0	0	1	0	1	1	0	4
17277	Fri Nov 06 12:05:48 2009	9	5	5	117.50	Schuldig	1	0	1	0	0	0	0	0	0	1	0	4
17277	Fri Nov 06 12:05:53 2009	9	6	5	117.48	Duizeligheid	0	0	0	1	1	0	0	0	0	0	1	4
17277	Fri Nov 06 12:05:57 2009	9	7	4	117.48	Snelle hartslag	0	0	0	1	1	0	0	0	0	0	1	2
17277	Fri Nov 06 12:06:02 2009	9	8	4	117.50	Vijandig	1	0	1	0	0	0	0	0	0	1	0	3
17277	Fri Nov 06 12:06:06 2009	9	9	5	117.49	Woensdag	0	0	0	0	0	0	1	1	0	0	1	3
17277	Fri Nov 06 12:06:11 2009	9	10	5	117.49	Gespannen	1	0	1	0	0	0	0	0	0	1	0	3
17277	Fri Nov 06 12:06:15 2009	9	11	4	117.49	Bedroefd	1	0	1	0	0	0	0	0	0	1	0	4
17277	Fri Nov 06 12:06:20 2009	9	12	4	117.41	Onvoldoende diep kunnen doorademen	0	0	0	1	1	0	0	0	0	0	1	2
17277	Fri Nov 06 12:06:24 2009	9	13	5	117.50	Vrijdag	0	0	0	0	0	0	1	1	0	0	1	5
17277	Fri Nov 06 12:06:29 2009	9	14	5	117.50	Spierpijn	0	0	0	1	1	0	0	0	0	0	1	3
17277	Fri Nov 06 12:06:33 2009	9	15	4	117.50	Angstig	1	0	1	0	0	0	0	0	0	1	0	3
17277	Fri Nov 06 12:07:23 2009	11	1	4	117.49	Gespannen	1	0	1	0	0	0	0	0	0	1	0	2
17277	Fri Nov 06 12:07:28 2009	11	2	4	117.41	Onvoldoende diep kunnen doorademen	0	0	0	1	1	0	0	0	0	0	1	1
17277	Fri Nov 06 12:07:33 2009	11	3	5	117.48	Snelle hartslag	0	0	0	1	1	0	0	0	0	0	1	1
17277	Fri Nov 06 12:07:37 2009	11	4	5	117.50	Vrijdag	0	0	0	0	0	0	1	1	0	0	1	5
17277	Fri Nov 06 12:07:42 2009	11	5	4	117.49	Woensdag	0	0	0	0	0	0	1	1	0	0	1	3
17277	Fri Nov 06 12:07:46 2009	11	6	4	117.48	Duizeligheid	0	0	0	1	1	0	0	0	0	0	1	3
17277	Fri Nov 06 12:07:51 2009	11	7	4	117.49	Bedroefd	1	0	1	0	0	0	0	0	0	1	0	1
17277	Fri Nov 06 12:07:55 2009	11	8	5	117.49	Donderdag	0	0	0	0	0	0	1	0	1	1	0	4
17277	Fri Nov 06 12:08:00 2009	11	9	4	117.48	Misselijkheid	0	0	0	1	1	0	0	0	0	0	1	3
17277	Fri Nov 06 12:08:04 2009	11	10	4	117.49	Woensdag	0	0	0	0	0	0	1	0	1	1	0	3
17277	Fri Nov 06 12:08:09 2009	11	11	4	117.50	Vijandig	1	0	1	0	0	0	0	0	0	1	0	1
17277	Fri Nov 06 12:08:13 2009	11	12	4	117.50	Schuldig	1	0	1	0	0	0	0	0	0	1	0	1
17277	Fri Nov 06 12:08:18 2009	11	13	4	117.49	Donderdag	0	0	0	0	0	0	1	1	0	0	1	4
17277	Fri Nov 06 12:08:22 2009	11	14	4	117.50	Spierpijn	0	0	0	1	1	0	0	0	0	0	1	1
17277	Fri Nov 06 12:08:27 2009	11	15	4	117.50	Angstig	1	0	1	0	0	0	0	0	0	1	0	1
17277	Fri Nov 06 12:09:17 2009	13	1	4	117.48	Misselijkheid	0	0	0	1	1	0	0	0	0	0	1	2
17277	Fri Nov 06 12:09:22 2009	13	2	4	117.50	Schuldig	1	0	1	0	0	0	0	0	0	1	0	1
17277	Fri Nov 06 12:09:26 2009	13	3	4	117.50	Vijandig	1	0	1	0	0	0	0	0	0	1	0	1
17277	Fri Nov 06 12:09:31 2009	13	4	5	117.49	Donderdag	0	0	0	0	0	0	1	1	0	0	1	4
17277	Fri Nov 06 12:09:35 2009	13	5	5	117.48	Duizeligheid	0	0	0	1	1	0	0	0	0	0	1	2
17277	Fri Nov 06 12:09:40 2009	13	6	4	117.41	Onvoldoende diep kunnen doorademen	0	0	0	1	1	0	0	0	0	0	1	2
17277	Fri Nov 06 12:09:44 2009	13	7	4	117.48	Snelle hartslag	0	0	0	1	1	0	0	0	0	0	1	3
17277	Fri Nov 06 12:09:49 2009	13	8	4	117.49	Bedroefd	1	0	1	0	0	0	0	0	0	1	0	3
17277	Fri Nov 06 12:09:53 2009	13	9	5	117.49	Woensdag	0	0	0	0	0	0	1	0	1	1	0	3
17277	Fri Nov 06 12:09:58 2009	13	10	5	117.50	Spierpijn	0	0	0	1	1	0	0	0	0	0	1	1
17277	Fri Nov 06 12:10:02 2009	13	11	4	117.49	Donderdag	0	0	0	0	0	0	1	0	1	1	0	4
17277	Fri Nov 06 12:10:07 2009	13	12	5	117.49	Woensdag	0	0	0	0	0	0	1	1	0	0	1	3
17277	Fri Nov 06 12:10:11 2009	13	13	5	117.50	Vrijdag	0	0	0	0	0	0	1	1	0	0	1	5
17277	Fri Nov 06 12:10:16 2009	13	14	5	117.50	Angstig	1	0	1	0	0	0	0	0	0	1	0	1
17277	Fri Nov 06 12:10:20 2009	13	15	4	117.49	Gespannen	1	0	1	0	0	0	0	0	0	1	0	1
17277	Fri Nov 06 12:13:36 2009	15	1	4	117.48	Misselijkheid	0	0	0	1	1	0	0	0	0	0	1	1
17277	Fri Nov 06 12:13:41 2009	15	2	4	117.49	Woensdag	0	0	0	0	0	0	1	0	1	1	0	3
17277	Fri Nov 06 12:13:46 2009	15	3	4	117.48	Teneergeslagen	1	1	0	0	0	0	0	0	0	0	1	3
17277	Fri Nov 06 12:13:50 2009	15	4	5	117.50	Vrijdag	0	0	0	0	0	0	1	0	1	1	0	5
17277	Fri Nov 06 12:13:55 2009	15	5	5	117.41	Onvoldoende diep kunnen doorademen	0	0	0	1	1	0	0	0	0	0	1	1
17277	Fri Nov 06 12:13:59 2009	15	6	4	117.50	Spierpijn	0	0	0	1	1	0	0	0	0	0	1	1
17277	Fri Nov 06 12:14:04 2009	15	7	4	117.49	Donderdag	0	0	0	0	0	0	1	1	0	0	1	4
17277	Fri Nov 06 12:14:08 2009	15	8	5	117.50	Dinsdag	0	0	0	0	0	0	1	0	1	1	0	2
17277	Fri Nov 06 12:14:13 2009	15	9	5	117.50	Bang	1	1	0	0	0	0	0	0	0	0	1	1
17277	Fri Nov 06 12:14:17 2009	15	10	4	117.48	Zenuwachtig	1	1	0	0	0	0	0	0	0	0	1	1
17277	Fri Nov 06 12:14:22 2009	15	11	4	117.48	Vlug geïrriteerd	1	1	0	0	0	0	0	0	0	0	1	1
17277	Fri Nov 06 12:14:26 2009	15	12	4	117.48	Beschaamd	1	1	0	0	0	0	0	0	0	0	1	1
17277	Fri Nov 06 12:14:31 2009	15	13	5	117.50	Vrijdag	0	0	0	0	0	0	1	1	0	0	1	5
17277	Fri Nov 06 12:14:35 2009	15	14	4	117.48	Snelle hartslag	0	0	0	1	1	0	0	0	0	0	1	1
17277	Fri Nov 06 12:14:40 2009	15	15	4	117.48	Duizeligheid	0	0	0	1	1	0	0	0	0	0	1	2
17277	Fri Nov 06 12:15:30 2009	17	1	4	117.48	Beschaamd	1	1	0	0	0	0	0	0	0	0	1	3
17277	Fri Nov 06 12:15:34 2009	17	2	5	117.50	Dinsdag	0	0	0	0	0	0	1	0	1	1	0	2
17277	Fri Nov 06 12:15:39 2009	17	3	5	117.48	Zenuwachtig	1	1	0	0	0	0	0	0	0	0	1	2
17277	Fri Nov 06 12:15:44 2009	17	4	4	117.48	Teneergeslagen	1	1	0	0	0	0	0	0	0	0	1	2
17277	Fri Nov 06 12:15:48 2009	17	5	4	117.50	Spierpijn	0	0	0	1	1	0	0	0	0	0	1	3
17277	Fri Nov 06 12:15:53 2009	17	6	4	117.48	Misselijkheid	0	0	0	1	1	0	0	0	0	0	1	3
17277	Fri Nov 06 12:15:57 2009	17	7	5	117.50	Bang	1	1	0	0	0	0	0	0	0	0	1	2
17277	Fri Nov 06 12:16:02 2009	17	8	4	117.50	Vrijdag	0	0	0	0	0	0	1	1	0	0	1	5
17277	Fri Nov 06 12:16:06 2009	17	9	4	117.48	Snelle hartslag	0	0	0	1	1	0	0	0	0	0	1	2
17277	Fri Nov 06 12:16:11 2009	17	10	5	117.49	Donderdag	0	0	0	0	0	0	1	1	0	0	1	4
17277	Fri Nov 06 12:16:15 2009	17	11	5	117.48	Duizeligheid	0	0	0	1	1	0	0	0	0	0	1	3
17277	Fri Nov 06 12:16:20 2009	17	12	4	117.49	Woensdag	0	0	0	0	0	0	1	0	1	1	0	3
17277	Fri Nov 06 12:16:24 2009	17	13	4	117.48	Vlug geïrriteerd	1	1	0	0	0	0	0	0	0	0	1	1
17277	Fri Nov 06 12:16:29 2009	17	14	5	117.41	Onvoldoende diep kunnen doorademen	0	0	0	1	1	0	0	0	0	0	1	1
17277	Fri Nov 06 12:16:33 2009	17	15	5	117.50	Vrijdag	0	0	0	0	0	0	1	0	1	1	0	5
17277	Fri Nov 06 12:17:23 2009	19	1	4	117.50	Bang	1	1	0	0	0	0	0	0	0	0	1	1
17277	Fri Nov 06 12:17:28 2009	19	2	4	117.48	Duizeligheid	0	0	0	1	1	0	0	0	0	0	1	2
17277	Fri Nov 06 12:17:32 2009	19	3	5	117.48	Beschaamd	1	1	0	0	0	0	0	0	0	0	1	1
17277	Fri Nov 06 12:17:37 2009	19	4	7	117.49	Woensdag	0	0	0	0	0	0	1	0	1	1	0	3
17277	Fri Nov 06 12:17:41 2009	19	5	4	117.50	Vrijdag	0	0	0	0	0	0	1	1	0	0	1	5
17277	Fri Nov 06 12:17:46 2009	19	6	4	117.48	Snelle hartslag	0	0	0	1	1	0	0	0	0	0	1	1
17277	Fri Nov 06 12:17:51 2009	19	7	4	117.41	Onvoldoende diep kunnen doorademen	0	0	0	1	1	0	0	0	0	0	1	1
17277	Fri Nov 06 12:17:55 2009	19	8	5	117.48	Vlug geïrriteerd	1	1	0	0	0	0	0	0	0	0	1	4
17277	Fri Nov 06 12:18:00 2009	19	9	4	117.49	Donderdag	0	0	0	0	0	0	1	1	0	0	1	4
17277	Fri Nov 06 12:18:04 2009	19	10	4	117.50	Spierpijn	0	0	0	1	1	0	0	0	0	0	1	1
17277	Fri Nov 06 12:18:09 2009	19	11	4	117.48	Misselijkheid	0	0	0	1	1	0	0	0	0	0	1	3
17277	Fri Nov 06 12:18:13 2009	19	12	5	117.48	Zenuwachtig	1	1	0	0	0	0	0	0	0	0	1	2
17277	Fri Nov 06 12:18:18 2009	19	13	4	117.50	Vrijdag	0	0	0	0	0	0	1	0	1	1	0	5
17277	Fri Nov 06 12:18:22 2009	19	14	4	117.50	Dinsdag	0	0	0	0	0	0	1	0	1	1	0	2
17277	Fri Nov 06 12:18:27 2009	19	15	4	117.48	Teneergeslagen	1	1	0	0	0	0	0	0	0	0	1	1
17277	Fri Nov 06 12:19:17 2009	21	1	5	117.49	Woensdag	0	0	0	0	0	0	1	1	0	0	1	3
17277	Fri Nov 06 12:19:21 2009	21	2	4	117.50	Vijandig	1	0	1	0	0	0	0	0	0	1	0	1
17277	Fri Nov 06 12:19:26 2009	21	3	4	117.46	Bonzen van het hart	0	0	0	1	0	1	0	0	0	1	0	2
17277	Fri Nov 06 12:19:30 2009	21	4	4	117.49	Gespannen	1	0	1	0	0	0	0	0	0	1	0	1
17277	Fri Nov 06 12:19:35 2009	21	5	5	117.50	Schuldig	1	0	1	0	0	0	0	0	0	1	0	1
17277	Fri Nov 06 12:19:40 2009	21	6	4	117.50	Dinsdag	0	0	0	0	0	0	1	1	0	0	1	2
17277	Fri Nov 06 12:19:44 2009	21	7	5	117.43	Benauwd gevoel in en om de borst	0	0	0	1	0	1	0	0	0	1	0	1
17277	Fri Nov 06 12:19:49 2009	21	8	4	117.48	Vermoeidheid	0	0	0	1	0	1	0	0	0	1	0	5
17277	Fri Nov 06 12:19:53 2009	21	9	5	117.49	Hoofdpijn	0	0	0	1	0	1	0	0	0	1	0	2
17277	Fri Nov 06 12:19:58 2009	21	10	4	117.49	Donderdag	0	0	0	0	0	0	1	0	1	1	0	4
17277	Fri Nov 06 12:20:02 2009	21	11	4	117.50	Angstig	1	0	1	0	0	0	0	0	0	1	0	1
17277	Fri Nov 06 12:20:07 2009	21	12	5	117.49	Bedroefd	1	0	1	0	0	0	0	0	0	1	0	2
17277	Fri Nov 06 12:20:11 2009	21	13	5	117.49	Maandag	0	0	0	0	0	0	1	1	0	0	1	1
17277	Fri Nov 06 12:20:16 2009	21	14	4	117.46	Buik- of maagkrampen	0	0	0	1	0	1	0	0	0	1	0	2
17277	Fri Nov 06 12:20:20 2009	21	15	4	117.49	Maandag	0	0	0	0	0	0	1	0	1	1	0	1
17277	Fri Nov 06 12:21:10 2009	23	1	7	117.46	Bonzen van het hart	0	0	0	1	0	1	0	0	0	1	0	2
17277	Fri Nov 06 12:21:15 2009	23	2	4	117.46	Buik- of maagkrampen	0	0	0	1	0	1	0	0	0	1	0	1
17277	Fri Nov 06 12:21:19 2009	23	3	5	117.49	Maandag	0	0	0	0	0	0	1	0	1	1	0	1
17277	Fri Nov 06 12:21:24 2009	23	4	4	117.50	Schuldig	1	0	1	0	0	0	0	0	0	1	0	5
17277	Fri Nov 06 12:21:28 2009	23	5	5	117.50	Vijandig	1	0	1	0	0	0	0	0	0	1	0	4
17277	Fri Nov 06 12:21:33 2009	23	6	4	117.49	Gespannen	1	0	1	0	0	0	0	0	0	1	0	3
17277	Fri Nov 06 12:21:38 2009	23	7	4	117.49	Bedroefd	1	0	1	0	0	0	0	0	0	1	0	4
17277	Fri Nov 06 12:21:42 2009	23	8	4	117.49	Hoofdpijn	0	0	0	1	0	1	0	0	0	1	0	2
17277	Fri Nov 06 12:21:47 2009	23	9	5	117.50	Dinsdag	0	0	0	0	0	0	1	1	0	0	1	2
17277	Fri Nov 06 12:21:51 2009	23	10	4	117.49	Maandag	0	0	0	0	0	0	1	1	0	0	1	1
17277	Fri Nov 06 12:21:56 2009	23	11	4	117.49	Woensdag	0	0	0	0	0	0	1	1	0	0	1	3
17277	Fri Nov 06 12:22:00 2009	23	12	5	117.48	Vermoeidheid	0	0	0	1	0	1	0	0	0	1	0	5
17277	Fri Nov 06 12:22:05 2009	23	13	5	117.43	Benauwd gevoel in en om de borst	0	0	0	1	0	1	0	0	0	1	0	1
17277	Fri Nov 06 12:22:09 2009	23	14	4	117.50	Angstig	1	0	1	0	0	0	0	0	0	1	0	2
17277	Fri Nov 06 12:22:14 2009	23	15	4	117.49	Donderdag	0	0	0	0	0	0	1	0	1	1	0	4
17277	Fri Nov 06 12:23:04 2009	25	1	5	117.43	Benauwd gevoel in en om de borst	0	0	0	1	0	1	0	0	0	1	0	1
17277	Fri Nov 06 12:23:08 2009	25	2	4	117.49	Maandag	0	0	0	0	0	0	1	0	1	1	0	1
17277	Fri Nov 06 12:23:13 2009	25	3	5	117.49	Woensdag	0	0	0	0	0	0	1	1	0	0	1	3
17277	Fri Nov 06 12:23:17 2009	25	4	5	117.49	Maandag	0	0	0	0	0	0	1	1	0	0	1	1
17277	Fri Nov 06 12:23:22 2009	25	5	7	117.46	Bonzen van het hart	0	0	0	1	0	1	0	0	0	1	0	1
17277	Fri Nov 06 12:23:26 2009	25	6	4	117.48	Vermoeidheid	0	0	0	1	0	1	0	0	0	1	0	5
17277	Fri Nov 06 12:23:31 2009	25	7	4	117.50	Dinsdag	0	0	0	0	0	0	1	1	0	0	1	2
17277	Fri Nov 06 12:23:36 2009	25	8	4	117.50	Schuldig	1	0	1	0	0	0	0	0	0	1	0	1
17277	Fri Nov 06 12:23:40 2009	25	9	5	117.50	Angstig	1	0	1	0	0	0	0	0	0	1	0	1
17277	Fri Nov 06 12:23:45 2009	25	10	4	117.49	Hoofdpijn	0	0	0	1	0	1	0	0	0	1	0	1
17277	Fri Nov 06 12:23:49 2009	25	11	4	117.46	Buik- of maagkrampen	0	0	0	1	0	1	0	0	0	1	0	1
17277	Fri Nov 06 12:23:54 2009	25	12	4	117.49	Bedroefd	1	0	1	0	0	0	0	0	0	1	0	1
17277	Fri Nov 06 12:23:58 2009	25	13	5	117.49	Donderdag	0	0	0	0	0	0	1	0	1	1	0	4
17277	Fri Nov 06 12:24:03 2009	25	14	4	117.50	Vijandig	1	0	1	0	0	0	0	0	0	1	0	1
17277	Fri Nov 06 12:24:07 2009	25	15	4	117.49	Gespannen	1	0	1	0	0	0	0	0	0	1	0	2
17277	Fri Nov 06 12:27:23 2009	27	1	4	117.43	Benauwd gevoel in en om de borst	0	0	0	1	0	1	0	0	0	1	0	1
17277	Fri Nov 06 12:27:27 2009	27	2	5	117.49	Maandag	0	0	0	0	0	0	1	0	1	1	0	1
17277	Fri Nov 06 12:27:32 2009	27	3	4	117.50	Vrijdag	0	0	0	0	0	0	1	1	0	0	1	5
17277	Fri Nov 06 12:27:37 2009	27	4	5	117.49	Bedroefd	1	0	1	0	0	0	0	0	0	1	0	1
17277	Fri Nov 06 12:27:41 2009	27	5	4	117.49	Hoofdpijn	0	0	0	1	0	1	0	0	0	1	0	1
17277	Fri Nov 06 12:27:46 2009	27	6	5	117.46	Bonzen van het hart	0	0	0	1	0	1	0	0	0	1	0	1
17277	Fri Nov 06 12:27:50 2009	27	7	4	117.48	Vermoeidheid	0	0	0	1	0	1	0	0	0	1	0	1
17277	Fri Nov 06 12:27:55 2009	27	8	4	117.50	Vijandig	1	0	1	0	0	0	0	0	0	1	0	1
17277	Fri Nov 06 12:27:59 2009	27	9	4	117.50	Angstig	1	0	1	0	0	0	0	0	0	1	0	1
17277	Fri Nov 06 12:28:04 2009	27	10	5	117.46	Buik- of maagkrampen	0	0	0	1	0	1	0	0	0	1	0	1
17277	Fri Nov 06 12:28:08 2009	27	11	5	117.49	Gespannen	1	0	1	0	0	0	0	0	0	1	0	1
17277	Fri Nov 06 12:28:13 2009	27	12	4	117.49	Woensdag	0	0	0	0	0	0	1	1	0	0	1	3
17277	Fri Nov 06 12:28:17 2009	27	13	4	117.50	Dinsdag	0	0	0	0	0	0	1	1	0	0	1	2
17277	Fri Nov 06 12:28:22 2009	27	14	5	117.50	Schuldig	1	0	1	0	0	0	0	0	0	1	0	1
17277	Fri Nov 06 12:28:26 2009	27	15	7	117.49	Maandag	0	0	0	0	0	0	1	1	0	0	1	1
17277	Fri Nov 06 12:29:16 2009	29	1	4	117.50	Vijandig	1	0	1	0	0	0	0	0	0	1	0	1
17277	Fri Nov 06 12:29:21 2009	29	2	5	117.49	Hoofdpijn	0	0	0	1	0	1	0	0	0	1	0	1
17277	Fri Nov 06 12:29:25 2009	29	3	4	117.49	Gespannen	1	0	1	0	0	0	0	0	0	1	0	2
17277	Fri Nov 06 12:29:30 2009	29	4	4	117.43	Benauwd gevoel in en om de borst	0	0	0	1	0	1	0	0	0	1	0	1
17277	Fri Nov 06 12:29:35 2009	29	5	5	117.49	Maandag	0	0	0	0	0	0	1	0	1	1	0	1
17277	Fri Nov 06 12:29:39 2009	29	6	5	117.50	Angstig	1	0	1	0	0	0	0	0	0	1	0	1
17277	Fri Nov 06 12:29:44 2009	29	7	4	117.49	Maandag	0	0	0	0	0	0	1	1	0	0	1	1
17277	Fri Nov 06 12:29:48 2009	29	8	4	117.46	Buik- of maagkrampen	0	0	0	1	0	1	0	0	0	1	0	2
17277	Fri Nov 06 12:29:53 2009	29	9	5	117.49	Woensdag	0	0	0	0	0	0	1	1	0	0	1	3
17277	Fri Nov 06 12:29:57 2009	29	10	5	117.50	Vrijdag	0	0	0	0	0	0	1	1	0	0	1	5
17277	Fri Nov 06 12:30:02 2009	29	11	4	117.50	Schuldig	1	0	1	0	0	0	0	0	0	1	0	2
17277	Fri Nov 06 12:30:06 2009	29	12	4	117.50	Dinsdag	0	0	0	0	0	0	1	1	0	0	1	2
17277	Fri Nov 06 12:30:11 2009	29	13	4	117.48	Vermoeidheid	0	0	0	1	0	1	0	0	0	1	0	4
17277	Fri Nov 06 12:30:15 2009	29	14	5	117.46	Bonzen van het hart	0	0	0	1	0	1	0	0	0	1	0	3
17277	Fri Nov 06 12:30:20 2009	29	15	5	117.49	Bedroefd	1	0	1	0	0	0	0	0	0	1	0	1
17277	Fri Nov 06 12:31:10 2009	31	1	4	117.46	Bonzen van het hart	0	0	0	1	0	1	0	0	0	1	0	2
17277	Fri Nov 06 12:31:14 2009	31	2	4	117.50	Vijandig	1	0	1	0	0	0	0	0	0	1	0	1
17277	Fri Nov 06 12:31:19 2009	31	3	5	117.50	Vrijdag	0	0	0	0	0	0	1	1	0	0	1	5
17277	Fri Nov 06 12:31:23 2009	31	4	5	117.49	Maandag	0	0	0	0	0	0	1	0	1	1	0	1
17277	Fri Nov 06 12:31:28 2009	31	5	5	117.49	Maandag	0	0	0	0	0	0	1	1	0	0	1	1
17277	Fri Nov 06 12:31:33 2009	31	6	4	117.49	Gespannen	1	0	1	0	0	0	0	0	0	1	0	2
17277	Fri Nov 06 12:31:37 2009	31	7	4	117.48	Vermoeidheid	0	0	0	1	0	1	0	0	0	1	0	4
17277	Fri Nov 06 12:31:42 2009	31	8	5	117.50	Dinsdag	0	0	0	0	0	0	1	1	0	0	1	2
17277	Fri Nov 06 12:31:46 2009	31	9	5	117.49	Hoofdpijn	0	0	0	1	0	1	0	0	0	1	0	1
17277	Fri Nov 06 12:31:51 2009	31	10	4	117.49	Bedroefd	1	0	1	0	0	0	0	0	0	1	0	1
17277	Fri Nov 06 12:31:55 2009	31	11	5	117.49	Woensdag	0	0	0	0	0	0	1	1	0	0	1	3
17277	Fri Nov 06 12:32:00 2009	31	12	5	117.50	Angstig	1	0	1	0	0	0	0	0	0	1	0	1
17277	Fri Nov 06 12:32:04 2009	31	13	3	117.43	Benauwd gevoel in en om de borst	0	0	0	1	0	1	0	0	0	1	0	2
17277	Fri Nov 06 12:32:09 2009	31	14	4	117.46	Buik- of maagkrampen	0	0	0	1	0	1	0	0	0	1	0	2
17277	Fri Nov 06 12:32:13 2009	31	15	4	117.50	Schuldig	1	0	1	0	0	0	0	0	0	1	0	3
17277	Fri Nov 06 12:33:03 2009	33	1	4	117.48	Duizeligheid	0	0	0	1	1	0	0	0	0	0	1	2
17277	Fri Nov 06 12:33:08 2009	33	2	5	117.48	Vlug geïrriteerd	1	1	0	0	0	0	0	0	0	0	1	3
17277	Fri Nov 06 12:33:12 2009	33	3	5	117.49	Woensdag	0	0	0	0	0	0	1	0	1	1	0	3
17277	Fri Nov 06 12:33:17 2009	33	4	4	117.41	Onvoldoende diep kunnen doorademen	0	0	0	1	1	0	0	0	0	0	1	1
17277	Fri Nov 06 12:33:21 2009	33	5	4	117.49	Donderdag	0	0	0	0	0	0	1	0	1	1	0	4
17277	Fri Nov 06 12:33:26 2009	33	6	5	117.49	Donderdag	0	0	0	0	0	0	1	1	0	0	1	4
17277	Fri Nov 06 12:33:30 2009	33	7	5	117.48	Misselijkheid	0	0	0	1	1	0	0	0	0	0	1	3
17277	Fri Nov 06 12:33:35 2009	33	8	4	117.50	Spierpijn	0	0	0	1	1	0	0	0	0	0	1	2
17277	Fri Nov 06 12:33:40 2009	33	9	4	117.48	Snelle hartslag	0	0	0	1	1	0	0	0	0	0	1	2
17277	Fri Nov 06 12:33:44 2009	33	10	4	117.48	Beschaamd	1	1	0	0	0	0	0	0	0	0	1	4
17277	Fri Nov 06 12:33:49 2009	33	11	5	117.48	Zenuwachtig	1	1	0	0	0	0	0	0	0	0	1	3
17277	Fri Nov 06 12:33:53 2009	33	12	4	117.50	Vrijdag	0	0	0	0	0	0	1	0	1	1	0	5
17277	Fri Nov 06 12:33:58 2009	33	13	4	117.50	Dinsdag	0	0	0	0	0	0	1	0	1	1	0	2
17277	Fri Nov 06 12:34:02 2009	33	14	4	117.48	Teneergeslagen	1	1	0	0	0	0	0	0	0	0	1	3
17277	Fri Nov 06 12:34:07 2009	33	15	5	117.50	Bang	1	1	0	0	0	0	0	0	0	0	1	2
17277	Fri Nov 06 12:34:57 2009	35	1	4	117.48	Snelle hartslag	0	0	0	1	1	0	0	0	0	0	1	1
17277	Fri Nov 06 12:35:01 2009	35	2	4	117.48	Teneergeslagen	1	1	0	0	0	0	0	0	0	0	1	1
17277	Fri Nov 06 12:35:06 2009	35	3	5	117.48	Zenuwachtig	1	1	0	0	0	0	0	0	0	0	1	1
17277	Fri Nov 06 12:35:10 2009	35	4	5	117.50	Dinsdag	0	0	0	0	0	0	1	0	1	1	0	2
17277	Fri Nov 06 12:35:15 2009	35	5	4	117.49	Donderdag	0	0	0	0	0	0	1	0	1	1	0	4
17277	Fri Nov 06 12:35:19 2009	35	6	4	117.41	Onvoldoende diep kunnen doorademen	0	0	0	1	1	0	0	0	0	0	1	1
17277	Fri Nov 06 12:35:24 2009	35	7	4	117.48	Beschaamd	1	1	0	0	0	0	0	0	0	0	1	3
17277	Fri Nov 06 12:35:29 2009	35	8	5	117.48	Misselijkheid	0	0	0	1	1	0	0	0	0	0	1	1
17277	Fri Nov 06 12:35:33 2009	35	9	4	117.49	Woensdag	0	0	0	0	0	0	1	0	1	1	0	3
17277	Fri Nov 06 12:35:38 2009	35	10	4	117.49	Donderdag	0	0	0	0	0	0	1	1	0	0	1	4
17277	Fri Nov 06 12:35:42 2009	35	11	4	117.48	Vlug geïrriteerd	1	1	0	0	0	0	0	0	0	0	1	1
17277	Fri Nov 06 12:35:47 2009	35	12	5	117.50	Vrijdag	0	0	0	0	0	0	1	0	1	1	0	5
17277	Fri Nov 06 12:35:51 2009	35	13	4	117.48	Duizeligheid	0	0	0	1	1	0	0	0	0	0	1	2
17277	Fri Nov 06 12:35:56 2009	35	14	4	117.50	Spierpijn	0	0	0	1	1	0	0	0	0	0	1	1
17277	Fri Nov 06 12:36:00 2009	35	15	4	117.50	Bang	1	1	0	0	0	0	0	0	0	0	1	1
17277	Fri Nov 06 12:36:50 2009	37	1	4	117.49	Woensdag	0	0	0	0	0	0	1	0	1	1	0	3
17277	Fri Nov 06 12:36:55 2009	37	2	5	117.50	Spierpijn	0	0	0	1	1	0	0	0	0	0	1	1
17277	Fri Nov 06 12:36:59 2009	37	3	4	117.48	Beschaamd	1	1	0	0	0	0	0	0	0	0	1	2
17277	Fri Nov 06 12:37:04 2009	37	4	4	117.48	Vlug geïrriteerd	1	1	0	0	0	0	0	0	0	0	1	1
17277	Fri Nov 06 12:37:08 2009	37	5	5	117.50	Dinsdag	0	0	0	0	0	0	1	0	1	1	0	2
17277	Fri Nov 06 12:37:13 2009	37	6	5	117.49	Donderdag	0	0	0	0	0	0	1	1	0	0	1	4
17277	Fri Nov 06 12:37:17 2009	37	7	5	117.48	Misselijkheid	0	0	0	1	1	0	0	0	0	0	1	1
17277	Fri Nov 06 12:37:22 2009	37	8	4	117.48	Snelle hartslag	0	0	0	1	1	0	0	0	0	0	1	1
17277	Fri Nov 06 12:37:27 2009	37	9	5	117.48	Teneergeslagen	1	1	0	0	0	0	0	0	0	0	1	1
17277	Fri Nov 06 12:37:31 2009	37	10	4	117.48	Duizeligheid	0	0	0	1	1	0	0	0	0	0	1	2
17277	Fri Nov 06 12:37:36 2009	37	11	5	117.49	Donderdag	0	0	0	0	0	0	1	0	1	1	0	4
17277	Fri Nov 06 12:37:40 2009	37	12	4	117.50	Vrijdag	0	0	0	0	0	0	1	0	1	1	0	5
17277	Fri Nov 06 12:37:45 2009	37	13	4	117.48	Zenuwachtig	1	1	0	0	0	0	0	0	0	0	1	3
17277	Fri Nov 06 12:37:49 2009	37	14	5	117.41	Onvoldoende diep kunnen doorademen	0	0	0	1	1	0	0	0	0	0	1	1
17277	Fri Nov 06 12:37:54 2009	37	15	4	117.50	Bang	1	1	0	0	0	0	0	0	0	0	1	1
17277	Fri Nov 06 12:41:09 2009	39	1	4	117.46	Bonzen van het hart	0	0	0	1	0	1	0	0	0	1	0	1
17277	Fri Nov 06 12:41:13 2009	39	2	5	117.43	Benauwd gevoel in en om de borst	0	0	0	1	0	1	0	0	0	1	0	1
17277	Fri Nov 06 12:41:18 2009	39	3	5	117.48	Vermoeidheid	0	0	0	1	0	1	0	0	0	1	0	2
17277	Fri Nov 06 12:41:22 2009	39	4	4	117.50	Vijandig	1	0	1	0	0	0	0	0	0	1	0	1
17277	Fri Nov 06 12:41:27 2009	39	5	4	117.49	Hoofdpijn	0	0	0	1	0	1	0	0	0	1	0	1
17277	Fri Nov 06 12:41:31 2009	39	6	5	117.46	Buik- of maagkrampen	0	0	0	1	0	1	0	0	0	1	0	1
17277	Fri Nov 06 12:41:36 2009	39	7	6	117.50	Angstig	1	0	1	0	0	0	0	0	0	1	0	1
17277	Fri Nov 06 12:41:41 2009	39	8	4	117.49	Gespannen	1	0	1	0	0	0	0	0	0	1	0	1
17277	Fri Nov 06 12:41:45 2009	39	9	4	117.50	Vrijdag	0	0	0	0	0	0	1	0	1	1	0	5
17277	Fri Nov 06 12:41:50 2009	39	10	5	117.50	Dinsdag	0	0	0	0	0	0	1	1	0	0	1	2
17277	Fri Nov 06 12:41:54 2009	39	11	5	117.50	Vrijdag	0	0	0	0	0	0	1	1	0	0	1	5
17277	Fri Nov 06 12:41:59 2009	39	12	4	117.49	Woensdag	0	0	0	0	0	0	1	0	1	1	0	3
17277	Fri Nov 06 12:42:03 2009	39	13	4	117.50	Schuldig	1	0	1	0	0	0	0	0	0	1	0	1
17277	Fri Nov 06 12:42:08 2009	39	14	4	117.49	Bedroefd	1	0	1	0	0	0	0	0	0	1	0	1
17277	Fri Nov 06 12:42:12 2009	39	15	5	117.49	Donderdag	0	0	0	0	0	0	1	0	1	1	0	4
17277	Fri Nov 06 12:43:02 2009	41	1	4	117.50	Schuldig	1	0	1	0	0	0	0	0	0	1	0	2
17277	Fri Nov 06 12:43:07 2009	41	2	4	117.46	Buik- of maagkrampen	0	0	0	1	0	1	0	0	0	1	0	1
17277	Fri Nov 06 12:43:11 2009	41	3	5	117.49	Gespannen	1	0	1	0	0	0	0	0	0	1	0	2
17277	Fri Nov 06 12:43:16 2009	41	4	5	117.50	Dinsdag	0	0	0	0	0	0	1	1	0	0	1	2
17277	Fri Nov 06 12:43:20 2009	41	5	4	117.50	Vrijdag	0	0	0	0	0	0	1	0	1	1	0	5
17277	Fri Nov 06 12:43:25 2009	41	6	4	117.50	Vrijdag	0	0	0	0	0	0	1	1	0	0	1	5
17277	Fri Nov 06 12:43:29 2009	41	7	5	117.49	Bedroefd	1	0	1	0	0	0	0	0	0	1	0	3
17277	Fri Nov 06 12:43:34 2009	41	8	5	117.48	Vermoeidheid	0	0	0	1	0	1	0	0	0	1	0	2
17277	Fri Nov 06 12:43:38 2009	41	9	4	117.50	Vijandig	1	0	1	0	0	0	0	0	0	1	0	2
17277	Fri Nov 06 12:43:43 2009	41	10	4	117.49	Hoofdpijn	0	0	0	1	0	1	0	0	0	1	0	1
17277	Fri Nov 06 12:43:48 2009	41	11	5	117.49	Woensdag	0	0	0	0	0	0	1	0	1	1	0	3
17277	Fri Nov 06 12:43:52 2009	41	12	5	117.46	Bonzen van het hart	0	0	0	1	0	1	0	0	0	1	0	1
17277	Fri Nov 06 12:43:57 2009	41	13	4	117.49	Donderdag	0	0	0	0	0	0	1	0	1	1	0	4
17277	Fri Nov 06 12:44:01 2009	41	14	4	117.43	Benauwd gevoel in en om de borst	0	0	0	1	0	1	0	0	0	1	0	2
17277	Fri Nov 06 12:44:06 2009	41	15	4	117.50	Angstig	1	0	1	0	0	0	0	0	0	1	0	1
17277	Fri Nov 06 12:44:56 2009	43	1	5	117.49	Donderdag	0	0	0	0	0	0	1	0	1	1	0	4
17277	Fri Nov 06 12:45:00 2009	43	2	4	117.50	Angstig	1	0	1	0	0	0	0	0	0	1	0	1
17277	Fri Nov 06 12:45:05 2009	43	3	4	117.49	Hoofdpijn	0	0	0	1	0	1	0	0	0	1	0	1
17277	Fri Nov 06 12:45:09 2009	43	4	4	117.49	Gespannen	1	0	1	0	0	0	0	0	0	1	0	2
17277	Fri Nov 06 12:45:14 2009	43	5	5	117.50	Vrijdag	0	0	0	0	0	0	1	0	1	1	0	5
17277	Fri Nov 06 12:45:18 2009	43	6	4	117.50	Schuldig	1	0	1	0	0	0	0	0	0	1	0	1
17277	Fri Nov 06 12:45:23 2009	43	7	4	117.48	Vermoeidheid	0	0	0	1	0	1	0	0	0	1	0	3
17277	Fri Nov 06 12:45:27 2009	43	8	5	117.50	Dinsdag	0	0	0	0	0	0	1	1	0	0	1	2
17277	Fri Nov 06 12:45:32 2009	43	9	5	117.46	Bonzen van het hart	0	0	0	1	0	1	0	0	0	1	0	1
17277	Fri Nov 06 12:45:36 2009	43	10	4	117.50	Vrijdag	0	0	0	0	0	0	1	1	0	0	1	5
17277	Fri Nov 06 12:45:41 2009	43	11	4	117.49	Woensdag	0	0	0	0	0	0	1	0	1	1	0	3
17277	Fri Nov 06 12:45:46 2009	43	12	4	117.49	Bedroefd	1	0	1	0	0	0	0	0	0	1	0	2
17277	Fri Nov 06 12:45:50 2009	43	13	5	117.46	Buik- of maagkrampen	0	0	0	1	0	1	0	0	0	1	0	1
17277	Fri Nov 06 12:45:55 2009	43	14	4	117.43	Benauwd gevoel in en om de borst	0	0	0	1	0	1	0	0	0	1	0	1
17277	Fri Nov 06 12:45:59 2009	43	15	4	117.50	Vijandig	1	0	1	0	0	0	0	0	0	1	0	1
17277	Fri Nov 06 12:46:49 2009	45	1	4	117.48	Teneergeslagen	1	1	0	0	0	0	0	0	0	0	1	1
17277	Fri Nov 06 12:46:54 2009	45	2	5	117.49	Maandag	0	0	0	0	0	0	1	1	0	0	1	1
17277	Fri Nov 06 12:46:58 2009	45	3	5	117.48	Vlug geïrriteerd	1	1	0	0	0	0	0	0	0	0	1	2
17277	Fri Nov 06 12:47:03 2009	45	4	4	117.48	Beschaamd	1	1	0	0	0	0	0	0	0	0	1	1
17277	Fri Nov 06 12:47:07 2009	45	5	4	117.50	Spierpijn	0	0	0	1	1	0	0	0	0	0	1	1
17277	Fri Nov 06 12:47:12 2009	45	6	5	117.49	Donderdag	0	0	0	0	0	0	1	1	0	0	1	4
17277	Fri Nov 06 12:47:16 2009	45	7	5	117.49	Maandag	0	0	0	0	0	0	1	0	1	1	0	1
17277	Fri Nov 06 12:47:21 2009	45	8	5	117.50	Bang	1	1	0	0	0	0	0	0	0	0	1	1
17277	Fri Nov 06 12:47:25 2009	45	9	4	117.50	Dinsdag	0	0	0	0	0	0	1	0	1	1	0	2
17277	Fri Nov 06 12:47:30 2009	45	10	4	117.48	Misselijkheid	0	0	0	1	1	0	0	0	0	0	1	1
17277	Fri Nov 06 12:47:34 2009	45	11	4	117.48	Duizeligheid	0	0	0	1	1	0	0	0	0	0	1	1
17277	Fri Nov 06 12:47:39 2009	45	12	3	117.48	Zenuwachtig	1	1	0	0	0	0	0	0	0	0	1	1
17277	Fri Nov 06 12:47:44 2009	45	13	4	117.48	Snelle hartslag	0	0	0	1	1	0	0	0	0	0	1	3
17277	Fri Nov 06 12:47:48 2009	45	14	5	117.41	Onvoldoende diep kunnen doorademen	0	0	0	1	1	0	0	0	0	0	1	2
17277	Fri Nov 06 12:47:53 2009	45	15	5	117.49	Woensdag	0	0	0	0	0	0	1	1	0	0	1	3
17277	Fri Nov 06 12:48:43 2009	47	1	4	117.49	Maandag	0	0	0	0	0	0	1	0	1	1	0	1
17277	Fri Nov 06 12:48:47 2009	47	2	4	117.50	Dinsdag	0	0	0	0	0	0	1	0	1	1	0	2
17277	Fri Nov 06 12:48:52 2009	47	3	4	117.48	Snelle hartslag	0	0	0	1	1	0	0	0	0	0	1	2
17277	Fri Nov 06 12:48:56 2009	47	4	5	117.50	Spierpijn	0	0	0	1	1	0	0	0	0	0	1	1
17277	Fri Nov 06 12:49:01 2009	47	5	4	117.48	Beschaamd	1	1	0	0	0	0	0	0	0	0	1	3
17277	Fri Nov 06 12:49:05 2009	47	6	4	117.48	Zenuwachtig	1	1	0	0	0	0	0	0	0	0	1	2
17277	Fri Nov 06 12:49:10 2009	47	7	5	117.49	Woensdag	0	0	0	0	0	0	1	1	0	0	1	3
17277	Fri Nov 06 12:49:14 2009	47	8	5	117.48	Misselijkheid	0	0	0	1	1	0	0	0	0	0	1	1
17277	Fri Nov 06 12:49:19 2009	47	9	5	117.49	Maandag	0	0	0	0	0	0	1	1	0	0	1	1
17277	Fri Nov 06 12:49:23 2009	47	10	4	117.41	Onvoldoende diep kunnen doorademen	0	0	0	1	1	0	0	0	0	0	1	1
17277	Fri Nov 06 12:49:28 2009	47	11	2	117.48	Vlug geïrriteerd	1	1	0	0	0	0	0	0	0	0	1	3
17277	Fri Nov 06 12:49:32 2009	47	12	4	117.48	Duizeligheid	0	0	0	1	1	0	0	0	0	0	1	2
17277	Fri Nov 06 12:49:37 2009	47	13	4	117.50	Bang	1	1	0	0	0	0	0	0	0	0	1	1
17277	Fri Nov 06 12:49:42 2009	47	14	5	117.48	Teneergeslagen	1	1	0	0	0	0	0	0	0	0	1	1
17277	Fri Nov 06 12:49:46 2009	47	15	4	117.49	Donderdag	0	0	0	0	0	0	1	1	0	0	1	4
17277	Fri Nov 06 12:50:36 2009	49	1	4	117.49	Maandag	0	0	0	0	0	0	1	0	1	1	0	1
17277	Fri Nov 06 12:50:41 2009	49	2	4	117.48	Snelle hartslag	0	0	0	1	1	0	0	0	0	0	1	1
17277	Fri Nov 06 12:50:45 2009	49	3	4	117.50	Bang	1	1	0	0	0	0	0	0	0	0	1	1
17277	Fri Nov 06 12:50:50 2009	49	4	5	117.48	Zenuwachtig	1	1	0	0	0	0	0	0	0	0	1	1
17277	Fri Nov 06 12:50:54 2009	49	5	4	117.48	Misselijkheid	0	0	0	1	1	0	0	0	0	0	1	1
17277	Fri Nov 06 12:50:59 2009	49	6	4	117.48	Teneergeslagen	1	1	0	0	0	0	0	0	0	0	1	2
17277	Fri Nov 06 12:51:03 2009	49	7	4	117.48	Duizeligheid	0	0	0	1	1	0	0	0	0	0	1	2
17277	Fri Nov 06 12:51:08 2009	49	8	5	117.48	Vlug geïrriteerd	1	1	0	0	0	0	0	0	0	0	1	1
17277	Fri Nov 06 12:51:12 2009	49	9	4	117.49	Maandag	0	0	0	0	0	0	1	1	0	0	1	1
17277	Fri Nov 06 12:51:17 2009	49	10	4	117.50	Spierpijn	0	0	0	1	1	0	0	0	0	0	1	1
17277	Fri Nov 06 12:51:21 2009	49	11	5	117.50	Dinsdag	0	0	0	0	0	0	1	0	1	1	0	2
17277	Fri Nov 06 12:51:26 2009	49	12	5	117.41	Onvoldoende diep kunnen doorademen	0	0	0	1	1	0	0	0	0	0	1	1
17277	Fri Nov 06 12:51:30 2009	49	13	4	117.49	Woensdag	0	0	0	0	0	0	1	1	0	0	1	3
17277	Fri Nov 06 12:51:35 2009	49	14	4	117.49	Donderdag	0	0	0	0	0	0	1	1	0	0	1	4
17277	Fri Nov 06 12:51:40 2009	49	15	4	117.48	Beschaamd	1	1	0	0	0	0	0	0	0	0	1	1
17277	Fri Nov 06 12:54:55 2009	51	1	5	117.49	Gespannen	1	0	1	0	0	0	0	0	0	1	0	3
17277	Fri Nov 06 12:55:00 2009	51	2	4	117.49	Donderdag	0	0	0	0	0	0	1	1	0	0	1	4
17277	Fri Nov 06 12:55:04 2009	51	3	4	117.48	Snelle hartslag	0	0	0	1	1	0	0	0	0	0	1	2
17277	Fri Nov 06 12:55:09 2009	51	4	4	117.50	Spierpijn	0	0	0	1	1	0	0	0	0	0	1	1
17277	Fri Nov 06 12:55:13 2009	51	5	8	117.41	Onvoldoende diep kunnen doorademen	0	0	0	1	1	0	0	0	0	0	1	1
17277	Fri Nov 06 12:55:18 2009	51	6	4	117.49	Woensdag	0	0	0	0	0	0	1	1	0	0	1	3
17277	Fri Nov 06 12:55:22 2009	51	7	4	117.48	Misselijkheid	0	0	0	1	1	0	0	0	0	0	1	2
17277	Fri Nov 06 12:55:27 2009	51	8	4	117.49	Bedroefd	1	0	1	0	0	0	0	0	0	1	0	5
17277	Fri Nov 06 12:55:31 2009	51	9	5	117.50	Dinsdag	0	0	0	0	0	0	1	0	1	1	0	2
17277	Fri Nov 06 12:55:36 2009	51	10	4	117.50	Angstig	1	0	1	0	0	0	0	0	0	1	0	4
17277	Fri Nov 06 12:55:40 2009	51	11	4	117.50	Schuldig	1	0	1	0	0	0	0	0	0	1	0	2
17277	Fri Nov 06 12:55:45 2009	51	12	4	117.49	Woensdag	0	0	0	0	0	0	1	0	1	1	0	3
17277	Fri Nov 06 12:55:49 2009	51	13	5	117.48	Duizeligheid	0	0	0	1	1	0	0	0	0	0	1	2
17277	Fri Nov 06 12:55:54 2009	51	14	4	117.50	Vijandig	1	0	1	0	0	0	0	0	0	1	0	3
17277	Fri Nov 06 12:55:58 2009	51	15	5	117.50	Vrijdag	0	0	0	0	0	0	1	0	1	1	0	5
17277	Fri Nov 06 12:56:48 2009	53	1	4	117.48	Snelle hartslag	0	0	0	1	1	0	0	0	0	0	1	2
17277	Fri Nov 06 12:56:53 2009	53	2	5	117.50	Spierpijn	0	0	0	1	1	0	0	0	0	0	1	1
17277	Fri Nov 06 12:56:58 2009	53	3	5	117.48	Duizeligheid	0	0	0	1	1	0	0	0	0	0	1	1
17277	Fri Nov 06 12:57:02 2009	53	4	4	117.48	Misselijkheid	0	0	0	1	1	0	0	0	0	0	1	1
17277	Fri Nov 06 12:57:07 2009	53	5	4	117.50	Schuldig	1	0	1	0	0	0	0	0	0	1	0	1
17277	Fri Nov 06 12:57:11 2009	53	6	5	117.49	Woensdag	0	0	0	0	0	0	1	0	1	1	0	3
17277	Fri Nov 06 12:57:16 2009	53	7	5	117.49	Woensdag	0	0	0	0	0	0	1	1	0	0	1	3
17277	Fri Nov 06 12:57:20 2009	53	8	4	117.49	Bedroefd	1	0	1	0	0	0	0	0	0	1	0	1
17277	Fri Nov 06 12:57:25 2009	53	9	4	117.50	Dinsdag	0	0	0	0	0	0	1	0	1	1	0	2
17277	Fri Nov 06 12:57:29 2009	53	10	4	117.50	Vijandig	1	0	1	0	0	0	0	0	0	1	0	1
17277	Fri Nov 06 12:57:34 2009	53	11	5	117.50	Vrijdag	0	0	0	0	0	0	1	0	1	1	0	5
17277	Fri Nov 06 12:57:38 2009	53	12	4	117.50	Angstig	1	0	1	0	0	0	0	0	0	1	0	1
17277	Fri Nov 06 12:57:43 2009	53	13	4	117.49	Donderdag	0	0	0	0	0	0	1	1	0	0	1	4
17277	Fri Nov 06 12:57:47 2009	53	14	4	117.49	Gespannen	1	0	1	0	0	0	0	0	0	1	0	1
17277	Fri Nov 06 12:57:52 2009	53	15	5	117.41	Onvoldoende diep kunnen doorademen	0	0	0	1	1	0	0	0	0	0	1	2
17277	Fri Nov 06 12:58:42 2009	55	1	4	117.48	Misselijkheid	0	0	0	1	1	0	0	0	0	0	1	1
17277	Fri Nov 06 12:58:46 2009	55	2	4	117.49	Gespannen	1	0	1	0	0	0	0	0	0	1	0	2
17277	Fri Nov 06 12:58:51 2009	55	3	4	117.50	Schuldig	1	0	1	0	0	0	0	0	0	1	0	1
17277	Fri Nov 06 12:58:55 2009	55	4	5	117.49	Woensdag	0	0	0	0	0	0	1	0	1	1	0	3
17277	Fri Nov 06 12:59:00 2009	55	5	3	117.48	Duizeligheid	0	0	0	1	1	0	0	0	0	0	1	1
17277	Fri Nov 06 12:59:05 2009	55	6	4	117.41	Onvoldoende diep kunnen doorademen	0	0	0	1	1	0	0	0	0	0	1	1
17277	Fri Nov 06 12:59:09 2009	55	7	4	117.49	Donderdag	0	0	0	0	0	0	1	1	0	0	1	4
17277	Fri Nov 06 12:59:14 2009	55	8	4	117.50	Dinsdag	0	0	0	0	0	0	1	0	1	1	0	2
17277	Fri Nov 06 12:59:18 2009	55	9	5	117.49	Woensdag	0	0	0	0	0	0	1	1	0	0	1	3
17277	Fri Nov 06 12:59:23 2009	55	10	5	117.50	Angstig	1	0	1	0	0	0	0	0	0	1	0	1
17277	Fri Nov 06 12:59:27 2009	55	11	5	117.50	Spierpijn	0	0	0	1	1	0	0	0	0	0	1	1
17277	Fri Nov 06 12:59:32 2009	55	12	5	117.50	Vrijdag	0	0	0	0	0	0	1	0	1	1	0	5
17277	Fri Nov 06 12:59:36 2009	55	13	4	117.49	Bedroefd	1	0	1	0	0	0	0	0	0	1	0	1
17277	Fri Nov 06 12:59:41 2009	55	14	5	117.48	Snelle hartslag	0	0	0	1	1	0	0	0	0	0	1	1
17277	Fri Nov 06 12:59:45 2009	55	15	4	117.50	Vijandig	1	0	1	0	0	0	0	0	0	1	0	1
17277	Fri Nov 06 13:00:35 2009	57	1	4	117.43	Benauwd gevoel in en om de borst	0	0	0	1	0	1	0	0	0	1	0	1
17277	Fri Nov 06 13:00:40 2009	57	2	6	117.49	Maandag	0	0	0	0	0	0	1	0	1	1	0	1
17277	Fri Nov 06 13:00:44 2009	57	3	4	117.46	Buik- of maagkrampen	0	0	0	1	0	1	0	0	0	1	0	1
17277	Fri Nov 06 13:00:49 2009	57	4	5	117.48	Zenuwachtig	1	1	0	0	0	0	0	0	0	0	1	2
17277	Fri Nov 06 13:00:53 2009	57	5	4	117.48	Vlug geïrriteerd	1	1	0	0	0	0	0	0	0	0	1	4
17277	Fri Nov 06 13:00:58 2009	57	6	4	117.50	Bang	1	1	0	0	0	0	0	0	0	0	1	1
17277	Fri Nov 06 13:01:03 2009	57	7	5	117.49	Maandag	0	0	0	0	0	0	1	1	0	0	1	1
17277	Fri Nov 06 13:01:07 2009	57	8	3	117.49	Donderdag	0	0	0	0	0	0	1	0	1	1	0	4
17277	Fri Nov 06 13:01:12 2009	57	9	4	117.46	Bonzen van het hart	0	0	0	1	0	1	0	0	0	1	0	2
17277	Fri Nov 06 13:01:16 2009	57	10	4	117.48	Teneergeslagen	1	1	0	0	0	0	0	0	0	0	1	1
17277	Fri Nov 06 13:01:21 2009	57	11	4	117.49	Hoofdpijn	0	0	0	1	0	1	0	0	0	1	0	2
17277	Fri Nov 06 13:01:25 2009	57	12	5	117.48	Vermoeidheid	0	0	0	1	0	1	0	0	0	1	0	3
17277	Fri Nov 06 13:01:30 2009	57	13	4	117.48	Beschaamd	1	1	0	0	0	0	0	0	0	0	1	2
17277	Fri Nov 06 13:01:34 2009	57	14	4	117.50	Vrijdag	0	0	0	0	0	0	1	1	0	0	1	5
17277	Fri Nov 06 13:01:39 2009	57	15	4	117.50	Dinsdag	0	0	0	0	0	0	1	1	0	0	1	2
17277	Fri Nov 06 13:02:29 2009	59	1	5	117.49	Donderdag	0	0	0	0	0	0	1	0	1	1	0	4
17277	Fri Nov 06 13:02:33 2009	59	2	4	117.48	Vlug geïrriteerd	1	1	0	0	0	0	0	0	0	0	1	2
17277	Fri Nov 06 13:02:38 2009	59	3	4	117.48	Teneergeslagen	1	1	0	0	0	0	0	0	0	0	1	2
17277	Fri Nov 06 13:02:42 2009	59	4	4	117.50	Bang	1	1	0	0	0	0	0	0	0	0	1	1
17277	Fri Nov 06 13:02:47 2009	59	5	5	117.49	Maandag	0	0	0	0	0	0	1	1	0	0	1	1
17277	Fri Nov 06 13:02:51 2009	59	6	4	117.50	Vrijdag	0	0	0	0	0	0	1	1	0	0	1	5
17277	Fri Nov 06 13:02:56 2009	59	7	4	117.46	Bonzen van het hart	0	0	0	1	0	1	0	0	0	1	0	1
17277	Fri Nov 06 13:03:01 2009	59	8	5	117.43	Benauwd gevoel in en om de borst	0	0	0	1	0	1	0	0	0	1	0	1
17277	Fri Nov 06 13:03:05 2009	59	9	5	117.48	Beschaamd	1	1	0	0	0	0	0	0	0	0	1	2
17277	Fri Nov 06 13:03:10 2009	59	10	4	117.48	Zenuwachtig	1	1	0	0	0	0	0	0	0	0	1	3
17277	Fri Nov 06 13:03:14 2009	59	11	4	117.49	Maandag	0	0	0	0	0	0	1	0	1	1	0	1
17277	Fri Nov 06 13:03:19 2009	59	12	4	117.48	Vermoeidheid	0	0	0	1	0	1	0	0	0	1	0	3
17277	Fri Nov 06 13:03:23 2009	59	13	5	117.46	Buik- of maagkrampen	0	0	0	1	0	1	0	0	0	1	0	1
17277	Fri Nov 06 13:03:28 2009	59	14	4	117.49	Hoofdpijn	0	0	0	1	0	1	0	0	0	1	0	1
17277	Fri Nov 06 13:03:32 2009	59	15	4	117.50	Dinsdag	0	0	0	0	0	0	1	1	0	0	1	2
17277	Fri Nov 06 13:04:22 2009	61	1	4	117.49	Maandag	0	0	0	0	0	0	1	0	1	1	0	1
17277	Fri Nov 06 13:04:27 2009	61	2	5	117.50	Bang	1	1	0	0	0	0	0	0	0	0	1	3
17277	Fri Nov 06 13:04:31 2009	61	3	5	117.48	Vermoeidheid	0	0	0	1	0	1	0	0	0	1	0	3
17277	Fri Nov 06 13:04:36 2009	61	4	4	117.43	Benauwd gevoel in en om de borst	0	0	0	1	0	1	0	0	0	1	0	1
17277	Fri Nov 06 13:04:40 2009	61	5	4	117.46	Buik- of maagkrampen	0	0	0	1	0	1	0	0	0	1	0	1
17277	Fri Nov 06 13:04:45 2009	61	6	4	117.46	Bonzen van het hart	0	0	0	1	0	1	0	0	0	1	0	1
17277	Fri Nov 06 13:04:49 2009	61	7	5	117.50	Dinsdag	0	0	0	0	0	0	1	1	0	0	1	2
17277	Fri Nov 06 13:04:54 2009	61	8	5	117.48	Vlug geïrriteerd	1	1	0	0	0	0	0	0	0	0	1	3
17277	Fri Nov 06 13:04:59 2009	61	9	5	117.49	Maandag	0	0	0	0	0	0	1	1	0	0	1	1
17277	Fri Nov 06 13:05:03 2009	61	10	4	117.48	Beschaamd	1	1	0	0	0	0	0	0	0	0	1	2
17277	Fri Nov 06 13:05:08 2009	61	11	5	117.49	Donderdag	0	0	0	0	0	0	1	0	1	1	0	4
17277	Fri Nov 06 13:05:12 2009	61	12	5	117.48	Zenuwachtig	1	1	0	0	0	0	0	0	0	0	1	2
17277	Fri Nov 06 13:05:17 2009	61	13	4	117.48	Teneergeslagen	1	1	0	0	0	0	0	0	0	0	1	2
17277	Fri Nov 06 13:05:21 2009	61	14	4	117.49	Hoofdpijn	0	0	0	1	0	1	0	0	0	1	0	1
17277	Fri Nov 06 13:05:26 2009	61	15	4	117.50	Vrijdag	0	0	0	0	0	0	1	1	0	0	1	5
17277	Fri Nov 06 13:08:40 2009	63	1	4	117.48	Snelle hartslag	0	0	0	1	1	0	0	0	0	0	1	3
17277	Fri Nov 06 13:08:45 2009	63	2	5	117.50	Dinsdag	0	0	0	0	0	0	1	1	0	0	1	2
17277	Fri Nov 06 13:08:49 2009	63	3	5	117.41	Onvoldoende diep kunnen doorademen	0	0	0	1	1	0	0	0	0	0	1	1
17277	Fri Nov 06 13:08:54 2009	63	4	4	117.49	Gespannen	1	0	1	0	0	0	0	0	0	1	0	4
17277	Fri Nov 06 13:08:59 2009	63	5	4	117.50	Vijandig	1	0	1	0	0	0	0	0	0	1	0	4
17277	Fri Nov 06 13:09:03 2009	63	6	5	117.50	Dinsdag	0	0	0	0	0	0	1	0	1	1	0	2
17277	Fri Nov 06 13:09:08 2009	63	7	5	117.50	Spierpijn	0	0	0	1	1	0	0	0	0	0	1	1
17277	Fri Nov 06 13:09:12 2009	63	8	4	117.50	Schuldig	1	0	1	0	0	0	0	0	0	1	0	2
17277	Fri Nov 06 13:09:17 2009	63	9	4	117.50	Vrijdag	0	0	0	0	0	0	1	1	0	0	1	5
17277	Fri Nov 06 13:09:21 2009	63	10	4	117.50	Angstig	1	0	1	0	0	0	0	0	0	1	0	3
17277	Fri Nov 06 13:09:26 2009	63	11	5	117.49	Donderdag	0	0	0	0	0	0	1	1	0	0	1	4
17277	Fri Nov 06 13:09:30 2009	63	12	4	117.48	Misselijkheid	0	0	0	1	1	0	0	0	0	0	1	1
17277	Fri Nov 06 13:09:35 2009	63	13	5	117.49	Woensdag	0	0	0	0	0	0	1	0	1	1	0	3
17277	Fri Nov 06 13:09:39 2009	63	14	4	117.48	Duizeligheid	0	0	0	1	1	0	0	0	0	0	1	2
17277	Fri Nov 06 13:09:44 2009	63	15	5	117.49	Bedroefd	1	0	1	0	0	0	0	0	0	1	0	2
17277	Fri Nov 06 13:10:34 2009	65	1	4	117.48	Misselijkheid	0	0	0	1	1	0	0	0	0	0	1	2
17277	Fri Nov 06 13:10:38 2009	65	2	4	117.50	Schuldig	1	0	1	0	0	0	0	0	0	1	0	1
17277	Fri Nov 06 13:10:43 2009	65	3	4	117.48	Duizeligheid	0	0	0	1	1	0	0	0	0	0	1	1
17277	Fri Nov 06 13:10:47 2009	65	4	5	117.49	Gespannen	1	0	1	0	0	0	0	0	0	1	0	2
17277	Fri Nov 06 13:10:52 2009	65	5	4	117.50	Angstig	1	0	1	0	0	0	0	0	0	1	0	1
17277	Fri Nov 06 13:10:57 2009	65	6	4	117.49	Bedroefd	1	0	1	0	0	0	0	0	0	1	0	1
17277	Fri Nov 06 13:11:01 2009	65	7	4	117.50	Vrijdag	0	0	0	0	0	0	1	1	0	0	1	5
17277	Fri Nov 06 13:11:06 2009	65	8	5	117.50	Dinsdag	0	0	0	0	0	0	1	0	1	1	0	2
17277	Fri Nov 06 13:11:10 2009	65	9	4	117.41	Onvoldoende diep kunnen doorademen	0	0	0	1	1	0	0	0	0	0	1	1
17277	Fri Nov 06 13:11:15 2009	65	10	4	117.48	Snelle hartslag	0	0	0	1	1	0	0	0	0	0	1	2
17277	Fri Nov 06 13:11:19 2009	65	11	4	117.50	Dinsdag	0	0	0	0	0	0	1	1	0	0	1	2
17277	Fri Nov 06 13:11:24 2009	65	12	4	117.50	Spierpijn	0	0	0	1	1	0	0	0	0	0	1	1
17277	Fri Nov 06 13:11:28 2009	65	13	5	117.49	Woensdag	0	0	0	0	0	0	1	0	1	1	0	3
17277	Fri Nov 06 13:11:33 2009	65	14	4	117.50	Vijandig	1	0	1	0	0	0	0	0	0	1	0	2
17277	Fri Nov 06 13:11:37 2009	65	15	5	117.49	Donderdag	0	0	0	0	0	0	1	1	0	0	1	4
17277	Fri Nov 06 13:12:27 2009	67	1	4	117.48	Snelle hartslag	0	0	0	1	1	0	0	0	0	0	1	1
17277	Fri Nov 06 13:12:32 2009	67	2	4	117.48	Duizeligheid	0	0	0	1	1	0	0	0	0	0	1	1
17277	Fri Nov 06 13:12:36 2009	67	3	7	117.49	Gespannen	1	0	1	0	0	0	0	0	0	1	0	1
17277	Fri Nov 06 13:12:41 2009	67	4	5	117.48	Misselijkheid	0	0	0	1	1	0	0	0	0	0	1	1
17277	Fri Nov 06 13:12:45 2009	67	5	5	117.50	Dinsdag	0	0	0	0	0	0	1	0	1	1	0	2
17277	Fri Nov 06 13:12:50 2009	67	6	6	117.49	Woensdag	0	0	0	0	0	0	1	0	1	1	0	3
17277	Fri Nov 06 13:12:55 2009	67	7	5	117.50	Schuldig	1	0	1	0	0	0	0	0	0	1	0	2
17277	Fri Nov 06 13:12:59 2009	67	8	4	117.50	Vrijdag	0	0	0	0	0	0	1	1	0	0	1	5
17277	Fri Nov 06 13:13:04 2009	67	9	4	117.50	Vijandig	1	0	1	0	0	0	0	0	0	1	0	1
17277	Fri Nov 06 13:13:08 2009	67	10	4	117.50	Spierpijn	0	0	0	1	1	0	0	0	0	0	1	2
17277	Fri Nov 06 13:13:13 2009	67	11	5	117.50	Dinsdag	0	0	0	0	0	0	1	1	0	0	1	2
17277	Fri Nov 06 13:13:17 2009	67	12	4	117.50	Angstig	1	0	1	0	0	0	0	0	0	1	0	2
17277	Fri Nov 06 13:13:22 2009	67	13	4	117.41	Onvoldoende diep kunnen doorademen	0	0	0	1	1	0	0	0	0	0	1	1
17277	Fri Nov 06 13:13:26 2009	67	14	4	117.49	Bedroefd	1	0	1	0	0	0	0	0	0	1	0	2
17277	Fri Nov 06 13:13:31 2009	67	15	5	117.49	Donderdag	0	0	0	0	0	0	1	1	0	0	1	4
17277	Fri Nov 06 13:14:21 2009	69	1	4	117.49	Maandag	0	0	0	0	0	0	1	0	1	1	0	1
17277	Fri Nov 06 13:14:25 2009	69	2	4	117.50	Bang	1	1	0	0	0	0	0	0	0	0	1	1
17277	Fri Nov 06 13:14:30 2009	69	3	5	117.50	Vrijdag	0	0	0	0	0	0	1	0	1	1	0	5
17277	Fri Nov 06 13:14:34 2009	69	4	7	117.48	Zenuwachtig	1	1	0	0	0	0	0	0	0	0	1	2
17277	Fri Nov 06 13:14:39 2009	69	5	4	117.49	Hoofdpijn	0	0	0	1	0	1	0	0	0	1	0	2
17277	Fri Nov 06 13:14:43 2009	69	6	5	117.46	Bonzen van het hart	0	0	0	1	0	1	0	0	0	1	0	1
17277	Fri Nov 06 13:14:48 2009	69	7	4	117.46	Buik- of maagkrampen	0	0	0	1	0	1	0	0	0	1	0	3
17277	Fri Nov 06 13:14:53 2009	69	8	5	117.48	Vermoeidheid	0	0	0	1	0	1	0	0	0	1	0	2
17277	Fri Nov 06 13:14:57 2009	69	9	4	117.49	Maandag	0	0	0	0	0	0	1	1	0	0	1	1
17277	Fri Nov 06 13:15:02 2009	69	10	4	117.48	Vlug geïrriteerd	1	1	0	0	0	0	0	0	0	0	1	2
17277	Fri Nov 06 13:15:06 2009	69	11	4	117.43	Benauwd gevoel in en om de borst	0	0	0	1	0	1	0	0	0	1	0	1
17277	Fri Nov 06 13:15:11 2009	69	12	5	117.48	Beschaamd	1	1	0	0	0	0	0	0	0	0	1	1
17277	Fri Nov 06 13:15:15 2009	69	13	4	117.49	Woensdag	0	0	0	0	0	0	1	1	0	0	1	3
17277	Fri Nov 06 13:15:20 2009	69	14	4	117.49	Donderdag	0	0	0	0	0	0	1	0	1	1	0	4
17277	Fri Nov 06 13:15:24 2009	69	15	4	117.48	Teneergeslagen	1	1	0	0	0	0	0	0	0	0	1	1
17277	Fri Nov 06 13:16:14 2009	71	1	4	117.50	Vrijdag	0	0	0	0	0	0	1	0	1	1	0	5
17277	Fri Nov 06 13:16:19 2009	71	2	4	117.48	Beschaamd	1	1	0	0	0	0	0	0	0	0	1	1
17277	Fri Nov 06 13:16:23 2009	71	3	5	117.49	Woensdag	0	0	0	0	0	0	1	1	0	0	1	3
17277	Fri Nov 06 13:16:28 2009	71	4	4	117.48	Zenuwachtig	1	1	0	0	0	0	0	0	0	0	1	1
17277	Fri Nov 06 13:16:32 2009	71	5	4	117.50	Bang	1	1	0	0	0	0	0	0	0	0	1	1
17277	Fri Nov 06 13:16:37 2009	71	6	4	117.49	Hoofdpijn	0	0	0	1	0	1	0	0	0	1	0	2
17277	Fri Nov 06 13:16:41 2009	71	7	5	117.49	Maandag	0	0	0	0	0	0	1	1	0	0	1	1
17277	Fri Nov 06 13:16:46 2009	71	8	5	117.46	Buik- of maagkrampen	0	0	0	1	0	1	0	0	0	1	0	1
17277	Fri Nov 06 13:16:50 2009	71	9	4	117.46	Bonzen van het hart	0	0	0	1	0	1	0	0	0	1	0	1
17277	Fri Nov 06 13:16:55 2009	71	10	4	117.48	Vermoeidheid	0	0	0	1	0	1	0	0	0	1	0	3
17277	Fri Nov 06 13:17:00 2009	71	11	5	117.48	Teneergeslagen	1	1	0	0	0	0	0	0	0	0	1	2
17277	Fri Nov 06 13:17:04 2009	71	12	7	117.43	Benauwd gevoel in en om de borst	0	0	0	1	0	1	0	0	0	1	0	1
17277	Fri Nov 06 13:17:09 2009	71	13	4	117.49	Maandag	0	0	0	0	0	0	1	0	1	1	0	1
17277	Fri Nov 06 13:17:13 2009	71	14	6	117.49	Donderdag	0	0	0	0	0	0	1	0	1	1	0	4
17277	Fri Nov 06 13:17:18 2009	71	15	4	117.48	Vlug geïrriteerd	1	1	0	0	0	0	0	0	0	0	1	1
17277	Fri Nov 06 13:18:08 2009	73	1	4	117.48	Vermoeidheid	0	0	0	1	0	1	0	0	0	1	0	2
17277	Fri Nov 06 13:18:12 2009	73	2	4	117.46	Buik- of maagkrampen	0	0	0	1	0	1	0	0	0	1	0	1
17277	Fri Nov 06 13:18:17 2009	73	3	4	117.50	Bang	1	1	0	0	0	0	0	0	0	0	1	4
17277	Fri Nov 06 13:18:21 2009	73	4	5	117.49	Maandag	0	0	0	0	0	0	1	0	1	1	0	1
17277	Fri Nov 06 13:18:26 2009	73	5	4	117.49	Hoofdpijn	0	0	0	1	0	1	0	0	0	1	0	1
17277	Fri Nov 06 13:18:30 2009	73	6	6	117.49	Maandag	0	0	0	0	0	0	1	1	0	0	1	1
17277	Fri Nov 06 13:18:35 2009	73	7	4	117.49	Donderdag	0	0	0	0	0	0	1	0	1	1	0	4
17277	Fri Nov 06 13:18:39 2009	73	8	5	117.48	Beschaamd	1	1	0	0	0	0	0	0	0	0	1	2
17277	Fri Nov 06 13:18:44 2009	73	9	7	117.49	Woensdag	0	0	0	0	0	0	1	1	0	0	1	3
17277	Fri Nov 06 13:18:48 2009	73	10	4	117.48	Teneergeslagen	1	1	0	0	0	0	0	0	0	0	1	2
17277	Fri Nov 06 13:18:53 2009	73	11	4	117.46	Bonzen van het hart	0	0	0	1	0	1	0	0	0	1	0	1
17277	Fri Nov 06 13:18:58 2009	73	12	4	117.43	Benauwd gevoel in en om de borst	0	0	0	1	0	1	0	0	0	1	0	2
17277	Fri Nov 06 13:19:02 2009	73	13	5	117.48	Zenuwachtig	1	1	0	0	0	0	0	0	0	0	1	3
17277	Fri Nov 06 13:19:07 2009	73	14	5	117.48	Vlug geïrriteerd	1	1	0	0	0	0	0	0	0	0	1	3
17277	Fri Nov 06 13:19:11 2009	73	15	4	117.50	Vrijdag	0	0	0	0	0	0	1	0	1	1	0	5
