# Supplementary material for: Unraveling the Relationship between Trait Negative Affectivity and Habitual Symptom Reporting
Source: PLoS One. 2015 Jan 20;10(1):e0115748. doi: 10.1371/journal.pone.0115748 (PMC4300148; doi:10.1371/journal.pone.0115748)
Supplement: S1 File — Data S1, Contains the raw data of the high NA-high HSR participants. Data S2, Contains the raw data of the high NA-low HSR participants. Data S3, Contains the raw data of the low NA-low HSR participants. (ZIP) [file pone.0115748.s001.zip › Data S1/KT_3_C_EXP2_321314_results.xls]

## Sheet: KT_3_C_EXP2_321314_results
version	timestamp	block number	trial number	lost msec	free VRAM	trial contents	vraagA	vraagA_2	vraagA_1	vraagB	vraagB_2	vraagB_1	vraagC	vraagC_2	vraagC_1	deel1	deel2	value
17277	Wed Nov 04 17:50:36 2009	3	1	4	117.49	Gespannen	1	0	1	0	0	0	0	0	0	1	0	2
17277	Wed Nov 04 17:50:40 2009	3	2	4	117.49	Hoofdpijn	0	0	0	1	0	1	0	0	0	1	0	1
17277	Wed Nov 04 17:50:45 2009	3	3	5	117.49	Woensdag	0	0	0	0	0	0	1	1	0	0	1	3
17277	Wed Nov 04 17:50:49 2009	3	4	5	117.49	Bedroefd	1	0	1	0	0	0	0	0	0	1	0	3
17277	Wed Nov 04 17:50:54 2009	3	5	4	117.43	Benauwd gevoel in en om de borst	0	0	0	1	0	1	0	0	0	1	0	1
17277	Wed Nov 04 17:50:58 2009	3	6	4	117.48	Vermoeidheid	0	0	0	1	0	1	0	0	0	1	0	2
17277	Wed Nov 04 17:51:03 2009	3	7	5	117.49	Maandag	0	0	0	0	0	0	1	1	0	0	1	1
17277	Wed Nov 04 17:51:07 2009	3	8	4	117.50	Schuldig	1	0	1	0	0	0	0	0	0	1	0	3
17277	Wed Nov 04 17:51:12 2009	3	9	4	117.50	Dinsdag	0	0	0	0	0	0	1	1	0	0	1	2
17277	Wed Nov 04 17:51:17 2009	3	10	5	117.46	Bonzen van het hart	0	0	0	1	0	1	0	0	0	1	0	2
17277	Wed Nov 04 17:51:21 2009	3	11	4	117.49	Woensdag	0	0	0	0	0	0	1	0	1	1	0	3
17277	Wed Nov 04 17:51:26 2009	3	12	4	117.50	Dinsdag	0	0	0	0	0	0	1	0	1	1	0	2
17277	Wed Nov 04 17:51:30 2009	3	13	4	117.50	Angstig	1	0	1	0	0	0	0	0	0	1	0	1
17277	Wed Nov 04 17:51:35 2009	3	14	5	117.50	Vijandig	1	0	1	0	0	0	0	0	0	1	0	1
17277	Wed Nov 04 17:51:39 2009	3	15	4	117.46	Buik- of maagkrampen	0	0	0	1	0	1	0	0	0	1	0	1
17277	Wed Nov 04 17:52:29 2009	5	1	4	117.43	Benauwd gevoel in en om de borst	0	0	0	1	0	1	0	0	0	1	0	1
17277	Wed Nov 04 17:52:34 2009	5	2	4	117.48	Vermoeidheid	0	0	0	1	0	1	0	0	0	1	0	2
17277	Wed Nov 04 17:52:38 2009	5	3	5	117.49	Woensdag	0	0	0	0	0	0	1	1	0	0	1	3
17277	Wed Nov 04 17:52:43 2009	5	4	5	117.50	Dinsdag	0	0	0	0	0	0	1	1	0	0	1	2
17277	Wed Nov 04 17:52:47 2009	5	5	4	117.49	Maandag	0	0	0	0	0	0	1	1	0	0	1	1
17277	Wed Nov 04 17:52:52 2009	5	6	5	117.49	Hoofdpijn	0	0	0	1	0	1	0	0	0	1	0	2
17277	Wed Nov 04 17:52:56 2009	5	7	5	117.46	Buik- of maagkrampen	0	0	0	1	0	1	0	0	0	1	0	1
17277	Wed Nov 04 17:53:01 2009	5	8	4	117.46	Bonzen van het hart	0	0	0	1	0	1	0	0	0	1	0	1
17277	Wed Nov 04 17:53:05 2009	5	9	4	117.49	Gespannen	1	0	1	0	0	0	0	0	0	1	0	1
17277	Wed Nov 04 17:53:10 2009	5	10	4	117.49	Bedroefd	1	0	1	0	0	0	0	0	0	1	0	1
17277	Wed Nov 04 17:53:15 2009	5	11	5	117.50	Angstig	1	0	1	0	0	0	0	0	0	1	0	1
17277	Wed Nov 04 17:53:19 2009	5	12	4	117.49	Woensdag	0	0	0	0	0	0	1	0	1	1	0	3
17277	Wed Nov 04 17:53:24 2009	5	13	4	117.50	Schuldig	1	0	1	0	0	0	0	0	0	1	0	1
17277	Wed Nov 04 17:53:28 2009	5	14	5	117.50	Vijandig	1	0	1	0	0	0	0	0	0	1	0	1
17277	Wed Nov 04 17:53:33 2009	5	15	4	117.50	Dinsdag	0	0	0	0	0	0	1	0	1	1	0	2
17277	Wed Nov 04 17:54:23 2009	7	1	5	117.49	Maandag	0	0	0	0	0	0	1	1	0	0	1	1
17277	Wed Nov 04 17:54:27 2009	7	2	7	117.50	Dinsdag	0	0	0	0	0	0	1	0	1	1	0	2
17277	Wed Nov 04 17:54:32 2009	7	3	4	117.49	Woensdag	0	0	0	0	0	0	1	1	0	0	1	3
17277	Wed Nov 04 17:54:36 2009	7	4	4	117.46	Bonzen van het hart	0	0	0	1	0	1	0	0	0	1	0	2
17277	Wed Nov 04 17:54:41 2009	7	5	5	117.43	Benauwd gevoel in en om de borst	0	0	0	1	0	1	0	0	0	1	0	1
17277	Wed Nov 04 17:54:45 2009	7	6	4	117.50	Schuldig	1	0	1	0	0	0	0	0	0	1	0	1
17277	Wed Nov 04 17:54:50 2009	7	7	4	117.49	Woensdag	0	0	0	0	0	0	1	0	1	1	0	3
17277	Wed Nov 04 17:54:54 2009	7	8	5	117.50	Dinsdag	0	0	0	0	0	0	1	1	0	0	1	2
17277	Wed Nov 04 17:54:59 2009	7	9	5	117.49	Bedroefd	1	0	1	0	0	0	0	0	0	1	0	1
17277	Wed Nov 04 17:55:03 2009	7	10	4	117.50	Vijandig	1	0	1	0	0	0	0	0	0	1	0	1
17277	Wed Nov 04 17:55:08 2009	7	11	5	117.46	Buik- of maagkrampen	0	0	0	1	0	1	0	0	0	1	0	1
17277	Wed Nov 04 17:55:12 2009	7	12	5	117.49	Hoofdpijn	0	0	0	1	0	1	0	0	0	1	0	1
17277	Wed Nov 04 17:55:17 2009	7	13	4	117.48	Vermoeidheid	0	0	0	1	0	1	0	0	0	1	0	2
17277	Wed Nov 04 17:55:22 2009	7	14	4	117.50	Angstig	1	0	1	0	0	0	0	0	0	1	0	1
17277	Wed Nov 04 17:55:26 2009	7	15	5	117.49	Gespannen	1	0	1	0	0	0	0	0	0	1	0	1
17277	Wed Nov 04 17:56:16 2009	9	1	5	117.49	Donderdag	0	0	0	0	0	0	1	0	1	1	0	4
17277	Wed Nov 04 17:56:21 2009	9	2	4	117.48	Misselijkheid	0	0	0	1	1	0	0	0	0	0	1	1
17277	Wed Nov 04 17:56:25 2009	9	3	4	117.48	Teneergeslagen	1	1	0	0	0	0	0	0	0	0	1	1
17277	Wed Nov 04 17:56:30 2009	9	4	5	117.50	Spierpijn	0	0	0	1	1	0	0	0	0	0	1	1
17277	Wed Nov 04 17:56:34 2009	9	5	4	117.49	Maandag	0	0	0	0	0	0	1	0	1	1	0	1
17277	Wed Nov 04 17:56:39 2009	9	6	4	117.50	Vrijdag	0	0	0	0	0	0	1	1	0	0	1	5
17277	Wed Nov 04 17:56:43 2009	9	7	4	117.48	Vlug geïrriteerd	1	1	0	0	0	0	0	0	0	0	1	1
17277	Wed Nov 04 17:56:48 2009	9	8	5	117.48	Snelle hartslag	0	0	0	1	1	0	0	0	0	0	1	1
17277	Wed Nov 04 17:56:52 2009	9	9	5	117.49	Donderdag	0	0	0	0	0	0	1	1	0	0	1	4
17277	Wed Nov 04 17:56:57 2009	9	10	4	117.50	Bang	1	1	0	0	0	0	0	0	0	0	1	1
17277	Wed Nov 04 17:57:01 2009	9	11	4	117.48	Beschaamd	1	1	0	0	0	0	0	0	0	0	1	1
17277	Wed Nov 04 17:57:06 2009	9	12	5	117.48	Duizeligheid	0	0	0	1	1	0	0	0	0	0	1	1
17277	Wed Nov 04 17:57:11 2009	9	13	4	117.41	Onvoldoende diep kunnen doorademen	0	0	0	1	1	0	0	0	0	0	1	2
17277	Wed Nov 04 17:57:15 2009	9	14	4	117.50	Vrijdag	0	0	0	0	0	0	1	0	1	1	0	5
17277	Wed Nov 04 17:57:20 2009	9	15	4	117.48	Zenuwachtig	1	1	0	0	0	0	0	0	0	0	1	1
17277	Wed Nov 04 17:58:10 2009	11	1	4	117.48	Zenuwachtig	1	1	0	0	0	0	0	0	0	0	1	1
17277	Wed Nov 04 17:58:14 2009	11	2	4	117.41	Onvoldoende diep kunnen doorademen	0	0	0	1	1	0	0	0	0	0	1	2
17277	Wed Nov 04 17:58:19 2009	11	3	5	117.48	Misselijkheid	0	0	0	1	1	0	0	0	0	0	1	1
17277	Wed Nov 04 17:58:23 2009	11	4	4	117.50	Spierpijn	0	0	0	1	1	0	0	0	0	0	1	1
17277	Wed Nov 04 17:58:28 2009	11	5	4	117.50	Bang	1	1	0	0	0	0	0	0	0	0	1	1
17277	Wed Nov 04 17:58:32 2009	11	6	5	117.49	Maandag	0	0	0	0	0	0	1	0	1	1	0	1
17277	Wed Nov 04 17:58:37 2009	11	7	5	117.48	Teneergeslagen	1	1	0	0	0	0	0	0	0	0	1	1
17277	Wed Nov 04 17:58:41 2009	11	8	4	117.49	Donderdag	0	0	0	0	0	0	1	1	0	0	1	4
17277	Wed Nov 04 17:58:46 2009	11	9	4	117.48	Beschaamd	1	1	0	0	0	0	0	0	0	0	1	1
17277	Wed Nov 04 17:58:50 2009	11	10	5	117.49	Donderdag	0	0	0	0	0	0	1	0	1	1	0	4
17277	Wed Nov 04 17:58:55 2009	11	11	4	117.48	Snelle hartslag	0	0	0	1	1	0	0	0	0	0	1	1
17277	Wed Nov 04 17:58:59 2009	11	12	4	117.50	Vrijdag	0	0	0	0	0	0	1	1	0	0	1	5
17277	Wed Nov 04 17:59:04 2009	11	13	5	117.50	Vrijdag	0	0	0	0	0	0	1	0	1	1	0	5
17277	Wed Nov 04 17:59:09 2009	11	14	7	117.48	Vlug geïrriteerd	1	1	0	0	0	0	0	0	0	0	1	1
17277	Wed Nov 04 17:59:13 2009	11	15	4	117.48	Duizeligheid	0	0	0	1	1	0	0	0	0	0	1	1
17277	Wed Nov 04 18:00:03 2009	13	1	5	117.50	Vrijdag	0	0	0	0	0	0	1	1	0	0	1	5
17277	Wed Nov 04 18:00:08 2009	13	2	4	117.48	Zenuwachtig	1	1	0	0	0	0	0	0	0	0	1	1
17277	Wed Nov 04 18:00:12 2009	13	3	4	117.48	Vlug geïrriteerd	1	1	0	0	0	0	0	0	0	0	1	1
17277	Wed Nov 04 18:00:17 2009	13	4	5	117.48	Teneergeslagen	1	1	0	0	0	0	0	0	0	0	1	2
17277	Wed Nov 04 18:00:21 2009	13	5	5	117.48	Duizeligheid	0	0	0	1	1	0	0	0	0	0	1	1
17277	Wed Nov 04 18:00:26 2009	13	6	4	117.50	Spierpijn	0	0	0	1	1	0	0	0	0	0	1	1
17277	Wed Nov 04 18:00:30 2009	13	7	5	117.49	Maandag	0	0	0	0	0	0	1	0	1	1	0	1
17277	Wed Nov 04 18:00:35 2009	13	8	5	117.50	Bang	1	1	0	0	0	0	0	0	0	0	1	1
17277	Wed Nov 04 18:00:39 2009	13	9	4	117.48	Snelle hartslag	0	0	0	1	1	0	0	0	0	0	1	2
17277	Wed Nov 04 18:00:44 2009	13	10	5	117.41	Onvoldoende diep kunnen doorademen	0	0	0	1	1	0	0	0	0	0	1	2
17277	Wed Nov 04 18:00:48 2009	13	11	4	117.48	Misselijkheid	0	0	0	1	1	0	0	0	0	0	1	1
17277	Wed Nov 04 18:00:53 2009	13	12	5	117.49	Donderdag	0	0	0	0	0	0	1	1	0	0	1	4
17277	Wed Nov 04 18:00:57 2009	13	13	4	117.50	Vrijdag	0	0	0	0	0	0	1	0	1	1	0	5
17277	Wed Nov 04 18:01:02 2009	13	14	5	117.49	Donderdag	0	0	0	0	0	0	1	0	1	1	0	4
17277	Wed Nov 04 18:01:07 2009	13	15	5	117.48	Beschaamd	1	1	0	0	0	0	0	0	0	0	1	1
17277	Wed Nov 04 18:04:21 2009	15	1	4	117.46	Bonzen van het hart	0	0	0	1	0	1	0	0	0	1	0	1
17277	Wed Nov 04 18:04:26 2009	15	2	5	117.50	Vrijdag	0	0	0	0	0	0	1	1	0	0	1	5
17277	Wed Nov 04 18:04:30 2009	15	3	4	117.43	Benauwd gevoel in en om de borst	0	0	0	1	0	1	0	0	0	1	0	1
17277	Wed Nov 04 18:04:35 2009	15	4	5	117.49	Maandag	0	0	0	0	0	0	1	1	0	0	1	1
17277	Wed Nov 04 18:04:39 2009	15	5	5	117.48	Vermoeidheid	0	0	0	1	0	1	0	0	0	1	0	2
17277	Wed Nov 04 18:04:44 2009	15	6	4	117.46	Buik- of maagkrampen	0	0	0	1	0	1	0	0	0	1	0	1
17277	Wed Nov 04 18:04:48 2009	15	7	4	117.50	Bang	1	1	0	0	0	0	0	0	0	0	1	1
17277	Wed Nov 04 18:04:53 2009	15	8	5	117.50	Dinsdag	0	0	0	0	0	0	1	0	1	1	0	2
17277	Wed Nov 04 18:04:58 2009	15	9	5	117.48	Beschaamd	1	1	0	0	0	0	0	0	0	0	1	1
17277	Wed Nov 04 18:05:02 2009	15	10	4	117.50	Dinsdag	0	0	0	0	0	0	1	1	0	0	1	2
17277	Wed Nov 04 18:05:07 2009	15	11	4	117.49	Hoofdpijn	0	0	0	1	0	1	0	0	0	1	0	2
17277	Wed Nov 04 18:05:11 2009	15	12	5	117.49	Woensdag	0	0	0	0	0	0	1	1	0	0	1	3
17277	Wed Nov 04 18:05:16 2009	15	13	4	117.48	Zenuwachtig	1	1	0	0	0	0	0	0	0	0	1	1
17277	Wed Nov 04 18:05:20 2009	15	14	4	117.48	Teneergeslagen	1	1	0	0	0	0	0	0	0	0	1	2
17277	Wed Nov 04 18:05:25 2009	15	15	5	117.48	Vlug geïrriteerd	1	1	0	0	0	0	0	0	0	0	1	2
17277	Wed Nov 04 18:06:15 2009	17	1	4	117.50	Vrijdag	0	0	0	0	0	0	1	1	0	0	1	5
17277	Wed Nov 04 18:06:19 2009	17	2	5	117.43	Benauwd gevoel in en om de borst	0	0	0	1	0	1	0	0	0	1	0	1
17277	Wed Nov 04 18:06:24 2009	17	3	4	117.49	Hoofdpijn	0	0	0	1	0	1	0	0	0	1	0	1
17277	Wed Nov 04 18:06:28 2009	17	4	4	117.48	Zenuwachtig	1	1	0	0	0	0	0	0	0	0	1	1
17277	Wed Nov 04 18:06:33 2009	17	5	4	117.48	Beschaamd	1	1	0	0	0	0	0	0	0	0	1	1
17277	Wed Nov 04 18:06:37 2009	17	6	5	117.49	Maandag	0	0	0	0	0	0	1	1	0	0	1	1
17277	Wed Nov 04 18:06:42 2009	17	7	4	117.48	Teneergeslagen	1	1	0	0	0	0	0	0	0	0	1	1
17277	Wed Nov 04 18:06:46 2009	17	8	4	117.46	Bonzen van het hart	0	0	0	1	0	1	0	0	0	1	0	1
17277	Wed Nov 04 18:06:51 2009	17	9	5	117.48	Vermoeidheid	0	0	0	1	0	1	0	0	0	1	0	2
17277	Wed Nov 04 18:06:56 2009	17	10	4	117.50	Bang	1	1	0	0	0	0	0	0	0	0	1	1
17277	Wed Nov 04 18:07:00 2009	17	11	5	117.46	Buik- of maagkrampen	0	0	0	1	0	1	0	0	0	1	0	1
17277	Wed Nov 04 18:07:05 2009	17	12	5	117.50	Dinsdag	0	0	0	0	0	0	1	1	0	0	1	2
17277	Wed Nov 04 18:07:09 2009	17	13	7	117.49	Woensdag	0	0	0	0	0	0	1	1	0	0	1	3
17277	Wed Nov 04 18:07:14 2009	17	14	4	117.50	Dinsdag	0	0	0	0	0	0	1	0	1	1	0	2
17277	Wed Nov 04 18:07:18 2009	17	15	4	117.48	Vlug geïrriteerd	1	1	0	0	0	0	0	0	0	0	1	1
17277	Wed Nov 04 18:08:08 2009	19	1	4	117.48	Teneergeslagen	1	1	0	0	0	0	0	0	0	0	1	1
17277	Wed Nov 04 18:08:13 2009	19	2	5	117.43	Benauwd gevoel in en om de borst	0	0	0	1	0	1	0	0	0	1	0	1
17277	Wed Nov 04 18:08:17 2009	19	3	5	117.48	Beschaamd	1	1	0	0	0	0	0	0	0	0	1	1
17277	Wed Nov 04 18:08:22 2009	19	4	4	117.49	Woensdag	0	0	0	0	0	0	1	1	0	0	1	3
17277	Wed Nov 04 18:08:26 2009	19	5	4	117.48	Zenuwachtig	1	1	0	0	0	0	0	0	0	0	1	1
17277	Wed Nov 04 18:08:31 2009	19	6	5	117.49	Maandag	0	0	0	0	0	0	1	1	0	0	1	1
17277	Wed Nov 04 18:08:35 2009	19	7	4	117.48	Vlug geïrriteerd	1	1	0	0	0	0	0	0	0	0	1	1
17277	Wed Nov 04 18:08:40 2009	19	8	5	117.50	Vrijdag	0	0	0	0	0	0	1	1	0	0	1	5
17277	Wed Nov 04 18:08:45 2009	19	9	4	117.49	Hoofdpijn	0	0	0	1	0	1	0	0	0	1	0	1
17277	Wed Nov 04 18:08:49 2009	19	10	5	117.50	Dinsdag	0	0	0	0	0	0	1	1	0	0	1	2
17277	Wed Nov 04 18:08:54 2009	19	11	4	117.50	Bang	1	1	0	0	0	0	0	0	0	0	1	1
17277	Wed Nov 04 18:08:58 2009	19	12	4	117.46	Buik- of maagkrampen	0	0	0	1	0	1	0	0	0	1	0	1
17277	Wed Nov 04 18:09:03 2009	19	13	5	117.48	Vermoeidheid	0	0	0	1	0	1	0	0	0	1	0	2
17277	Wed Nov 04 18:09:07 2009	19	14	4	117.46	Bonzen van het hart	0	0	0	1	0	1	0	0	0	1	0	1
17277	Wed Nov 04 18:09:12 2009	19	15	4	117.50	Dinsdag	0	0	0	0	0	0	1	0	1	1	0	2
17277	Wed Nov 04 18:10:02 2009	21	1	5	117.49	Gespannen	1	0	1	0	0	0	0	0	0	1	0	2
17277	Wed Nov 04 18:10:06 2009	21	2	4	117.48	Snelle hartslag	0	0	0	1	1	0	0	0	0	0	1	2
17277	Wed Nov 04 18:10:11 2009	21	3	4	117.49	Bedroefd	1	0	1	0	0	0	0	0	0	1	0	1
17277	Wed Nov 04 18:10:15 2009	21	4	6	117.49	Donderdag	0	0	0	0	0	0	1	0	1	1	0	4
17277	Wed Nov 04 18:10:20 2009	21	5	4	117.49	Woensdag	0	0	0	0	0	0	1	0	1	1	0	3
17277	Wed Nov 04 18:10:24 2009	21	6	4	117.50	Angstig	1	0	1	0	0	0	0	0	0	1	0	1
17277	Wed Nov 04 18:10:29 2009	21	7	5	117.50	Vijandig	1	0	1	0	0	0	0	0	0	1	0	1
17277	Wed Nov 04 18:10:33 2009	21	8	4	117.48	Duizeligheid	0	0	0	1	1	0	0	0	0	0	1	1
17277	Wed Nov 04 18:10:38 2009	21	9	4	117.48	Misselijkheid	0	0	0	1	1	0	0	0	0	0	1	1
17277	Wed Nov 04 18:10:43 2009	21	10	4	117.50	Spierpijn	0	0	0	1	1	0	0	0	0	0	1	1
17277	Wed Nov 04 18:10:47 2009	21	11	5	117.49	Donderdag	0	0	0	0	0	0	1	1	0	0	1	4
17277	Wed Nov 04 18:10:52 2009	21	12	4	117.49	Maandag	0	0	0	0	0	0	1	0	1	1	0	1
17277	Wed Nov 04 18:10:56 2009	21	13	4	117.41	Onvoldoende diep kunnen doorademen	0	0	0	1	1	0	0	0	0	0	1	3
17277	Wed Nov 04 18:11:01 2009	21	14	5	117.50	Vrijdag	0	0	0	0	0	0	1	0	1	1	0	5
17277	Wed Nov 04 18:11:05 2009	21	15	4	117.50	Schuldig	1	0	1	0	0	0	0	0	0	1	0	1
17277	Wed Nov 04 18:11:55 2009	23	1	7	117.41	Onvoldoende diep kunnen doorademen	0	0	0	1	1	0	0	0	0	0	1	3
17277	Wed Nov 04 18:12:00 2009	23	2	4	117.49	Donderdag	0	0	0	0	0	0	1	1	0	0	1	4
17277	Wed Nov 04 18:12:04 2009	23	3	4	117.49	Gespannen	1	0	1	0	0	0	0	0	0	1	0	1
17277	Wed Nov 04 18:12:09 2009	23	4	5	117.50	Spierpijn	0	0	0	1	1	0	0	0	0	0	1	1
17277	Wed Nov 04 18:12:13 2009	23	5	4	117.49	Woensdag	0	0	0	0	0	0	1	0	1	1	0	3
17277	Wed Nov 04 18:12:18 2009	23	6	4	117.49	Bedroefd	1	0	1	0	0	0	0	0	0	1	0	2
17277	Wed Nov 04 18:12:22 2009	23	7	5	117.50	Vrijdag	0	0	0	0	0	0	1	0	1	1	0	5
17277	Wed Nov 04 18:12:27 2009	23	8	5	117.49	Maandag	0	0	0	0	0	0	1	0	1	1	0	1
17277	Wed Nov 04 18:12:31 2009	23	9	4	117.50	Angstig	1	0	1	0	0	0	0	0	0	1	0	1
17277	Wed Nov 04 18:12:36 2009	23	10	4	117.50	Vijandig	1	0	1	0	0	0	0	0	0	1	0	1
17277	Wed Nov 04 18:12:40 2009	23	11	5	117.48	Duizeligheid	0	0	0	1	1	0	0	0	0	0	1	2
17277	Wed Nov 04 18:12:45 2009	23	12	4	117.48	Misselijkheid	0	0	0	1	1	0	0	0	0	0	1	2
17277	Wed Nov 04 18:12:50 2009	23	13	4	117.48	Snelle hartslag	0	0	0	1	1	0	0	0	0	0	1	2
17277	Wed Nov 04 18:12:54 2009	23	14	5	117.50	Schuldig	1	0	1	0	0	0	0	0	0	1	0	1
17277	Wed Nov 04 18:12:59 2009	23	15	4	117.49	Donderdag	0	0	0	0	0	0	1	0	1	1	0	4
17277	Wed Nov 04 18:13:49 2009	25	1	4	117.49	Maandag	0	0	0	0	0	0	1	0	1	1	0	1
17277	Wed Nov 04 18:13:53 2009	25	2	5	117.49	Woensdag	0	0	0	0	0	0	1	0	1	1	0	3
17277	Wed Nov 04 18:13:58 2009	25	3	5	117.48	Duizeligheid	0	0	0	1	1	0	0	0	0	0	1	2
17277	Wed Nov 04 18:14:02 2009	25	4	4	117.50	Spierpijn	0	0	0	1	1	0	0	0	0	0	1	1
17277	Wed Nov 04 18:14:07 2009	25	5	5	117.50	Vrijdag	0	0	0	0	0	0	1	0	1	1	0	5
17277	Wed Nov 04 18:14:11 2009	25	6	5	117.49	Bedroefd	1	0	1	0	0	0	0	0	0	1	0	2
17277	Wed Nov 04 18:14:16 2009	25	7	5	117.50	Schuldig	1	0	1	0	0	0	0	0	0	1	0	2
17277	Wed Nov 04 18:14:20 2009	25	8	4	117.50	Angstig	1	0	1	0	0	0	0	0	0	1	0	1
17277	Wed Nov 04 18:14:25 2009	25	9	5	117.41	Onvoldoende diep kunnen doorademen	0	0	0	1	1	0	0	0	0	0	1	4
17277	Wed Nov 04 18:14:29 2009	25	10	5	117.49	Donderdag	0	0	0	0	0	0	1	0	1	1	0	4
17277	Wed Nov 04 18:14:34 2009	25	11	4	117.49	Gespannen	1	0	1	0	0	0	0	0	0	1	0	2
17277	Wed Nov 04 18:14:39 2009	25	12	4	117.48	Misselijkheid	0	0	0	1	1	0	0	0	0	0	1	4
17277	Wed Nov 04 18:14:43 2009	25	13	4	117.50	Vijandig	1	0	1	0	0	0	0	0	0	1	0	2
17277	Wed Nov 04 18:14:48 2009	25	14	5	117.48	Snelle hartslag	0	0	0	1	1	0	0	0	0	0	1	2
17277	Wed Nov 04 18:14:52 2009	25	15	4	117.49	Donderdag	0	0	0	0	0	0	1	1	0	0	1	4
17277	Wed Nov 04 18:17:50 2009	27	1	4	117.49	Bedroefd	1	0	1	0	0	0	0	0	0	1	0	2
17277	Wed Nov 04 18:17:54 2009	27	2	4	117.48	Duizeligheid	0	0	0	1	1	0	0	0	0	0	1	2
17277	Wed Nov 04 18:17:59 2009	27	3	5	117.48	Misselijkheid	0	0	0	1	1	0	0	0	0	0	1	2
17277	Wed Nov 04 18:18:03 2009	27	4	7	117.49	Woensdag	0	0	0	0	0	0	1	0	1	1	0	3
17277	Wed Nov 04 18:18:08 2009	27	5	4	117.49	Gespannen	1	0	1	0	0	0	0	0	0	1	0	1
17277	Wed Nov 04 18:18:12 2009	27	6	5	117.49	Woensdag	0	0	0	0	0	0	1	1	0	0	1	3
17277	Wed Nov 04 18:18:17 2009	27	7	5	117.50	Angstig	1	0	1	0	0	0	0	0	0	1	0	1
17277	Wed Nov 04 18:18:21 2009	27	8	4	117.50	Schuldig	1	0	1	0	0	0	0	0	0	1	0	1
17277	Wed Nov 04 18:18:26 2009	27	9	4	117.49	Donderdag	0	0	0	0	0	0	1	0	1	1	0	4
17277	Wed Nov 04 18:18:30 2009	27	10	5	117.50	Vrijdag	0	0	0	0	0	0	1	1	0	0	1	5
17277	Wed Nov 04 18:18:35 2009	27	11	5	117.50	Vijandig	1	0	1	0	0	0	0	0	0	1	0	1
17277	Wed Nov 04 18:18:40 2009	27	12	4	117.50	Spierpijn	0	0	0	1	1	0	0	0	0	0	1	1
17277	Wed Nov 04 18:18:44 2009	27	13	4	117.48	Snelle hartslag	0	0	0	1	1	0	0	0	0	0	1	2
17277	Wed Nov 04 18:18:49 2009	27	14	5	117.41	Onvoldoende diep kunnen doorademen	0	0	0	1	1	0	0	0	0	0	1	3
17277	Wed Nov 04 18:18:53 2009	27	15	4	117.49	Maandag	0	0	0	0	0	0	1	1	0	0	1	1
17277	Wed Nov 04 18:19:43 2009	29	1	4	117.49	Maandag	0	0	0	0	0	0	1	1	0	0	1	1
17277	Wed Nov 04 18:19:48 2009	29	2	4	117.48	Duizeligheid	0	0	0	1	1	0	0	0	0	0	1	3
17277	Wed Nov 04 18:19:52 2009	29	3	4	117.50	Spierpijn	0	0	0	1	1	0	0	0	0	0	1	1
17277	Wed Nov 04 18:19:57 2009	29	4	5	117.50	Schuldig	1	0	1	0	0	0	0	0	0	1	0	4
17277	Wed Nov 04 18:20:01 2009	29	5	4	117.49	Bedroefd	1	0	1	0	0	0	0	0	0	1	0	5
17277	Wed Nov 04 18:20:06 2009	29	6	4	117.50	Vrijdag	0	0	0	0	0	0	1	1	0	0	1	5
17277	Wed Nov 04 18:20:10 2009	29	7	5	117.49	Woensdag	0	0	0	0	0	0	1	0	1	1	0	3
17277	Wed Nov 04 18:20:15 2009	29	8	4	117.48	Misselijkheid	0	0	0	1	1	0	0	0	0	0	1	3
17277	Wed Nov 04 18:20:19 2009	29	9	4	117.41	Onvoldoende diep kunnen doorademen	0	0	0	1	1	0	0	0	0	0	1	3
17277	Wed Nov 04 18:20:24 2009	29	10	4	117.49	Gespannen	1	0	1	0	0	0	0	0	0	1	0	2
17277	Wed Nov 04 18:20:28 2009	29	11	5	117.50	Vijandig	1	0	1	0	0	0	0	0	0	1	0	4
17277	Wed Nov 04 18:20:33 2009	29	12	4	117.49	Donderdag	0	0	0	0	0	0	1	0	1	1	0	4
17277	Wed Nov 04 18:20:38 2009	29	13	5	117.49	Woensdag	0	0	0	0	0	0	1	1	0	0	1	3
17277	Wed Nov 04 18:20:42 2009	29	14	5	117.50	Angstig	1	0	1	0	0	0	0	0	0	1	0	1
17277	Wed Nov 04 18:20:47 2009	29	15	4	117.48	Snelle hartslag	0	0	0	1	1	0	0	0	0	0	1	3
17277	Wed Nov 04 18:21:37 2009	31	1	4	117.50	Spierpijn	0	0	0	1	1	0	0	0	0	0	1	1
17277	Wed Nov 04 18:21:41 2009	31	2	5	117.49	Maandag	0	0	0	0	0	0	1	1	0	0	1	1
17277	Wed Nov 04 18:21:46 2009	31	3	5	117.48	Misselijkheid	0	0	0	1	1	0	0	0	0	0	1	1
17277	Wed Nov 04 18:21:50 2009	31	4	4	117.50	Schuldig	1	0	1	0	0	0	0	0	0	1	0	1
17277	Wed Nov 04 18:21:55 2009	31	5	5	117.49	Donderdag	0	0	0	0	0	0	1	0	1	1	0	4
17277	Wed Nov 04 18:21:59 2009	31	6	5	117.50	Vrijdag	0	0	0	0	0	0	1	1	0	0	1	5
17277	Wed Nov 04 18:22:04 2009	31	7	5	117.50	Vijandig	1	0	1	0	0	0	0	0	0	1	0	1
17277	Wed Nov 04 18:22:08 2009	31	8	4	117.49	Woensdag	0	0	0	0	0	0	1	0	1	1	0	3
17277	Wed Nov 04 18:22:13 2009	31	9	4	117.41	Onvoldoende diep kunnen doorademen	0	0	0	1	1	0	0	0	0	0	1	3
17277	Wed Nov 04 18:22:17 2009	31	10	5	117.48	Snelle hartslag	0	0	0	1	1	0	0	0	0	0	1	1
17277	Wed Nov 04 18:22:22 2009	31	11	4	117.49	Gespannen	1	0	1	0	0	0	0	0	0	1	0	1
17277	Wed Nov 04 18:22:27 2009	31	12	5	117.48	Duizeligheid	0	0	0	1	1	0	0	0	0	0	1	2
17277	Wed Nov 04 18:22:31 2009	31	13	5	117.49	Bedroefd	1	0	1	0	0	0	0	0	0	1	0	1
17277	Wed Nov 04 18:22:36 2009	31	14	4	117.50	Angstig	1	0	1	0	0	0	0	0	0	1	0	1
17277	Wed Nov 04 18:22:40 2009	31	15	4	117.49	Woensdag	0	0	0	0	0	0	1	1	0	0	1	3
17277	Wed Nov 04 18:23:30 2009	33	1	4	117.46	Buik- of maagkrampen	0	0	0	1	0	1	0	0	0	1	0	1
17277	Wed Nov 04 18:23:35 2009	33	2	5	117.48	Teneergeslagen	1	1	0	0	0	0	0	0	0	0	1	1
17277	Wed Nov 04 18:23:39 2009	33	3	4	117.46	Bonzen van het hart	0	0	0	1	0	1	0	0	0	1	0	1
17277	Wed Nov 04 18:23:44 2009	33	4	4	117.48	Vlug geïrriteerd	1	1	0	0	0	0	0	0	0	0	1	2
17277	Wed Nov 04 18:23:48 2009	33	5	5	117.50	Vrijdag	0	0	0	0	0	0	1	0	1	1	0	5
17277	Wed Nov 04 18:23:53 2009	33	6	5	117.49	Maandag	0	0	0	0	0	0	1	0	1	1	0	1
17277	Wed Nov 04 18:23:57 2009	33	7	4	117.49	Donderdag	0	0	0	0	0	0	1	1	0	0	1	4
17277	Wed Nov 04 18:24:02 2009	33	8	5	117.43	Benauwd gevoel in en om de borst	0	0	0	1	0	1	0	0	0	1	0	1
17277	Wed Nov 04 18:24:06 2009	33	9	5	117.49	Hoofdpijn	0	0	0	1	0	1	0	0	0	1	0	3
17277	Wed Nov 04 18:24:11 2009	33	10	4	117.48	Vermoeidheid	0	0	0	1	0	1	0	0	0	1	0	2
17277	Wed Nov 04 18:24:15 2009	33	11	4	117.50	Dinsdag	0	0	0	0	0	0	1	1	0	0	1	2
17277	Wed Nov 04 18:24:20 2009	33	12	4	117.48	Beschaamd	1	1	0	0	0	0	0	0	0	0	1	1
17277	Wed Nov 04 18:24:25 2009	33	13	5	117.50	Dinsdag	0	0	0	0	0	0	1	0	1	1	0	2
17277	Wed Nov 04 18:24:29 2009	33	14	4	117.48	Zenuwachtig	1	1	0	0	0	0	0	0	0	0	1	1
17277	Wed Nov 04 18:24:34 2009	33	15	4	117.50	Bang	1	1	0	0	0	0	0	0	0	0	1	1
17277	Wed Nov 04 18:25:24 2009	35	1	4	117.50	Dinsdag	0	0	0	0	0	0	1	1	0	0	1	2
17277	Wed Nov 04 18:25:28 2009	35	2	5	117.49	Maandag	0	0	0	0	0	0	1	0	1	1	0	1
17277	Wed Nov 04 18:25:33 2009	35	3	4	117.49	Donderdag	0	0	0	0	0	0	1	1	0	0	1	4
17277	Wed Nov 04 18:25:37 2009	35	4	4	117.50	Dinsdag	0	0	0	0	0	0	1	0	1	1	0	2
17277	Wed Nov 04 18:25:42 2009	35	5	5	117.48	Vlug geïrriteerd	1	1	0	0	0	0	0	0	0	0	1	2
17277	Wed Nov 04 18:25:46 2009	35	6	5	117.48	Beschaamd	1	1	0	0	0	0	0	0	0	0	1	2
17277	Wed Nov 04 18:25:51 2009	35	7	4	117.48	Vermoeidheid	0	0	0	1	0	1	0	0	0	1	0	2
17277	Wed Nov 04 18:25:55 2009	35	8	4	117.46	Buik- of maagkrampen	0	0	0	1	0	1	0	0	0	1	0	1
17277	Wed Nov 04 18:26:00 2009	35	9	5	117.46	Bonzen van het hart	0	0	0	1	0	1	0	0	0	1	0	2
17277	Wed Nov 04 18:26:04 2009	35	10	4	117.50	Bang	1	1	0	0	0	0	0	0	0	0	1	1
17277	Wed Nov 04 18:26:09 2009	35	11	4	117.48	Teneergeslagen	1	1	0	0	0	0	0	0	0	0	1	3
17277	Wed Nov 04 18:26:13 2009	35	12	5	117.43	Benauwd gevoel in en om de borst	0	0	0	1	0	1	0	0	0	1	0	1
17277	Wed Nov 04 18:26:18 2009	35	13	5	117.50	Vrijdag	0	0	0	0	0	0	1	0	1	1	0	5
17277	Wed Nov 04 18:26:23 2009	35	14	4	117.48	Zenuwachtig	1	1	0	0	0	0	0	0	0	0	1	1
17277	Wed Nov 04 18:26:27 2009	35	15	4	117.49	Hoofdpijn	0	0	0	1	0	1	0	0	0	1	0	3
17277	Wed Nov 04 18:27:17 2009	37	1	4	117.49	Maandag	0	0	0	0	0	0	1	0	1	1	0	1
17277	Wed Nov 04 18:27:22 2009	37	2	5	117.50	Dinsdag	0	0	0	0	0	0	1	0	1	1	0	2
17277	Wed Nov 04 18:27:26 2009	37	3	5	117.49	Hoofdpijn	0	0	0	1	0	1	0	0	0	1	0	2
17277	Wed Nov 04 18:27:31 2009	37	4	4	117.43	Benauwd gevoel in en om de borst	0	0	0	1	0	1	0	0	0	1	0	1
17277	Wed Nov 04 18:27:35 2009	37	5	4	117.46	Bonzen van het hart	0	0	0	1	0	1	0	0	0	1	0	1
17277	Wed Nov 04 18:27:40 2009	37	6	5	117.50	Vrijdag	0	0	0	0	0	0	1	0	1	1	0	5
17277	Wed Nov 04 18:27:44 2009	37	7	5	117.49	Donderdag	0	0	0	0	0	0	1	1	0	0	1	4
17277	Wed Nov 04 18:27:49 2009	37	8	4	117.48	Zenuwachtig	1	1	0	0	0	0	0	0	0	0	1	1
17277	Wed Nov 04 18:27:53 2009	37	9	4	117.46	Buik- of maagkrampen	0	0	0	1	0	1	0	0	0	1	0	1
17277	Wed Nov 04 18:27:58 2009	37	10	5	117.48	Beschaamd	1	1	0	0	0	0	0	0	0	0	1	1
17277	Wed Nov 04 18:28:02 2009	37	11	4	117.48	Vermoeidheid	0	0	0	1	0	1	0	0	0	1	0	3
17277	Wed Nov 04 18:28:07 2009	37	12	4	117.50	Bang	1	1	0	0	0	0	0	0	0	0	1	1
17277	Wed Nov 04 18:28:11 2009	37	13	5	117.48	Vlug geïrriteerd	1	1	0	0	0	0	0	0	0	0	1	1
17277	Wed Nov 04 18:28:16 2009	37	14	5	117.48	Teneergeslagen	1	1	0	0	0	0	0	0	0	0	1	1
17277	Wed Nov 04 18:28:20 2009	37	15	4	117.50	Dinsdag	0	0	0	0	0	0	1	1	0	0	1	2
17277	Wed Nov 04 18:31:34 2009	39	1	4	117.50	Dinsdag	0	0	0	0	0	0	1	1	0	0	1	2
17277	Wed Nov 04 18:31:39 2009	39	2	5	117.50	Schuldig	1	0	1	0	0	0	0	0	0	1	0	1
17277	Wed Nov 04 18:31:44 2009	39	3	5	117.49	Hoofdpijn	0	0	0	1	0	1	0	0	0	1	0	2
17277	Wed Nov 04 18:31:48 2009	39	4	4	117.46	Buik- of maagkrampen	0	0	0	1	0	1	0	0	0	1	0	1
17277	Wed Nov 04 18:31:53 2009	39	5	4	117.46	Bonzen van het hart	0	0	0	1	0	1	0	0	0	1	0	1
17277	Wed Nov 04 18:31:57 2009	39	6	5	117.50	Dinsdag	0	0	0	0	0	0	1	0	1	1	0	2
17277	Wed Nov 04 18:32:02 2009	39	7	4	117.43	Benauwd gevoel in en om de borst	0	0	0	1	0	1	0	0	0	1	0	1
17277	Wed Nov 04 18:32:06 2009	39	8	4	117.49	Bedroefd	1	0	1	0	0	0	0	0	0	1	0	2
17277	Wed Nov 04 18:32:11 2009	39	9	5	117.49	Maandag	0	0	0	0	0	0	1	1	0	0	1	1
17277	Wed Nov 04 18:32:15 2009	39	10	4	117.50	Angstig	1	0	1	0	0	0	0	0	0	1	0	1
17277	Wed Nov 04 18:32:20 2009	39	11	4	117.50	Vijandig	1	0	1	0	0	0	0	0	0	1	0	1
17277	Wed Nov 04 18:32:24 2009	39	12	4	117.49	Gespannen	1	0	1	0	0	0	0	0	0	1	0	1
17277	Wed Nov 04 18:32:29 2009	39	13	5	117.50	Vrijdag	0	0	0	0	0	0	1	0	1	1	0	5
17277	Wed Nov 04 18:32:33 2009	39	14	4	117.49	Donderdag	0	0	0	0	0	0	1	1	0	0	1	4
17277	Wed Nov 04 18:32:38 2009	39	15	5	117.48	Vermoeidheid	0	0	0	1	0	1	0	0	0	1	0	3
17277	Wed Nov 04 18:33:28 2009	41	1	4	117.50	Vrijdag	0	0	0	0	0	0	1	0	1	1	0	5
17277	Wed Nov 04 18:33:32 2009	41	2	5	117.50	Vijandig	1	0	1	0	0	0	0	0	0	1	0	1
17277	Wed Nov 04 18:33:37 2009	41	3	5	117.50	Schuldig	1	0	1	0	0	0	0	0	0	1	0	1
17277	Wed Nov 04 18:33:42 2009	41	4	4	117.46	Bonzen van het hart	0	0	0	1	0	1	0	0	0	1	0	1
17277	Wed Nov 04 18:33:46 2009	41	5	4	117.49	Hoofdpijn	0	0	0	1	0	1	0	0	0	1	0	3
17277	Wed Nov 04 18:33:51 2009	41	6	5	117.49	Maandag	0	0	0	0	0	0	1	1	0	0	1	1
17277	Wed Nov 04 18:33:55 2009	41	7	4	117.48	Vermoeidheid	0	0	0	1	0	1	0	0	0	1	0	3
17277	Wed Nov 04 18:34:00 2009	41	8	5	117.49	Donderdag	0	0	0	0	0	0	1	1	0	0	1	4
17277	Wed Nov 04 18:34:04 2009	41	9	5	117.43	Benauwd gevoel in en om de borst	0	0	0	1	0	1	0	0	0	1	0	1
17277	Wed Nov 04 18:34:09 2009	41	10	7	117.50	Dinsdag	0	0	0	0	0	0	1	0	1	1	0	2
17277	Wed Nov 04 18:34:13 2009	41	11	4	117.49	Bedroefd	1	0	1	0	0	0	0	0	0	1	0	1
17277	Wed Nov 04 18:34:18 2009	41	12	4	117.49	Gespannen	1	0	1	0	0	0	0	0	0	1	0	1
17277	Wed Nov 04 18:34:22 2009	41	13	5	117.46	Buik- of maagkrampen	0	0	0	1	0	1	0	0	0	1	0	1
17277	Wed Nov 04 18:34:27 2009	41	14	4	117.50	Dinsdag	0	0	0	0	0	0	1	1	0	0	1	2
17277	Wed Nov 04 18:34:31 2009	41	15	5	117.50	Angstig	1	0	1	0	0	0	0	0	0	1	0	1
17277	Wed Nov 04 18:35:21 2009	43	1	4	117.50	Vijandig	1	0	1	0	0	0	0	0	0	1	0	3
17277	Wed Nov 04 18:35:26 2009	43	2	7	117.50	Vrijdag	0	0	0	0	0	0	1	0	1	1	0	5
17277	Wed Nov 04 18:35:30 2009	43	3	4	117.49	Maandag	0	0	0	0	0	0	1	1	0	0	1	1
17277	Wed Nov 04 18:35:35 2009	43	4	5	117.50	Dinsdag	0	0	0	0	0	0	1	1	0	0	1	2
17277	Wed Nov 04 18:35:39 2009	43	5	5	117.49	Donderdag	0	0	0	0	0	0	1	1	0	0	1	4
17277	Wed Nov 04 18:35:44 2009	43	6	4	117.49	Gespannen	1	0	1	0	0	0	0	0	0	1	0	2
17277	Wed Nov 04 18:35:49 2009	43	7	4	117.48	Vermoeidheid	0	0	0	1	0	1	0	0	0	1	0	3
17277	Wed Nov 04 18:35:53 2009	43	8	5	117.46	Buik- of maagkrampen	0	0	0	1	0	1	0	0	0	1	0	1
17277	Wed Nov 04 18:35:58 2009	43	9	5	117.49	Hoofdpijn	0	0	0	1	0	1	0	0	0	1	0	3
17277	Wed Nov 04 18:36:02 2009	43	10	4	117.50	Dinsdag	0	0	0	0	0	0	1	0	1	1	0	2
17277	Wed Nov 04 18:36:07 2009	43	11	4	117.43	Benauwd gevoel in en om de borst	0	0	0	1	0	1	0	0	0	1	0	1
17277	Wed Nov 04 18:36:11 2009	43	12	5	117.50	Schuldig	1	0	1	0	0	0	0	0	0	1	0	2
17277	Wed Nov 04 18:36:16 2009	43	13	4	117.50	Angstig	1	0	1	0	0	0	0	0	0	1	0	2
17277	Wed Nov 04 18:36:20 2009	43	14	4	117.46	Bonzen van het hart	0	0	0	1	0	1	0	0	0	1	0	1
17277	Wed Nov 04 18:36:25 2009	43	15	5	117.49	Bedroefd	1	0	1	0	0	0	0	0	0	1	0	4
17277	Wed Nov 04 18:37:15 2009	45	1	4	117.49	Woensdag	0	0	0	0	0	0	1	0	1	1	0	3
17277	Wed Nov 04 18:37:19 2009	45	2	5	117.50	Vrijdag	0	0	0	0	0	0	1	1	0	0	1	5
17277	Wed Nov 04 18:37:24 2009	45	3	4	117.48	Beschaamd	1	1	0	0	0	0	0	0	0	0	1	1
17277	Wed Nov 04 18:37:28 2009	45	4	4	117.48	Duizeligheid	0	0	0	1	1	0	0	0	0	0	1	2
17277	Wed Nov 04 18:37:33 2009	45	5	5	117.48	Vlug geïrriteerd	1	1	0	0	0	0	0	0	0	0	1	3
17277	Wed Nov 04 18:37:37 2009	45	6	4	117.48	Snelle hartslag	0	0	0	1	1	0	0	0	0	0	1	2
17277	Wed Nov 04 18:37:42 2009	45	7	4	117.48	Zenuwachtig	1	1	0	0	0	0	0	0	0	0	1	1
17277	Wed Nov 04 18:37:46 2009	45	8	5	117.49	Maandag	0	0	0	0	0	0	1	0	1	1	0	1
17277	Wed Nov 04 18:37:51 2009	45	9	5	117.48	Teneergeslagen	1	1	0	0	0	0	0	0	0	0	1	3
17277	Wed Nov 04 18:37:56 2009	45	10	4	117.49	Donderdag	0	0	0	0	0	0	1	0	1	1	0	4
17277	Wed Nov 04 18:38:00 2009	45	11	5	117.49	Woensdag	0	0	0	0	0	0	1	1	0	0	1	3
17277	Wed Nov 04 18:38:05 2009	45	12	5	117.50	Spierpijn	0	0	0	1	1	0	0	0	0	0	1	1
17277	Wed Nov 04 18:38:09 2009	45	13	4	117.48	Misselijkheid	0	0	0	1	1	0	0	0	0	0	1	2
17277	Wed Nov 04 18:38:14 2009	45	14	4	117.41	Onvoldoende diep kunnen doorademen	0	0	0	1	1	0	0	0	0	0	1	4
17277	Wed Nov 04 18:38:18 2009	45	15	5	117.50	Bang	1	1	0	0	0	0	0	0	0	0	1	1
17277	Wed Nov 04 18:39:08 2009	47	1	5	117.48	Zenuwachtig	1	1	0	0	0	0	0	0	0	0	1	1
17277	Wed Nov 04 18:39:13 2009	47	2	4	117.48	Snelle hartslag	0	0	0	1	1	0	0	0	0	0	1	1
17277	Wed Nov 04 18:39:17 2009	47	3	5	117.49	Woensdag	0	0	0	0	0	0	1	1	0	0	1	3
17277	Wed Nov 04 18:39:22 2009	47	4	5	117.48	Vlug geïrriteerd	1	1	0	0	0	0	0	0	0	0	1	1
17277	Wed Nov 04 18:39:26 2009	47	5	4	117.48	Teneergeslagen	1	1	0	0	0	0	0	0	0	0	1	1
17277	Wed Nov 04 18:39:31 2009	47	6	5	117.41	Onvoldoende diep kunnen doorademen	0	0	0	1	1	0	0	0	0	0	1	4
17277	Wed Nov 04 18:39:35 2009	47	7	5	117.49	Donderdag	0	0	0	0	0	0	1	0	1	1	0	4
17277	Wed Nov 04 18:39:40 2009	47	8	7	117.50	Bang	1	1	0	0	0	0	0	0	0	0	1	1
17277	Wed Nov 04 18:39:44 2009	47	9	4	117.50	Vrijdag	0	0	0	0	0	0	1	1	0	0	1	5
17277	Wed Nov 04 18:39:49 2009	47	10	4	117.48	Duizeligheid	0	0	0	1	1	0	0	0	0	0	1	2
17277	Wed Nov 04 18:39:54 2009	47	11	5	117.48	Beschaamd	1	1	0	0	0	0	0	0	0	0	1	1
17277	Wed Nov 04 18:39:58 2009	47	12	4	117.50	Spierpijn	0	0	0	1	1	0	0	0	0	0	1	1
17277	Wed Nov 04 18:40:03 2009	47	13	4	117.49	Woensdag	0	0	0	0	0	0	1	0	1	1	0	3
17277	Wed Nov 04 18:40:07 2009	47	14	5	117.49	Maandag	0	0	0	0	0	0	1	0	1	1	0	1
17277	Wed Nov 04 18:40:12 2009	47	15	5	117.48	Misselijkheid	0	0	0	1	1	0	0	0	0	0	1	2
17277	Wed Nov 04 18:41:02 2009	49	1	4	117.49	Donderdag	0	0	0	0	0	0	1	0	1	1	0	4
17277	Wed Nov 04 18:41:06 2009	49	2	4	117.48	Snelle hartslag	0	0	0	1	1	0	0	0	0	0	1	1
17277	Wed Nov 04 18:41:11 2009	49	3	5	117.50	Vrijdag	0	0	0	0	0	0	1	1	0	0	1	5
17277	Wed Nov 04 18:41:15 2009	49	4	4	117.48	Vlug geïrriteerd	1	1	0	0	0	0	0	0	0	0	1	1
17277	Wed Nov 04 18:41:20 2009	49	5	4	117.50	Bang	1	1	0	0	0	0	0	0	0	0	1	1
17277	Wed Nov 04 18:41:24 2009	49	6	5	117.48	Beschaamd	1	1	0	0	0	0	0	0	0	0	1	1
17277	Wed Nov 04 18:41:29 2009	49	7	5	117.48	Duizeligheid	0	0	0	1	1	0	0	0	0	0	1	2
17277	Wed Nov 04 18:41:33 2009	49	8	4	117.41	Onvoldoende diep kunnen doorademen	0	0	0	1	1	0	0	0	0	0	1	4
17277	Wed Nov 04 18:41:38 2009	49	9	5	117.49	Woensdag	0	0	0	0	0	0	1	0	1	1	0	3
17277	Wed Nov 04 18:41:42 2009	49	10	5	117.49	Woensdag	0	0	0	0	0	0	1	1	0	0	1	3
17277	Wed Nov 04 18:41:47 2009	49	11	4	117.48	Misselijkheid	0	0	0	1	1	0	0	0	0	0	1	2
17277	Wed Nov 04 18:41:52 2009	49	12	4	117.49	Maandag	0	0	0	0	0	0	1	0	1	1	0	1
17277	Wed Nov 04 18:41:56 2009	49	13	5	117.48	Zenuwachtig	1	1	0	0	0	0	0	0	0	0	1	1
17277	Wed Nov 04 18:42:01 2009	49	14	4	117.48	Teneergeslagen	1	1	0	0	0	0	0	0	0	0	1	2
17277	Wed Nov 04 18:42:05 2009	49	15	4	117.50	Spierpijn	0	0	0	1	1	0	0	0	0	0	1	1
17277	Wed Nov 04 18:47:08 2009	51	1	4	117.49	Woensdag	0	0	0	0	0	0	1	1	0	0	1	3
17277	Wed Nov 04 18:47:12 2009	51	2	4	117.49	Bedroefd	1	0	1	0	0	0	0	0	0	1	0	1
17277	Wed Nov 04 18:47:17 2009	51	3	4	117.49	Gespannen	1	0	1	0	0	0	0	0	0	1	0	1
17277	Wed Nov 04 18:47:21 2009	51	4	5	117.50	Schuldig	1	0	1	0	0	0	0	0	0	1	0	1
17277	Wed Nov 04 18:47:26 2009	51	5	4	117.41	Onvoldoende diep kunnen doorademen	0	0	0	1	1	0	0	0	0	0	1	3
17277	Wed Nov 04 18:47:30 2009	51	6	4	117.48	Duizeligheid	0	0	0	1	1	0	0	0	0	0	1	2
17277	Wed Nov 04 18:47:35 2009	51	7	5	117.48	Misselijkheid	0	0	0	1	1	0	0	0	0	0	1	3
17277	Wed Nov 04 18:47:40 2009	51	8	4	117.50	Spierpijn	0	0	0	1	1	0	0	0	0	0	1	1
17277	Wed Nov 04 18:47:44 2009	51	9	4	117.50	Angstig	1	0	1	0	0	0	0	0	0	1	0	1
17277	Wed Nov 04 18:47:49 2009	51	10	5	117.50	Vrijdag	0	0	0	0	0	0	1	0	1	1	0	5
17277	Wed Nov 04 18:47:53 2009	51	11	7	117.50	Dinsdag	0	0	0	0	0	0	1	1	0	0	1	2
17277	Wed Nov 04 18:47:58 2009	51	12	4	117.49	Maandag	0	0	0	0	0	0	1	0	1	1	0	1
17277	Wed Nov 04 18:48:02 2009	51	13	5	117.48	Snelle hartslag	0	0	0	1	1	0	0	0	0	0	1	1
17277	Wed Nov 04 18:48:07 2009	51	14	5	117.50	Dinsdag	0	0	0	0	0	0	1	0	1	1	0	2
17277	Wed Nov 04 18:48:11 2009	51	15	4	117.50	Vijandig	1	0	1	0	0	0	0	0	0	1	0	1
17277	Wed Nov 04 18:49:01 2009	53	1	7	117.48	Duizeligheid	0	0	0	1	1	0	0	0	0	0	1	2
17277	Wed Nov 04 18:49:06 2009	53	2	4	117.50	Angstig	1	0	1	0	0	0	0	0	0	1	0	1
17277	Wed Nov 04 18:49:10 2009	53	3	4	117.49	Gespannen	1	0	1	0	0	0	0	0	0	1	0	2
17277	Wed Nov 04 18:49:15 2009	53	4	5	117.49	Woensdag	0	0	0	0	0	0	1	1	0	0	1	3
17277	Wed Nov 04 18:49:19 2009	53	5	4	117.49	Bedroefd	1	0	1	0	0	0	0	0	0	1	0	2
17277	Wed Nov 04 18:49:24 2009	53	6	4	117.48	Misselijkheid	0	0	0	1	1	0	0	0	0	0	1	3
17277	Wed Nov 04 18:49:29 2009	53	7	5	117.50	Vrijdag	0	0	0	0	0	0	1	0	1	1	0	5
17277	Wed Nov 04 18:49:33 2009	53	8	5	117.50	Dinsdag	0	0	0	0	0	0	1	0	1	1	0	2
17277	Wed Nov 04 18:49:38 2009	53	9	4	117.50	Spierpijn	0	0	0	1	1	0	0	0	0	0	1	1
17277	Wed Nov 04 18:49:42 2009	53	10	5	117.50	Dinsdag	0	0	0	0	0	0	1	1	0	0	1	2
17277	Wed Nov 04 18:49:47 2009	53	11	5	117.49	Maandag	0	0	0	0	0	0	1	0	1	1	0	1
17277	Wed Nov 04 18:49:51 2009	53	12	4	117.50	Schuldig	1	0	1	0	0	0	0	0	0	1	0	1
17277	Wed Nov 04 18:49:56 2009	53	13	4	117.41	Onvoldoende diep kunnen doorademen	0	0	0	1	1	0	0	0	0	0	1	4
17277	Wed Nov 04 18:50:00 2009	53	14	5	117.48	Snelle hartslag	0	0	0	1	1	0	0	0	0	0	1	2
17277	Wed Nov 04 18:50:05 2009	53	15	4	117.50	Vijandig	1	0	1	0	0	0	0	0	0	1	0	2
17277	Wed Nov 04 18:50:55 2009	55	1	4	117.50	Vrijdag	0	0	0	0	0	0	1	0	1	1	0	5
17277	Wed Nov 04 18:50:59 2009	55	2	4	117.50	Spierpijn	0	0	0	1	1	0	0	0	0	0	1	1
17277	Wed Nov 04 18:51:04 2009	55	3	5	117.49	Bedroefd	1	0	1	0	0	0	0	0	0	1	0	2
17277	Wed Nov 04 18:51:08 2009	55	4	4	117.48	Snelle hartslag	0	0	0	1	1	0	0	0	0	0	1	1
17277	Wed Nov 04 18:51:13 2009	55	5	4	117.49	Gespannen	1	0	1	0	0	0	0	0	0	1	0	1
17277	Wed Nov 04 18:51:17 2009	55	6	4	117.50	Angstig	1	0	1	0	0	0	0	0	0	1	0	1
17277	Wed Nov 04 18:51:22 2009	55	7	7	117.49	Woensdag	0	0	0	0	0	0	1	1	0	0	1	3
17277	Wed Nov 04 18:51:27 2009	55	8	4	117.41	Onvoldoende diep kunnen doorademen	0	0	0	1	1	0	0	0	0	0	1	4
17277	Wed Nov 04 18:51:31 2009	55	9	5	117.49	Maandag	0	0	0	0	0	0	1	0	1	1	0	1
17277	Wed Nov 04 18:51:36 2009	55	10	5	117.50	Dinsdag	0	0	0	0	0	0	1	1	0	0	1	2
17277	Wed Nov 04 18:51:40 2009	55	11	4	117.48	Duizeligheid	0	0	0	1	1	0	0	0	0	0	1	2
17277	Wed Nov 04 18:51:45 2009	55	12	4	117.50	Schuldig	1	0	1	0	0	0	0	0	0	1	0	1
17277	Wed Nov 04 18:51:49 2009	55	13	5	117.50	Vijandig	1	0	1	0	0	0	0	0	0	1	0	1
17277	Wed Nov 04 18:51:54 2009	55	14	5	117.48	Misselijkheid	0	0	0	1	1	0	0	0	0	0	1	2
17277	Wed Nov 04 18:51:58 2009	55	15	4	117.50	Dinsdag	0	0	0	0	0	0	1	0	1	1	0	2
17277	Wed Nov 04 18:52:48 2009	57	1	4	117.48	Vermoeidheid	0	0	0	1	0	1	0	0	0	1	0	3
17277	Wed Nov 04 18:52:53 2009	57	2	4	117.48	Vlug geïrriteerd	1	1	0	0	0	0	0	0	0	0	1	1
17277	Wed Nov 04 18:52:57 2009	57	3	5	117.46	Bonzen van het hart	0	0	0	1	0	1	0	0	0	1	0	1
17277	Wed Nov 04 18:53:02 2009	57	4	4	117.49	Woensdag	0	0	0	0	0	0	1	0	1	1	0	3
17277	Wed Nov 04 18:53:06 2009	57	5	4	117.50	Vrijdag	0	0	0	0	0	0	1	1	0	0	1	5
17277	Wed Nov 04 18:53:11 2009	57	6	5	117.49	Donderdag	0	0	0	0	0	0	1	0	1	1	0	4
17277	Wed Nov 04 18:53:15 2009	57	7	5	117.48	Beschaamd	1	1	0	0	0	0	0	0	0	0	1	1
17277	Wed Nov 04 18:53:20 2009	57	8	4	117.48	Teneergeslagen	1	1	0	0	0	0	0	0	0	0	1	2
17277	Wed Nov 04 18:53:25 2009	57	9	4	117.46	Buik- of maagkrampen	0	0	0	1	0	1	0	0	0	1	0	1
17277	Wed Nov 04 18:53:29 2009	57	10	4	117.48	Zenuwachtig	1	1	0	0	0	0	0	0	0	0	1	1
17277	Wed Nov 04 18:53:34 2009	57	11	4	117.49	Maandag	0	0	0	0	0	0	1	1	0	0	1	1
17277	Wed Nov 04 18:53:38 2009	57	12	4	117.49	Hoofdpijn	0	0	0	1	0	1	0	0	0	1	0	3
17277	Wed Nov 04 18:53:43 2009	57	13	5	117.49	Donderdag	0	0	0	0	0	0	1	1	0	0	1	4
17277	Wed Nov 04 18:53:47 2009	57	14	5	117.50	Bang	1	1	0	0	0	0	0	0	0	0	1	1
17277	Wed Nov 04 18:53:52 2009	57	15	4	117.43	Benauwd gevoel in en om de borst	0	0	0	1	0	1	0	0	0	1	0	1
17277	Wed Nov 04 18:54:42 2009	59	1	4	117.48	Zenuwachtig	1	1	0	0	0	0	0	0	0	0	1	1
17277	Wed Nov 04 18:54:46 2009	59	2	4	117.48	Vermoeidheid	0	0	0	1	0	1	0	0	0	1	0	4
17277	Wed Nov 04 18:54:51 2009	59	3	5	117.43	Benauwd gevoel in en om de borst	0	0	0	1	0	1	0	0	0	1	0	1
17277	Wed Nov 04 18:54:55 2009	59	4	4	117.50	Bang	1	1	0	0	0	0	0	0	0	0	1	1
17277	Wed Nov 04 18:55:00 2009	59	5	4	117.49	Donderdag	0	0	0	0	0	0	1	1	0	0	1	4
17277	Wed Nov 04 18:55:04 2009	59	6	4	117.48	Teneergeslagen	1	1	0	0	0	0	0	0	0	0	1	1
17277	Wed Nov 04 18:55:09 2009	59	7	5	117.46	Buik- of maagkrampen	0	0	0	1	0	1	0	0	0	1	0	1
17277	Wed Nov 04 18:55:13 2009	59	8	5	117.46	Bonzen van het hart	0	0	0	1	0	1	0	0	0	1	0	1
17277	Wed Nov 04 18:55:18 2009	59	9	4	117.49	Hoofdpijn	0	0	0	1	0	1	0	0	0	1	0	4
17277	Wed Nov 04 18:55:22 2009	59	10	6	117.49	Maandag	0	0	0	0	0	0	1	1	0	0	1	1
17277	Wed Nov 04 18:55:27 2009	59	11	4	117.48	Beschaamd	1	1	0	0	0	0	0	0	0	0	1	1
17277	Wed Nov 04 18:55:32 2009	59	12	5	117.49	Donderdag	0	0	0	0	0	0	1	0	1	1	0	4
17277	Wed Nov 04 18:55:36 2009	59	13	5	117.50	Vrijdag	0	0	0	0	0	0	1	1	0	0	1	5
17277	Wed Nov 04 18:55:41 2009	59	14	7	117.48	Vlug geïrriteerd	1	1	0	0	0	0	0	0	0	0	1	2
17277	Wed Nov 04 18:55:45 2009	59	15	4	117.49	Woensdag	0	0	0	0	0	0	1	0	1	1	0	3
17277	Wed Nov 04 18:56:35 2009	61	1	4	117.50	Vrijdag	0	0	0	0	0	0	1	1	0	0	1	5
17277	Wed Nov 04 18:56:40 2009	61	2	4	117.48	Teneergeslagen	1	1	0	0	0	0	0	0	0	0	1	1
17277	Wed Nov 04 18:56:44 2009	61	3	5	117.49	Hoofdpijn	0	0	0	1	0	1	0	0	0	1	0	3
17277	Wed Nov 04 18:56:49 2009	61	4	4	117.48	Vermoeidheid	0	0	0	1	0	1	0	0	0	1	0	3
17277	Wed Nov 04 18:56:53 2009	61	5	5	117.49	Donderdag	0	0	0	0	0	0	1	0	1	1	0	4
17277	Wed Nov 04 18:56:58 2009	61	6	5	117.43	Benauwd gevoel in en om de borst	0	0	0	1	0	1	0	0	0	1	0	1
17277	Wed Nov 04 18:57:02 2009	61	7	4	117.49	Donderdag	0	0	0	0	0	0	1	1	0	0	1	4
17277	Wed Nov 04 18:57:07 2009	61	8	4	117.48	Beschaamd	1	1	0	0	0	0	0	0	0	0	1	1
17277	Wed Nov 04 18:57:11 2009	61	9	5	117.48	Vlug geïrriteerd	1	1	0	0	0	0	0	0	0	0	1	1
17277	Wed Nov 04 18:57:16 2009	61	10	5	117.46	Bonzen van het hart	0	0	0	1	0	1	0	0	0	1	0	1
17277	Wed Nov 04 18:57:21 2009	61	11	4	117.49	Woensdag	0	0	0	0	0	0	1	0	1	1	0	3
17277	Wed Nov 04 18:57:25 2009	61	12	5	117.46	Buik- of maagkrampen	0	0	0	1	0	1	0	0	0	1	0	1
17277	Wed Nov 04 18:57:30 2009	61	13	5	117.48	Zenuwachtig	1	1	0	0	0	0	0	0	0	0	1	1
17277	Wed Nov 04 18:57:34 2009	61	14	4	117.49	Maandag	0	0	0	0	0	0	1	1	0	0	1	1
17277	Wed Nov 04 18:57:39 2009	61	15	4	117.50	Bang	1	1	0	0	0	0	0	0	0	0	1	1
17277	Wed Nov 04 19:00:44 2009	63	1	4	117.49	Donderdag	0	0	0	0	0	0	1	1	0	0	1	4
17277	Wed Nov 04 19:00:48 2009	63	2	5	117.49	Woensdag	0	0	0	0	0	0	1	1	0	0	1	3
17277	Wed Nov 04 19:00:53 2009	63	3	5	117.48	Misselijkheid	0	0	0	1	1	0	0	0	0	0	1	2
17277	Wed Nov 04 19:00:58 2009	63	4	4	117.41	Onvoldoende diep kunnen doorademen	0	0	0	1	1	0	0	0	0	0	1	3
17277	Wed Nov 04 19:01:02 2009	63	5	5	117.50	Vrijdag	0	0	0	0	0	0	1	0	1	1	0	5
17277	Wed Nov 04 19:01:07 2009	63	6	4	117.48	Snelle hartslag	0	0	0	1	1	0	0	0	0	0	1	1
17277	Wed Nov 04 19:01:11 2009	63	7	4	117.48	Zenuwachtig	1	1	0	0	0	0	0	0	0	0	1	1
17277	Wed Nov 04 19:01:16 2009	63	8	4	117.48	Beschaamd	1	1	0	0	0	0	0	0	0	0	1	1
17277	Wed Nov 04 19:01:20 2009	63	9	4	117.48	Duizeligheid	0	0	0	1	1	0	0	0	0	0	1	2
17277	Wed Nov 04 19:01:25 2009	63	10	7	117.48	Teneergeslagen	1	1	0	0	0	0	0	0	0	0	1	2
17277	Wed Nov 04 19:01:29 2009	63	11	4	117.50	Spierpijn	0	0	0	1	1	0	0	0	0	0	1	2
17277	Wed Nov 04 19:01:34 2009	63	12	5	117.50	Dinsdag	0	0	0	0	0	0	1	0	1	1	0	2
17277	Wed Nov 04 19:01:38 2009	63	13	5	117.48	Vlug geïrriteerd	1	1	0	0	0	0	0	0	0	0	1	1
17277	Wed Nov 04 19:01:43 2009	63	14	4	117.50	Dinsdag	0	0	0	0	0	0	1	1	0	0	1	2
17277	Wed Nov 04 19:01:47 2009	63	15	4	117.50	Bang	1	1	0	0	0	0	0	0	0	0	1	1
17277	Wed Nov 04 19:02:37 2009	65	1	4	117.48	Zenuwachtig	1	1	0	0	0	0	0	0	0	0	1	1
17277	Wed Nov 04 19:02:42 2009	65	2	5	117.50	Bang	1	1	0	0	0	0	0	0	0	0	1	1
17277	Wed Nov 04 19:02:46 2009	65	3	4	117.48	Snelle hartslag	0	0	0	1	1	0	0	0	0	0	1	1
17277	Wed Nov 04 19:02:51 2009	65	4	5	117.50	Dinsdag	0	0	0	0	0	0	1	0	1	1	0	2
17277	Wed Nov 04 19:02:56 2009	65	5	5	117.49	Donderdag	0	0	0	0	0	0	1	1	0	0	1	4
17277	Wed Nov 04 19:03:00 2009	65	6	4	117.48	Beschaamd	1	1	0	0	0	0	0	0	0	0	1	1
17277	Wed Nov 04 19:03:05 2009	65	7	4	117.48	Duizeligheid	0	0	0	1	1	0	0	0	0	0	1	2
17277	Wed Nov 04 19:03:09 2009	65	8	4	117.48	Misselijkheid	0	0	0	1	1	0	0	0	0	0	1	2
17277	Wed Nov 04 19:03:14 2009	65	9	5	117.49	Woensdag	0	0	0	0	0	0	1	1	0	0	1	3
17277	Wed Nov 04 19:03:18 2009	65	10	4	117.50	Dinsdag	0	0	0	0	0	0	1	1	0	0	1	2
17277	Wed Nov 04 19:03:23 2009	65	11	4	117.48	Teneergeslagen	1	1	0	0	0	0	0	0	0	0	1	1
17277	Wed Nov 04 19:03:27 2009	65	12	5	117.50	Spierpijn	0	0	0	1	1	0	0	0	0	0	1	2
17277	Wed Nov 04 19:03:32 2009	65	13	4	117.41	Onvoldoende diep kunnen doorademen	0	0	0	1	1	0	0	0	0	0	1	3
17277	Wed Nov 04 19:03:36 2009	65	14	4	117.50	Vrijdag	0	0	0	0	0	0	1	0	1	1	0	5
17277	Wed Nov 04 19:03:41 2009	65	15	5	117.48	Vlug geïrriteerd	1	1	0	0	0	0	0	0	0	0	1	2
17277	Wed Nov 04 19:04:31 2009	67	1	4	117.48	Teneergeslagen	1	1	0	0	0	0	0	0	0	0	1	3
17277	Wed Nov 04 19:04:35 2009	67	2	4	117.50	Dinsdag	0	0	0	0	0	0	1	1	0	0	1	2
17277	Wed Nov 04 19:04:40 2009	67	3	4	117.50	Bang	1	1	0	0	0	0	0	0	0	0	1	2
17277	Wed Nov 04 19:04:45 2009	67	4	5	117.50	Vrijdag	0	0	0	0	0	0	1	0	1	1	0	5
17277	Wed Nov 04 19:04:49 2009	67	5	4	117.48	Beschaamd	1	1	0	0	0	0	0	0	0	0	1	1
17277	Wed Nov 04 19:04:54 2009	67	6	4	117.48	Vlug geïrriteerd	1	1	0	0	0	0	0	0	0	0	1	1
17277	Wed Nov 04 19:04:58 2009	67	7	4	117.48	Misselijkheid	0	0	0	1	1	0	0	0	0	0	1	2
17277	Wed Nov 04 19:05:03 2009	67	8	5	117.48	Snelle hartslag	0	0	0	1	1	0	0	0	0	0	1	1
17277	Wed Nov 04 19:05:07 2009	67	9	6	117.50	Dinsdag	0	0	0	0	0	0	1	0	1	1	0	2
17277	Wed Nov 04 19:05:12 2009	67	10	4	117.48	Duizeligheid	0	0	0	1	1	0	0	0	0	0	1	2
17277	Wed Nov 04 19:05:16 2009	67	11	5	117.41	Onvoldoende diep kunnen doorademen	0	0	0	1	1	0	0	0	0	0	1	2
17277	Wed Nov 04 19:05:21 2009	67	12	4	117.50	Spierpijn	0	0	0	1	1	0	0	0	0	0	1	2
17277	Wed Nov 04 19:05:25 2009	67	13	4	117.49	Woensdag	0	0	0	0	0	0	1	1	0	0	1	3
17277	Wed Nov 04 19:05:30 2009	67	14	4	117.48	Zenuwachtig	1	1	0	0	0	0	0	0	0	0	1	1
17277	Wed Nov 04 19:05:34 2009	67	15	5	117.49	Donderdag	0	0	0	0	0	0	1	1	0	0	1	4
17277	Wed Nov 04 19:06:24 2009	69	1	4	117.50	Angstig	1	0	1	0	0	0	0	0	0	1	0	2
17277	Wed Nov 04 19:06:29 2009	69	2	5	117.48	Vermoeidheid	0	0	0	1	0	1	0	0	0	1	0	4
17277	Wed Nov 04 19:06:33 2009	69	3	4	117.49	Maandag	0	0	0	0	0	0	1	0	1	1	0	1
17277	Wed Nov 04 19:06:38 2009	69	4	4	117.49	Maandag	0	0	0	0	0	0	1	1	0	0	1	1
17277	Wed Nov 04 19:06:43 2009	69	5	4	117.46	Bonzen van het hart	0	0	0	1	0	1	0	0	0	1	0	1
17277	Wed Nov 04 19:06:47 2009	69	6	5	117.49	Donderdag	0	0	0	0	0	0	1	0	1	1	0	4
17277	Wed Nov 04 19:06:52 2009	69	7	4	117.50	Vrijdag	0	0	0	0	0	0	1	1	0	0	1	5
17277	Wed Nov 04 19:06:56 2009	69	8	4	117.50	Vijandig	1	0	1	0	0	0	0	0	0	1	0	1
17277	Wed Nov 04 19:07:01 2009	69	9	5	117.49	Woensdag	0	0	0	0	0	0	1	0	1	1	0	3
17277	Wed Nov 04 19:07:05 2009	69	10	4	117.49	Gespannen	1	0	1	0	0	0	0	0	0	1	0	2
17277	Wed Nov 04 19:07:10 2009	69	11	4	117.49	Hoofdpijn	0	0	0	1	0	1	0	0	0	1	0	4
17277	Wed Nov 04 19:07:14 2009	69	12	4	117.43	Benauwd gevoel in en om de borst	0	0	0	1	0	1	0	0	0	1	0	1
17277	Wed Nov 04 19:07:19 2009	69	13	5	117.50	Schuldig	1	0	1	0	0	0	0	0	0	1	0	1
17277	Wed Nov 04 19:07:23 2009	69	14	4	117.46	Buik- of maagkrampen	0	0	0	1	0	1	0	0	0	1	0	1
17277	Wed Nov 04 19:07:28 2009	69	15	4	117.49	Bedroefd	1	0	1	0	0	0	0	0	0	1	0	2
17277	Wed Nov 04 19:08:18 2009	71	1	4	117.49	Donderdag	0	0	0	0	0	0	1	0	1	1	0	4
17277	Wed Nov 04 19:08:22 2009	71	2	4	117.48	Vermoeidheid	0	0	0	1	0	1	0	0	0	1	0	3
17277	Wed Nov 04 19:08:27 2009	71	3	5	117.50	Angstig	1	0	1	0	0	0	0	0	0	1	0	1
17277	Wed Nov 04 19:08:31 2009	71	4	6	117.50	Vrijdag	0	0	0	0	0	0	1	1	0	0	1	5
17277	Wed Nov 04 19:08:36 2009	71	5	4	117.49	Hoofdpijn	0	0	0	1	0	1	0	0	0	1	0	3
17277	Wed Nov 04 19:08:41 2009	71	6	5	117.49	Maandag	0	0	0	0	0	0	1	1	0	0	1	1
17277	Wed Nov 04 19:08:45 2009	71	7	5	117.46	Bonzen van het hart	0	0	0	1	0	1	0	0	0	1	0	1
17277	Wed Nov 04 19:08:50 2009	71	8	4	117.49	Gespannen	1	0	1	0	0	0	0	0	0	1	0	1
17277	Wed Nov 04 19:08:54 2009	71	9	4	117.43	Benauwd gevoel in en om de borst	0	0	0	1	0	1	0	0	0	1	0	1
17277	Wed Nov 04 19:08:59 2009	71	10	5	117.49	Woensdag	0	0	0	0	0	0	1	0	1	1	0	3
17277	Wed Nov 04 19:09:03 2009	71	11	7	117.46	Buik- of maagkrampen	0	0	0	1	0	1	0	0	0	1	0	1
17277	Wed Nov 04 19:09:08 2009	71	12	4	117.50	Schuldig	1	0	1	0	0	0	0	0	0	1	0	1
17277	Wed Nov 04 19:09:12 2009	71	13	5	117.49	Maandag	0	0	0	0	0	0	1	0	1	1	0	1
17277	Wed Nov 04 19:09:17 2009	71	14	5	117.49	Bedroefd	1	0	1	0	0	0	0	0	0	1	0	2
17277	Wed Nov 04 19:09:21 2009	71	15	4	117.50	Vijandig	1	0	1	0	0	0	0	0	0	1	0	3
17277	Wed Nov 04 19:10:11 2009	73	1	4	117.50	Vrijdag	0	0	0	0	0	0	1	1	0	0	1	5
17277	Wed Nov 04 19:10:16 2009	73	2	4	117.46	Buik- of maagkrampen	0	0	0	1	0	1	0	0	0	1	0	1
17277	Wed Nov 04 19:10:20 2009	73	3	4	117.49	Bedroefd	1	0	1	0	0	0	0	0	0	1	0	2
17277	Wed Nov 04 19:10:25 2009	73	4	5	117.46	Bonzen van het hart	0	0	0	1	0	1	0	0	0	1	0	1
17277	Wed Nov 04 19:10:29 2009	73	5	4	117.50	Schuldig	1	0	1	0	0	0	0	0	0	1	0	1
17277	Wed Nov 04 19:10:34 2009	73	6	4	117.49	Maandag	0	0	0	0	0	0	1	1	0	0	1	1
17277	Wed Nov 04 19:10:39 2009	73	7	4	117.50	Vijandig	1	0	1	0	0	0	0	0	0	1	0	3
17277	Wed Nov 04 19:10:43 2009	73	8	4	117.49	Woensdag	0	0	0	0	0	0	1	0	1	1	0	3
17277	Wed Nov 04 19:10:48 2009	73	9	4	117.48	Vermoeidheid	0	0	0	1	0	1	0	0	0	1	0	4
17277	Wed Nov 04 19:10:52 2009	73	10	5	117.49	Maandag	0	0	0	0	0	0	1	0	1	1	0	1
17277	Wed Nov 04 19:10:57 2009	73	11	5	117.43	Benauwd gevoel in en om de borst	0	0	0	1	0	1	0	0	0	1	0	1
17277	Wed Nov 04 19:11:01 2009	73	12	4	117.49	Hoofdpijn	0	0	0	1	0	1	0	0	0	1	0	3
17277	Wed Nov 04 19:11:06 2009	73	13	5	117.50	Angstig	1	0	1	0	0	0	0	0	0	1	0	1
17277	Wed Nov 04 19:11:10 2009	73	14	5	117.49	Donderdag	0	0	0	0	0	0	1	0	1	1	0	4
17277	Wed Nov 04 19:11:15 2009	73	15	4	117.49	Gespannen	1	0	1	0	0	0	0	0	0	1	0	1
