# Supplementary material for: Unraveling the Relationship between Trait Negative Affectivity and Habitual Symptom Reporting
Source: PLoS One. 2015 Jan 20;10(1):e0115748. doi: 10.1371/journal.pone.0115748 (PMC4300148; doi:10.1371/journal.pone.0115748)
Supplement: S1 File — Data S1, Contains the raw data of the high NA-high HSR participants. Data S2, Contains the raw data of the high NA-low HSR participants. Data S3, Contains the raw data of the low NA-low HSR participants. (ZIP) [file pone.0115748.s001.zip › Data S1/LR_3_C_EXP1_232233_results.xls]

## Sheet: LR_3_C_EXP1_232233_results
version	timestamp	block number	trial number	lost msec	free VRAM	trial contents	vraagA	vraagA_2	vraagA_1	vraagB	vraagB_2	vraagB_1	vraagC	vraagC_2	vraagC_1	deel1	deel2	value
17277	Mon May 04 08:51:16 2009	3	1	4	117.50	Dinsdag	0	0	0	0	0	0	1	1	0	0	1	2
17277	Mon May 04 08:51:20 2009	3	2	3	117.43	Benauwd gevoel in en om de borst	0	0	0	1	0	1	0	0	0	1	0	2
17277	Mon May 04 08:51:25 2009	3	3	5	117.49	Donderdag	0	0	0	0	0	0	1	0	1	1	0	4
17277	Mon May 04 08:51:29 2009	3	4	4	117.50	Vrijdag	0	0	0	0	0	0	1	0	1	1	0	5
17277	Mon May 04 08:51:34 2009	3	5	4	117.49	Hoofdpijn	0	0	0	1	0	1	0	0	0	1	0	1
17277	Mon May 04 08:51:39 2009	3	6	5	117.50	Bang	1	1	0	0	0	0	0	0	0	0	1	1
17277	Mon May 04 08:51:43 2009	3	7	4	117.48	Vermoeidheid	0	0	0	1	0	1	0	0	0	1	0	2
17277	Mon May 04 08:51:48 2009	3	8	4	117.46	Buik- of maagkrampen	0	0	0	1	0	1	0	0	0	1	0	1
17277	Mon May 04 08:51:52 2009	3	9	4	117.48	Vlug geïrriteerd	1	1	0	0	0	0	0	0	0	0	1	1
17277	Mon May 04 08:51:57 2009	3	10	5	117.49	Maandag	0	0	0	0	0	0	1	1	0	0	1	1
17277	Mon May 04 08:52:01 2009	3	11	5	117.46	Bonzen van het hart	0	0	0	1	0	1	0	0	0	1	0	1
17277	Mon May 04 08:52:06 2009	3	12	4	117.48	Teneergeslagen	1	1	0	0	0	0	0	0	0	0	1	1
17277	Mon May 04 08:52:10 2009	3	13	4	117.48	Beschaamd	1	1	0	0	0	0	0	0	0	0	1	1
17277	Mon May 04 08:52:15 2009	3	14	5	117.49	Woensdag	0	0	0	0	0	0	1	1	0	0	1	3
17277	Mon May 04 08:52:19 2009	3	15	2	117.48	Zenuwachtig	1	1	0	0	0	0	0	0	0	0	1	1
17277	Mon May 04 08:53:09 2009	5	1	4	117.46	Bonzen van het hart	0	0	0	1	0	1	0	0	0	1	0	2
17277	Mon May 04 08:53:14 2009	5	2	4	117.48	Vermoeidheid	0	0	0	1	0	1	0	0	0	1	0	2
17277	Mon May 04 08:53:18 2009	5	3	5	117.43	Benauwd gevoel in en om de borst	0	0	0	1	0	1	0	0	0	1	0	1
17277	Mon May 04 08:53:23 2009	5	4	4	117.49	Maandag	0	0	0	0	0	0	1	1	0	0	1	1
17277	Mon May 04 08:53:27 2009	5	5	4	117.50	Dinsdag	0	0	0	0	0	0	1	1	0	0	1	2
17277	Mon May 04 08:53:32 2009	5	6	5	117.49	Donderdag	0	0	0	0	0	0	1	0	1	1	0	4
17277	Mon May 04 08:53:37 2009	5	7	4	117.50	Vrijdag	0	0	0	0	0	0	1	0	1	1	0	5
17277	Mon May 04 08:53:41 2009	5	8	4	117.49	Hoofdpijn	0	0	0	1	0	1	0	0	0	1	0	1
17277	Mon May 04 08:53:46 2009	5	9	4	117.48	Teneergeslagen	1	1	0	0	0	0	0	0	0	0	1	1
17277	Mon May 04 08:53:50 2009	5	10	5	117.48	Zenuwachtig	1	1	0	0	0	0	0	0	0	0	1	3
17277	Mon May 04 08:53:55 2009	5	11	4	117.48	Beschaamd	1	1	0	0	0	0	0	0	0	0	1	1
17277	Mon May 04 08:53:59 2009	5	12	4	117.46	Buik- of maagkrampen	0	0	0	1	0	1	0	0	0	1	0	1
17277	Mon May 04 08:54:04 2009	5	13	5	117.48	Vlug geïrriteerd	1	1	0	0	0	0	0	0	0	0	1	1
17277	Mon May 04 08:54:08 2009	5	14	4	117.50	Bang	1	1	0	0	0	0	0	0	0	0	1	2
17277	Mon May 04 08:54:13 2009	5	15	4	117.49	Woensdag	0	0	0	0	0	0	1	1	0	0	1	3
17277	Mon May 04 08:55:03 2009	7	1	4	117.49	Woensdag	0	0	0	0	0	0	1	1	0	0	1	3
17277	Mon May 04 08:55:07 2009	7	2	4	117.48	Zenuwachtig	1	1	0	0	0	0	0	0	0	0	1	2
17277	Mon May 04 08:55:12 2009	7	3	5	117.49	Donderdag	0	0	0	0	0	0	1	0	1	1	0	4
17277	Mon May 04 08:55:16 2009	7	4	4	117.43	Benauwd gevoel in en om de borst	0	0	0	1	0	1	0	0	0	1	0	2
17277	Mon May 04 08:55:21 2009	7	5	4	117.50	Dinsdag	0	0	0	0	0	0	1	1	0	0	1	2
17277	Mon May 04 08:55:25 2009	7	6	4	117.49	Hoofdpijn	0	0	0	1	0	1	0	0	0	1	0	2
17277	Mon May 04 08:55:30 2009	7	7	5	117.48	Teneergeslagen	1	1	0	0	0	0	0	0	0	0	1	1
17277	Mon May 04 08:55:35 2009	7	8	4	117.48	Vlug geïrriteerd	1	1	0	0	0	0	0	0	0	0	1	2
17277	Mon May 04 08:55:39 2009	7	9	4	117.46	Buik- of maagkrampen	0	0	0	1	0	1	0	0	0	1	0	2
17277	Mon May 04 08:55:44 2009	7	10	5	117.46	Bonzen van het hart	0	0	0	1	0	1	0	0	0	1	0	2
17277	Mon May 04 08:55:48 2009	7	11	4	117.49	Maandag	0	0	0	0	0	0	1	1	0	0	1	1
17277	Mon May 04 08:55:53 2009	7	12	5	117.50	Vrijdag	0	0	0	0	0	0	1	0	1	1	0	5
17277	Mon May 04 08:55:57 2009	7	13	4	117.50	Bang	1	1	0	0	0	0	0	0	0	0	1	3
17277	Mon May 04 08:56:02 2009	7	14	5	117.48	Beschaamd	1	1	0	0	0	0	0	0	0	0	1	1
17277	Mon May 04 08:56:06 2009	7	15	4	117.48	Vermoeidheid	0	0	0	1	0	1	0	0	0	1	0	2
17277	Mon May 04 08:56:56 2009	9	1	4	117.50	Schuldig	1	0	1	0	0	0	0	0	0	1	0	1
17277	Mon May 04 08:57:01 2009	9	2	4	117.49	Donderdag	0	0	0	0	0	0	1	1	0	0	1	4
17277	Mon May 04 08:57:05 2009	9	3	4	117.50	Spierpijn	0	0	0	1	1	0	0	0	0	0	1	1
17277	Mon May 04 08:57:10 2009	9	4	7	117.41	Onvoldoende diep kunnen doorademen	0	0	0	1	1	0	0	0	0	0	1	2
17277	Mon May 04 08:57:14 2009	9	5	4	117.50	Dinsdag	0	0	0	0	0	0	1	0	1	1	0	2
17277	Mon May 04 08:57:19 2009	9	6	4	117.50	Vijandig	1	0	1	0	0	0	0	0	0	1	0	2
17277	Mon May 04 08:57:24 2009	9	7	5	117.49	Maandag	0	0	0	0	0	0	1	0	1	1	0	1
17277	Mon May 04 08:57:28 2009	9	8	4	117.49	Woensdag	0	0	0	0	0	0	1	0	1	1	0	3
17277	Mon May 04 08:57:33 2009	9	9	4	117.48	Duizeligheid	0	0	0	1	1	0	0	0	0	0	1	2
17277	Mon May 04 08:57:37 2009	9	10	5	117.50	Angstig	1	0	1	0	0	0	0	0	0	1	0	2
17277	Mon May 04 08:57:42 2009	9	11	5	117.49	Bedroefd	1	0	1	0	0	0	0	0	0	1	0	3
17277	Mon May 04 08:57:46 2009	9	12	4	117.50	Vrijdag	0	0	0	0	0	0	1	1	0	0	1	5
17277	Mon May 04 08:57:51 2009	9	13	4	117.49	Gespannen	1	0	1	0	0	0	0	0	0	1	0	3
17277	Mon May 04 08:57:55 2009	9	14	5	117.48	Misselijkheid	0	0	0	1	1	0	0	0	0	0	1	3
17277	Mon May 04 08:58:00 2009	9	15	4	117.48	Snelle hartslag	0	0	0	1	1	0	0	0	0	0	1	2
17277	Mon May 04 08:58:50 2009	11	1	4	117.50	Dinsdag	0	0	0	0	0	0	1	0	1	1	0	2
17277	Mon May 04 08:58:54 2009	11	2	5	117.50	Vijandig	1	0	1	0	0	0	0	0	0	1	0	1
17277	Mon May 04 08:58:59 2009	11	3	4	117.50	Angstig	1	0	1	0	0	0	0	0	0	1	0	1
17277	Mon May 04 08:59:03 2009	11	4	5	117.50	Schuldig	1	0	1	0	0	0	0	0	0	1	0	1
17277	Mon May 04 08:59:08 2009	11	5	5	117.49	Maandag	0	0	0	0	0	0	1	0	1	1	0	1
17277	Mon May 04 08:59:12 2009	11	6	4	117.48	Duizeligheid	0	0	0	1	1	0	0	0	0	0	1	1
17277	Mon May 04 08:59:17 2009	11	7	5	117.50	Vrijdag	0	0	0	0	0	0	1	1	0	0	1	5
17277	Mon May 04 08:59:22 2009	11	8	4	117.50	Spierpijn	0	0	0	1	1	0	0	0	0	0	1	1
17277	Mon May 04 08:59:26 2009	11	9	4	117.49	Bedroefd	1	0	1	0	0	0	0	0	0	1	0	1
17277	Mon May 04 08:59:31 2009	11	10	4	117.48	Misselijkheid	0	0	0	1	1	0	0	0	0	0	1	1
17277	Mon May 04 08:59:35 2009	11	11	5	117.49	Donderdag	0	0	0	0	0	0	1	1	0	0	1	4
17277	Mon May 04 08:59:40 2009	11	12	5	117.49	Woensdag	0	0	0	0	0	0	1	0	1	1	0	3
17277	Mon May 04 08:59:44 2009	11	13	4	117.49	Gespannen	1	0	1	0	0	0	0	0	0	1	0	2
17277	Mon May 04 08:59:49 2009	11	14	4	117.48	Snelle hartslag	0	0	0	1	1	0	0	0	0	0	1	2
17277	Mon May 04 08:59:53 2009	11	15	5	117.41	Onvoldoende diep kunnen doorademen	0	0	0	1	1	0	0	0	0	0	1	1
17277	Mon May 04 09:00:43 2009	13	1	5	117.50	Spierpijn	0	0	0	1	1	0	0	0	0	0	1	1
17277	Mon May 04 09:00:48 2009	13	2	4	117.48	Misselijkheid	0	0	0	1	1	0	0	0	0	0	1	1
17277	Mon May 04 09:00:52 2009	13	3	4	117.50	Schuldig	1	0	1	0	0	0	0	0	0	1	0	1
17277	Mon May 04 09:00:57 2009	13	4	5	117.50	Vijandig	1	0	1	0	0	0	0	0	0	1	0	1
17277	Mon May 04 09:01:01 2009	13	5	4	117.50	Vrijdag	0	0	0	0	0	0	1	1	0	0	1	5
17277	Mon May 04 09:01:06 2009	13	6	4	117.48	Duizeligheid	0	0	0	1	1	0	0	0	0	0	1	1
17277	Mon May 04 09:01:10 2009	13	7	5	117.41	Onvoldoende diep kunnen doorademen	0	0	0	1	1	0	0	0	0	0	1	2
17277	Mon May 04 09:01:15 2009	13	8	5	117.50	Angstig	1	0	1	0	0	0	0	0	0	1	0	1
17277	Mon May 04 09:01:20 2009	13	9	4	117.49	Woensdag	0	0	0	0	0	0	1	0	1	1	0	3
17277	Mon May 04 09:01:24 2009	13	10	4	117.49	Bedroefd	1	0	1	0	0	0	0	0	0	1	0	1
17277	Mon May 04 09:01:29 2009	13	11	5	117.50	Dinsdag	0	0	0	0	0	0	1	0	1	1	0	2
17277	Mon May 04 09:01:33 2009	13	12	4	117.48	Snelle hartslag	0	0	0	1	1	0	0	0	0	0	1	2
17277	Mon May 04 09:01:38 2009	13	13	4	117.49	Donderdag	0	0	0	0	0	0	1	1	0	0	1	4
17277	Mon May 04 09:01:42 2009	13	14	5	117.49	Gespannen	1	0	1	0	0	0	0	0	0	1	0	2
17277	Mon May 04 09:01:47 2009	13	15	4	117.49	Maandag	0	0	0	0	0	0	1	0	1	1	0	1
17277	Mon May 04 09:04:57 2009	15	1	4	117.49	Donderdag	0	0	0	0	0	0	1	1	0	0	1	4
17277	Mon May 04 09:05:02 2009	15	2	5	117.50	Dinsdag	0	0	0	0	0	0	1	0	1	1	0	2
17277	Mon May 04 09:05:06 2009	15	3	4	117.49	Bedroefd	1	0	1	0	0	0	0	0	0	1	0	1
17277	Mon May 04 09:05:11 2009	15	4	4	117.50	Schuldig	1	0	1	0	0	0	0	0	0	1	0	1
17277	Mon May 04 09:05:15 2009	15	5	4	117.50	Vijandig	1	0	1	0	0	0	0	0	0	1	0	1
17277	Mon May 04 09:05:20 2009	15	6	4	117.50	Angstig	1	0	1	0	0	0	0	0	0	1	0	1
17277	Mon May 04 09:05:24 2009	15	7	5	117.43	Benauwd gevoel in en om de borst	0	0	0	1	0	1	0	0	0	1	0	1
17277	Mon May 04 09:05:29 2009	15	8	4	117.46	Buik- of maagkrampen	0	0	0	1	0	1	0	0	0	1	0	1
17277	Mon May 04 09:05:33 2009	15	9	5	117.49	Hoofdpijn	0	0	0	1	0	1	0	0	0	1	0	1
17277	Mon May 04 09:05:38 2009	15	10	4	117.49	Gespannen	1	0	1	0	0	0	0	0	0	1	0	2
17277	Mon May 04 09:05:42 2009	15	11	4	117.50	Vrijdag	0	0	0	0	0	0	1	0	1	1	0	5
17277	Mon May 04 09:05:47 2009	15	12	5	117.49	Woensdag	0	0	0	0	0	0	1	0	1	1	0	3
17277	Mon May 04 09:05:51 2009	15	13	4	117.46	Bonzen van het hart	0	0	0	1	0	1	0	0	0	1	0	3
17277	Mon May 04 09:05:56 2009	15	14	5	117.50	Dinsdag	0	0	0	0	0	0	1	1	0	0	1	2
17277	Mon May 04 09:06:01 2009	15	15	4	117.48	Vermoeidheid	0	0	0	1	0	1	0	0	0	1	0	2
17277	Mon May 04 09:06:51 2009	17	1	4	117.50	Dinsdag	0	0	0	0	0	0	1	0	1	1	0	2
17277	Mon May 04 09:06:55 2009	17	2	5	117.50	Vijandig	1	0	1	0	0	0	0	0	0	1	0	3
17277	Mon May 04 09:07:00 2009	17	3	4	117.46	Buik- of maagkrampen	0	0	0	1	0	1	0	0	0	1	0	2
17277	Mon May 04 09:07:04 2009	17	4	4	117.50	Schuldig	1	0	1	0	0	0	0	0	0	1	0	2
17277	Mon May 04 09:07:09 2009	17	5	5	117.43	Benauwd gevoel in en om de borst	0	0	0	1	0	1	0	0	0	1	0	2
17277	Mon May 04 09:07:13 2009	17	6	5	117.49	Gespannen	1	0	1	0	0	0	0	0	0	1	0	3
17277	Mon May 04 09:07:18 2009	17	7	4	117.48	Vermoeidheid	0	0	0	1	0	1	0	0	0	1	0	2
17277	Mon May 04 09:07:22 2009	17	8	5	117.49	Donderdag	0	0	0	0	0	0	1	1	0	0	1	4
17277	Mon May 04 09:07:27 2009	17	9	4	117.50	Vrijdag	0	0	0	0	0	0	1	0	1	1	0	5
17277	Mon May 04 09:07:31 2009	17	10	4	117.49	Hoofdpijn	0	0	0	1	0	1	0	0	0	1	0	2
17277	Mon May 04 09:07:36 2009	17	11	4	117.50	Angstig	1	0	1	0	0	0	0	0	0	1	0	2
17277	Mon May 04 09:07:40 2009	17	12	5	117.46	Bonzen van het hart	0	0	0	1	0	1	0	0	0	1	0	3
17277	Mon May 04 09:07:45 2009	17	13	6	117.50	Dinsdag	0	0	0	0	0	0	1	1	0	0	1	2
17277	Mon May 04 09:07:49 2009	17	14	4	117.49	Bedroefd	1	0	1	0	0	0	0	0	0	1	0	3
17277	Mon May 04 09:07:54 2009	17	15	5	117.49	Woensdag	0	0	0	0	0	0	1	0	1	1	0	3
17277	Mon May 04 09:08:44 2009	19	1	4	117.49	Bedroefd	1	0	1	0	0	0	0	0	0	1	0	1
17277	Mon May 04 09:08:49 2009	19	2	4	117.50	Vijandig	1	0	1	0	0	0	0	0	0	1	0	1
17277	Mon May 04 09:08:53 2009	19	3	4	117.46	Buik- of maagkrampen	0	0	0	1	0	1	0	0	0	1	0	2
17277	Mon May 04 09:08:58 2009	19	4	4	117.48	Vermoeidheid	0	0	0	1	0	1	0	0	0	1	0	2
17277	Mon May 04 09:09:02 2009	19	5	4	117.49	Gespannen	1	0	1	0	0	0	0	0	0	1	0	1
17277	Mon May 04 09:09:07 2009	19	6	4	117.43	Benauwd gevoel in en om de borst	0	0	0	1	0	1	0	0	0	1	0	1
17277	Mon May 04 09:09:11 2009	19	7	4	117.50	Angstig	1	0	1	0	0	0	0	0	0	1	0	1
17277	Mon May 04 09:09:16 2009	19	8	5	117.49	Hoofdpijn	0	0	0	1	0	1	0	0	0	1	0	2
17277	Mon May 04 09:09:20 2009	19	9	4	117.46	Bonzen van het hart	0	0	0	1	0	1	0	0	0	1	0	1
17277	Mon May 04 09:09:25 2009	19	10	5	117.50	Dinsdag	0	0	0	0	0	0	1	0	1	1	0	2
17277	Mon May 04 09:09:29 2009	19	11	5	117.49	Woensdag	0	0	0	0	0	0	1	0	1	1	0	3
17277	Mon May 04 09:09:34 2009	19	12	4	117.49	Donderdag	0	0	0	0	0	0	1	1	0	0	1	4
17277	Mon May 04 09:09:38 2009	19	13	4	117.50	Vrijdag	0	0	0	0	0	0	1	0	1	1	0	5
17277	Mon May 04 09:09:43 2009	19	14	4	117.50	Schuldig	1	0	1	0	0	0	0	0	0	1	0	1
17277	Mon May 04 09:09:47 2009	19	15	5	117.50	Dinsdag	0	0	0	0	0	0	1	1	0	0	1	2
17277	Mon May 04 09:10:38 2009	21	1	4	117.41	Onvoldoende diep kunnen doorademen	0	0	0	1	1	0	0	0	0	0	1	1
17277	Mon May 04 09:10:42 2009	21	2	4	117.48	Teneergeslagen	1	1	0	0	0	0	0	0	0	0	1	1
17277	Mon May 04 09:10:47 2009	21	3	4	117.48	Vlug geïrriteerd	1	1	0	0	0	0	0	0	0	0	1	2
17277	Mon May 04 09:10:51 2009	21	4	5	117.49	Woensdag	0	0	0	0	0	0	1	1	0	0	1	3
17277	Mon May 04 09:10:56 2009	21	5	5	117.49	Donderdag	0	0	0	0	0	0	1	0	1	1	0	4
17277	Mon May 04 09:11:00 2009	21	6	4	117.50	Spierpijn	0	0	0	1	1	0	0	0	0	0	1	1
17277	Mon May 04 09:11:05 2009	21	7	5	117.49	Maandag	0	0	0	0	0	0	1	0	1	1	0	1
17277	Mon May 04 09:11:09 2009	21	8	5	117.48	Beschaamd	1	1	0	0	0	0	0	0	0	0	1	1
17277	Mon May 04 09:11:14 2009	21	9	4	117.48	Duizeligheid	0	0	0	1	1	0	0	0	0	0	1	1
17277	Mon May 04 09:11:18 2009	21	10	4	117.48	Misselijkheid	0	0	0	1	1	0	0	0	0	0	1	1
17277	Mon May 04 09:11:23 2009	21	11	4	117.48	Snelle hartslag	0	0	0	1	1	0	0	0	0	0	1	2
17277	Mon May 04 09:11:27 2009	21	12	5	117.49	Maandag	0	0	0	0	0	0	1	1	0	0	1	1
17277	Mon May 04 09:11:32 2009	21	13	4	117.50	Vrijdag	0	0	0	0	0	0	1	1	0	0	1	5
17277	Mon May 04 09:11:36 2009	21	14	4	117.48	Zenuwachtig	1	1	0	0	0	0	0	0	0	0	1	1
17277	Mon May 04 09:11:41 2009	21	15	5	117.50	Bang	1	1	0	0	0	0	0	0	0	0	1	1
17277	Mon May 04 09:12:31 2009	23	1	4	117.48	Snelle hartslag	0	0	0	1	1	0	0	0	0	0	1	3
17277	Mon May 04 09:12:36 2009	23	2	5	117.41	Onvoldoende diep kunnen doorademen	0	0	0	1	1	0	0	0	0	0	1	3
17277	Mon May 04 09:12:40 2009	23	3	4	117.49	Maandag	0	0	0	0	0	0	1	0	1	1	0	1
17277	Mon May 04 09:12:45 2009	23	4	4	117.48	Beschaamd	1	1	0	0	0	0	0	0	0	0	1	1
17277	Mon May 04 09:12:49 2009	23	5	5	117.49	Maandag	0	0	0	0	0	0	1	1	0	0	1	1
17277	Mon May 04 09:12:54 2009	23	6	4	117.49	Woensdag	0	0	0	0	0	0	1	1	0	0	1	3
17277	Mon May 04 09:12:58 2009	23	7	5	117.48	Duizeligheid	0	0	0	1	1	0	0	0	0	0	1	2
17277	Mon May 04 09:13:03 2009	23	8	5	117.50	Vrijdag	0	0	0	0	0	0	1	1	0	0	1	5
17277	Mon May 04 09:13:07 2009	23	9	5	117.48	Misselijkheid	0	0	0	1	1	0	0	0	0	0	1	2
17277	Mon May 04 09:13:12 2009	23	10	4	117.48	Vlug geïrriteerd	1	1	0	0	0	0	0	0	0	0	1	2
17277	Mon May 04 09:13:16 2009	23	11	4	117.48	Zenuwachtig	1	1	0	0	0	0	0	0	0	0	1	2
17277	Mon May 04 09:13:21 2009	23	12	5	117.50	Bang	1	1	0	0	0	0	0	0	0	0	1	2
17277	Mon May 04 09:13:25 2009	23	13	4	117.50	Spierpijn	0	0	0	1	1	0	0	0	0	0	1	1
17277	Mon May 04 09:13:30 2009	23	14	4	117.49	Donderdag	0	0	0	0	0	0	1	0	1	1	0	4
17277	Mon May 04 09:13:34 2009	23	15	7	117.48	Teneergeslagen	1	1	0	0	0	0	0	0	0	0	1	2
17277	Mon May 04 09:14:25 2009	25	1	5	117.49	Maandag	0	0	0	0	0	0	1	0	1	1	0	1
17277	Mon May 04 09:14:29 2009	25	2	4	117.48	Zenuwachtig	1	1	0	0	0	0	0	0	0	0	1	1
17277	Mon May 04 09:14:34 2009	25	3	5	117.41	Onvoldoende diep kunnen doorademen	0	0	0	1	1	0	0	0	0	0	1	2
17277	Mon May 04 09:14:38 2009	25	4	4	117.50	Bang	1	1	0	0	0	0	0	0	0	0	1	1
17277	Mon May 04 09:14:43 2009	25	5	4	117.48	Duizeligheid	0	0	0	1	1	0	0	0	0	0	1	1
17277	Mon May 04 09:14:47 2009	25	6	4	117.48	Snelle hartslag	0	0	0	1	1	0	0	0	0	0	1	2
17277	Mon May 04 09:14:52 2009	25	7	4	117.48	Vlug geïrriteerd	1	1	0	0	0	0	0	0	0	0	1	1
17277	Mon May 04 09:14:56 2009	25	8	5	117.50	Spierpijn	0	0	0	1	1	0	0	0	0	0	1	1
17277	Mon May 04 09:15:01 2009	25	9	4	117.48	Teneergeslagen	1	1	0	0	0	0	0	0	0	0	1	2
17277	Mon May 04 09:15:05 2009	25	10	5	117.49	Woensdag	0	0	0	0	0	0	1	1	0	0	1	3
17277	Mon May 04 09:15:10 2009	25	11	5	117.48	Misselijkheid	0	0	0	1	1	0	0	0	0	0	1	1
17277	Mon May 04 09:15:14 2009	25	12	4	117.49	Donderdag	0	0	0	0	0	0	1	0	1	1	0	4
17277	Mon May 04 09:15:19 2009	25	13	4	117.50	Vrijdag	0	0	0	0	0	0	1	1	0	0	1	5
17277	Mon May 04 09:15:23 2009	25	14	4	117.49	Maandag	0	0	0	0	0	0	1	1	0	0	1	1
17277	Mon May 04 09:15:28 2009	25	15	7	117.48	Beschaamd	1	1	0	0	0	0	0	0	0	0	1	1
17277	Mon May 04 09:18:40 2009	27	1	4	117.48	Beschaamd	1	1	0	0	0	0	0	0	0	0	1	1
17277	Mon May 04 09:18:44 2009	27	2	5	117.46	Bonzen van het hart	0	0	0	1	0	1	0	0	0	1	0	2
17277	Mon May 04 09:18:49 2009	27	3	4	117.43	Benauwd gevoel in en om de borst	0	0	0	1	0	1	0	0	0	1	0	1
17277	Mon May 04 09:18:53 2009	27	4	4	117.50	Bang	1	1	0	0	0	0	0	0	0	0	1	1
17277	Mon May 04 09:18:58 2009	27	5	4	117.48	Vlug geïrriteerd	1	1	0	0	0	0	0	0	0	0	1	1
17277	Mon May 04 09:19:03 2009	27	6	5	117.49	Hoofdpijn	0	0	0	1	0	1	0	0	0	1	0	1
17277	Mon May 04 09:19:07 2009	27	7	4	117.46	Buik- of maagkrampen	0	0	0	1	0	1	0	0	0	1	0	1
17277	Mon May 04 09:19:12 2009	27	8	4	117.48	Teneergeslagen	1	1	0	0	0	0	0	0	0	0	1	1
17277	Mon May 04 09:19:16 2009	27	9	5	117.49	Woensdag	0	0	0	0	0	0	1	1	0	0	1	3
17277	Mon May 04 09:19:21 2009	27	10	4	117.49	Maandag	0	0	0	0	0	0	1	1	0	0	1	1
17277	Mon May 04 09:19:25 2009	27	11	4	117.49	Donderdag	0	0	0	0	0	0	1	0	1	1	0	4
17277	Mon May 04 09:19:30 2009	27	12	5	117.48	Vermoeidheid	0	0	0	1	0	1	0	0	0	1	0	2
17277	Mon May 04 09:19:34 2009	27	13	5	117.49	Woensdag	0	0	0	0	0	0	1	0	1	1	0	3
17277	Mon May 04 09:19:39 2009	27	14	6	117.48	Zenuwachtig	1	1	0	0	0	0	0	0	0	0	1	1
17277	Mon May 04 09:19:43 2009	27	15	5	117.49	Donderdag	0	0	0	0	0	0	1	1	0	0	1	4
17277	Mon May 04 09:20:33 2009	29	1	4	117.49	Hoofdpijn	0	0	0	1	0	1	0	0	0	1	0	2
17277	Mon May 04 09:20:38 2009	29	2	4	117.49	Maandag	0	0	0	0	0	0	1	1	0	0	1	1
17277	Mon May 04 09:20:42 2009	29	3	4	117.48	Beschaamd	1	1	0	0	0	0	0	0	0	0	1	1
17277	Mon May 04 09:20:47 2009	29	4	5	117.49	Donderdag	0	0	0	0	0	0	1	1	0	0	1	4
17277	Mon May 04 09:20:51 2009	29	5	5	117.46	Buik- of maagkrampen	0	0	0	1	0	1	0	0	0	1	0	1
17277	Mon May 04 09:20:56 2009	29	6	4	117.48	Vermoeidheid	0	0	0	1	0	1	0	0	0	1	0	2
17277	Mon May 04 09:21:01 2009	29	7	4	117.46	Bonzen van het hart	0	0	0	1	0	1	0	0	0	1	0	2
17277	Mon May 04 09:21:05 2009	29	8	5	117.48	Zenuwachtig	1	1	0	0	0	0	0	0	0	0	1	2
17277	Mon May 04 09:21:10 2009	29	9	4	117.49	Donderdag	0	0	0	0	0	0	1	0	1	1	0	4
17277	Mon May 04 09:21:14 2009	29	10	4	117.50	Bang	1	1	0	0	0	0	0	0	0	0	1	1
17277	Mon May 04 09:21:19 2009	29	11	4	117.48	Vlug geïrriteerd	1	1	0	0	0	0	0	0	0	0	1	1
17277	Mon May 04 09:21:23 2009	29	12	5	117.49	Woensdag	0	0	0	0	0	0	1	1	0	0	1	3
17277	Mon May 04 09:21:28 2009	29	13	6	117.48	Teneergeslagen	1	1	0	0	0	0	0	0	0	0	1	1
17277	Mon May 04 09:21:32 2009	29	14	4	117.43	Benauwd gevoel in en om de borst	0	0	0	1	0	1	0	0	0	1	0	1
17277	Mon May 04 09:21:37 2009	29	15	5	117.49	Woensdag	0	0	0	0	0	0	1	0	1	1	0	3
17277	Mon May 04 09:22:27 2009	31	1	4	117.49	Maandag	0	0	0	0	0	0	1	1	0	0	1	1
17277	Mon May 04 09:22:31 2009	31	2	5	117.48	Teneergeslagen	1	1	0	0	0	0	0	0	0	0	1	3
17277	Mon May 04 09:22:36 2009	31	3	4	117.49	Donderdag	0	0	0	0	0	0	1	0	1	1	0	4
17277	Mon May 04 09:22:40 2009	31	4	5	117.46	Bonzen van het hart	0	0	0	1	0	1	0	0	0	1	0	2
17277	Mon May 04 09:22:45 2009	31	5	5	117.49	Donderdag	0	0	0	0	0	0	1	1	0	0	1	4
17277	Mon May 04 09:22:49 2009	31	6	4	117.48	Beschaamd	1	1	0	0	0	0	0	0	0	0	1	1
17277	Mon May 04 09:22:54 2009	31	7	4	117.48	Vermoeidheid	0	0	0	1	0	1	0	0	0	1	0	2
17277	Mon May 04 09:22:59 2009	31	8	5	117.49	Hoofdpijn	0	0	0	1	0	1	0	0	0	1	0	2
17277	Mon May 04 09:23:03 2009	31	9	5	117.49	Woensdag	0	0	0	0	0	0	1	1	0	0	1	3
17277	Mon May 04 09:23:08 2009	31	10	4	117.48	Zenuwachtig	1	1	0	0	0	0	0	0	0	0	1	2
17277	Mon May 04 09:23:12 2009	31	11	5	117.49	Woensdag	0	0	0	0	0	0	1	0	1	1	0	3
17277	Mon May 04 09:23:17 2009	31	12	7	117.46	Buik- of maagkrampen	0	0	0	1	0	1	0	0	0	1	0	2
17277	Mon May 04 09:23:21 2009	31	13	6	117.50	Bang	1	1	0	0	0	0	0	0	0	0	1	3
17277	Mon May 04 09:23:26 2009	31	14	4	117.48	Vlug geïrriteerd	1	1	0	0	0	0	0	0	0	0	1	1
17277	Mon May 04 09:23:30 2009	31	15	5	117.43	Benauwd gevoel in en om de borst	0	0	0	1	0	1	0	0	0	1	0	2
17277	Mon May 04 09:24:20 2009	33	1	4	117.49	Maandag	0	0	0	0	0	0	1	0	1	1	0	1
17277	Mon May 04 09:24:25 2009	33	2	4	117.50	Vijandig	1	0	1	0	0	0	0	0	0	1	0	3
17277	Mon May 04 09:24:29 2009	33	3	5	117.48	Misselijkheid	0	0	0	1	1	0	0	0	0	0	1	2
17277	Mon May 04 09:24:34 2009	33	4	4	117.50	Vrijdag	0	0	0	0	0	0	1	0	1	1	0	5
17277	Mon May 04 09:24:38 2009	33	5	4	117.48	Snelle hartslag	0	0	0	1	1	0	0	0	0	0	1	3
17277	Mon May 04 09:24:43 2009	33	6	5	117.50	Schuldig	1	0	1	0	0	0	0	0	0	1	0	1
17277	Mon May 04 09:24:47 2009	33	7	4	117.48	Duizeligheid	0	0	0	1	1	0	0	0	0	0	1	2
17277	Mon May 04 09:24:52 2009	33	8	4	117.50	Spierpijn	0	0	0	1	1	0	0	0	0	0	1	1
17277	Mon May 04 09:24:57 2009	33	9	5	117.50	Dinsdag	0	0	0	0	0	0	1	0	1	1	0	2
17277	Mon May 04 09:25:01 2009	33	10	5	117.49	Bedroefd	1	0	1	0	0	0	0	0	0	1	0	2
17277	Mon May 04 09:25:06 2009	33	11	4	117.50	Dinsdag	0	0	0	0	0	0	1	1	0	0	1	2
17277	Mon May 04 09:25:10 2009	33	12	5	117.50	Angstig	1	0	1	0	0	0	0	0	0	1	0	2
17277	Mon May 04 09:25:15 2009	33	13	5	117.41	Onvoldoende diep kunnen doorademen	0	0	0	1	1	0	0	0	0	0	1	2
17277	Mon May 04 09:25:19 2009	33	14	4	117.49	Gespannen	1	0	1	0	0	0	0	0	0	1	0	2
17277	Mon May 04 09:25:24 2009	33	15	4	117.50	Vrijdag	0	0	0	0	0	0	1	1	0	0	1	5
17277	Mon May 04 09:26:14 2009	35	1	4	117.50	Dinsdag	0	0	0	0	0	0	1	0	1	1	0	2
17277	Mon May 04 09:26:18 2009	35	2	5	117.48	Snelle hartslag	0	0	0	1	1	0	0	0	0	0	1	2
17277	Mon May 04 09:26:23 2009	35	3	4	117.50	Dinsdag	0	0	0	0	0	0	1	1	0	0	1	2
17277	Mon May 04 09:26:27 2009	35	4	5	117.50	Vrijdag	0	0	0	0	0	0	1	1	0	0	1	5
17277	Mon May 04 09:26:32 2009	35	5	5	117.50	Vrijdag	0	0	0	0	0	0	1	0	1	1	0	5
17277	Mon May 04 09:26:36 2009	35	6	4	117.50	Spierpijn	0	0	0	1	1	0	0	0	0	0	1	1
17277	Mon May 04 09:26:41 2009	35	7	4	117.48	Misselijkheid	0	0	0	1	1	0	0	0	0	0	1	1
17277	Mon May 04 09:26:45 2009	35	8	5	117.50	Vijandig	1	0	1	0	0	0	0	0	0	1	0	1
17277	Mon May 04 09:26:50 2009	35	9	5	117.50	Angstig	1	0	1	0	0	0	0	0	0	1	0	1
17277	Mon May 04 09:26:54 2009	35	10	4	117.48	Duizeligheid	0	0	0	1	1	0	0	0	0	0	1	1
17277	Mon May 04 09:26:59 2009	35	11	5	117.41	Onvoldoende diep kunnen doorademen	0	0	0	1	1	0	0	0	0	0	1	2
17277	Mon May 04 09:27:04 2009	35	12	5	117.49	Bedroefd	1	0	1	0	0	0	0	0	0	1	0	1
17277	Mon May 04 09:27:08 2009	35	13	4	117.50	Schuldig	1	0	1	0	0	0	0	0	0	1	0	1
17277	Mon May 04 09:27:13 2009	35	14	4	117.49	Maandag	0	0	0	0	0	0	1	0	1	1	0	1
17277	Mon May 04 09:27:17 2009	35	15	4	117.49	Gespannen	1	0	1	0	0	0	0	0	0	1	0	1
17277	Mon May 04 09:28:07 2009	37	1	5	117.50	Dinsdag	0	0	0	0	0	0	1	0	1	1	0	2
17277	Mon May 04 09:28:12 2009	37	2	4	117.41	Onvoldoende diep kunnen doorademen	0	0	0	1	1	0	0	0	0	0	1	1
17277	Mon May 04 09:28:16 2009	37	3	4	117.48	Snelle hartslag	0	0	0	1	1	0	0	0	0	0	1	1
17277	Mon May 04 09:28:21 2009	37	4	5	117.48	Misselijkheid	0	0	0	1	1	0	0	0	0	0	1	1
17277	Mon May 04 09:28:25 2009	37	5	4	117.50	Schuldig	1	0	1	0	0	0	0	0	0	1	0	1
17277	Mon May 04 09:28:30 2009	37	6	4	117.48	Duizeligheid	0	0	0	1	1	0	0	0	0	0	1	1
17277	Mon May 04 09:28:34 2009	37	7	4	117.50	Angstig	1	0	1	0	0	0	0	0	0	1	0	1
17277	Mon May 04 09:28:39 2009	37	8	5	117.49	Gespannen	1	0	1	0	0	0	0	0	0	1	0	2
17277	Mon May 04 09:28:43 2009	37	9	4	117.50	Spierpijn	0	0	0	1	1	0	0	0	0	0	1	1
17277	Mon May 04 09:28:48 2009	37	10	4	117.49	Bedroefd	1	0	1	0	0	0	0	0	0	1	0	1
17277	Mon May 04 09:28:52 2009	37	11	5	117.50	Dinsdag	0	0	0	0	0	0	1	1	0	0	1	2
17277	Mon May 04 09:28:57 2009	37	12	4	117.49	Maandag	0	0	0	0	0	0	1	0	1	1	0	1
17277	Mon May 04 09:29:02 2009	37	13	4	117.50	Vijandig	1	0	1	0	0	0	0	0	0	1	0	1
17277	Mon May 04 09:29:06 2009	37	14	5	117.50	Vrijdag	0	0	0	0	0	0	1	1	0	0	1	5
17277	Mon May 04 09:29:11 2009	37	15	5	117.50	Vrijdag	0	0	0	0	0	0	1	0	1	1	0	5
17277	Mon May 04 09:32:33 2009	39	1	4	117.48	Teneergeslagen	1	1	0	0	0	0	0	0	0	0	1	1
17277	Mon May 04 09:32:37 2009	39	2	5	117.49	Hoofdpijn	0	0	0	1	0	1	0	0	0	1	0	2
17277	Mon May 04 09:32:42 2009	39	3	5	117.48	Vermoeidheid	0	0	0	1	0	1	0	0	0	1	0	3
17277	Mon May 04 09:32:46 2009	39	4	4	117.50	Bang	1	1	0	0	0	0	0	0	0	0	1	1
17277	Mon May 04 09:32:51 2009	39	5	5	117.49	Donderdag	0	0	0	0	0	0	1	1	0	0	1	4
17277	Mon May 04 09:32:55 2009	39	6	5	117.49	Woensdag	0	0	0	0	0	0	1	1	0	0	1	3
17277	Mon May 04 09:33:00 2009	39	7	5	117.48	Zenuwachtig	1	1	0	0	0	0	0	0	0	0	1	1
17277	Mon May 04 09:33:04 2009	39	8	4	117.49	Woensdag	0	0	0	0	0	0	1	0	1	1	0	3
17277	Mon May 04 09:33:09 2009	39	9	4	117.43	Benauwd gevoel in en om de borst	0	0	0	1	0	1	0	0	0	1	0	1
17277	Mon May 04 09:33:13 2009	39	10	5	117.48	Vlug geïrriteerd	1	1	0	0	0	0	0	0	0	0	1	2
17277	Mon May 04 09:33:18 2009	39	11	4	117.50	Dinsdag	0	0	0	0	0	0	1	1	0	0	1	2
17277	Mon May 04 09:33:22 2009	39	12	4	117.48	Beschaamd	1	1	0	0	0	0	0	0	0	0	1	1
17277	Mon May 04 09:33:27 2009	39	13	4	117.46	Buik- of maagkrampen	0	0	0	1	0	1	0	0	0	1	0	1
17277	Mon May 04 09:33:32 2009	39	14	5	117.50	Vrijdag	0	0	0	0	0	0	1	0	1	1	0	5
17277	Mon May 04 09:33:36 2009	39	15	4	117.46	Bonzen van het hart	0	0	0	1	0	1	0	0	0	1	0	1
17277	Mon May 04 09:34:26 2009	41	1	4	117.50	Bang	1	1	0	0	0	0	0	0	0	0	1	3
17277	Mon May 04 09:34:31 2009	41	2	4	117.49	Donderdag	0	0	0	0	0	0	1	1	0	0	1	4
17277	Mon May 04 09:34:35 2009	41	3	5	117.48	Vermoeidheid	0	0	0	1	0	1	0	0	0	1	0	3
17277	Mon May 04 09:34:40 2009	41	4	4	117.48	Teneergeslagen	1	1	0	0	0	0	0	0	0	0	1	3
17277	Mon May 04 09:34:44 2009	41	5	4	117.49	Hoofdpijn	0	0	0	1	0	1	0	0	0	1	0	2
17277	Mon May 04 09:34:49 2009	41	6	4	117.46	Buik- of maagkrampen	0	0	0	1	0	1	0	0	0	1	0	1
17277	Mon May 04 09:34:53 2009	41	7	5	117.43	Benauwd gevoel in en om de borst	0	0	0	1	0	1	0	0	0	1	0	3
17277	Mon May 04 09:34:58 2009	41	8	4	117.46	Bonzen van het hart	0	0	0	1	0	1	0	0	0	1	0	3
17277	Mon May 04 09:35:02 2009	41	9	4	117.48	Vlug geïrriteerd	1	1	0	0	0	0	0	0	0	0	1	1
17277	Mon May 04 09:35:07 2009	41	10	5	117.50	Dinsdag	0	0	0	0	0	0	1	1	0	0	1	2
17277	Mon May 04 09:35:11 2009	41	11	4	117.48	Zenuwachtig	1	1	0	0	0	0	0	0	0	0	1	2
17277	Mon May 04 09:35:16 2009	41	12	5	117.50	Vrijdag	0	0	0	0	0	0	1	0	1	1	0	5
17277	Mon May 04 09:35:20 2009	41	13	5	117.48	Beschaamd	1	1	0	0	0	0	0	0	0	0	1	1
17277	Mon May 04 09:35:25 2009	41	14	5	117.49	Woensdag	0	0	0	0	0	0	1	0	1	1	0	3
17277	Mon May 04 09:35:30 2009	41	15	4	117.49	Woensdag	0	0	0	0	0	0	1	1	0	0	1	3
17277	Mon May 04 09:36:20 2009	43	1	4	117.46	Buik- of maagkrampen	0	0	0	1	0	1	0	0	0	1	0	1
17277	Mon May 04 09:36:24 2009	43	2	5	117.49	Woensdag	0	0	0	0	0	0	1	1	0	0	1	3
17277	Mon May 04 09:36:29 2009	43	3	4	117.50	Dinsdag	0	0	0	0	0	0	1	1	0	0	1	2
17277	Mon May 04 09:36:33 2009	43	4	6	117.48	Vlug geïrriteerd	1	1	0	0	0	0	0	0	0	0	1	1
17277	Mon May 04 09:36:38 2009	43	5	5	117.43	Benauwd gevoel in en om de borst	0	0	0	1	0	1	0	0	0	1	0	1
17277	Mon May 04 09:36:42 2009	43	6	4	117.49	Donderdag	0	0	0	0	0	0	1	1	0	0	1	4
17277	Mon May 04 09:36:47 2009	43	7	4	117.48	Vermoeidheid	0	0	0	1	0	1	0	0	0	1	0	3
17277	Mon May 04 09:36:51 2009	43	8	5	117.48	Teneergeslagen	1	1	0	0	0	0	0	0	0	0	1	2
17277	Mon May 04 09:36:56 2009	43	9	4	117.50	Vrijdag	0	0	0	0	0	0	1	0	1	1	0	5
17277	Mon May 04 09:37:00 2009	43	10	6	117.46	Bonzen van het hart	0	0	0	1	0	1	0	0	0	1	0	2
17277	Mon May 04 09:37:05 2009	43	11	4	117.49	Hoofdpijn	0	0	0	1	0	1	0	0	0	1	0	2
17277	Mon May 04 09:37:09 2009	43	12	5	117.50	Bang	1	1	0	0	0	0	0	0	0	0	1	1
17277	Mon May 04 09:37:14 2009	43	13	4	117.48	Zenuwachtig	1	1	0	0	0	0	0	0	0	0	1	1
17277	Mon May 04 09:37:19 2009	43	14	4	117.48	Beschaamd	1	1	0	0	0	0	0	0	0	0	1	1
17277	Mon May 04 09:37:23 2009	43	15	5	117.49	Woensdag	0	0	0	0	0	0	1	0	1	1	0	3
17277	Mon May 04 09:38:13 2009	45	1	5	117.49	Donderdag	0	0	0	0	0	0	1	0	1	1	0	4
17277	Mon May 04 09:38:18 2009	45	2	4	117.41	Onvoldoende diep kunnen doorademen	0	0	0	1	1	0	0	0	0	0	1	1
17277	Mon May 04 09:38:22 2009	45	3	4	117.49	Bedroefd	1	0	1	0	0	0	0	0	0	1	0	1
17277	Mon May 04 09:38:27 2009	45	4	5	117.48	Snelle hartslag	0	0	0	1	1	0	0	0	0	0	1	1
17277	Mon May 04 09:38:31 2009	45	5	4	117.50	Spierpijn	0	0	0	1	1	0	0	0	0	0	1	1
17277	Mon May 04 09:38:36 2009	45	6	5	117.50	Dinsdag	0	0	0	0	0	0	1	0	1	1	0	2
17277	Mon May 04 09:38:40 2009	45	7	5	117.48	Misselijkheid	0	0	0	1	1	0	0	0	0	0	1	1
17277	Mon May 04 09:38:45 2009	45	8	5	117.49	Maandag	0	0	0	0	0	0	1	0	1	1	0	1
17277	Mon May 04 09:38:49 2009	45	9	4	117.50	Vrijdag	0	0	0	0	0	0	1	1	0	0	1	5
17277	Mon May 04 09:38:54 2009	45	10	4	117.48	Duizeligheid	0	0	0	1	1	0	0	0	0	0	1	1
17277	Mon May 04 09:38:58 2009	45	11	5	117.50	Vijandig	1	0	1	0	0	0	0	0	0	1	0	1
17277	Mon May 04 09:39:03 2009	45	12	4	117.50	Schuldig	1	0	1	0	0	0	0	0	0	1	0	1
17277	Mon May 04 09:39:07 2009	45	13	4	117.49	Gespannen	1	0	1	0	0	0	0	0	0	1	0	2
17277	Mon May 04 09:39:12 2009	45	14	4	117.50	Angstig	1	0	1	0	0	0	0	0	0	1	0	1
17277	Mon May 04 09:39:17 2009	45	15	5	117.49	Maandag	0	0	0	0	0	0	1	1	0	0	1	1
17277	Mon May 04 09:40:07 2009	47	1	4	117.49	Bedroefd	1	0	1	0	0	0	0	0	0	1	0	3
17277	Mon May 04 09:40:11 2009	47	2	5	117.50	Dinsdag	0	0	0	0	0	0	1	0	1	1	0	2
17277	Mon May 04 09:40:16 2009	47	3	4	117.50	Angstig	1	0	1	0	0	0	0	0	0	1	0	2
17277	Mon May 04 09:40:20 2009	47	4	4	117.48	Duizeligheid	0	0	0	1	1	0	0	0	0	0	1	2
17277	Mon May 04 09:40:25 2009	47	5	5	117.49	Maandag	0	0	0	0	0	0	1	1	0	0	1	1
17277	Mon May 04 09:40:29 2009	47	6	5	117.50	Schuldig	1	0	1	0	0	0	0	0	0	1	0	2
17277	Mon May 04 09:40:34 2009	47	7	4	117.48	Misselijkheid	0	0	0	1	1	0	0	0	0	0	1	1
17277	Mon May 04 09:40:38 2009	47	8	4	117.48	Snelle hartslag	0	0	0	1	1	0	0	0	0	0	1	2
17277	Mon May 04 09:40:43 2009	47	9	5	117.49	Donderdag	0	0	0	0	0	0	1	0	1	1	0	4
17277	Mon May 04 09:40:47 2009	47	10	4	117.50	Spierpijn	0	0	0	1	1	0	0	0	0	0	1	1
17277	Mon May 04 09:40:52 2009	47	11	6	117.41	Onvoldoende diep kunnen doorademen	0	0	0	1	1	0	0	0	0	0	1	2
17277	Mon May 04 09:40:56 2009	47	12	5	117.50	Vrijdag	0	0	0	0	0	0	1	1	0	0	1	5
17277	Mon May 04 09:41:01 2009	47	13	4	117.49	Gespannen	1	0	1	0	0	0	0	0	0	1	0	2
17277	Mon May 04 09:41:05 2009	47	14	4	117.50	Vijandig	1	0	1	0	0	0	0	0	0	1	0	2
17277	Mon May 04 09:41:10 2009	47	15	5	117.49	Maandag	0	0	0	0	0	0	1	0	1	1	0	1
17277	Mon May 04 09:42:00 2009	49	1	4	117.49	Bedroefd	1	0	1	0	0	0	0	0	0	1	0	1
17277	Mon May 04 09:42:05 2009	49	2	5	117.49	Maandag	0	0	0	0	0	0	1	0	1	1	0	1
17277	Mon May 04 09:42:09 2009	49	3	5	117.50	Spierpijn	0	0	0	1	1	0	0	0	0	0	1	1
17277	Mon May 04 09:42:14 2009	49	4	4	117.49	Gespannen	1	0	1	0	0	0	0	0	0	1	0	1
17277	Mon May 04 09:42:18 2009	49	5	4	117.50	Vrijdag	0	0	0	0	0	0	1	1	0	0	1	5
17277	Mon May 04 09:42:23 2009	49	6	4	117.48	Duizeligheid	0	0	0	1	1	0	0	0	0	0	1	1
17277	Mon May 04 09:42:27 2009	49	7	5	117.50	Dinsdag	0	0	0	0	0	0	1	0	1	1	0	2
17277	Mon May 04 09:42:32 2009	49	8	4	117.41	Onvoldoende diep kunnen doorademen	0	0	0	1	1	0	0	0	0	0	1	1
17277	Mon May 04 09:42:36 2009	49	9	4	117.48	Snelle hartslag	0	0	0	1	1	0	0	0	0	0	1	1
17277	Mon May 04 09:42:41 2009	49	10	5	117.50	Vijandig	1	0	1	0	0	0	0	0	0	1	0	1
17277	Mon May 04 09:42:45 2009	49	11	4	117.50	Angstig	1	0	1	0	0	0	0	0	0	1	0	1
17277	Mon May 04 09:42:50 2009	49	12	5	117.49	Donderdag	0	0	0	0	0	0	1	0	1	1	0	4
17277	Mon May 04 09:42:54 2009	49	13	4	117.50	Schuldig	1	0	1	0	0	0	0	0	0	1	0	1
17277	Mon May 04 09:42:59 2009	49	14	5	117.49	Maandag	0	0	0	0	0	0	1	1	0	0	1	1
17277	Mon May 04 09:43:03 2009	49	15	4	117.48	Misselijkheid	0	0	0	1	1	0	0	0	0	0	1	1
17277	Mon May 04 09:46:15 2009	51	1	4	117.46	Bonzen van het hart	0	0	0	1	0	1	0	0	0	1	0	3
17277	Mon May 04 09:46:19 2009	51	2	4	117.50	Schuldig	1	0	1	0	0	0	0	0	0	1	0	2
17277	Mon May 04 09:46:24 2009	51	3	4	117.49	Bedroefd	1	0	1	0	0	0	0	0	0	1	0	3
17277	Mon May 04 09:46:28 2009	51	4	4	117.50	Angstig	1	0	1	0	0	0	0	0	0	1	0	2
17277	Mon May 04 09:46:33 2009	51	5	5	117.49	Donderdag	0	0	0	0	0	0	1	1	0	0	1	4
17277	Mon May 04 09:46:37 2009	51	6	4	117.50	Vijandig	1	0	1	0	0	0	0	0	0	1	0	2
17277	Mon May 04 09:46:42 2009	51	7	4	117.46	Buik- of maagkrampen	0	0	0	1	0	1	0	0	0	1	0	2
17277	Mon May 04 09:46:46 2009	51	8	5	117.43	Benauwd gevoel in en om de borst	0	0	0	1	0	1	0	0	0	1	0	2
17277	Mon May 04 09:46:51 2009	51	9	4	117.49	Donderdag	0	0	0	0	0	0	1	0	1	1	0	4
17277	Mon May 04 09:46:56 2009	51	10	4	117.49	Woensdag	0	0	0	0	0	0	1	1	0	0	1	3
17277	Mon May 04 09:47:00 2009	51	11	4	117.49	Hoofdpijn	0	0	0	1	0	1	0	0	0	1	0	2
17277	Mon May 04 09:47:05 2009	51	12	5	117.49	Maandag	0	0	0	0	0	0	1	1	0	0	1	1
17277	Mon May 04 09:47:09 2009	51	13	4	117.48	Vermoeidheid	0	0	0	1	0	1	0	0	0	1	0	3
17277	Mon May 04 09:47:14 2009	51	14	5	117.50	Vrijdag	0	0	0	0	0	0	1	0	1	1	0	5
17277	Mon May 04 09:47:18 2009	51	15	5	117.49	Gespannen	1	0	1	0	0	0	0	0	0	1	0	3
17277	Mon May 04 09:48:08 2009	53	1	4	117.50	Angstig	1	0	1	0	0	0	0	0	0	1	0	1
17277	Mon May 04 09:48:13 2009	53	2	5	117.49	Gespannen	1	0	1	0	0	0	0	0	0	1	0	1
17277	Mon May 04 09:48:17 2009	53	3	4	117.49	Donderdag	0	0	0	0	0	0	1	0	1	1	0	4
17277	Mon May 04 09:48:22 2009	53	4	4	117.46	Buik- of maagkrampen	0	0	0	1	0	1	0	0	0	1	0	1
17277	Mon May 04 09:48:26 2009	53	5	5	117.48	Vermoeidheid	0	0	0	1	0	1	0	0	0	1	0	3
17277	Mon May 04 09:48:31 2009	53	6	4	117.49	Hoofdpijn	0	0	0	1	0	1	0	0	0	1	0	2
17277	Mon May 04 09:48:35 2009	53	7	5	117.49	Donderdag	0	0	0	0	0	0	1	1	0	0	1	4
17277	Mon May 04 09:48:40 2009	53	8	5	117.50	Schuldig	1	0	1	0	0	0	0	0	0	1	0	1
17277	Mon May 04 09:48:44 2009	53	9	4	117.46	Bonzen van het hart	0	0	0	1	0	1	0	0	0	1	0	2
17277	Mon May 04 09:48:49 2009	53	10	4	117.43	Benauwd gevoel in en om de borst	0	0	0	1	0	1	0	0	0	1	0	1
17277	Mon May 04 09:48:54 2009	53	11	5	117.49	Maandag	0	0	0	0	0	0	1	1	0	0	1	1
17277	Mon May 04 09:48:58 2009	53	12	5	117.50	Vijandig	1	0	1	0	0	0	0	0	0	1	0	1
17277	Mon May 04 09:49:03 2009	53	13	4	117.49	Woensdag	0	0	0	0	0	0	1	1	0	0	1	3
17277	Mon May 04 09:49:07 2009	53	14	4	117.50	Vrijdag	0	0	0	0	0	0	1	0	1	1	0	5
17277	Mon May 04 09:49:12 2009	53	15	4	117.49	Bedroefd	1	0	1	0	0	0	0	0	0	1	0	1
17277	Mon May 04 09:50:02 2009	55	1	4	117.50	Angstig	1	0	1	0	0	0	0	0	0	1	0	1
17277	Mon May 04 09:50:06 2009	55	2	6	117.46	Bonzen van het hart	0	0	0	1	0	1	0	0	0	1	0	2
17277	Mon May 04 09:50:11 2009	55	3	5	117.49	Woensdag	0	0	0	0	0	0	1	1	0	0	1	3
17277	Mon May 04 09:50:15 2009	55	4	4	117.49	Maandag	0	0	0	0	0	0	1	1	0	0	1	1
17277	Mon May 04 09:50:20 2009	55	5	4	117.49	Hoofdpijn	0	0	0	1	0	1	0	0	0	1	0	2
17277	Mon May 04 09:50:24 2009	55	6	4	117.50	Schuldig	1	0	1	0	0	0	0	0	0	1	0	1
17277	Mon May 04 09:50:29 2009	55	7	4	117.48	Vermoeidheid	0	0	0	1	0	1	0	0	0	1	0	3
17277	Mon May 04 09:50:33 2009	55	8	4	117.49	Donderdag	0	0	0	0	0	0	1	0	1	1	0	4
17277	Mon May 04 09:50:38 2009	55	9	4	117.49	Bedroefd	1	0	1	0	0	0	0	0	0	1	0	1
17277	Mon May 04 09:50:42 2009	55	10	5	117.50	Vijandig	1	0	1	0	0	0	0	0	0	1	0	1
17277	Mon May 04 09:50:47 2009	55	11	4	117.49	Gespannen	1	0	1	0	0	0	0	0	0	1	0	1
17277	Mon May 04 09:50:52 2009	55	12	4	117.49	Donderdag	0	0	0	0	0	0	1	1	0	0	1	4
17277	Mon May 04 09:50:56 2009	55	13	8	117.50	Vrijdag	0	0	0	0	0	0	1	0	1	1	0	5
17277	Mon May 04 09:51:01 2009	55	14	4	117.46	Buik- of maagkrampen	0	0	0	1	0	1	0	0	0	1	0	1
17277	Mon May 04 09:51:05 2009	55	15	4	117.43	Benauwd gevoel in en om de borst	0	0	0	1	0	1	0	0	0	1	0	1
17277	Mon May 04 09:51:55 2009	57	1	4	117.50	Dinsdag	0	0	0	0	0	0	1	1	0	0	1	2
17277	Mon May 04 09:52:00 2009	57	2	5	117.50	Spierpijn	0	0	0	1	1	0	0	0	0	0	1	1
17277	Mon May 04 09:52:04 2009	57	3	4	117.48	Misselijkheid	0	0	0	1	1	0	0	0	0	0	1	1
17277	Mon May 04 09:52:09 2009	57	4	4	117.48	Zenuwachtig	1	1	0	0	0	0	0	0	0	0	1	1
17277	Mon May 04 09:52:13 2009	57	5	5	117.48	Duizeligheid	0	0	0	1	1	0	0	0	0	0	1	1
17277	Mon May 04 09:52:18 2009	57	6	5	117.49	Maandag	0	0	0	0	0	0	1	0	1	1	0	1
17277	Mon May 04 09:52:22 2009	57	7	4	117.48	Vlug geïrriteerd	1	1	0	0	0	0	0	0	0	0	1	2
17277	Mon May 04 09:52:27 2009	57	8	5	117.50	Bang	1	1	0	0	0	0	0	0	0	0	1	1
17277	Mon May 04 09:52:31 2009	57	9	5	117.48	Teneergeslagen	1	1	0	0	0	0	0	0	0	0	1	1
17277	Mon May 04 09:52:36 2009	57	10	4	117.50	Vrijdag	0	0	0	0	0	0	1	1	0	0	1	5
17277	Mon May 04 09:52:40 2009	57	11	4	117.48	Snelle hartslag	0	0	0	1	1	0	0	0	0	0	1	1
17277	Mon May 04 09:52:45 2009	57	12	5	117.41	Onvoldoende diep kunnen doorademen	0	0	0	1	1	0	0	0	0	0	1	1
17277	Mon May 04 09:52:50 2009	57	13	4	117.50	Dinsdag	0	0	0	0	0	0	1	0	1	1	0	2
17277	Mon May 04 09:52:54 2009	57	14	4	117.49	Woensdag	0	0	0	0	0	0	1	0	1	1	0	3
17277	Mon May 04 09:52:59 2009	57	15	4	117.48	Beschaamd	1	1	0	0	0	0	0	0	0	0	1	1
17277	Mon May 04 09:53:49 2009	59	1	4	117.50	Dinsdag	0	0	0	0	0	0	1	0	1	1	0	2
17277	Mon May 04 09:53:53 2009	59	2	5	117.50	Dinsdag	0	0	0	0	0	0	1	1	0	0	1	2
17277	Mon May 04 09:53:58 2009	59	3	4	117.50	Spierpijn	0	0	0	1	1	0	0	0	0	0	1	1
17277	Mon May 04 09:54:02 2009	59	4	4	117.50	Vrijdag	0	0	0	0	0	0	1	1	0	0	1	5
17277	Mon May 04 09:54:07 2009	59	5	4	117.48	Teneergeslagen	1	1	0	0	0	0	0	0	0	0	1	1
17277	Mon May 04 09:54:11 2009	59	6	7	117.48	Misselijkheid	0	0	0	1	1	0	0	0	0	0	1	1
17277	Mon May 04 09:54:16 2009	59	7	6	117.48	Vlug geïrriteerd	1	1	0	0	0	0	0	0	0	0	1	1
17277	Mon May 04 09:54:20 2009	59	8	4	117.41	Onvoldoende diep kunnen doorademen	0	0	0	1	1	0	0	0	0	0	1	2
17277	Mon May 04 09:54:25 2009	59	9	5	117.49	Maandag	0	0	0	0	0	0	1	0	1	1	0	1
17277	Mon May 04 09:54:29 2009	59	10	4	117.50	Bang	1	1	0	0	0	0	0	0	0	0	1	1
17277	Mon May 04 09:54:34 2009	59	11	5	117.49	Woensdag	0	0	0	0	0	0	1	0	1	1	0	3
17277	Mon May 04 09:54:38 2009	59	12	5	117.48	Zenuwachtig	1	1	0	0	0	0	0	0	0	0	1	1
17277	Mon May 04 09:54:43 2009	59	13	5	117.48	Duizeligheid	0	0	0	1	1	0	0	0	0	0	1	1
17277	Mon May 04 09:54:48 2009	59	14	4	117.48	Beschaamd	1	1	0	0	0	0	0	0	0	0	1	1
17277	Mon May 04 09:54:52 2009	59	15	5	117.48	Snelle hartslag	0	0	0	1	1	0	0	0	0	0	1	2
17277	Mon May 04 09:55:42 2009	61	1	4	117.48	Duizeligheid	0	0	0	1	1	0	0	0	0	0	1	1
17277	Mon May 04 09:55:47 2009	61	2	4	117.41	Onvoldoende diep kunnen doorademen	0	0	0	1	1	0	0	0	0	0	1	3
17277	Mon May 04 09:55:51 2009	61	3	4	117.48	Teneergeslagen	1	1	0	0	0	0	0	0	0	0	1	2
17277	Mon May 04 09:55:56 2009	61	4	5	117.48	Snelle hartslag	0	0	0	1	1	0	0	0	0	0	1	2
17277	Mon May 04 09:56:00 2009	61	5	4	117.48	Vlug geïrriteerd	1	1	0	0	0	0	0	0	0	0	1	2
17277	Mon May 04 09:56:05 2009	61	6	5	117.49	Maandag	0	0	0	0	0	0	1	0	1	1	0	1
17277	Mon May 04 09:56:09 2009	61	7	7	117.48	Misselijkheid	0	0	0	1	1	0	0	0	0	0	1	2
17277	Mon May 04 09:56:14 2009	61	8	4	117.50	Dinsdag	0	0	0	0	0	0	1	0	1	1	0	2
17277	Mon May 04 09:56:18 2009	61	9	4	117.50	Dinsdag	0	0	0	0	0	0	1	1	0	0	1	2
17277	Mon May 04 09:56:23 2009	61	10	4	117.50	Spierpijn	0	0	0	1	1	0	0	0	0	0	1	1
17277	Mon May 04 09:56:27 2009	61	11	5	117.50	Vrijdag	0	0	0	0	0	0	1	1	0	0	1	5
17277	Mon May 04 09:56:32 2009	61	12	4	117.48	Beschaamd	1	1	0	0	0	0	0	0	0	0	1	1
17277	Mon May 04 09:56:36 2009	61	13	5	117.49	Woensdag	0	0	0	0	0	0	1	0	1	1	0	3
17277	Mon May 04 09:56:41 2009	61	14	6	117.50	Bang	1	1	0	0	0	0	0	0	0	0	1	1
17277	Mon May 04 09:56:46 2009	61	15	4	117.48	Zenuwachtig	1	1	0	0	0	0	0	0	0	0	1	2
17277	Mon May 04 10:00:00 2009	63	1	4	117.50	Vrijdag	0	0	0	0	0	0	1	0	1	1	0	5
17277	Mon May 04 10:00:05 2009	63	2	6	117.43	Benauwd gevoel in en om de borst	0	0	0	1	0	1	0	0	0	1	0	3
17277	Mon May 04 10:00:09 2009	63	3	4	117.49	Gespannen	1	0	1	0	0	0	0	0	0	1	0	3
17277	Mon May 04 10:00:14 2009	63	4	5	117.46	Buik- of maagkrampen	0	0	0	1	0	1	0	0	0	1	0	1
17277	Mon May 04 10:00:18 2009	63	5	4	117.48	Vermoeidheid	0	0	0	1	0	1	0	0	0	1	0	4
17277	Mon May 04 10:00:23 2009	63	6	4	117.49	Hoofdpijn	0	0	0	1	0	1	0	0	0	1	0	2
17277	Mon May 04 10:00:27 2009	63	7	5	117.49	Donderdag	0	0	0	0	0	0	1	0	1	1	0	4
17277	Mon May 04 10:00:32 2009	63	8	4	117.50	Dinsdag	0	0	0	0	0	0	1	0	1	1	0	2
17277	Mon May 04 10:00:36 2009	63	9	5	117.49	Maandag	0	0	0	0	0	0	1	1	0	0	1	1
17277	Mon May 04 10:00:41 2009	63	10	4	117.49	Bedroefd	1	0	1	0	0	0	0	0	0	1	0	1
17277	Mon May 04 10:00:45 2009	63	11	5	117.50	Vijandig	1	0	1	0	0	0	0	0	0	1	0	2
17277	Mon May 04 10:00:50 2009	63	12	6	117.46	Bonzen van het hart	0	0	0	1	0	1	0	0	0	1	0	3
17277	Mon May 04 10:00:55 2009	63	13	4	117.50	Schuldig	1	0	1	0	0	0	0	0	0	1	0	1
17277	Mon May 04 10:00:59 2009	63	14	5	117.50	Angstig	1	0	1	0	0	0	0	0	0	1	0	3
17277	Mon May 04 10:01:04 2009	63	15	4	117.49	Woensdag	0	0	0	0	0	0	1	0	1	1	0	3
17277	Mon May 04 10:01:54 2009	65	1	4	117.50	Vijandig	1	0	1	0	0	0	0	0	0	1	0	1
17277	Mon May 04 10:01:58 2009	65	2	5	117.46	Bonzen van het hart	0	0	0	1	0	1	0	0	0	1	0	1
17277	Mon May 04 10:02:03 2009	65	3	4	117.49	Hoofdpijn	0	0	0	1	0	1	0	0	0	1	0	2
17277	Mon May 04 10:02:07 2009	65	4	4	117.50	Angstig	1	0	1	0	0	0	0	0	0	1	0	1
17277	Mon May 04 10:02:12 2009	65	5	5	117.43	Benauwd gevoel in en om de borst	0	0	0	1	0	1	0	0	0	1	0	1
17277	Mon May 04 10:02:16 2009	65	6	4	117.46	Buik- of maagkrampen	0	0	0	1	0	1	0	0	0	1	0	1
17277	Mon May 04 10:02:21 2009	65	7	4	117.50	Schuldig	1	0	1	0	0	0	0	0	0	1	0	1
17277	Mon May 04 10:02:25 2009	65	8	5	117.50	Vrijdag	0	0	0	0	0	0	1	0	1	1	0	5
17277	Mon May 04 10:02:30 2009	65	9	5	117.50	Dinsdag	0	0	0	0	0	0	1	0	1	1	0	2
17277	Mon May 04 10:02:34 2009	65	10	4	117.49	Maandag	0	0	0	0	0	0	1	1	0	0	1	1
17277	Mon May 04 10:02:39 2009	65	11	4	117.49	Woensdag	0	0	0	0	0	0	1	0	1	1	0	3
17277	Mon May 04 10:02:43 2009	65	12	5	117.49	Gespannen	1	0	1	0	0	0	0	0	0	1	0	1
17277	Mon May 04 10:02:48 2009	65	13	4	117.49	Donderdag	0	0	0	0	0	0	1	0	1	1	0	4
17277	Mon May 04 10:02:53 2009	65	14	4	117.49	Bedroefd	1	0	1	0	0	0	0	0	0	1	0	1
17277	Mon May 04 10:02:57 2009	65	15	4	117.48	Vermoeidheid	0	0	0	1	0	1	0	0	0	1	0	4
17277	Mon May 04 10:03:47 2009	67	1	4	117.50	Dinsdag	0	0	0	0	0	0	1	0	1	1	0	2
17277	Mon May 04 10:03:52 2009	67	2	5	117.49	Gespannen	1	0	1	0	0	0	0	0	0	1	0	1
17277	Mon May 04 10:03:56 2009	67	3	4	117.48	Vermoeidheid	0	0	0	1	0	1	0	0	0	1	0	4
17277	Mon May 04 10:04:01 2009	67	4	4	117.49	Donderdag	0	0	0	0	0	0	1	0	1	1	0	4
17277	Mon May 04 10:04:05 2009	67	5	4	117.43	Benauwd gevoel in en om de borst	0	0	0	1	0	1	0	0	0	1	0	1
17277	Mon May 04 10:04:10 2009	67	6	5	117.46	Bonzen van het hart	0	0	0	1	0	1	0	0	0	1	0	2
17277	Mon May 04 10:04:14 2009	67	7	4	117.50	Angstig	1	0	1	0	0	0	0	0	0	1	0	1
17277	Mon May 04 10:04:19 2009	67	8	5	117.50	Vrijdag	0	0	0	0	0	0	1	0	1	1	0	5
17277	Mon May 04 10:04:23 2009	67	9	5	117.46	Buik- of maagkrampen	0	0	0	1	0	1	0	0	0	1	0	1
17277	Mon May 04 10:04:28 2009	67	10	4	117.50	Schuldig	1	0	1	0	0	0	0	0	0	1	0	1
17277	Mon May 04 10:04:33 2009	67	11	4	117.49	Woensdag	0	0	0	0	0	0	1	0	1	1	0	3
17277	Mon May 04 10:04:37 2009	67	12	4	117.49	Bedroefd	1	0	1	0	0	0	0	0	0	1	0	1
17277	Mon May 04 10:04:42 2009	67	13	5	117.49	Hoofdpijn	0	0	0	1	0	1	0	0	0	1	0	2
17277	Mon May 04 10:04:46 2009	67	14	4	117.49	Maandag	0	0	0	0	0	0	1	1	0	0	1	1
17277	Mon May 04 10:04:51 2009	67	15	4	117.50	Vijandig	1	0	1	0	0	0	0	0	0	1	0	1
17277	Mon May 04 10:05:41 2009	69	1	4	117.48	Teneergeslagen	1	1	0	0	0	0	0	0	0	0	1	1
17277	Mon May 04 10:05:45 2009	69	2	6	117.48	Beschaamd	1	1	0	0	0	0	0	0	0	0	1	1
17277	Mon May 04 10:05:50 2009	69	3	4	117.50	Spierpijn	0	0	0	1	1	0	0	0	0	0	1	1
17277	Mon May 04 10:05:54 2009	69	4	5	117.49	Woensdag	0	0	0	0	0	0	1	1	0	0	1	3
17277	Mon May 04 10:05:59 2009	69	5	4	117.49	Donderdag	0	0	0	0	0	0	1	1	0	0	1	4
17277	Mon May 04 10:06:03 2009	69	6	5	117.49	Maandag	0	0	0	0	0	0	1	0	1	1	0	1
17277	Mon May 04 10:06:08 2009	69	7	5	117.48	Misselijkheid	0	0	0	1	1	0	0	0	0	0	1	1
17277	Mon May 04 10:06:12 2009	69	8	4	117.48	Duizeligheid	0	0	0	1	1	0	0	0	0	0	1	1
17277	Mon May 04 10:06:17 2009	69	9	5	117.50	Dinsdag	0	0	0	0	0	0	1	1	0	0	1	2
17277	Mon May 04 10:06:21 2009	69	10	5	117.41	Onvoldoende diep kunnen doorademen	0	0	0	1	1	0	0	0	0	0	1	2
17277	Mon May 04 10:06:26 2009	69	11	5	117.50	Bang	1	1	0	0	0	0	0	0	0	0	1	1
17277	Mon May 04 10:06:31 2009	69	12	4	117.50	Vrijdag	0	0	0	0	0	0	1	1	0	0	1	5
17277	Mon May 04 10:06:35 2009	69	13	4	117.48	Zenuwachtig	1	1	0	0	0	0	0	0	0	0	1	1
17277	Mon May 04 10:06:40 2009	69	14	5	117.48	Vlug geïrriteerd	1	1	0	0	0	0	0	0	0	0	1	1
17277	Mon May 04 10:06:44 2009	69	15	4	117.48	Snelle hartslag	0	0	0	1	1	0	0	0	0	0	1	2
17277	Mon May 04 10:07:34 2009	71	1	4	117.49	Donderdag	0	0	0	0	0	0	1	1	0	0	1	4
17277	Mon May 04 10:07:39 2009	71	2	4	117.50	Bang	1	1	0	0	0	0	0	0	0	0	1	2
17277	Mon May 04 10:07:43 2009	71	3	5	117.50	Spierpijn	0	0	0	1	1	0	0	0	0	0	1	1
17277	Mon May 04 10:07:48 2009	71	4	7	117.48	Teneergeslagen	1	1	0	0	0	0	0	0	0	0	1	1
17277	Mon May 04 10:07:52 2009	71	5	4	117.48	Snelle hartslag	0	0	0	1	1	0	0	0	0	0	1	2
17277	Mon May 04 10:07:57 2009	71	6	4	117.48	Zenuwachtig	1	1	0	0	0	0	0	0	0	0	1	2
17277	Mon May 04 10:08:01 2009	71	7	5	117.48	Beschaamd	1	1	0	0	0	0	0	0	0	0	1	1
17277	Mon May 04 10:08:06 2009	71	8	4	117.48	Duizeligheid	0	0	0	1	1	0	0	0	0	0	1	1
17277	Mon May 04 10:08:10 2009	71	9	4	117.50	Vrijdag	0	0	0	0	0	0	1	1	0	0	1	5
17277	Mon May 04 10:08:15 2009	71	10	5	117.50	Dinsdag	0	0	0	0	0	0	1	1	0	0	1	2
17277	Mon May 04 10:08:19 2009	71	11	5	117.49	Woensdag	0	0	0	0	0	0	1	1	0	0	1	3
17277	Mon May 04 10:08:24 2009	71	12	4	117.49	Maandag	0	0	0	0	0	0	1	0	1	1	0	1
17277	Mon May 04 10:08:28 2009	71	13	5	117.48	Misselijkheid	0	0	0	1	1	0	0	0	0	0	1	1
17277	Mon May 04 10:08:33 2009	71	14	5	117.41	Onvoldoende diep kunnen doorademen	0	0	0	1	1	0	0	0	0	0	1	2
17277	Mon May 04 10:08:37 2009	71	15	4	117.48	Vlug geïrriteerd	1	1	0	0	0	0	0	0	0	0	1	2
17277	Mon May 04 10:09:28 2009	73	1	4	117.48	Beschaamd	1	1	0	0	0	0	0	0	0	0	1	1
17277	Mon May 04 10:09:32 2009	73	2	5	117.50	Dinsdag	0	0	0	0	0	0	1	1	0	0	1	2
17277	Mon May 04 10:09:37 2009	73	3	4	117.48	Duizeligheid	0	0	0	1	1	0	0	0	0	0	1	2
17277	Mon May 04 10:09:41 2009	73	4	5	117.49	Donderdag	0	0	0	0	0	0	1	1	0	0	1	4
17277	Mon May 04 10:09:46 2009	73	5	5	117.49	Woensdag	0	0	0	0	0	0	1	1	0	0	1	3
17277	Mon May 04 10:09:50 2009	73	6	4	117.50	Spierpijn	0	0	0	1	1	0	0	0	0	0	1	1
17277	Mon May 04 10:09:55 2009	73	7	4	117.48	Misselijkheid	0	0	0	1	1	0	0	0	0	0	1	1
17277	Mon May 04 10:09:59 2009	73	8	5	117.50	Vrijdag	0	0	0	0	0	0	1	1	0	0	1	5
17277	Mon May 04 10:10:04 2009	73	9	4	117.50	Bang	1	1	0	0	0	0	0	0	0	0	1	2
17277	Mon May 04 10:10:08 2009	73	10	4	117.48	Vlug geïrriteerd	1	1	0	0	0	0	0	0	0	0	1	1
17277	Mon May 04 10:10:13 2009	73	11	4	117.48	Teneergeslagen	1	1	0	0	0	0	0	0	0	0	1	3
17277	Mon May 04 10:10:17 2009	73	12	5	117.48	Snelle hartslag	0	0	0	1	1	0	0	0	0	0	1	2
17277	Mon May 04 10:10:22 2009	73	13	4	117.41	Onvoldoende diep kunnen doorademen	0	0	0	1	1	0	0	0	0	0	1	3
17277	Mon May 04 10:10:26 2009	73	14	6	117.48	Zenuwachtig	1	1	0	0	0	0	0	0	0	0	1	2
17277	Mon May 04 10:10:31 2009	73	15	5	117.49	Maandag	0	0	0	0	0	0	1	0	1	1	0	1
