# Supplementary material for: Unraveling the Relationship between Trait Negative Affectivity and Habitual Symptom Reporting
Source: PLoS One. 2015 Jan 20;10(1):e0115748. doi: 10.1371/journal.pone.0115748 (PMC4300148; doi:10.1371/journal.pone.0115748)
Supplement: S1 File — Data S1, Contains the raw data of the high NA-high HSR participants. Data S2, Contains the raw data of the high NA-low HSR participants. Data S3, Contains the raw data of the low NA-low HSR participants. (ZIP) [file pone.0115748.s001.zip › Data S1/MaM_3_C_EXP1_414331_results.xls]

## Sheet: MaM_3_C_EXP1_414331_results
version	timestamp	block number	trial number	lost msec	free VRAM	trial contents	vraagA	vraagA_2	vraagA_1	vraagB	vraagB_2	vraagB_1	vraagC	vraagC_2	vraagC_1	deel1	deel2	value
17277	Tue Nov 03 11:47:12 2009	3	1	4	117.48	Teneergeslagen	1	1	0	0	0	0	0	0	0	0	1	1
17277	Tue Nov 03 11:47:17 2009	3	2	5	117.48	Misselijkheid	0	0	0	1	1	0	0	0	0	0	1	1
17277	Tue Nov 03 11:47:21 2009	3	3	4	117.50	Spierpijn	0	0	0	1	1	0	0	0	0	0	1	1
17277	Tue Nov 03 11:47:26 2009	3	4	5	117.48	Beschaamd	1	1	0	0	0	0	0	0	0	0	1	2
17277	Tue Nov 03 11:47:30 2009	3	5	5	117.49	Donderdag	0	0	0	0	0	0	1	0	1	1	0	4
17277	Tue Nov 03 11:47:35 2009	3	6	4	117.48	Duizeligheid	0	0	0	1	1	0	0	0	0	0	1	2
17277	Tue Nov 03 11:47:39 2009	3	7	4	117.50	Bang	1	1	0	0	0	0	0	0	0	0	1	1
17277	Tue Nov 03 11:47:44 2009	3	8	5	117.50	Vrijdag	0	0	0	0	0	0	1	0	1	1	0	5
17277	Tue Nov 03 11:47:48 2009	3	9	4	117.41	Onvoldoende diep kunnen doorademen	0	0	0	1	1	0	0	0	0	0	1	2
17277	Tue Nov 03 11:47:53 2009	3	10	5	117.50	Dinsdag	0	0	0	0	0	0	1	1	0	0	1	2
17277	Tue Nov 03 11:47:58 2009	3	11	5	117.49	Maandag	0	0	0	0	0	0	1	0	1	1	0	1
17277	Tue Nov 03 11:48:02 2009	3	12	4	117.48	Vlug geïrriteerd	1	1	0	0	0	0	0	0	0	0	1	1
17277	Tue Nov 03 11:48:07 2009	3	13	5	117.48	Zenuwachtig	1	1	0	0	0	0	0	0	0	0	1	1
17277	Tue Nov 03 11:48:11 2009	3	14	4	117.48	Snelle hartslag	0	0	0	1	1	0	0	0	0	0	1	1
17277	Tue Nov 03 11:48:16 2009	3	15	5	117.49	Woensdag	0	0	0	0	0	0	1	0	1	1	0	3
17277	Tue Nov 03 11:49:06 2009	5	1	5	117.49	Maandag	0	0	0	0	0	0	1	0	1	1	0	1
17277	Tue Nov 03 11:49:10 2009	5	2	4	117.50	Bang	1	1	0	0	0	0	0	0	0	0	1	3
17277	Tue Nov 03 11:49:15 2009	5	3	5	117.50	Vrijdag	0	0	0	0	0	0	1	0	1	1	0	5
17277	Tue Nov 03 11:49:19 2009	5	4	7	117.48	Vlug geïrriteerd	1	1	0	0	0	0	0	0	0	0	1	2
17277	Tue Nov 03 11:49:24 2009	5	5	4	117.50	Dinsdag	0	0	0	0	0	0	1	1	0	0	1	2
17277	Tue Nov 03 11:49:28 2009	5	6	5	117.41	Onvoldoende diep kunnen doorademen	0	0	0	1	1	0	0	0	0	0	1	2
17277	Tue Nov 03 11:49:33 2009	5	7	5	117.50	Spierpijn	0	0	0	1	1	0	0	0	0	0	1	1
17277	Tue Nov 03 11:49:37 2009	5	8	4	117.49	Woensdag	0	0	0	0	0	0	1	0	1	1	0	3
17277	Tue Nov 03 11:49:42 2009	5	9	4	117.48	Zenuwachtig	1	1	0	0	0	0	0	0	0	0	1	2
17277	Tue Nov 03 11:49:47 2009	5	10	4	117.48	Beschaamd	1	1	0	0	0	0	0	0	0	0	1	1
17277	Tue Nov 03 11:49:51 2009	5	11	4	117.48	Snelle hartslag	0	0	0	1	1	0	0	0	0	0	1	2
17277	Tue Nov 03 11:49:56 2009	5	12	4	117.48	Duizeligheid	0	0	0	1	1	0	0	0	0	0	1	1
17277	Tue Nov 03 11:50:00 2009	5	13	4	117.48	Misselijkheid	0	0	0	1	1	0	0	0	0	0	1	1
17277	Tue Nov 03 11:50:05 2009	5	14	4	117.48	Teneergeslagen	1	1	0	0	0	0	0	0	0	0	1	1
17277	Tue Nov 03 11:50:09 2009	5	15	5	117.49	Donderdag	0	0	0	0	0	0	1	0	1	1	0	4
17277	Tue Nov 03 11:50:59 2009	7	1	4	117.48	Teneergeslagen	1	1	0	0	0	0	0	0	0	0	1	4
17277	Tue Nov 03 11:51:04 2009	7	2	5	117.49	Maandag	0	0	0	0	0	0	1	0	1	1	0	1
17277	Tue Nov 03 11:51:08 2009	7	3	3	117.48	Duizeligheid	0	0	0	1	1	0	0	0	0	0	1	3
17277	Tue Nov 03 11:51:13 2009	7	4	4	117.48	Vlug geïrriteerd	1	1	0	0	0	0	0	0	0	0	1	3
17277	Tue Nov 03 11:51:17 2009	7	5	4	117.48	Zenuwachtig	1	1	0	0	0	0	0	0	0	0	1	5
17277	Tue Nov 03 11:51:22 2009	7	6	5	117.49	Woensdag	0	0	0	0	0	0	1	0	1	1	0	3
17277	Tue Nov 03 11:51:26 2009	7	7	4	117.50	Dinsdag	0	0	0	0	0	0	1	1	0	0	1	2
17277	Tue Nov 03 11:51:31 2009	7	8	4	117.48	Beschaamd	1	1	0	0	0	0	0	0	0	0	1	1
17277	Tue Nov 03 11:51:35 2009	7	9	5	117.48	Snelle hartslag	0	0	0	1	1	0	0	0	0	0	1	5
17277	Tue Nov 03 11:51:40 2009	7	10	4	117.50	Bang	1	1	0	0	0	0	0	0	0	0	1	5
17277	Tue Nov 03 11:51:45 2009	7	11	4	117.50	Spierpijn	0	0	0	1	1	0	0	0	0	0	1	3
17277	Tue Nov 03 11:51:49 2009	7	12	5	117.41	Onvoldoende diep kunnen doorademen	0	0	0	1	1	0	0	0	0	0	1	4
17277	Tue Nov 03 11:51:54 2009	7	13	4	117.50	Vrijdag	0	0	0	0	0	0	1	0	1	1	0	5
17277	Tue Nov 03 11:51:58 2009	7	14	5	117.49	Donderdag	0	0	0	0	0	0	1	0	1	1	0	4
17277	Tue Nov 03 11:52:03 2009	7	15	5	117.48	Misselijkheid	0	0	0	1	1	0	0	0	0	0	1	1
17277	Tue Nov 03 11:52:53 2009	9	1	4	117.50	Vrijdag	0	0	0	0	0	0	1	1	0	0	1	5
17277	Tue Nov 03 11:52:57 2009	9	2	5	117.50	Dinsdag	0	0	0	0	0	0	1	0	1	1	0	2
17277	Tue Nov 03 11:53:02 2009	9	3	5	117.49	Bedroefd	1	0	1	0	0	0	0	0	0	1	0	4
17277	Tue Nov 03 11:53:06 2009	9	4	4	117.46	Buik- of maagkrampen	0	0	0	1	0	1	0	0	0	1	0	3
17277	Tue Nov 03 11:53:11 2009	9	5	4	117.49	Hoofdpijn	0	0	0	1	0	1	0	0	0	1	0	3
17277	Tue Nov 03 11:53:15 2009	9	6	5	117.49	Gespannen	1	0	1	0	0	0	0	0	0	1	0	4
17277	Tue Nov 03 11:53:20 2009	9	7	4	117.50	Vijandig	1	0	1	0	0	0	0	0	0	1	0	2
17277	Tue Nov 03 11:53:24 2009	9	8	5	117.49	Woensdag	0	0	0	0	0	0	1	1	0	0	1	3
17277	Tue Nov 03 11:53:29 2009	9	9	5	117.50	Angstig	1	0	1	0	0	0	0	0	0	1	0	4
17277	Tue Nov 03 11:53:33 2009	9	10	4	117.46	Bonzen van het hart	0	0	0	1	0	1	0	0	0	1	0	4
17277	Tue Nov 03 11:53:38 2009	9	11	5	117.49	Maandag	0	0	0	0	0	0	1	1	0	0	1	1
17277	Tue Nov 03 11:53:43 2009	9	12	7	117.50	Schuldig	1	0	1	0	0	0	0	0	0	1	0	1
17277	Tue Nov 03 11:53:47 2009	9	13	4	117.43	Benauwd gevoel in en om de borst	0	0	0	1	0	1	0	0	0	1	0	3
17277	Tue Nov 03 11:53:52 2009	9	14	4	117.48	Vermoeidheid	0	0	0	1	0	1	0	0	0	1	0	3
17277	Tue Nov 03 11:53:56 2009	9	15	5	117.49	Donderdag	0	0	0	0	0	0	1	1	0	0	1	4
17277	Tue Nov 03 11:54:46 2009	11	1	4	117.49	Gespannen	1	0	1	0	0	0	0	0	0	1	0	1
17277	Tue Nov 03 11:54:51 2009	11	2	5	117.48	Vermoeidheid	0	0	0	1	0	1	0	0	0	1	0	1
17277	Tue Nov 03 11:54:55 2009	11	3	4	117.50	Angstig	1	0	1	0	0	0	0	0	0	1	0	1
17277	Tue Nov 03 11:55:00 2009	11	4	5	117.49	Hoofdpijn	0	0	0	1	0	1	0	0	0	1	0	1
17277	Tue Nov 03 11:55:04 2009	11	5	5	117.46	Buik- of maagkrampen	0	0	0	1	0	1	0	0	0	1	0	2
17277	Tue Nov 03 11:55:09 2009	11	6	4	117.43	Benauwd gevoel in en om de borst	0	0	0	1	0	1	0	0	0	1	0	1
17277	Tue Nov 03 11:55:13 2009	11	7	4	117.49	Woensdag	0	0	0	0	0	0	1	1	0	0	1	3
17277	Tue Nov 03 11:55:18 2009	11	8	5	117.49	Bedroefd	1	0	1	0	0	0	0	0	0	1	0	1
17277	Tue Nov 03 11:55:22 2009	11	9	4	117.50	Dinsdag	0	0	0	0	0	0	1	0	1	1	0	2
17277	Tue Nov 03 11:55:27 2009	11	10	4	117.46	Bonzen van het hart	0	0	0	1	0	1	0	0	0	1	0	1
17277	Tue Nov 03 11:55:31 2009	11	11	5	117.50	Vrijdag	0	0	0	0	0	0	1	1	0	0	1	5
17277	Tue Nov 03 11:55:36 2009	11	12	4	117.49	Maandag	0	0	0	0	0	0	1	1	0	0	1	1
17277	Tue Nov 03 11:55:41 2009	11	13	4	117.50	Schuldig	1	0	1	0	0	0	0	0	0	1	0	1
17277	Tue Nov 03 11:55:45 2009	11	14	5	117.49	Donderdag	0	0	0	0	0	0	1	1	0	0	1	4
17277	Tue Nov 03 11:55:50 2009	11	15	4	117.50	Vijandig	1	0	1	0	0	0	0	0	0	1	0	1
17277	Tue Nov 03 11:56:40 2009	13	1	4	117.50	Angstig	1	0	1	0	0	0	0	0	0	1	0	1
17277	Tue Nov 03 11:56:44 2009	13	2	4	117.48	Vermoeidheid	0	0	0	1	0	1	0	0	0	1	0	2
17277	Tue Nov 03 11:56:49 2009	13	3	5	117.50	Dinsdag	0	0	0	0	0	0	1	0	1	1	0	2
17277	Tue Nov 03 11:56:53 2009	13	4	4	117.50	Vijandig	1	0	1	0	0	0	0	0	0	1	0	1
17277	Tue Nov 03 11:56:58 2009	13	5	4	117.49	Hoofdpijn	0	0	0	1	0	1	0	0	0	1	0	1
17277	Tue Nov 03 11:57:02 2009	13	6	5	117.46	Bonzen van het hart	0	0	0	1	0	1	0	0	0	1	0	1
17277	Tue Nov 03 11:57:07 2009	13	7	4	117.49	Gespannen	1	0	1	0	0	0	0	0	0	1	0	1
17277	Tue Nov 03 11:57:11 2009	13	8	4	117.46	Buik- of maagkrampen	0	0	0	1	0	1	0	0	0	1	0	1
17277	Tue Nov 03 11:57:16 2009	13	9	5	117.49	Woensdag	0	0	0	0	0	0	1	1	0	0	1	3
17277	Tue Nov 03 11:57:20 2009	13	10	4	117.43	Benauwd gevoel in en om de borst	0	0	0	1	0	1	0	0	0	1	0	1
17277	Tue Nov 03 11:57:25 2009	13	11	5	117.50	Vrijdag	0	0	0	0	0	0	1	1	0	0	1	5
17277	Tue Nov 03 11:57:30 2009	13	12	5	117.49	Maandag	0	0	0	0	0	0	1	1	0	0	1	1
17277	Tue Nov 03 11:57:34 2009	13	13	4	117.49	Bedroefd	1	0	1	0	0	0	0	0	0	1	0	1
17277	Tue Nov 03 11:57:39 2009	13	14	4	117.50	Schuldig	1	0	1	0	0	0	0	0	0	1	0	1
17277	Tue Nov 03 11:57:43 2009	13	15	5	117.49	Donderdag	0	0	0	0	0	0	1	1	0	0	1	4
17277	Tue Nov 03 12:01:00 2009	15	1	7	117.49	Woensdag	0	0	0	0	0	0	1	0	1	1	0	3
17277	Tue Nov 03 12:01:04 2009	15	2	4	117.48	Snelle hartslag	0	0	0	1	1	0	0	0	0	0	1	2
17277	Tue Nov 03 12:01:09 2009	15	3	5	117.49	Gespannen	1	0	1	0	0	0	0	0	0	1	0	1
17277	Tue Nov 03 12:01:13 2009	15	4	5	117.41	Onvoldoende diep kunnen doorademen	0	0	0	1	1	0	0	0	0	0	1	2
17277	Tue Nov 03 12:01:18 2009	15	5	4	117.50	Vijandig	1	0	1	0	0	0	0	0	0	1	0	1
17277	Tue Nov 03 12:01:22 2009	15	6	5	117.49	Woensdag	0	0	0	0	0	0	1	1	0	0	1	3
17277	Tue Nov 03 12:01:27 2009	15	7	4	117.50	Schuldig	1	0	1	0	0	0	0	0	0	1	0	1
17277	Tue Nov 03 12:01:31 2009	15	8	4	117.49	Donderdag	0	0	0	0	0	0	1	0	1	1	0	4
17277	Tue Nov 03 12:01:36 2009	15	9	4	117.50	Angstig	1	0	1	0	0	0	0	0	0	1	0	1
17277	Tue Nov 03 12:01:41 2009	15	10	4	117.48	Misselijkheid	0	0	0	1	1	0	0	0	0	0	1	1
17277	Tue Nov 03 12:01:45 2009	15	11	4	117.50	Spierpijn	0	0	0	1	1	0	0	0	0	0	1	1
17277	Tue Nov 03 12:01:50 2009	15	12	5	117.48	Duizeligheid	0	0	0	1	1	0	0	0	0	0	1	1
17277	Tue Nov 03 12:01:54 2009	15	13	4	117.49	Bedroefd	1	0	1	0	0	0	0	0	0	1	0	1
17277	Tue Nov 03 12:01:59 2009	15	14	4	117.50	Vrijdag	0	0	0	0	0	0	1	0	1	1	0	5
17277	Tue Nov 03 12:02:03 2009	15	15	5	117.50	Dinsdag	0	0	0	0	0	0	1	1	0	0	1	2
17277	Tue Nov 03 12:02:53 2009	17	1	4	117.49	Woensdag	0	0	0	0	0	0	1	0	1	1	0	3
17277	Tue Nov 03 12:02:58 2009	17	2	4	117.50	Angstig	1	0	1	0	0	0	0	0	0	1	0	4
17277	Tue Nov 03 12:03:02 2009	17	3	5	117.49	Woensdag	0	0	0	0	0	0	1	1	0	0	1	3
17277	Tue Nov 03 12:03:07 2009	17	4	4	117.48	Snelle hartslag	0	0	0	1	1	0	0	0	0	0	1	4
17277	Tue Nov 03 12:03:11 2009	17	5	5	117.50	Schuldig	1	0	1	0	0	0	0	0	0	1	0	3
17277	Tue Nov 03 12:03:16 2009	17	6	5	117.49	Donderdag	0	0	0	0	0	0	1	0	1	1	0	4
17277	Tue Nov 03 12:03:20 2009	17	7	4	117.50	Dinsdag	0	0	0	0	0	0	1	1	0	0	1	3
17277	Tue Nov 03 12:03:25 2009	17	8	4	117.49	Bedroefd	1	0	1	0	0	0	0	0	0	1	0	5
17277	Tue Nov 03 12:03:29 2009	17	9	5	117.41	Onvoldoende diep kunnen doorademen	0	0	0	1	1	0	0	0	0	0	1	3
17277	Tue Nov 03 12:03:34 2009	17	10	4	117.50	Spierpijn	0	0	0	1	1	0	0	0	0	0	1	2
17277	Tue Nov 03 12:03:38 2009	17	11	4	117.50	Vijandig	1	0	1	0	0	0	0	0	0	1	0	3
17277	Tue Nov 03 12:03:43 2009	17	12	3	117.49	Gespannen	1	0	1	0	0	0	0	0	0	1	0	3
17277	Tue Nov 03 12:03:48 2009	17	13	4	117.50	Vrijdag	0	0	0	0	0	0	1	0	1	1	0	5
17277	Tue Nov 03 12:03:52 2009	17	14	4	117.48	Misselijkheid	0	0	0	1	1	0	0	0	0	0	1	3
17277	Tue Nov 03 12:03:57 2009	17	15	5	117.48	Duizeligheid	0	0	0	1	1	0	0	0	0	0	1	3
17277	Tue Nov 03 12:04:47 2009	19	1	4	117.49	Donderdag	0	0	0	0	0	0	1	0	1	1	0	4
17277	Tue Nov 03 12:04:51 2009	19	2	5	117.49	Woensdag	0	0	0	0	0	0	1	1	0	0	1	3
17277	Tue Nov 03 12:04:56 2009	19	3	4	117.50	Vrijdag	0	0	0	0	0	0	1	0	1	1	0	5
17277	Tue Nov 03 12:05:00 2009	19	4	4	117.48	Duizeligheid	0	0	0	1	1	0	0	0	0	0	1	2
17277	Tue Nov 03 12:05:05 2009	19	5	5	117.50	Spierpijn	0	0	0	1	1	0	0	0	0	0	1	1
17277	Tue Nov 03 12:05:09 2009	19	6	4	117.50	Dinsdag	0	0	0	0	0	0	1	1	0	0	1	2
17277	Tue Nov 03 12:05:14 2009	19	7	4	117.50	Schuldig	1	0	1	0	0	0	0	0	0	1	0	2
17277	Tue Nov 03 12:05:18 2009	19	8	5	117.48	Snelle hartslag	0	0	0	1	1	0	0	0	0	0	1	1
17277	Tue Nov 03 12:05:23 2009	19	9	4	117.41	Onvoldoende diep kunnen doorademen	0	0	0	1	1	0	0	0	0	0	1	2
17277	Tue Nov 03 12:05:27 2009	19	10	4	117.49	Bedroefd	1	0	1	0	0	0	0	0	0	1	0	1
17277	Tue Nov 03 12:05:32 2009	19	11	4	117.48	Misselijkheid	0	0	0	1	1	0	0	0	0	0	1	1
17277	Tue Nov 03 12:05:37 2009	19	12	5	117.49	Woensdag	0	0	0	0	0	0	1	0	1	1	0	3
17277	Tue Nov 03 12:05:41 2009	19	13	4	117.50	Vijandig	1	0	1	0	0	0	0	0	0	1	0	2
17277	Tue Nov 03 12:05:46 2009	19	14	4	117.50	Angstig	1	0	1	0	0	0	0	0	0	1	0	1
17277	Tue Nov 03 12:05:50 2009	19	15	4	117.49	Gespannen	1	0	1	0	0	0	0	0	0	1	0	2
17277	Tue Nov 03 12:06:40 2009	21	1	4	117.48	Beschaamd	1	1	0	0	0	0	0	0	0	0	1	1
17277	Tue Nov 03 12:06:45 2009	21	2	4	117.43	Benauwd gevoel in en om de borst	0	0	0	1	0	1	0	0	0	1	0	1
17277	Tue Nov 03 12:06:49 2009	21	3	5	117.49	Donderdag	0	0	0	0	0	0	1	1	0	0	1	4
17277	Tue Nov 03 12:06:54 2009	21	4	4	117.48	Vlug geïrriteerd	1	1	0	0	0	0	0	0	0	0	1	1
17277	Tue Nov 03 12:06:58 2009	21	5	4	117.48	Teneergeslagen	1	1	0	0	0	0	0	0	0	0	1	2
17277	Tue Nov 03 12:07:03 2009	21	6	5	117.48	Vermoeidheid	0	0	0	1	0	1	0	0	0	1	0	2
17277	Tue Nov 03 12:07:07 2009	21	7	4	117.49	Maandag	0	0	0	0	0	0	1	1	0	0	1	1
17277	Tue Nov 03 12:07:12 2009	21	8	4	117.49	Hoofdpijn	0	0	0	1	0	1	0	0	0	1	0	1
17277	Tue Nov 03 12:07:16 2009	21	9	5	117.48	Zenuwachtig	1	1	0	0	0	0	0	0	0	0	1	1
17277	Tue Nov 03 12:07:21 2009	21	10	4	117.50	Dinsdag	0	0	0	0	0	0	1	0	1	1	0	2
17277	Tue Nov 03 12:07:26 2009	21	11	4	117.50	Bang	1	1	0	0	0	0	0	0	0	0	1	1
17277	Tue Nov 03 12:07:30 2009	21	12	5	117.46	Buik- of maagkrampen	0	0	0	1	0	1	0	0	0	1	0	1
17277	Tue Nov 03 12:07:35 2009	21	13	4	117.46	Bonzen van het hart	0	0	0	1	0	1	0	0	0	1	0	1
17277	Tue Nov 03 12:07:39 2009	21	14	5	117.49	Maandag	0	0	0	0	0	0	1	0	1	1	0	1
17277	Tue Nov 03 12:07:44 2009	21	15	5	117.50	Vrijdag	0	0	0	0	0	0	1	1	0	0	1	5
17277	Tue Nov 03 12:08:34 2009	23	1	4	117.46	Bonzen van het hart	0	0	0	1	0	1	0	0	0	1	0	4
17277	Tue Nov 03 12:08:38 2009	23	2	5	117.49	Maandag	0	0	0	0	0	0	1	0	1	1	0	1
17277	Tue Nov 03 12:08:43 2009	23	3	4	117.46	Buik- of maagkrampen	0	0	0	1	0	1	0	0	0	1	0	3
17277	Tue Nov 03 12:08:47 2009	23	4	5	117.49	Maandag	0	0	0	0	0	0	1	1	0	0	1	1
17277	Tue Nov 03 12:08:52 2009	23	5	5	117.43	Benauwd gevoel in en om de borst	0	0	0	1	0	1	0	0	0	1	0	3
17277	Tue Nov 03 12:08:56 2009	23	6	4	117.48	Zenuwachtig	1	1	0	0	0	0	0	0	0	0	1	5
17277	Tue Nov 03 12:09:01 2009	23	7	4	117.48	Vermoeidheid	0	0	0	1	0	1	0	0	0	1	0	1
17277	Tue Nov 03 12:09:05 2009	23	8	5	117.48	Vlug geïrriteerd	1	1	0	0	0	0	0	0	0	0	1	3
17277	Tue Nov 03 12:09:10 2009	23	9	4	117.49	Donderdag	0	0	0	0	0	0	1	1	0	0	1	4
17277	Tue Nov 03 12:09:14 2009	23	10	5	117.50	Bang	1	1	0	0	0	0	0	0	0	0	1	4
17277	Tue Nov 03 12:09:19 2009	23	11	5	117.49	Hoofdpijn	0	0	0	1	0	1	0	0	0	1	0	2
17277	Tue Nov 03 12:09:24 2009	23	12	4	117.48	Teneergeslagen	1	1	0	0	0	0	0	0	0	0	1	3
17277	Tue Nov 03 12:09:28 2009	23	13	5	117.50	Vrijdag	0	0	0	0	0	0	1	1	0	0	1	5
17277	Tue Nov 03 12:09:33 2009	23	14	7	117.48	Beschaamd	1	1	0	0	0	0	0	0	0	0	1	2
17277	Tue Nov 03 12:09:37 2009	23	15	5	117.50	Dinsdag	0	0	0	0	0	0	1	0	1	1	0	2
17277	Tue Nov 03 12:10:27 2009	25	1	4	117.49	Hoofdpijn	0	0	0	1	0	1	0	0	0	1	0	1
17277	Tue Nov 03 12:10:32 2009	25	2	4	117.48	Vermoeidheid	0	0	0	1	0	1	0	0	0	1	0	1
17277	Tue Nov 03 12:10:36 2009	25	3	5	117.48	Zenuwachtig	1	1	0	0	0	0	0	0	0	0	1	1
17277	Tue Nov 03 12:10:41 2009	25	4	4	117.48	Teneergeslagen	1	1	0	0	0	0	0	0	0	0	1	1
17277	Tue Nov 03 12:10:45 2009	25	5	5	117.50	Dinsdag	0	0	0	0	0	0	1	0	1	1	0	2
17277	Tue Nov 03 12:10:50 2009	25	6	5	117.46	Bonzen van het hart	0	0	0	1	0	1	0	0	0	1	0	1
17277	Tue Nov 03 12:10:54 2009	25	7	4	117.50	Vrijdag	0	0	0	0	0	0	1	1	0	0	1	5
17277	Tue Nov 03 12:10:59 2009	25	8	4	117.46	Buik- of maagkrampen	0	0	0	1	0	1	0	0	0	1	0	1
17277	Tue Nov 03 12:11:03 2009	25	9	5	117.48	Beschaamd	1	1	0	0	0	0	0	0	0	0	1	2
17277	Tue Nov 03 12:11:08 2009	25	10	6	117.50	Bang	1	1	0	0	0	0	0	0	0	0	1	1
17277	Tue Nov 03 12:11:12 2009	25	11	5	117.49	Donderdag	0	0	0	0	0	0	1	1	0	0	1	4
17277	Tue Nov 03 12:11:17 2009	25	12	5	117.48	Vlug geïrriteerd	1	1	0	0	0	0	0	0	0	0	1	1
17277	Tue Nov 03 12:11:21 2009	25	13	4	117.49	Maandag	0	0	0	0	0	0	1	0	1	1	0	1
17277	Tue Nov 03 12:11:26 2009	25	14	5	117.49	Maandag	0	0	0	0	0	0	1	1	0	0	1	1
17277	Tue Nov 03 12:11:31 2009	25	15	5	117.43	Benauwd gevoel in en om de borst	0	0	0	1	0	1	0	0	0	1	0	1
17277	Tue Nov 03 12:14:48 2009	27	1	4	117.48	Zenuwachtig	1	1	0	0	0	0	0	0	0	0	1	1
17277	Tue Nov 03 12:14:52 2009	27	2	5	117.48	Duizeligheid	0	0	0	1	1	0	0	0	0	0	1	2
17277	Tue Nov 03 12:14:57 2009	27	3	4	117.49	Maandag	0	0	0	0	0	0	1	1	0	0	1	1
17277	Tue Nov 03 12:15:01 2009	27	4	5	117.50	Dinsdag	0	0	0	0	0	0	1	0	1	1	0	2
17277	Tue Nov 03 12:15:06 2009	27	5	5	117.48	Teneergeslagen	1	1	0	0	0	0	0	0	0	0	1	2
17277	Tue Nov 03 12:15:10 2009	27	6	4	117.50	Vrijdag	0	0	0	0	0	0	1	0	1	1	0	5
17277	Tue Nov 03 12:15:15 2009	27	7	4	117.50	Spierpijn	0	0	0	1	1	0	0	0	0	0	1	1
17277	Tue Nov 03 12:15:19 2009	27	8	5	117.48	Vlug geïrriteerd	1	1	0	0	0	0	0	0	0	0	1	2
17277	Tue Nov 03 12:15:24 2009	27	9	4	117.48	Misselijkheid	0	0	0	1	1	0	0	0	0	0	1	1
17277	Tue Nov 03 12:15:28 2009	27	10	4	117.48	Beschaamd	1	1	0	0	0	0	0	0	0	0	1	1
17277	Tue Nov 03 12:15:33 2009	27	11	5	117.50	Dinsdag	0	0	0	0	0	0	1	1	0	0	1	2
17277	Tue Nov 03 12:15:37 2009	27	12	4	117.50	Bang	1	1	0	0	0	0	0	0	0	0	1	1
17277	Tue Nov 03 12:15:42 2009	27	13	4	117.41	Onvoldoende diep kunnen doorademen	0	0	0	1	1	0	0	0	0	0	1	1
17277	Tue Nov 03 12:15:46 2009	27	14	5	117.48	Snelle hartslag	0	0	0	1	1	0	0	0	0	0	1	1
17277	Tue Nov 03 12:15:51 2009	27	15	4	117.49	Maandag	0	0	0	0	0	0	1	0	1	1	0	1
17277	Tue Nov 03 12:16:41 2009	29	1	4	117.48	Snelle hartslag	0	0	0	1	1	0	0	0	0	0	1	3
17277	Tue Nov 03 12:16:46 2009	29	2	5	117.49	Maandag	0	0	0	0	0	0	1	0	1	1	0	1
17277	Tue Nov 03 12:16:50 2009	29	3	4	117.49	Maandag	0	0	0	0	0	0	1	1	0	0	1	1
17277	Tue Nov 03 12:16:55 2009	29	4	4	117.48	Vlug geïrriteerd	1	1	0	0	0	0	0	0	0	0	1	1
17277	Tue Nov 03 12:16:59 2009	29	5	5	117.50	Dinsdag	0	0	0	0	0	0	1	0	1	1	0	2
17277	Tue Nov 03 12:17:04 2009	29	6	4	117.48	Teneergeslagen	1	1	0	0	0	0	0	0	0	0	1	1
17277	Tue Nov 03 12:17:08 2009	29	7	4	117.50	Bang	1	1	0	0	0	0	0	0	0	0	1	1
17277	Tue Nov 03 12:17:13 2009	29	8	7	117.48	Misselijkheid	0	0	0	1	1	0	0	0	0	0	1	1
17277	Tue Nov 03 12:17:17 2009	29	9	4	117.50	Dinsdag	0	0	0	0	0	0	1	1	0	0	1	2
17277	Tue Nov 03 12:17:22 2009	29	10	5	117.41	Onvoldoende diep kunnen doorademen	0	0	0	1	1	0	0	0	0	0	1	1
17277	Tue Nov 03 12:17:26 2009	29	11	5	117.48	Zenuwachtig	1	1	0	0	0	0	0	0	0	0	1	1
17277	Tue Nov 03 12:17:31 2009	29	12	6	117.48	Duizeligheid	0	0	0	1	1	0	0	0	0	0	1	1
17277	Tue Nov 03 12:17:35 2009	29	13	5	117.50	Vrijdag	0	0	0	0	0	0	1	0	1	1	0	5
17277	Tue Nov 03 12:17:40 2009	29	14	4	117.50	Spierpijn	0	0	0	1	1	0	0	0	0	0	1	1
17277	Tue Nov 03 12:17:44 2009	29	15	4	117.48	Beschaamd	1	1	0	0	0	0	0	0	0	0	1	1
17277	Tue Nov 03 12:18:35 2009	31	1	4	117.50	Dinsdag	0	0	0	0	0	0	1	1	0	0	1	2
17277	Tue Nov 03 12:18:39 2009	31	2	5	117.48	Snelle hartslag	0	0	0	1	1	0	0	0	0	0	1	5
17277	Tue Nov 03 12:18:44 2009	31	3	4	117.48	Vlug geïrriteerd	1	1	0	0	0	0	0	0	0	0	1	3
17277	Tue Nov 03 12:18:48 2009	31	4	5	117.50	Vrijdag	0	0	0	0	0	0	1	0	1	1	0	5
17277	Tue Nov 03 12:18:53 2009	31	5	5	117.48	Zenuwachtig	1	1	0	0	0	0	0	0	0	0	1	5
17277	Tue Nov 03 12:18:57 2009	31	6	4	117.48	Beschaamd	1	1	0	0	0	0	0	0	0	0	1	4
17277	Tue Nov 03 12:19:02 2009	31	7	4	117.50	Bang	1	1	0	0	0	0	0	0	0	0	1	3
17277	Tue Nov 03 12:19:06 2009	31	8	5	117.48	Duizeligheid	0	0	0	1	1	0	0	0	0	0	1	2
17277	Tue Nov 03 12:19:11 2009	31	9	4	117.41	Onvoldoende diep kunnen doorademen	0	0	0	1	1	0	0	0	0	0	1	3
17277	Tue Nov 03 12:19:15 2009	31	10	4	117.50	Dinsdag	0	0	0	0	0	0	1	0	1	1	0	2
17277	Tue Nov 03 12:19:20 2009	31	11	5	117.48	Misselijkheid	0	0	0	1	1	0	0	0	0	0	1	3
17277	Tue Nov 03 12:19:24 2009	31	12	4	117.49	Maandag	0	0	0	0	0	0	1	1	0	0	1	1
17277	Tue Nov 03 12:19:29 2009	31	13	5	117.49	Maandag	0	0	0	0	0	0	1	0	1	1	0	1
17277	Tue Nov 03 12:19:33 2009	31	14	5	117.48	Teneergeslagen	1	1	0	0	0	0	0	0	0	0	1	4
17277	Tue Nov 03 12:19:38 2009	31	15	4	117.50	Spierpijn	0	0	0	1	1	0	0	0	0	0	1	2
17277	Tue Nov 03 12:20:28 2009	33	1	4	117.43	Benauwd gevoel in en om de borst	0	0	0	1	0	1	0	0	0	1	0	3
17277	Tue Nov 03 12:20:33 2009	33	2	5	117.49	Woensdag	0	0	0	0	0	0	1	1	0	0	1	3
17277	Tue Nov 03 12:20:37 2009	33	3	5	117.49	Bedroefd	1	0	1	0	0	0	0	0	0	1	0	4
17277	Tue Nov 03 12:20:42 2009	33	4	4	117.46	Buik- of maagkrampen	0	0	0	1	0	1	0	0	0	1	0	2
17277	Tue Nov 03 12:20:46 2009	33	5	5	117.49	Hoofdpijn	0	0	0	1	0	1	0	0	0	1	0	2
17277	Tue Nov 03 12:20:51 2009	33	6	5	117.50	Schuldig	1	0	1	0	0	0	0	0	0	1	0	1
17277	Tue Nov 03 12:20:55 2009	33	7	4	117.50	Angstig	1	0	1	0	0	0	0	0	0	1	0	5
17277	Tue Nov 03 12:21:00 2009	33	8	5	117.49	Woensdag	0	0	0	0	0	0	1	0	1	1	0	3
17277	Tue Nov 03 12:21:04 2009	33	9	5	117.49	Donderdag	0	0	0	0	0	0	1	0	1	1	0	4
17277	Tue Nov 03 12:21:09 2009	33	10	6	117.48	Vermoeidheid	0	0	0	1	0	1	0	0	0	1	0	1
17277	Tue Nov 03 12:21:13 2009	33	11	4	117.49	Gespannen	1	0	1	0	0	0	0	0	0	1	0	4
17277	Tue Nov 03 12:21:18 2009	33	12	7	117.49	Donderdag	0	0	0	0	0	0	1	1	0	0	1	4
17277	Tue Nov 03 12:21:22 2009	33	13	4	117.46	Bonzen van het hart	0	0	0	1	0	1	0	0	0	1	0	3
17277	Tue Nov 03 12:21:27 2009	33	14	4	117.50	Vijandig	1	0	1	0	0	0	0	0	0	1	0	2
17277	Tue Nov 03 12:21:31 2009	33	15	5	117.50	Vrijdag	0	0	0	0	0	0	1	1	0	0	1	5
17277	Tue Nov 03 12:22:21 2009	35	1	4	117.50	Vrijdag	0	0	0	0	0	0	1	1	0	0	1	5
17277	Tue Nov 03 12:22:26 2009	35	2	5	117.49	Woensdag	0	0	0	0	0	0	1	0	1	1	0	3
17277	Tue Nov 03 12:22:31 2009	35	3	5	117.49	Woensdag	0	0	0	0	0	0	1	1	0	0	1	3
17277	Tue Nov 03 12:22:35 2009	35	4	6	117.46	Buik- of maagkrampen	0	0	0	1	0	1	0	0	0	1	0	1
17277	Tue Nov 03 12:22:40 2009	35	5	4	117.49	Gespannen	1	0	1	0	0	0	0	0	0	1	0	1
17277	Tue Nov 03 12:22:44 2009	35	6	5	117.49	Hoofdpijn	0	0	0	1	0	1	0	0	0	1	0	1
17277	Tue Nov 03 12:22:49 2009	35	7	4	117.50	Angstig	1	0	1	0	0	0	0	0	0	1	0	1
17277	Tue Nov 03 12:22:53 2009	35	8	4	117.43	Benauwd gevoel in en om de borst	0	0	0	1	0	1	0	0	0	1	0	1
17277	Tue Nov 03 12:22:58 2009	35	9	5	117.49	Bedroefd	1	0	1	0	0	0	0	0	0	1	0	1
17277	Tue Nov 03 12:23:02 2009	35	10	6	117.48	Vermoeidheid	0	0	0	1	0	1	0	0	0	1	0	1
17277	Tue Nov 03 12:23:07 2009	35	11	5	117.49	Donderdag	0	0	0	0	0	0	1	1	0	0	1	4
17277	Tue Nov 03 12:23:11 2009	35	12	5	117.49	Donderdag	0	0	0	0	0	0	1	0	1	1	0	4
17277	Tue Nov 03 12:23:16 2009	35	13	4	117.50	Vijandig	1	0	1	0	0	0	0	0	0	1	0	1
17277	Tue Nov 03 12:23:20 2009	35	14	4	117.46	Bonzen van het hart	0	0	0	1	0	1	0	0	0	1	0	1
17277	Tue Nov 03 12:23:25 2009	35	15	5	117.50	Schuldig	1	0	1	0	0	0	0	0	0	1	0	1
17277	Tue Nov 03 12:24:15 2009	37	1	4	117.46	Bonzen van het hart	0	0	0	1	0	1	0	0	0	1	0	2
17277	Tue Nov 03 12:24:20 2009	37	2	7	117.50	Schuldig	1	0	1	0	0	0	0	0	0	1	0	1
17277	Tue Nov 03 12:24:24 2009	37	3	4	117.49	Hoofdpijn	0	0	0	1	0	1	0	0	0	1	0	2
17277	Tue Nov 03 12:24:29 2009	37	4	5	117.50	Vrijdag	0	0	0	0	0	0	1	1	0	0	1	5
17277	Tue Nov 03 12:24:33 2009	37	5	5	117.49	Bedroefd	1	0	1	0	0	0	0	0	0	1	0	1
17277	Tue Nov 03 12:24:38 2009	37	6	4	117.49	Gespannen	1	0	1	0	0	0	0	0	0	1	0	2
17277	Tue Nov 03 12:24:42 2009	37	7	5	117.46	Buik- of maagkrampen	0	0	0	1	0	1	0	0	0	1	0	1
17277	Tue Nov 03 12:24:47 2009	37	8	7	117.50	Angstig	1	0	1	0	0	0	0	0	0	1	0	2
17277	Tue Nov 03 12:24:51 2009	37	9	4	117.49	Donderdag	0	0	0	0	0	0	1	1	0	0	1	4
17277	Tue Nov 03 12:24:56 2009	37	10	5	117.49	Woensdag	0	0	0	0	0	0	1	0	1	1	0	3
17277	Tue Nov 03 12:25:00 2009	37	11	7	117.43	Benauwd gevoel in en om de borst	0	0	0	1	0	1	0	0	0	1	0	2
17277	Tue Nov 03 12:25:05 2009	37	12	4	117.49	Donderdag	0	0	0	0	0	0	1	0	1	1	0	4
17277	Tue Nov 03 12:25:09 2009	37	13	5	117.49	Woensdag	0	0	0	0	0	0	1	1	0	0	1	3
17277	Tue Nov 03 12:25:14 2009	37	14	5	117.50	Vijandig	1	0	1	0	0	0	0	0	0	1	0	1
17277	Tue Nov 03 12:25:18 2009	37	15	4	117.48	Vermoeidheid	0	0	0	1	0	1	0	0	0	1	0	3
17277	Tue Nov 03 12:28:31 2009	39	1	5	117.49	Bedroefd	1	0	1	0	0	0	0	0	0	1	0	1
17277	Tue Nov 03 12:28:35 2009	39	2	4	117.49	Gespannen	1	0	1	0	0	0	0	0	0	1	0	1
17277	Tue Nov 03 12:28:40 2009	39	3	5	117.50	Vijandig	1	0	1	0	0	0	0	0	0	1	0	1
17277	Tue Nov 03 12:28:44 2009	39	4	4	117.50	Schuldig	1	0	1	0	0	0	0	0	0	1	0	1
17277	Tue Nov 03 12:28:49 2009	39	5	6	117.49	Hoofdpijn	0	0	0	1	0	1	0	0	0	1	0	1
17277	Tue Nov 03 12:28:53 2009	39	6	5	117.46	Bonzen van het hart	0	0	0	1	0	1	0	0	0	1	0	1
17277	Tue Nov 03 12:28:58 2009	39	7	4	117.46	Buik- of maagkrampen	0	0	0	1	0	1	0	0	0	1	0	1
17277	Tue Nov 03 12:29:02 2009	39	8	4	117.49	Maandag	0	0	0	0	0	0	1	1	0	0	1	1
17277	Tue Nov 03 12:29:07 2009	39	9	5	117.49	Donderdag	0	0	0	0	0	0	1	1	0	0	1	4
17277	Tue Nov 03 12:29:11 2009	39	10	4	117.43	Benauwd gevoel in en om de borst	0	0	0	1	0	1	0	0	0	1	0	1
17277	Tue Nov 03 12:29:16 2009	39	11	4	117.50	Vrijdag	0	0	0	0	0	0	1	1	0	0	1	5
17277	Tue Nov 03 12:29:20 2009	39	12	5	117.50	Dinsdag	0	0	0	0	0	0	1	0	1	1	0	2
17277	Tue Nov 03 12:29:25 2009	39	13	4	117.49	Woensdag	0	0	0	0	0	0	1	1	0	0	1	3
17277	Tue Nov 03 12:29:29 2009	39	14	4	117.50	Angstig	1	0	1	0	0	0	0	0	0	1	0	1
17277	Tue Nov 03 12:29:34 2009	39	15	5	117.48	Vermoeidheid	0	0	0	1	0	1	0	0	0	1	0	2
17277	Tue Nov 03 12:30:24 2009	41	1	6	117.46	Buik- of maagkrampen	0	0	0	1	0	1	0	0	0	1	0	2
17277	Tue Nov 03 12:30:29 2009	41	2	5	117.46	Bonzen van het hart	0	0	0	1	0	1	0	0	0	1	0	4
17277	Tue Nov 03 12:30:33 2009	41	3	4	117.49	Hoofdpijn	0	0	0	1	0	1	0	0	0	1	0	1
17277	Tue Nov 03 12:30:38 2009	41	4	5	117.50	Vijandig	1	0	1	0	0	0	0	0	0	1	0	5
17277	Tue Nov 03 12:30:42 2009	41	5	5	117.50	Dinsdag	0	0	0	0	0	0	1	0	1	1	0	2
17277	Tue Nov 03 12:30:47 2009	41	6	4	117.48	Vermoeidheid	0	0	0	1	0	1	0	0	0	1	0	1
17277	Tue Nov 03 12:30:51 2009	41	7	4	117.49	Gespannen	1	0	1	0	0	0	0	0	0	1	0	3
17277	Tue Nov 03 12:30:56 2009	41	8	5	117.50	Angstig	1	0	1	0	0	0	0	0	0	1	0	4
17277	Tue Nov 03 12:31:00 2009	41	9	4	117.50	Vrijdag	0	0	0	0	0	0	1	1	0	0	1	5
17277	Tue Nov 03 12:31:05 2009	41	10	4	117.49	Maandag	0	0	0	0	0	0	1	1	0	0	1	1
17277	Tue Nov 03 12:31:09 2009	41	11	5	117.50	Schuldig	1	0	1	0	0	0	0	0	0	1	0	2
17277	Tue Nov 03 12:31:14 2009	41	12	4	117.49	Donderdag	0	0	0	0	0	0	1	1	0	0	1	4
17277	Tue Nov 03 12:31:18 2009	41	13	4	117.43	Benauwd gevoel in en om de borst	0	0	0	1	0	1	0	0	0	1	0	3
17277	Tue Nov 03 12:31:23 2009	41	14	5	117.49	Woensdag	0	0	0	0	0	0	1	1	0	0	1	3
17277	Tue Nov 03 12:31:27 2009	41	15	4	117.49	Bedroefd	1	0	1	0	0	0	0	0	0	1	0	4
17277	Tue Nov 03 12:32:18 2009	43	1	6	117.49	Maandag	0	0	0	0	0	0	1	1	0	0	1	1
17277	Tue Nov 03 12:32:22 2009	43	2	4	117.46	Buik- of maagkrampen	0	0	0	1	0	1	0	0	0	1	0	1
17277	Tue Nov 03 12:32:27 2009	43	3	5	117.50	Schuldig	1	0	1	0	0	0	0	0	0	1	0	1
17277	Tue Nov 03 12:32:31 2009	43	4	4	117.50	Angstig	1	0	1	0	0	0	0	0	0	1	0	1
17277	Tue Nov 03 12:32:36 2009	43	5	5	117.50	Vrijdag	0	0	0	0	0	0	1	1	0	0	1	5
17277	Tue Nov 03 12:32:40 2009	43	6	7	117.46	Bonzen van het hart	0	0	0	1	0	1	0	0	0	1	0	2
17277	Tue Nov 03 12:32:45 2009	43	7	4	117.49	Donderdag	0	0	0	0	0	0	1	1	0	0	1	4
17277	Tue Nov 03 12:32:49 2009	43	8	6	117.49	Woensdag	0	0	0	0	0	0	1	1	0	0	1	3
17277	Tue Nov 03 12:32:54 2009	43	9	5	117.50	Vijandig	1	0	1	0	0	0	0	0	0	1	0	1
17277	Tue Nov 03 12:32:58 2009	43	10	4	117.49	Gespannen	1	0	1	0	0	0	0	0	0	1	0	1
17277	Tue Nov 03 12:33:03 2009	43	11	5	117.43	Benauwd gevoel in en om de borst	0	0	0	1	0	1	0	0	0	1	0	1
17277	Tue Nov 03 12:33:07 2009	43	12	5	117.50	Dinsdag	0	0	0	0	0	0	1	0	1	1	0	2
17277	Tue Nov 03 12:33:12 2009	43	13	4	117.48	Vermoeidheid	0	0	0	1	0	1	0	0	0	1	0	1
17277	Tue Nov 03 12:33:16 2009	43	14	5	117.49	Bedroefd	1	0	1	0	0	0	0	0	0	1	0	1
17277	Tue Nov 03 12:33:21 2009	43	15	6	117.49	Hoofdpijn	0	0	0	1	0	1	0	0	0	1	0	1
17277	Tue Nov 03 12:34:11 2009	45	1	4	117.41	Onvoldoende diep kunnen doorademen	0	0	0	1	1	0	0	0	0	0	1	1
17277	Tue Nov 03 12:34:16 2009	45	2	5	117.50	Vrijdag	0	0	0	0	0	0	1	0	1	1	0	5
17277	Tue Nov 03 12:34:20 2009	45	3	5	117.50	Spierpijn	0	0	0	1	1	0	0	0	0	0	1	2
17277	Tue Nov 03 12:34:25 2009	45	4	4	117.48	Beschaamd	1	1	0	0	0	0	0	0	0	0	1	1
17277	Tue Nov 03 12:34:29 2009	45	5	4	117.48	Vlug geïrriteerd	1	1	0	0	0	0	0	0	0	0	1	1
17277	Tue Nov 03 12:34:34 2009	45	6	5	117.48	Teneergeslagen	1	1	0	0	0	0	0	0	0	0	1	1
17277	Tue Nov 03 12:34:38 2009	45	7	4	117.50	Dinsdag	0	0	0	0	0	0	1	1	0	0	1	2
17277	Tue Nov 03 12:34:43 2009	45	8	4	117.48	Snelle hartslag	0	0	0	1	1	0	0	0	0	0	1	2
17277	Tue Nov 03 12:34:47 2009	45	9	5	117.49	Maandag	0	0	0	0	0	0	1	0	1	1	0	1
17277	Tue Nov 03 12:34:52 2009	45	10	4	117.48	Zenuwachtig	1	1	0	0	0	0	0	0	0	0	1	1
17277	Tue Nov 03 12:34:56 2009	45	11	6	117.48	Duizeligheid	0	0	0	1	1	0	0	0	0	0	1	1
17277	Tue Nov 03 12:35:01 2009	45	12	5	117.49	Woensdag	0	0	0	0	0	0	1	0	1	1	0	3
17277	Tue Nov 03 12:35:05 2009	45	13	4	117.50	Bang	1	1	0	0	0	0	0	0	0	0	1	1
17277	Tue Nov 03 12:35:10 2009	45	14	5	117.49	Donderdag	0	0	0	0	0	0	1	0	1	1	0	4
17277	Tue Nov 03 12:35:14 2009	45	15	5	117.48	Misselijkheid	0	0	0	1	1	0	0	0	0	0	1	1
17277	Tue Nov 03 12:36:04 2009	47	1	7	117.49	Maandag	0	0	0	0	0	0	1	0	1	1	0	1
17277	Tue Nov 03 12:36:09 2009	47	2	4	117.50	Dinsdag	0	0	0	0	0	0	1	1	0	0	1	2
17277	Tue Nov 03 12:36:13 2009	47	3	4	117.50	Spierpijn	0	0	0	1	1	0	0	0	0	0	1	2
17277	Tue Nov 03 12:36:18 2009	47	4	7	117.48	Beschaamd	1	1	0	0	0	0	0	0	0	0	1	2
17277	Tue Nov 03 12:36:23 2009	47	5	4	117.48	Duizeligheid	0	0	0	1	1	0	0	0	0	0	1	2
17277	Tue Nov 03 12:36:27 2009	47	6	5	117.41	Onvoldoende diep kunnen doorademen	0	0	0	1	1	0	0	0	0	0	1	3
17277	Tue Nov 03 12:36:32 2009	47	7	7	117.48	Snelle hartslag	0	0	0	1	1	0	0	0	0	0	1	4
17277	Tue Nov 03 12:36:36 2009	47	8	4	117.49	Woensdag	0	0	0	0	0	0	1	0	1	1	0	3
17277	Tue Nov 03 12:36:41 2009	47	9	4	117.50	Bang	1	1	0	0	0	0	0	0	0	0	1	4
17277	Tue Nov 03 12:36:45 2009	47	10	5	117.48	Teneergeslagen	1	1	0	0	0	0	0	0	0	0	1	2
17277	Tue Nov 03 12:36:50 2009	47	11	4	117.48	Misselijkheid	0	0	0	1	1	0	0	0	0	0	1	2
17277	Tue Nov 03 12:36:54 2009	47	12	5	117.50	Vrijdag	0	0	0	0	0	0	1	0	1	1	0	5
17277	Tue Nov 03 12:36:59 2009	47	13	4	117.48	Vlug geïrriteerd	1	1	0	0	0	0	0	0	0	0	1	3
17277	Tue Nov 03 12:37:03 2009	47	14	4	117.48	Zenuwachtig	1	1	0	0	0	0	0	0	0	0	1	3
17277	Tue Nov 03 12:37:08 2009	47	15	5	117.49	Donderdag	0	0	0	0	0	0	1	0	1	1	0	4
17277	Tue Nov 03 12:37:58 2009	49	1	4	117.49	Woensdag	0	0	0	0	0	0	1	0	1	1	0	3
17277	Tue Nov 03 12:38:03 2009	49	2	4	117.50	Bang	1	1	0	0	0	0	0	0	0	0	1	1
17277	Tue Nov 03 12:38:07 2009	49	3	4	117.49	Maandag	0	0	0	0	0	0	1	0	1	1	0	1
17277	Tue Nov 03 12:38:12 2009	49	4	4	117.50	Vrijdag	0	0	0	0	0	0	1	0	1	1	0	5
17277	Tue Nov 03 12:38:16 2009	49	5	4	117.48	Snelle hartslag	0	0	0	1	1	0	0	0	0	0	1	2
17277	Tue Nov 03 12:38:21 2009	49	6	4	117.48	Vlug geïrriteerd	1	1	0	0	0	0	0	0	0	0	1	1
17277	Tue Nov 03 12:38:25 2009	49	7	4	117.48	Zenuwachtig	1	1	0	0	0	0	0	0	0	0	1	1
17277	Tue Nov 03 12:38:30 2009	49	8	5	117.50	Spierpijn	0	0	0	1	1	0	0	0	0	0	1	1
17277	Tue Nov 03 12:38:34 2009	49	9	4	117.49	Donderdag	0	0	0	0	0	0	1	0	1	1	0	4
17277	Tue Nov 03 12:38:39 2009	49	10	4	117.41	Onvoldoende diep kunnen doorademen	0	0	0	1	1	0	0	0	0	0	1	1
17277	Tue Nov 03 12:38:43 2009	49	11	4	117.48	Teneergeslagen	1	1	0	0	0	0	0	0	0	0	1	1
17277	Tue Nov 03 12:38:48 2009	49	12	8	117.48	Duizeligheid	0	0	0	1	1	0	0	0	0	0	1	2
17277	Tue Nov 03 12:38:52 2009	49	13	4	117.48	Misselijkheid	0	0	0	1	1	0	0	0	0	0	1	1
17277	Tue Nov 03 12:38:57 2009	49	14	7	117.50	Dinsdag	0	0	0	0	0	0	1	1	0	0	1	2
17277	Tue Nov 03 12:39:01 2009	49	15	4	117.48	Beschaamd	1	1	0	0	0	0	0	0	0	0	1	1
17277	Tue Nov 03 12:42:30 2009	51	1	4	117.49	Hoofdpijn	0	0	0	1	0	1	0	0	0	1	0	2
17277	Tue Nov 03 12:42:35 2009	51	2	4	117.46	Buik- of maagkrampen	0	0	0	1	0	1	0	0	0	1	0	2
17277	Tue Nov 03 12:42:39 2009	51	3	5	117.50	Vrijdag	0	0	0	0	0	0	1	0	1	1	0	5
17277	Tue Nov 03 12:42:44 2009	51	4	4	117.49	Donderdag	0	0	0	0	0	0	1	0	1	1	0	4
17277	Tue Nov 03 12:42:48 2009	51	5	7	117.46	Bonzen van het hart	0	0	0	1	0	1	0	0	0	1	0	3
17277	Tue Nov 03 12:42:53 2009	51	6	5	117.50	Dinsdag	0	0	0	0	0	0	1	1	0	0	1	2
17277	Tue Nov 03 12:42:57 2009	51	7	4	117.49	Bedroefd	1	0	1	0	0	0	0	0	0	1	0	3
17277	Tue Nov 03 12:43:02 2009	51	8	4	117.49	Gespannen	1	0	1	0	0	0	0	0	0	1	0	4
17277	Tue Nov 03 12:43:06 2009	51	9	7	117.48	Vermoeidheid	0	0	0	1	0	1	0	0	0	1	0	2
17277	Tue Nov 03 12:43:11 2009	51	10	4	117.50	Vrijdag	0	0	0	0	0	0	1	1	0	0	1	5
17277	Tue Nov 03 12:43:15 2009	51	11	4	117.50	Angstig	1	0	1	0	0	0	0	0	0	1	0	4
17277	Tue Nov 03 12:43:20 2009	51	12	7	117.50	Dinsdag	0	0	0	0	0	0	1	0	1	1	0	2
17277	Tue Nov 03 12:43:24 2009	51	13	4	117.50	Vijandig	1	0	1	0	0	0	0	0	0	1	0	3
17277	Tue Nov 03 12:43:29 2009	51	14	6	117.50	Schuldig	1	0	1	0	0	0	0	0	0	1	0	3
17277	Tue Nov 03 12:43:33 2009	51	15	5	117.43	Benauwd gevoel in en om de borst	0	0	0	1	0	1	0	0	0	1	0	4
17277	Tue Nov 03 12:44:23 2009	53	1	4	117.50	Dinsdag	0	0	0	0	0	0	1	1	0	0	1	2
17277	Tue Nov 03 12:44:28 2009	53	2	4	117.43	Benauwd gevoel in en om de borst	0	0	0	1	0	1	0	0	0	1	0	1
17277	Tue Nov 03 12:44:33 2009	53	3	5	117.46	Bonzen van het hart	0	0	0	1	0	1	0	0	0	1	0	2
17277	Tue Nov 03 12:44:37 2009	53	4	5	117.49	Gespannen	1	0	1	0	0	0	0	0	0	1	0	1
17277	Tue Nov 03 12:44:42 2009	53	5	4	117.49	Donderdag	0	0	0	0	0	0	1	0	1	1	0	4
17277	Tue Nov 03 12:44:46 2009	53	6	5	117.48	Vermoeidheid	0	0	0	1	0	1	0	0	0	1	0	1
17277	Tue Nov 03 12:44:51 2009	53	7	4	117.50	Angstig	1	0	1	0	0	0	0	0	0	1	0	1
17277	Tue Nov 03 12:44:55 2009	53	8	7	117.46	Buik- of maagkrampen	0	0	0	1	0	1	0	0	0	1	0	1
17277	Tue Nov 03 12:45:00 2009	53	9	5	117.50	Schuldig	1	0	1	0	0	0	0	0	0	1	0	1
17277	Tue Nov 03 12:45:04 2009	53	10	4	117.50	Vijandig	1	0	1	0	0	0	0	0	0	1	0	1
17277	Tue Nov 03 12:45:09 2009	53	11	5	117.50	Vrijdag	0	0	0	0	0	0	1	1	0	0	1	5
17277	Tue Nov 03 12:45:13 2009	53	12	5	117.49	Hoofdpijn	0	0	0	1	0	1	0	0	0	1	0	1
17277	Tue Nov 03 12:45:18 2009	53	13	5	117.50	Vrijdag	0	0	0	0	0	0	1	0	1	1	0	5
17277	Tue Nov 03 12:45:22 2009	53	14	4	117.49	Bedroefd	1	0	1	0	0	0	0	0	0	1	0	1
17277	Tue Nov 03 12:45:27 2009	53	15	5	117.50	Dinsdag	0	0	0	0	0	0	1	0	1	1	0	2
17277	Tue Nov 03 12:46:17 2009	55	1	4	117.50	Vijandig	1	0	1	0	0	0	0	0	0	1	0	1
17277	Tue Nov 03 12:46:21 2009	55	2	4	117.50	Vrijdag	0	0	0	0	0	0	1	1	0	0	1	5
17277	Tue Nov 03 12:46:26 2009	55	3	5	117.50	Vrijdag	0	0	0	0	0	0	1	0	1	1	0	5
17277	Tue Nov 03 12:46:31 2009	55	4	5	117.46	Buik- of maagkrampen	0	0	0	1	0	1	0	0	0	1	0	1
17277	Tue Nov 03 12:46:35 2009	55	5	6	117.49	Hoofdpijn	0	0	0	1	0	1	0	0	0	1	0	1
17277	Tue Nov 03 12:46:40 2009	55	6	4	117.49	Bedroefd	1	0	1	0	0	0	0	0	0	1	0	1
17277	Tue Nov 03 12:46:44 2009	55	7	5	117.48	Vermoeidheid	0	0	0	1	0	1	0	0	0	1	0	1
17277	Tue Nov 03 12:46:49 2009	55	8	4	117.50	Angstig	1	0	1	0	0	0	0	0	0	1	0	1
17277	Tue Nov 03 12:46:53 2009	55	9	4	117.50	Schuldig	1	0	1	0	0	0	0	0	0	1	0	1
17277	Tue Nov 03 12:46:58 2009	55	10	5	117.43	Benauwd gevoel in en om de borst	0	0	0	1	0	1	0	0	0	1	0	1
17277	Tue Nov 03 12:47:02 2009	55	11	6	117.46	Bonzen van het hart	0	0	0	1	0	1	0	0	0	1	0	2
17277	Tue Nov 03 12:47:07 2009	55	12	5	117.50	Dinsdag	0	0	0	0	0	0	1	1	0	0	1	2
17277	Tue Nov 03 12:47:11 2009	55	13	7	117.50	Dinsdag	0	0	0	0	0	0	1	0	1	1	0	2
17277	Tue Nov 03 12:47:16 2009	55	14	4	117.49	Gespannen	1	0	1	0	0	0	0	0	0	1	0	1
17277	Tue Nov 03 12:47:20 2009	55	15	5	117.49	Donderdag	0	0	0	0	0	0	1	0	1	1	0	4
17277	Tue Nov 03 12:48:10 2009	57	1	4	117.49	Woensdag	0	0	0	0	0	0	1	0	1	1	0	3
17277	Tue Nov 03 12:48:15 2009	57	2	4	117.49	Maandag	0	0	0	0	0	0	1	1	0	0	1	1
17277	Tue Nov 03 12:48:19 2009	57	3	4	117.48	Snelle hartslag	0	0	0	1	1	0	0	0	0	0	1	1
17277	Tue Nov 03 12:48:24 2009	57	4	5	117.41	Onvoldoende diep kunnen doorademen	0	0	0	1	1	0	0	0	0	0	1	1
17277	Tue Nov 03 12:48:29 2009	57	5	4	117.48	Duizeligheid	0	0	0	1	1	0	0	0	0	0	1	1
17277	Tue Nov 03 12:48:33 2009	57	6	4	117.50	Spierpijn	0	0	0	1	1	0	0	0	0	0	1	1
17277	Tue Nov 03 12:48:38 2009	57	7	5	117.48	Beschaamd	1	1	0	0	0	0	0	0	0	0	1	1
17277	Tue Nov 03 12:48:42 2009	57	8	4	117.49	Donderdag	0	0	0	0	0	0	1	1	0	0	1	4
17277	Tue Nov 03 12:48:47 2009	57	9	4	117.48	Zenuwachtig	1	1	0	0	0	0	0	0	0	0	1	1
17277	Tue Nov 03 12:48:51 2009	57	10	5	117.48	Misselijkheid	0	0	0	1	1	0	0	0	0	0	1	1
17277	Tue Nov 03 12:48:56 2009	57	11	6	117.48	Teneergeslagen	1	1	0	0	0	0	0	0	0	0	1	2
17277	Tue Nov 03 12:49:00 2009	57	12	4	117.48	Vlug geïrriteerd	1	1	0	0	0	0	0	0	0	0	1	1
17277	Tue Nov 03 12:49:05 2009	57	13	5	117.49	Maandag	0	0	0	0	0	0	1	0	1	1	0	1
17277	Tue Nov 03 12:49:09 2009	57	14	4	117.50	Bang	1	1	0	0	0	0	0	0	0	0	1	1
17277	Tue Nov 03 12:49:14 2009	57	15	4	117.49	Woensdag	0	0	0	0	0	0	1	1	0	0	1	3
17277	Tue Nov 03 12:50:04 2009	59	1	4	117.50	Spierpijn	0	0	0	1	1	0	0	0	0	0	1	1
17277	Tue Nov 03 12:50:08 2009	59	2	5	117.48	Duizeligheid	0	0	0	1	1	0	0	0	0	0	1	1
17277	Tue Nov 03 12:50:13 2009	59	3	4	117.48	Snelle hartslag	0	0	0	1	1	0	0	0	0	0	1	3
17277	Tue Nov 03 12:50:17 2009	59	4	4	117.41	Onvoldoende diep kunnen doorademen	0	0	0	1	1	0	0	0	0	0	1	2
17277	Tue Nov 03 12:50:22 2009	59	5	5	117.48	Zenuwachtig	1	1	0	0	0	0	0	0	0	0	1	2
17277	Tue Nov 03 12:50:27 2009	59	6	4	117.48	Misselijkheid	0	0	0	1	1	0	0	0	0	0	1	1
17277	Tue Nov 03 12:50:31 2009	59	7	5	117.49	Woensdag	0	0	0	0	0	0	1	0	1	1	0	3
17277	Tue Nov 03 12:50:36 2009	59	8	5	117.49	Maandag	0	0	0	0	0	0	1	0	1	1	0	1
17277	Tue Nov 03 12:50:40 2009	59	9	4	117.48	Beschaamd	1	1	0	0	0	0	0	0	0	0	1	1
17277	Tue Nov 03 12:50:45 2009	59	10	4	117.48	Vlug geïrriteerd	1	1	0	0	0	0	0	0	0	0	1	1
17277	Tue Nov 03 12:50:49 2009	59	11	5	117.49	Donderdag	0	0	0	0	0	0	1	1	0	0	1	4
17277	Tue Nov 03 12:50:54 2009	59	12	4	117.48	Teneergeslagen	1	1	0	0	0	0	0	0	0	0	1	1
17277	Tue Nov 03 12:50:58 2009	59	13	5	117.49	Woensdag	0	0	0	0	0	0	1	1	0	0	1	3
17277	Tue Nov 03 12:51:03 2009	59	14	7	117.49	Maandag	0	0	0	0	0	0	1	1	0	0	1	1
17277	Tue Nov 03 12:51:07 2009	59	15	6	117.50	Bang	1	1	0	0	0	0	0	0	0	0	1	1
17277	Tue Nov 03 12:51:57 2009	61	1	4	117.49	Woensdag	0	0	0	0	0	0	1	1	0	0	1	3
17277	Tue Nov 03 12:52:02 2009	61	2	4	117.48	Duizeligheid	0	0	0	1	1	0	0	0	0	0	1	2
17277	Tue Nov 03 12:52:06 2009	61	3	5	117.48	Vlug geïrriteerd	1	1	0	0	0	0	0	0	0	0	1	3
17277	Tue Nov 03 12:52:11 2009	61	4	5	117.48	Beschaamd	1	1	0	0	0	0	0	0	0	0	1	1
17277	Tue Nov 03 12:52:15 2009	61	5	4	117.48	Snelle hartslag	0	0	0	1	1	0	0	0	0	0	1	4
17277	Tue Nov 03 12:52:20 2009	61	6	4	117.49	Donderdag	0	0	0	0	0	0	1	1	0	0	1	4
17277	Tue Nov 03 12:52:25 2009	61	7	5	117.41	Onvoldoende diep kunnen doorademen	0	0	0	1	1	0	0	0	0	0	1	3
17277	Tue Nov 03 12:52:29 2009	61	8	4	117.48	Zenuwachtig	1	1	0	0	0	0	0	0	0	0	1	5
17277	Tue Nov 03 12:52:34 2009	61	9	5	117.49	Maandag	0	0	0	0	0	0	1	0	1	1	0	1
17277	Tue Nov 03 12:52:38 2009	61	10	5	117.50	Bang	1	1	0	0	0	0	0	0	0	0	1	4
17277	Tue Nov 03 12:52:43 2009	61	11	4	117.48	Misselijkheid	0	0	0	1	1	0	0	0	0	0	1	2
17277	Tue Nov 03 12:52:47 2009	61	12	5	117.48	Teneergeslagen	1	1	0	0	0	0	0	0	0	0	1	3
17277	Tue Nov 03 12:52:52 2009	61	13	4	117.50	Spierpijn	0	0	0	1	1	0	0	0	0	0	1	2
17277	Tue Nov 03 12:52:56 2009	61	14	4	117.49	Woensdag	0	0	0	0	0	0	1	0	1	1	0	3
17277	Tue Nov 03 12:53:01 2009	61	15	5	117.49	Maandag	0	0	0	0	0	0	1	1	0	0	1	1
17277	Tue Nov 03 12:55:54 2009	63	1	4	117.48	Misselijkheid	0	0	0	1	1	0	0	0	0	0	1	2
17277	Tue Nov 03 12:55:59 2009	63	2	5	117.49	Donderdag	0	0	0	0	0	0	1	0	1	1	0	4
17277	Tue Nov 03 12:56:04 2009	63	3	4	117.49	Donderdag	0	0	0	0	0	0	1	1	0	0	1	4
17277	Tue Nov 03 12:56:08 2009	63	4	5	117.50	Schuldig	1	0	1	0	0	0	0	0	0	1	0	2
17277	Tue Nov 03 12:56:13 2009	63	5	5	117.49	Bedroefd	1	0	1	0	0	0	0	0	0	1	0	3
17277	Tue Nov 03 12:56:17 2009	63	6	4	117.49	Woensdag	0	0	0	0	0	0	1	1	0	0	1	3
17277	Tue Nov 03 12:56:22 2009	63	7	4	117.50	Spierpijn	0	0	0	1	1	0	0	0	0	0	1	2
17277	Tue Nov 03 12:56:26 2009	63	8	5	117.49	Maandag	0	0	0	0	0	0	1	0	1	1	0	1
17277	Tue Nov 03 12:56:31 2009	63	9	5	117.48	Duizeligheid	0	0	0	1	1	0	0	0	0	0	1	3
17277	Tue Nov 03 12:56:35 2009	63	10	4	117.41	Onvoldoende diep kunnen doorademen	0	0	0	1	1	0	0	0	0	0	1	4
17277	Tue Nov 03 12:56:40 2009	63	11	5	117.48	Snelle hartslag	0	0	0	1	1	0	0	0	0	0	1	5
17277	Tue Nov 03 12:56:44 2009	63	12	4	117.50	Angstig	1	0	1	0	0	0	0	0	0	1	0	5
17277	Tue Nov 03 12:56:49 2009	63	13	4	117.49	Gespannen	1	0	1	0	0	0	0	0	0	1	0	4
17277	Tue Nov 03 12:56:53 2009	63	14	7	117.50	Vijandig	1	0	1	0	0	0	0	0	0	1	0	4
17277	Tue Nov 03 12:56:58 2009	63	15	4	117.50	Dinsdag	0	0	0	0	0	0	1	0	1	1	0	2
17277	Tue Nov 03 12:57:48 2009	65	1	4	117.49	Donderdag	0	0	0	0	0	0	1	0	1	1	0	4
17277	Tue Nov 03 12:57:52 2009	65	2	4	117.48	Duizeligheid	0	0	0	1	1	0	0	0	0	0	1	1
17277	Tue Nov 03 12:57:57 2009	65	3	4	117.50	Spierpijn	0	0	0	1	1	0	0	0	0	0	1	1
17277	Tue Nov 03 12:58:02 2009	65	4	4	117.48	Misselijkheid	0	0	0	1	1	0	0	0	0	0	1	1
17277	Tue Nov 03 12:58:06 2009	65	5	6	117.49	Maandag	0	0	0	0	0	0	1	0	1	1	0	1
17277	Tue Nov 03 12:58:11 2009	65	6	4	117.50	Dinsdag	0	0	0	0	0	0	1	0	1	1	0	2
17277	Tue Nov 03 12:58:15 2009	65	7	4	117.50	Angstig	1	0	1	0	0	0	0	0	0	1	0	1
17277	Tue Nov 03 12:58:20 2009	65	8	4	117.49	Gespannen	1	0	1	0	0	0	0	0	0	1	0	1
17277	Tue Nov 03 12:58:24 2009	65	9	5	117.41	Onvoldoende diep kunnen doorademen	0	0	0	1	1	0	0	0	0	0	1	1
17277	Tue Nov 03 12:58:29 2009	65	10	4	117.50	Vijandig	1	0	1	0	0	0	0	0	0	1	0	1
17277	Tue Nov 03 12:58:33 2009	65	11	4	117.48	Snelle hartslag	0	0	0	1	1	0	0	0	0	0	1	1
17277	Tue Nov 03 12:58:38 2009	65	12	5	117.50	Schuldig	1	0	1	0	0	0	0	0	0	1	0	1
17277	Tue Nov 03 12:58:42 2009	65	13	4	117.49	Woensdag	0	0	0	0	0	0	1	1	0	0	1	3
17277	Tue Nov 03 12:58:47 2009	65	14	5	117.49	Bedroefd	1	0	1	0	0	0	0	0	0	1	0	1
17277	Tue Nov 03 12:58:51 2009	65	15	4	117.49	Donderdag	0	0	0	0	0	0	1	1	0	0	1	4
17277	Tue Nov 03 12:59:41 2009	67	1	4	117.50	Vijandig	1	0	1	0	0	0	0	0	0	1	0	1
17277	Tue Nov 03 12:59:46 2009	67	2	4	117.48	Misselijkheid	0	0	0	1	1	0	0	0	0	0	1	1
17277	Tue Nov 03 12:59:50 2009	67	3	5	117.48	Duizeligheid	0	0	0	1	1	0	0	0	0	0	1	1
17277	Tue Nov 03 12:59:55 2009	67	4	4	117.48	Snelle hartslag	0	0	0	1	1	0	0	0	0	0	1	4
17277	Tue Nov 03 13:00:00 2009	67	5	4	117.49	Donderdag	0	0	0	0	0	0	1	0	1	1	0	4
17277	Tue Nov 03 13:00:04 2009	67	6	5	117.49	Bedroefd	1	0	1	0	0	0	0	0	0	1	0	1
17277	Tue Nov 03 13:00:09 2009	67	7	4	117.49	Woensdag	0	0	0	0	0	0	1	1	0	0	1	3
17277	Tue Nov 03 13:00:13 2009	67	8	4	117.49	Gespannen	1	0	1	0	0	0	0	0	0	1	0	2
17277	Tue Nov 03 13:00:18 2009	67	9	5	117.50	Dinsdag	0	0	0	0	0	0	1	0	1	1	0	2
17277	Tue Nov 03 13:00:22 2009	67	10	4	117.49	Maandag	0	0	0	0	0	0	1	0	1	1	0	1
17277	Tue Nov 03 13:00:27 2009	67	11	4	117.41	Onvoldoende diep kunnen doorademen	0	0	0	1	1	0	0	0	0	0	1	2
17277	Tue Nov 03 13:00:31 2009	67	12	5	117.49	Donderdag	0	0	0	0	0	0	1	1	0	0	1	4
17277	Tue Nov 03 13:00:36 2009	67	13	4	117.50	Schuldig	1	0	1	0	0	0	0	0	0	1	0	1
17277	Tue Nov 03 13:00:40 2009	67	14	4	117.50	Spierpijn	0	0	0	1	1	0	0	0	0	0	1	2
17277	Tue Nov 03 13:00:45 2009	67	15	5	117.50	Angstig	1	0	1	0	0	0	0	0	0	1	0	1
17277	Tue Nov 03 13:01:35 2009	69	1	4	117.49	Hoofdpijn	0	0	0	1	0	1	0	0	0	1	0	1
17277	Tue Nov 03 13:01:39 2009	69	2	5	117.50	Dinsdag	0	0	0	0	0	0	1	1	0	0	1	2
17277	Tue Nov 03 13:01:44 2009	69	3	4	117.43	Benauwd gevoel in en om de borst	0	0	0	1	0	1	0	0	0	1	0	1
17277	Tue Nov 03 13:01:48 2009	69	4	4	117.50	Vrijdag	0	0	0	0	0	0	1	0	1	1	0	5
17277	Tue Nov 03 13:01:53 2009	69	5	5	117.49	Woensdag	0	0	0	0	0	0	1	0	1	1	0	3
17277	Tue Nov 03 13:01:58 2009	69	6	4	117.49	Maandag	0	0	0	0	0	0	1	1	0	0	1	1
17277	Tue Nov 03 13:02:02 2009	69	7	4	117.48	Vlug geïrriteerd	1	1	0	0	0	0	0	0	0	0	1	1
17277	Tue Nov 03 13:02:07 2009	69	8	4	117.48	Vermoeidheid	0	0	0	1	0	1	0	0	0	1	0	3
17277	Tue Nov 03 13:02:11 2009	69	9	4	117.46	Buik- of maagkrampen	0	0	0	1	0	1	0	0	0	1	0	2
17277	Tue Nov 03 13:02:16 2009	69	10	4	117.48	Teneergeslagen	1	1	0	0	0	0	0	0	0	0	1	2
17277	Tue Nov 03 13:02:20 2009	69	11	5	117.46	Bonzen van het hart	0	0	0	1	0	1	0	0	0	1	0	1
17277	Tue Nov 03 13:02:25 2009	69	12	4	117.48	Beschaamd	1	1	0	0	0	0	0	0	0	0	1	1
17277	Tue Nov 03 13:02:29 2009	69	13	4	117.50	Bang	1	1	0	0	0	0	0	0	0	0	1	1
17277	Tue Nov 03 13:02:34 2009	69	14	5	117.48	Zenuwachtig	1	1	0	0	0	0	0	0	0	0	1	1
17277	Tue Nov 03 13:02:38 2009	69	15	4	117.50	Vrijdag	0	0	0	0	0	0	1	1	0	0	1	5
17277	Tue Nov 03 13:03:28 2009	71	1	4	117.49	Maandag	0	0	0	0	0	0	1	1	0	0	1	1
17277	Tue Nov 03 13:03:33 2009	71	2	4	117.46	Buik- of maagkrampen	0	0	0	1	0	1	0	0	0	1	0	1
17277	Tue Nov 03 13:03:37 2009	71	3	5	117.50	Bang	1	1	0	0	0	0	0	0	0	0	1	1
17277	Tue Nov 03 13:03:42 2009	71	4	6	117.48	Vermoeidheid	0	0	0	1	0	1	0	0	0	1	0	3
17277	Tue Nov 03 13:03:46 2009	71	5	4	117.46	Bonzen van het hart	0	0	0	1	0	1	0	0	0	1	0	1
17277	Tue Nov 03 13:03:51 2009	71	6	5	117.48	Vlug geïrriteerd	1	1	0	0	0	0	0	0	0	0	1	2
17277	Tue Nov 03 13:03:56 2009	71	7	4	117.48	Beschaamd	1	1	0	0	0	0	0	0	0	0	1	1
17277	Tue Nov 03 13:04:00 2009	71	8	5	117.48	Teneergeslagen	1	1	0	0	0	0	0	0	0	0	1	2
17277	Tue Nov 03 13:04:05 2009	71	9	5	117.50	Vrijdag	0	0	0	0	0	0	1	0	1	1	0	5
17277	Tue Nov 03 13:04:09 2009	71	10	4	117.49	Hoofdpijn	0	0	0	1	0	1	0	0	0	1	0	1
17277	Tue Nov 03 13:04:14 2009	71	11	5	117.49	Woensdag	0	0	0	0	0	0	1	0	1	1	0	3
17277	Tue Nov 03 13:04:18 2009	71	12	5	117.43	Benauwd gevoel in en om de borst	0	0	0	1	0	1	0	0	0	1	0	1
17277	Tue Nov 03 13:04:23 2009	71	13	5	117.50	Dinsdag	0	0	0	0	0	0	1	1	0	0	1	2
17277	Tue Nov 03 13:04:27 2009	71	14	5	117.50	Vrijdag	0	0	0	0	0	0	1	1	0	0	1	5
17277	Tue Nov 03 13:04:32 2009	71	15	5	117.48	Zenuwachtig	1	1	0	0	0	0	0	0	0	0	1	1
17277	Tue Nov 03 13:05:22 2009	73	1	7	117.49	Hoofdpijn	0	0	0	1	0	1	0	0	0	1	0	2
17277	Tue Nov 03 13:05:26 2009	73	2	6	117.50	Bang	1	1	0	0	0	0	0	0	0	0	1	4
17277	Tue Nov 03 13:05:31 2009	73	3	4	117.48	Zenuwachtig	1	1	0	0	0	0	0	0	0	0	1	3
17277	Tue Nov 03 13:05:35 2009	73	4	5	117.43	Benauwd gevoel in en om de borst	0	0	0	1	0	1	0	0	0	1	0	2
17277	Tue Nov 03 13:05:40 2009	73	5	4	117.48	Vlug geïrriteerd	1	1	0	0	0	0	0	0	0	0	1	3
17277	Tue Nov 03 13:05:44 2009	73	6	8	117.48	Vermoeidheid	0	0	0	1	0	1	0	0	0	1	0	2
17277	Tue Nov 03 13:05:49 2009	73	7	4	117.50	Dinsdag	0	0	0	0	0	0	1	1	0	0	1	2
17277	Tue Nov 03 13:05:54 2009	73	8	5	117.46	Buik- of maagkrampen	0	0	0	1	0	1	0	0	0	1	0	2
17277	Tue Nov 03 13:05:58 2009	73	9	7	117.48	Teneergeslagen	1	1	0	0	0	0	0	0	0	0	1	3
17277	Tue Nov 03 13:06:03 2009	73	10	4	117.46	Bonzen van het hart	0	0	0	1	0	1	0	0	0	1	0	2
17277	Tue Nov 03 13:06:07 2009	73	11	4	117.50	Vrijdag	0	0	0	0	0	0	1	0	1	1	0	5
17277	Tue Nov 03 13:06:12 2009	73	12	5	117.50	Vrijdag	0	0	0	0	0	0	1	1	0	0	1	5
17277	Tue Nov 03 13:06:16 2009	73	13	4	117.48	Beschaamd	1	1	0	0	0	0	0	0	0	0	1	1
17277	Tue Nov 03 13:06:21 2009	73	14	4	117.49	Woensdag	0	0	0	0	0	0	1	0	1	1	0	3
17277	Tue Nov 03 13:06:25 2009	73	15	5	117.49	Maandag	0	0	0	0	0	0	1	1	0	0	1	1
