# Supplementary material for: Unraveling the Relationship between Trait Negative Affectivity and Habitual Symptom Reporting
Source: PLoS One. 2015 Jan 20;10(1):e0115748. doi: 10.1371/journal.pone.0115748 (PMC4300148; doi:10.1371/journal.pone.0115748)
Supplement: S1 File — Data S1, Contains the raw data of the high NA-high HSR participants. Data S2, Contains the raw data of the high NA-low HSR participants. Data S3, Contains the raw data of the low NA-low HSR participants. (ZIP) [file pone.0115748.s001.zip › Data S1/RiS_3_C_EXP2_442224_results.xls]

## Sheet: RiS_3_C_EXP2_442224_results
version	timestamp	block number	trial number	lost msec	free VRAM	trial contents	vraagA	vraagA_2	vraagA_1	vraagB	vraagB_2	vraagB_1	vraagC	vraagC_2	vraagC_1	deel1	deel2	value
17277	Fri May 08 14:53:28 2009	3	1	2	117.50	Spierpijn	0	0	0	1	1	0	0	0	0	0	1	1
17277	Fri May 08 14:53:33 2009	3	2	4	117.48	Vlug geïrriteerd	1	1	0	0	0	0	0	0	0	0	1	2
17277	Fri May 08 14:53:37 2009	3	3	5	117.48	Misselijkheid	0	0	0	1	1	0	0	0	0	0	1	3
17277	Fri May 08 14:53:42 2009	3	4	4	117.50	Bang	1	1	0	0	0	0	0	0	0	0	1	3
17277	Fri May 08 14:53:46 2009	3	5	4	117.48	Snelle hartslag	0	0	0	1	1	0	0	0	0	0	1	4
17277	Fri May 08 14:53:51 2009	3	6	3	117.49	Maandag	0	0	0	0	0	0	1	0	1	1	0	niet geklikt
17277	Fri May 08 14:53:56 2009	3	7	5	117.50	Dinsdag	0	0	0	0	0	0	1	1	0	0	1	2
17277	Fri May 08 14:54:00 2009	3	8	5	117.48	Teneergeslagen	1	1	0	0	0	0	0	0	0	0	1	3
17277	Fri May 08 14:54:05 2009	3	9	4	117.41	Onvoldoende diep kunnen doorademen	0	0	0	1	1	0	0	0	0	0	1	2
17277	Fri May 08 14:54:09 2009	3	10	5	117.48	Duizeligheid	0	0	0	1	1	0	0	0	0	0	1	2
17277	Fri May 08 14:54:14 2009	3	11	4	117.48	Beschaamd	1	1	0	0	0	0	0	0	0	0	1	3
17277	Fri May 08 14:54:18 2009	3	12	4	117.48	Zenuwachtig	1	1	0	0	0	0	0	0	0	0	1	3
17277	Fri May 08 14:54:23 2009	3	13	5	117.49	Woensdag	0	0	0	0	0	0	1	0	1	1	0	3
17277	Fri May 08 14:54:27 2009	3	14	7	117.50	Vrijdag	0	0	0	0	0	0	1	1	0	0	1	5
17277	Fri May 08 14:54:32 2009	3	15	4	117.49	Donderdag	0	0	0	0	0	0	1	1	0	0	1	4
17277	Fri May 08 14:55:22 2009	5	1	4	117.41	Onvoldoende diep kunnen doorademen	0	0	0	1	1	0	0	0	0	0	1	2
17277	Fri May 08 14:55:26 2009	5	2	5	117.50	Vrijdag	0	0	0	0	0	0	1	1	0	0	1	5
17277	Fri May 08 14:55:31 2009	5	3	5	117.49	Donderdag	0	0	0	0	0	0	1	1	0	0	1	4
17277	Fri May 08 14:55:35 2009	5	4	4	117.50	Dinsdag	0	0	0	0	0	0	1	1	0	0	1	2
17277	Fri May 08 14:55:40 2009	5	5	4	117.48	Beschaamd	1	1	0	0	0	0	0	0	0	0	1	1
17277	Fri May 08 14:55:45 2009	5	6	5	117.49	Maandag	0	0	0	0	0	0	1	0	1	1	0	1
17277	Fri May 08 14:55:49 2009	5	7	4	117.48	Snelle hartslag	0	0	0	1	1	0	0	0	0	0	1	1
17277	Fri May 08 14:55:54 2009	5	8	4	117.50	Spierpijn	0	0	0	1	1	0	0	0	0	0	1	1
17277	Fri May 08 14:55:58 2009	5	9	5	117.48	Zenuwachtig	1	1	0	0	0	0	0	0	0	0	1	2
17277	Fri May 08 14:56:03 2009	5	10	4	117.48	Duizeligheid	0	0	0	1	1	0	0	0	0	0	1	1
17277	Fri May 08 14:56:07 2009	5	11	5	117.49	Woensdag	0	0	0	0	0	0	1	0	1	1	0	3
17277	Fri May 08 14:56:12 2009	5	12	4	117.50	Bang	1	1	0	0	0	0	0	0	0	0	1	1
17277	Fri May 08 14:56:16 2009	5	13	5	117.48	Teneergeslagen	1	1	0	0	0	0	0	0	0	0	1	1
17277	Fri May 08 14:56:21 2009	5	14	4	117.48	Misselijkheid	0	0	0	1	1	0	0	0	0	0	1	1
17277	Fri May 08 14:56:25 2009	5	15	4	117.48	Vlug geïrriteerd	1	1	0	0	0	0	0	0	0	0	1	1
17277	Fri May 08 14:57:15 2009	7	1	4	117.50	Vrijdag	0	0	0	0	0	0	1	1	0	0	1	5
17277	Fri May 08 14:57:20 2009	7	2	4	117.48	Misselijkheid	0	0	0	1	1	0	0	0	0	0	1	1
17277	Fri May 08 14:57:24 2009	7	3	5	117.48	Duizeligheid	0	0	0	1	1	0	0	0	0	0	1	1
17277	Fri May 08 14:57:29 2009	7	4	4	117.48	Teneergeslagen	1	1	0	0	0	0	0	0	0	0	1	1
17277	Fri May 08 14:57:34 2009	7	5	5	117.49	Woensdag	0	0	0	0	0	0	1	0	1	1	0	3
17277	Fri May 08 14:57:38 2009	7	6	5	117.48	Zenuwachtig	1	1	0	0	0	0	0	0	0	0	1	1
17277	Fri May 08 14:57:43 2009	7	7	5	117.50	Dinsdag	0	0	0	0	0	0	1	1	0	0	1	2
17277	Fri May 08 14:57:47 2009	7	8	4	117.50	Spierpijn	0	0	0	1	1	0	0	0	0	0	1	1
17277	Fri May 08 14:57:52 2009	7	9	4	117.48	Vlug geïrriteerd	1	1	0	0	0	0	0	0	0	0	1	1
17277	Fri May 08 14:57:56 2009	7	10	5	117.50	Bang	1	1	0	0	0	0	0	0	0	0	1	1
17277	Fri May 08 14:58:01 2009	7	11	4	117.48	Beschaamd	1	1	0	0	0	0	0	0	0	0	1	1
17277	Fri May 08 14:58:05 2009	7	12	5	117.49	Maandag	0	0	0	0	0	0	1	0	1	1	0	1
17277	Fri May 08 14:58:10 2009	7	13	5	117.49	Donderdag	0	0	0	0	0	0	1	1	0	0	1	4
17277	Fri May 08 14:58:14 2009	7	14	4	117.48	Snelle hartslag	0	0	0	1	1	0	0	0	0	0	1	1
17277	Fri May 08 14:58:19 2009	7	15	4	117.41	Onvoldoende diep kunnen doorademen	0	0	0	1	1	0	0	0	0	0	1	1
17277	Fri May 08 14:59:09 2009	9	1	5	117.49	Gespannen	1	0	1	0	0	0	0	0	0	1	0	1
17277	Fri May 08 14:59:13 2009	9	2	4	117.49	Woensdag	0	0	0	0	0	0	1	1	0	0	1	3
17277	Fri May 08 14:59:18 2009	9	3	5	117.48	Vermoeidheid	0	0	0	1	0	1	0	0	0	1	0	3
17277	Fri May 08 14:59:22 2009	9	4	4	117.49	Hoofdpijn	0	0	0	1	0	1	0	0	0	1	0	1
17277	Fri May 08 14:59:27 2009	9	5	4	117.49	Donderdag	0	0	0	0	0	0	1	0	1	1	0	4
17277	Fri May 08 14:59:32 2009	9	6	4	117.49	Bedroefd	1	0	1	0	0	0	0	0	0	1	0	1
17277	Fri May 08 14:59:36 2009	9	7	4	117.50	Angstig	1	0	1	0	0	0	0	0	0	1	0	1
17277	Fri May 08 14:59:41 2009	9	8	5	117.46	Bonzen van het hart	0	0	0	1	0	1	0	0	0	1	0	2
17277	Fri May 08 14:59:45 2009	9	9	4	117.43	Benauwd gevoel in en om de borst	0	0	0	1	0	1	0	0	0	1	0	1
17277	Fri May 08 14:59:50 2009	9	10	5	117.50	Vrijdag	0	0	0	0	0	0	1	0	1	1	0	5
17277	Fri May 08 14:59:54 2009	9	11	5	117.46	Buik- of maagkrampen	0	0	0	1	0	1	0	0	0	1	0	1
17277	Fri May 08 14:59:59 2009	9	12	4	117.50	Vijandig	1	0	1	0	0	0	0	0	0	1	0	1
17277	Fri May 08 15:00:03 2009	9	13	5	117.49	Maandag	0	0	0	0	0	0	1	1	0	0	1	1
17277	Fri May 08 15:00:08 2009	9	14	5	117.50	Dinsdag	0	0	0	0	0	0	1	0	1	1	0	2
17277	Fri May 08 15:00:12 2009	9	15	7	117.50	Schuldig	1	0	1	0	0	0	0	0	0	1	0	1
17277	Fri May 08 15:01:02 2009	11	1	4	117.49	Bedroefd	1	0	1	0	0	0	0	0	0	1	0	1
17277	Fri May 08 15:01:07 2009	11	2	5	117.50	Dinsdag	0	0	0	0	0	0	1	0	1	1	0	2
17277	Fri May 08 15:01:11 2009	11	3	5	117.50	Schuldig	1	0	1	0	0	0	0	0	0	1	0	1
17277	Fri May 08 15:01:16 2009	11	4	4	117.49	Maandag	0	0	0	0	0	0	1	1	0	0	1	1
17277	Fri May 08 15:01:20 2009	11	5	4	117.50	Angstig	1	0	1	0	0	0	0	0	0	1	0	1
17277	Fri May 08 15:01:25 2009	11	6	5	117.43	Benauwd gevoel in en om de borst	0	0	0	1	0	1	0	0	0	1	0	1
17277	Fri May 08 15:01:29 2009	11	7	4	117.49	Donderdag	0	0	0	0	0	0	1	0	1	1	0	4
17277	Fri May 08 15:01:34 2009	11	8	4	117.49	Hoofdpijn	0	0	0	1	0	1	0	0	0	1	0	1
17277	Fri May 08 15:01:38 2009	11	9	4	117.46	Buik- of maagkrampen	0	0	0	1	0	1	0	0	0	1	0	1
17277	Fri May 08 15:01:43 2009	11	10	5	117.50	Vrijdag	0	0	0	0	0	0	1	0	1	1	0	5
17277	Fri May 08 15:01:48 2009	11	11	4	117.46	Bonzen van het hart	0	0	0	1	0	1	0	0	0	1	0	2
17277	Fri May 08 15:01:52 2009	11	12	4	117.48	Vermoeidheid	0	0	0	1	0	1	0	0	0	1	0	3
17277	Fri May 08 15:01:57 2009	11	13	5	117.49	Gespannen	1	0	1	0	0	0	0	0	0	1	0	2
17277	Fri May 08 15:02:01 2009	11	14	4	117.50	Vijandig	1	0	1	0	0	0	0	0	0	1	0	1
17277	Fri May 08 15:02:06 2009	11	15	5	117.49	Woensdag	0	0	0	0	0	0	1	1	0	0	1	3
17277	Fri May 08 15:02:56 2009	13	1	5	117.49	Donderdag	0	0	0	0	0	0	1	0	1	1	0	4
17277	Fri May 08 15:03:00 2009	13	2	4	117.50	Dinsdag	0	0	0	0	0	0	1	0	1	1	0	2
17277	Fri May 08 15:03:05 2009	13	3	4	117.48	Vermoeidheid	0	0	0	1	0	1	0	0	0	1	0	3
17277	Fri May 08 15:03:09 2009	13	4	4	117.50	Angstig	1	0	1	0	0	0	0	0	0	1	0	2
17277	Fri May 08 15:03:14 2009	13	5	5	117.46	Bonzen van het hart	0	0	0	1	0	1	0	0	0	1	0	2
17277	Fri May 08 15:03:18 2009	13	6	4	117.50	Vijandig	1	0	1	0	0	0	0	0	0	1	0	1
17277	Fri May 08 15:03:23 2009	13	7	4	117.49	Gespannen	1	0	1	0	0	0	0	0	0	1	0	2
17277	Fri May 08 15:03:28 2009	13	8	5	117.46	Buik- of maagkrampen	0	0	0	1	0	1	0	0	0	1	0	1
17277	Fri May 08 15:03:32 2009	13	9	4	117.50	Vrijdag	0	0	0	0	0	0	1	0	1	1	0	5
17277	Fri May 08 15:03:37 2009	13	10	5	117.43	Benauwd gevoel in en om de borst	0	0	0	1	0	1	0	0	0	1	0	1
17277	Fri May 08 15:03:41 2009	13	11	4	117.49	Bedroefd	1	0	1	0	0	0	0	0	0	1	0	1
17277	Fri May 08 15:03:46 2009	13	12	7	117.49	Woensdag	0	0	0	0	0	0	1	1	0	0	1	3
17277	Fri May 08 15:03:50 2009	13	13	4	117.49	Maandag	0	0	0	0	0	0	1	1	0	0	1	1
17277	Fri May 08 15:03:55 2009	13	14	5	117.49	Hoofdpijn	0	0	0	1	0	1	0	0	0	1	0	2
17277	Fri May 08 15:03:59 2009	13	15	5	117.50	Schuldig	1	0	1	0	0	0	0	0	0	1	0	1
17277	Fri May 08 15:07:10 2009	15	1	4	117.48	Vlug geïrriteerd	1	1	0	0	0	0	0	0	0	0	1	2
17277	Fri May 08 15:07:14 2009	15	2	5	117.48	Zenuwachtig	1	1	0	0	0	0	0	0	0	0	1	2
17277	Fri May 08 15:07:19 2009	15	3	5	117.48	Snelle hartslag	0	0	0	1	1	0	0	0	0	0	1	3
17277	Fri May 08 15:07:23 2009	15	4	5	117.50	Vrijdag	0	0	0	0	0	0	1	0	1	1	0	5
17277	Fri May 08 15:07:28 2009	15	5	5	117.49	Woensdag	0	0	0	0	0	0	1	0	1	1	0	3
17277	Fri May 08 15:07:32 2009	15	6	4	117.48	Duizeligheid	0	0	0	1	1	0	0	0	0	0	1	1
17277	Fri May 08 15:07:37 2009	15	7	4	117.48	Teneergeslagen	1	1	0	0	0	0	0	0	0	0	1	1
17277	Fri May 08 15:07:41 2009	15	8	4	117.48	Beschaamd	1	1	0	0	0	0	0	0	0	0	1	3
17277	Fri May 08 15:07:46 2009	15	9	5	117.50	Dinsdag	0	0	0	0	0	0	1	0	1	1	0	2
17277	Fri May 08 15:07:51 2009	15	10	4	117.50	Bang	1	1	0	0	0	0	0	0	0	0	1	1
17277	Fri May 08 15:07:55 2009	15	11	4	117.50	Spierpijn	0	0	0	1	1	0	0	0	0	0	1	1
17277	Fri May 08 15:08:00 2009	15	12	5	117.48	Misselijkheid	0	0	0	1	1	0	0	0	0	0	1	2
17277	Fri May 08 15:08:04 2009	15	13	4	117.49	Maandag	0	0	0	0	0	0	1	1	0	0	1	1
17277	Fri May 08 15:08:09 2009	15	14	4	117.49	Woensdag	0	0	0	0	0	0	1	1	0	0	1	3
17277	Fri May 08 15:08:13 2009	15	15	5	117.41	Onvoldoende diep kunnen doorademen	0	0	0	1	1	0	0	0	0	0	1	2
17277	Fri May 08 15:09:03 2009	17	1	5	117.50	Vrijdag	0	0	0	0	0	0	1	0	1	1	0	5
17277	Fri May 08 15:09:08 2009	17	2	4	117.48	Zenuwachtig	1	1	0	0	0	0	0	0	0	0	1	2
17277	Fri May 08 15:09:12 2009	17	3	4	117.50	Dinsdag	0	0	0	0	0	0	1	0	1	1	0	2
17277	Fri May 08 15:09:17 2009	17	4	5	117.48	Misselijkheid	0	0	0	1	1	0	0	0	0	0	1	1
17277	Fri May 08 15:09:21 2009	17	5	5	117.49	Maandag	0	0	0	0	0	0	1	1	0	0	1	1
17277	Fri May 08 15:09:26 2009	17	6	4	117.49	Woensdag	0	0	0	0	0	0	1	1	0	0	1	3
17277	Fri May 08 15:09:30 2009	17	7	4	117.41	Onvoldoende diep kunnen doorademen	0	0	0	1	1	0	0	0	0	0	1	2
17277	Fri May 08 15:09:35 2009	17	8	5	117.50	Bang	1	1	0	0	0	0	0	0	0	0	1	1
17277	Fri May 08 15:09:39 2009	17	9	4	117.48	Duizeligheid	0	0	0	1	1	0	0	0	0	0	1	1
17277	Fri May 08 15:09:44 2009	17	10	5	117.49	Woensdag	0	0	0	0	0	0	1	0	1	1	0	3
17277	Fri May 08 15:09:49 2009	17	11	5	117.48	Teneergeslagen	1	1	0	0	0	0	0	0	0	0	1	1
17277	Fri May 08 15:09:53 2009	17	12	4	117.48	Beschaamd	1	1	0	0	0	0	0	0	0	0	1	1
17277	Fri May 08 15:09:58 2009	17	13	4	117.48	Snelle hartslag	0	0	0	1	1	0	0	0	0	0	1	2
17277	Fri May 08 15:10:02 2009	17	14	4	117.50	Spierpijn	0	0	0	1	1	0	0	0	0	0	1	1
17277	Fri May 08 15:10:07 2009	17	15	5	117.48	Vlug geïrriteerd	1	1	0	0	0	0	0	0	0	0	1	2
17277	Fri May 08 15:10:57 2009	19	1	4	117.48	Beschaamd	1	1	0	0	0	0	0	0	0	0	1	1
17277	Fri May 08 15:11:01 2009	19	2	5	117.48	Vlug geïrriteerd	1	1	0	0	0	0	0	0	0	0	1	1
17277	Fri May 08 15:11:06 2009	19	3	4	117.50	Bang	1	1	0	0	0	0	0	0	0	0	1	1
17277	Fri May 08 15:11:10 2009	19	4	4	117.50	Spierpijn	0	0	0	1	1	0	0	0	0	0	1	1
17277	Fri May 08 15:11:15 2009	19	5	5	117.49	Maandag	0	0	0	0	0	0	1	1	0	0	1	1
17277	Fri May 08 15:11:19 2009	19	6	7	117.41	Onvoldoende diep kunnen doorademen	0	0	0	1	1	0	0	0	0	0	1	2
17277	Fri May 08 15:11:24 2009	19	7	4	117.49	Woensdag	0	0	0	0	0	0	1	0	1	1	0	3
17277	Fri May 08 15:11:28 2009	19	8	4	117.48	Misselijkheid	0	0	0	1	1	0	0	0	0	0	1	1
17277	Fri May 08 15:11:33 2009	19	9	5	117.49	Woensdag	0	0	0	0	0	0	1	1	0	0	1	3
17277	Fri May 08 15:11:37 2009	19	10	4	117.48	Zenuwachtig	1	1	0	0	0	0	0	0	0	0	1	2
17277	Fri May 08 15:11:42 2009	19	11	4	117.48	Snelle hartslag	0	0	0	1	1	0	0	0	0	0	1	2
17277	Fri May 08 15:11:46 2009	19	12	5	117.48	Duizeligheid	0	0	0	1	1	0	0	0	0	0	1	1
17277	Fri May 08 15:11:51 2009	19	13	5	117.50	Vrijdag	0	0	0	0	0	0	1	0	1	1	0	5
17277	Fri May 08 15:11:56 2009	19	14	4	117.48	Teneergeslagen	1	1	0	0	0	0	0	0	0	0	1	2
17277	Fri May 08 15:12:00 2009	19	15	5	117.50	Dinsdag	0	0	0	0	0	0	1	0	1	1	0	2
17277	Fri May 08 15:12:50 2009	21	1	4	117.49	Hoofdpijn	0	0	0	1	0	1	0	0	0	1	0	1
17277	Fri May 08 15:12:55 2009	21	2	4	117.49	Maandag	0	0	0	0	0	0	1	0	1	1	0	1
17277	Fri May 08 15:12:59 2009	21	3	4	117.46	Bonzen van het hart	0	0	0	1	0	1	0	0	0	1	0	2
17277	Fri May 08 15:13:04 2009	21	4	5	117.50	Vijandig	1	0	1	0	0	0	0	0	0	1	0	1
17277	Fri May 08 15:13:08 2009	21	5	5	117.49	Donderdag	0	0	0	0	0	0	1	1	0	0	1	4
17277	Fri May 08 15:13:13 2009	21	6	4	117.48	Vermoeidheid	0	0	0	1	0	1	0	0	0	1	0	3
17277	Fri May 08 15:13:17 2009	21	7	4	117.46	Buik- of maagkrampen	0	0	0	1	0	1	0	0	0	1	0	1
17277	Fri May 08 15:13:22 2009	21	8	5	117.49	Bedroefd	1	0	1	0	0	0	0	0	0	1	0	1
17277	Fri May 08 15:13:26 2009	21	9	4	117.50	Dinsdag	0	0	0	0	0	0	1	1	0	0	1	2
17277	Fri May 08 15:13:31 2009	21	10	4	117.43	Benauwd gevoel in en om de borst	0	0	0	1	0	1	0	0	0	1	0	1
17277	Fri May 08 15:13:35 2009	21	11	4	117.50	Angstig	1	0	1	0	0	0	0	0	0	1	0	2
17277	Fri May 08 15:13:40 2009	21	12	4	117.50	Vrijdag	0	0	0	0	0	0	1	1	0	0	1	5
17277	Fri May 08 15:13:44 2009	21	13	4	117.49	Gespannen	1	0	1	0	0	0	0	0	0	1	0	2
17277	Fri May 08 15:13:49 2009	21	14	5	117.49	Donderdag	0	0	0	0	0	0	1	0	1	1	0	4
17277	Fri May 08 15:13:54 2009	21	15	5	117.50	Schuldig	1	0	1	0	0	0	0	0	0	1	0	1
17277	Fri May 08 15:14:44 2009	23	1	4	117.50	Schuldig	1	0	1	0	0	0	0	0	0	1	0	1
17277	Fri May 08 15:14:48 2009	23	2	4	117.49	Donderdag	0	0	0	0	0	0	1	0	1	1	0	4
17277	Fri May 08 15:14:53 2009	23	3	4	117.50	Dinsdag	0	0	0	0	0	0	1	1	0	0	1	2
17277	Fri May 08 15:14:57 2009	23	4	5	117.46	Buik- of maagkrampen	0	0	0	1	0	1	0	0	0	1	0	1
17277	Fri May 08 15:15:02 2009	23	5	5	117.49	Bedroefd	1	0	1	0	0	0	0	0	0	1	0	1
17277	Fri May 08 15:15:06 2009	23	6	4	117.49	Hoofdpijn	0	0	0	1	0	1	0	0	0	1	0	1
17277	Fri May 08 15:15:11 2009	23	7	5	117.49	Donderdag	0	0	0	0	0	0	1	1	0	0	1	4
17277	Fri May 08 15:15:15 2009	23	8	5	117.43	Benauwd gevoel in en om de borst	0	0	0	1	0	1	0	0	0	1	0	1
17277	Fri May 08 15:15:20 2009	23	9	4	117.49	Maandag	0	0	0	0	0	0	1	0	1	1	0	1
17277	Fri May 08 15:15:24 2009	23	10	4	117.48	Vermoeidheid	0	0	0	1	0	1	0	0	0	1	0	3
17277	Fri May 08 15:15:29 2009	23	11	5	117.49	Gespannen	1	0	1	0	0	0	0	0	0	1	0	2
17277	Fri May 08 15:15:33 2009	23	12	5	117.46	Bonzen van het hart	0	0	0	1	0	1	0	0	0	1	0	2
17277	Fri May 08 15:15:38 2009	23	13	4	117.50	Vijandig	1	0	1	0	0	0	0	0	0	1	0	1
17277	Fri May 08 15:15:42 2009	23	14	5	117.50	Vrijdag	0	0	0	0	0	0	1	1	0	0	1	5
17277	Fri May 08 15:15:47 2009	23	15	5	117.50	Angstig	1	0	1	0	0	0	0	0	0	1	0	1
17277	Fri May 08 15:16:37 2009	25	1	4	117.49	Bedroefd	1	0	1	0	0	0	0	0	0	1	0	2
17277	Fri May 08 15:16:42 2009	25	2	4	117.50	Schuldig	1	0	1	0	0	0	0	0	0	1	0	1
17277	Fri May 08 15:16:46 2009	25	3	5	117.46	Bonzen van het hart	0	0	0	1	0	1	0	0	0	1	0	2
17277	Fri May 08 15:16:51 2009	25	4	4	117.49	Donderdag	0	0	0	0	0	0	1	1	0	0	1	4
17277	Fri May 08 15:16:55 2009	25	5	4	117.50	Angstig	1	0	1	0	0	0	0	0	0	1	0	2
17277	Fri May 08 15:17:00 2009	25	6	5	117.49	Maandag	0	0	0	0	0	0	1	0	1	1	0	1
17277	Fri May 08 15:17:04 2009	25	7	4	117.49	Hoofdpijn	0	0	0	1	0	1	0	0	0	1	0	1
17277	Fri May 08 15:17:09 2009	25	8	5	117.50	Vrijdag	0	0	0	0	0	0	1	1	0	0	1	5
17277	Fri May 08 15:17:13 2009	25	9	5	117.49	Donderdag	0	0	0	0	0	0	1	0	1	1	0	4
17277	Fri May 08 15:17:18 2009	25	10	5	117.43	Benauwd gevoel in en om de borst	0	0	0	1	0	1	0	0	0	1	0	2
17277	Fri May 08 15:17:22 2009	25	11	4	117.50	Vijandig	1	0	1	0	0	0	0	0	0	1	0	1
17277	Fri May 08 15:17:27 2009	25	12	4	117.49	Gespannen	1	0	1	0	0	0	0	0	0	1	0	2
17277	Fri May 08 15:17:31 2009	25	13	5	117.48	Vermoeidheid	0	0	0	1	0	1	0	0	0	1	0	3
17277	Fri May 08 15:17:36 2009	25	14	4	117.46	Buik- of maagkrampen	0	0	0	1	0	1	0	0	0	1	0	1
17277	Fri May 08 15:17:40 2009	25	15	4	117.50	Dinsdag	0	0	0	0	0	0	1	1	0	0	1	2
17277	Fri May 08 15:20:41 2009	27	1	4	117.49	Donderdag	0	0	0	0	0	0	1	1	0	0	1	4
17277	Fri May 08 15:20:46 2009	27	2	4	117.48	Teneergeslagen	1	1	0	0	0	0	0	0	0	0	1	1
17277	Fri May 08 15:20:50 2009	27	3	5	117.50	Dinsdag	0	0	0	0	0	0	1	0	1	1	0	2
17277	Fri May 08 15:20:55 2009	27	4	4	117.49	Donderdag	0	0	0	0	0	0	1	0	1	1	0	4
17277	Fri May 08 15:20:59 2009	27	5	4	117.48	Beschaamd	1	1	0	0	0	0	0	0	0	0	1	1
17277	Fri May 08 15:21:04 2009	27	6	4	117.49	Hoofdpijn	0	0	0	1	0	1	0	0	0	1	0	1
17277	Fri May 08 15:21:08 2009	27	7	5	117.48	Vlug geïrriteerd	1	1	0	0	0	0	0	0	0	0	1	1
17277	Fri May 08 15:21:13 2009	27	8	4	117.46	Buik- of maagkrampen	0	0	0	1	0	1	0	0	0	1	0	1
17277	Fri May 08 15:21:17 2009	27	9	4	117.48	Vermoeidheid	0	0	0	1	0	1	0	0	0	1	0	4
17277	Fri May 08 15:21:22 2009	27	10	5	117.50	Bang	1	1	0	0	0	0	0	0	0	0	1	1
17277	Fri May 08 15:21:26 2009	27	11	4	117.46	Bonzen van het hart	0	0	0	1	0	1	0	0	0	1	0	2
17277	Fri May 08 15:21:31 2009	27	12	4	117.49	Woensdag	0	0	0	0	0	0	1	1	0	0	1	3
17277	Fri May 08 15:21:35 2009	27	13	5	117.43	Benauwd gevoel in en om de borst	0	0	0	1	0	1	0	0	0	1	0	1
17277	Fri May 08 15:21:40 2009	27	14	5	117.50	Dinsdag	0	0	0	0	0	0	1	1	0	0	1	2
17277	Fri May 08 15:21:45 2009	27	15	4	117.48	Zenuwachtig	1	1	0	0	0	0	0	0	0	0	1	2
17277	Fri May 08 15:22:35 2009	29	1	4	117.49	Hoofdpijn	0	0	0	1	0	1	0	0	0	1	0	2
17277	Fri May 08 15:22:39 2009	29	2	4	117.48	Teneergeslagen	1	1	0	0	0	0	0	0	0	0	1	2
17277	Fri May 08 15:22:44 2009	29	3	4	117.50	Bang	1	1	0	0	0	0	0	0	0	0	1	2
17277	Fri May 08 15:22:48 2009	29	4	5	117.49	Woensdag	0	0	0	0	0	0	1	1	0	0	1	3
17277	Fri May 08 15:22:53 2009	29	5	5	117.48	Zenuwachtig	1	1	0	0	0	0	0	0	0	0	1	2
17277	Fri May 08 15:22:57 2009	29	6	4	117.48	Vlug geïrriteerd	1	1	0	0	0	0	0	0	0	0	1	2
17277	Fri May 08 15:23:02 2009	29	7	4	117.46	Buik- of maagkrampen	0	0	0	1	0	1	0	0	0	1	0	1
17277	Fri May 08 15:23:06 2009	29	8	5	117.48	Vermoeidheid	0	0	0	1	0	1	0	0	0	1	0	4
17277	Fri May 08 15:23:11 2009	29	9	4	117.43	Benauwd gevoel in en om de borst	0	0	0	1	0	1	0	0	0	1	0	2
17277	Fri May 08 15:23:15 2009	29	10	5	117.49	Donderdag	0	0	0	0	0	0	1	1	0	0	1	4
17277	Fri May 08 15:23:20 2009	29	11	5	117.50	Dinsdag	0	0	0	0	0	0	1	1	0	0	1	2
17277	Fri May 08 15:23:24 2009	29	12	7	117.50	Dinsdag	0	0	0	0	0	0	1	0	1	1	0	2
17277	Fri May 08 15:23:29 2009	29	13	4	117.48	Beschaamd	1	1	0	0	0	0	0	0	0	0	1	2
17277	Fri May 08 15:23:33 2009	29	14	5	117.49	Donderdag	0	0	0	0	0	0	1	0	1	1	0	4
17277	Fri May 08 15:23:38 2009	29	15	5	117.46	Bonzen van het hart	0	0	0	1	0	1	0	0	0	1	0	2
17277	Fri May 08 15:24:28 2009	31	1	4	117.50	Bang	1	1	0	0	0	0	0	0	0	0	1	1
17277	Fri May 08 15:24:33 2009	31	2	5	117.48	Zenuwachtig	1	1	0	0	0	0	0	0	0	0	1	2
17277	Fri May 08 15:24:37 2009	31	3	7	117.49	Hoofdpijn	0	0	0	1	0	1	0	0	0	1	0	1
17277	Fri May 08 15:24:42 2009	31	4	4	117.46	Bonzen van het hart	0	0	0	1	0	1	0	0	0	1	0	2
17277	Fri May 08 15:24:46 2009	31	5	5	117.50	Dinsdag	0	0	0	0	0	0	1	0	1	1	0	2
17277	Fri May 08 15:24:51 2009	31	6	5	117.46	Buik- of maagkrampen	0	0	0	1	0	1	0	0	0	1	0	1
17277	Fri May 08 15:24:55 2009	31	7	4	117.50	Dinsdag	0	0	0	0	0	0	1	1	0	0	1	2
17277	Fri May 08 15:25:00 2009	31	8	4	117.43	Benauwd gevoel in en om de borst	0	0	0	1	0	1	0	0	0	1	0	1
17277	Fri May 08 15:25:04 2009	31	9	5	117.48	Vermoeidheid	0	0	0	1	0	1	0	0	0	1	0	4
17277	Fri May 08 15:25:09 2009	31	10	5	117.48	Beschaamd	1	1	0	0	0	0	0	0	0	0	1	1
17277	Fri May 08 15:25:13 2009	31	11	4	117.49	Donderdag	0	0	0	0	0	0	1	0	1	1	0	4
17277	Fri May 08 15:25:18 2009	31	12	4	117.48	Vlug geïrriteerd	1	1	0	0	0	0	0	0	0	0	1	1
17277	Fri May 08 15:25:22 2009	31	13	5	117.49	Donderdag	0	0	0	0	0	0	1	1	0	0	1	4
17277	Fri May 08 15:25:27 2009	31	14	4	117.49	Woensdag	0	0	0	0	0	0	1	1	0	0	1	3
17277	Fri May 08 15:25:31 2009	31	15	4	117.48	Teneergeslagen	1	1	0	0	0	0	0	0	0	0	1	1
17277	Fri May 08 15:26:22 2009	33	1	4	117.50	Schuldig	1	0	1	0	0	0	0	0	0	1	0	1
17277	Fri May 08 15:26:26 2009	33	2	5	117.50	Angstig	1	0	1	0	0	0	0	0	0	1	0	1
17277	Fri May 08 15:26:31 2009	33	3	4	117.48	Duizeligheid	0	0	0	1	1	0	0	0	0	0	1	1
17277	Fri May 08 15:26:35 2009	33	4	4	117.48	Misselijkheid	0	0	0	1	1	0	0	0	0	0	1	1
17277	Fri May 08 15:26:40 2009	33	5	5	117.49	Maandag	0	0	0	0	0	0	1	0	1	1	0	1
17277	Fri May 08 15:26:44 2009	33	6	4	117.41	Onvoldoende diep kunnen doorademen	0	0	0	1	1	0	0	0	0	0	1	1
17277	Fri May 08 15:26:49 2009	33	7	4	117.50	Spierpijn	0	0	0	1	1	0	0	0	0	0	1	1
17277	Fri May 08 15:26:53 2009	33	8	5	117.49	Gespannen	1	0	1	0	0	0	0	0	0	1	0	2
17277	Fri May 08 15:26:58 2009	33	9	4	117.50	Vijandig	1	0	1	0	0	0	0	0	0	1	0	1
17277	Fri May 08 15:27:02 2009	33	10	4	117.49	Maandag	0	0	0	0	0	0	1	1	0	0	1	1
17277	Fri May 08 15:27:07 2009	33	11	4	117.49	Bedroefd	1	0	1	0	0	0	0	0	0	1	0	1
17277	Fri May 08 15:27:11 2009	33	12	5	117.48	Snelle hartslag	0	0	0	1	1	0	0	0	0	0	1	2
17277	Fri May 08 15:27:16 2009	33	13	4	117.50	Vrijdag	0	0	0	0	0	0	1	0	1	1	0	5
17277	Fri May 08 15:27:20 2009	33	14	4	117.49	Woensdag	0	0	0	0	0	0	1	0	1	1	0	3
17277	Fri May 08 15:27:25 2009	33	15	5	117.50	Vrijdag	0	0	0	0	0	0	1	1	0	0	1	5
17277	Fri May 08 15:28:15 2009	35	1	5	117.48	Misselijkheid	0	0	0	1	1	0	0	0	0	0	1	1
17277	Fri May 08 15:28:20 2009	35	2	4	117.50	Spierpijn	0	0	0	1	1	0	0	0	0	0	1	1
17277	Fri May 08 15:28:24 2009	35	3	4	117.49	Bedroefd	1	0	1	0	0	0	0	0	0	1	0	2
17277	Fri May 08 15:28:29 2009	35	4	5	117.50	Vrijdag	0	0	0	0	0	0	1	1	0	0	1	5
17277	Fri May 08 15:28:33 2009	35	5	4	117.48	Snelle hartslag	0	0	0	1	1	0	0	0	0	0	1	3
17277	Fri May 08 15:28:38 2009	35	6	4	117.49	Maandag	0	0	0	0	0	0	1	1	0	0	1	1
17277	Fri May 08 15:28:42 2009	35	7	5	117.49	Maandag	0	0	0	0	0	0	1	0	1	1	0	1
17277	Fri May 08 15:28:47 2009	35	8	5	117.50	Vrijdag	0	0	0	0	0	0	1	0	1	1	0	5
17277	Fri May 08 15:28:51 2009	35	9	4	117.49	Gespannen	1	0	1	0	0	0	0	0	0	1	0	2
17277	Fri May 08 15:28:56 2009	35	10	4	117.41	Onvoldoende diep kunnen doorademen	0	0	0	1	1	0	0	0	0	0	1	2
17277	Fri May 08 15:29:00 2009	35	11	5	117.50	Schuldig	1	0	1	0	0	0	0	0	0	1	0	1
17277	Fri May 08 15:29:05 2009	35	12	4	117.48	Duizeligheid	0	0	0	1	1	0	0	0	0	0	1	2
17277	Fri May 08 15:29:09 2009	35	13	4	117.50	Angstig	1	0	1	0	0	0	0	0	0	1	0	2
17277	Fri May 08 15:29:14 2009	35	14	4	117.50	Vijandig	1	0	1	0	0	0	0	0	0	1	0	2
17277	Fri May 08 15:29:18 2009	35	15	6	117.49	Woensdag	0	0	0	0	0	0	1	0	1	1	0	3
17277	Fri May 08 15:30:08 2009	37	1	4	117.50	Schuldig	1	0	1	0	0	0	0	0	0	1	0	1
17277	Fri May 08 15:30:13 2009	37	2	4	117.48	Duizeligheid	0	0	0	1	1	0	0	0	0	0	1	1
17277	Fri May 08 15:30:18 2009	37	3	4	117.50	Vrijdag	0	0	0	0	0	0	1	0	1	1	0	5
17277	Fri May 08 15:30:22 2009	37	4	5	117.49	Bedroefd	1	0	1	0	0	0	0	0	0	1	0	1
17277	Fri May 08 15:30:27 2009	37	5	4	117.49	Gespannen	1	0	1	0	0	0	0	0	0	1	0	2
17277	Fri May 08 15:30:31 2009	37	6	5	117.49	Maandag	0	0	0	0	0	0	1	1	0	0	1	1
17277	Fri May 08 15:30:36 2009	37	7	5	117.41	Onvoldoende diep kunnen doorademen	0	0	0	1	1	0	0	0	0	0	1	2
17277	Fri May 08 15:30:40 2009	37	8	5	117.49	Woensdag	0	0	0	0	0	0	1	0	1	1	0	3
17277	Fri May 08 15:30:45 2009	37	9	4	117.48	Misselijkheid	0	0	0	1	1	0	0	0	0	0	1	2
17277	Fri May 08 15:30:49 2009	37	10	4	117.50	Vijandig	1	0	1	0	0	0	0	0	0	1	0	1
17277	Fri May 08 15:30:54 2009	37	11	5	117.48	Snelle hartslag	0	0	0	1	1	0	0	0	0	0	1	2
17277	Fri May 08 15:30:58 2009	37	12	4	117.50	Spierpijn	0	0	0	1	1	0	0	0	0	0	1	1
17277	Fri May 08 15:31:03 2009	37	13	4	117.50	Angstig	1	0	1	0	0	0	0	0	0	1	0	1
17277	Fri May 08 15:31:07 2009	37	14	5	117.49	Maandag	0	0	0	0	0	0	1	0	1	1	0	1
17277	Fri May 08 15:31:12 2009	37	15	5	117.50	Vrijdag	0	0	0	0	0	0	1	1	0	0	1	5
17277	Fri May 08 15:34:11 2009	39	1	4	117.48	Teneergeslagen	1	1	0	0	0	0	0	0	0	0	1	1
17277	Fri May 08 15:34:16 2009	39	2	4	117.49	Woensdag	0	0	0	0	0	0	1	1	0	0	1	3
17277	Fri May 08 15:34:20 2009	39	3	4	117.49	Donderdag	0	0	0	0	0	0	1	0	1	1	0	4
17277	Fri May 08 15:34:25 2009	39	4	5	117.48	Vlug geïrriteerd	1	1	0	0	0	0	0	0	0	0	1	2
17277	Fri May 08 15:34:29 2009	39	5	5	117.50	Dinsdag	0	0	0	0	0	0	1	1	0	0	1	2
17277	Fri May 08 15:34:34 2009	39	6	4	117.50	Bang	1	1	0	0	0	0	0	0	0	0	1	1
17277	Fri May 08 15:34:38 2009	39	7	4	117.48	Vermoeidheid	0	0	0	1	0	1	0	0	0	1	0	4
17277	Fri May 08 15:34:43 2009	39	8	5	117.48	Beschaamd	1	1	0	0	0	0	0	0	0	0	1	1
17277	Fri May 08 15:34:47 2009	39	9	4	117.49	Hoofdpijn	0	0	0	1	0	1	0	0	0	1	0	1
17277	Fri May 08 15:34:52 2009	39	10	4	117.46	Buik- of maagkrampen	0	0	0	1	0	1	0	0	0	1	0	1
17277	Fri May 08 15:34:56 2009	39	11	5	117.49	Woensdag	0	0	0	0	0	0	1	0	1	1	0	3
17277	Fri May 08 15:35:01 2009	39	12	4	117.43	Benauwd gevoel in en om de borst	0	0	0	1	0	1	0	0	0	1	0	2
17277	Fri May 08 15:35:06 2009	39	13	4	117.46	Bonzen van het hart	0	0	0	1	0	1	0	0	0	1	0	2
17277	Fri May 08 15:35:10 2009	39	14	4	117.48	Zenuwachtig	1	1	0	0	0	0	0	0	0	0	1	2
17277	Fri May 08 15:35:15 2009	39	15	5	117.49	Maandag	0	0	0	0	0	0	1	1	0	0	1	1
17277	Fri May 08 15:36:05 2009	41	1	4	117.48	Zenuwachtig	1	1	0	0	0	0	0	0	0	0	1	2
17277	Fri May 08 15:36:09 2009	41	2	5	117.48	Beschaamd	1	1	0	0	0	0	0	0	0	0	1	1
17277	Fri May 08 15:36:14 2009	41	3	4	117.50	Dinsdag	0	0	0	0	0	0	1	1	0	0	1	2
17277	Fri May 08 15:36:18 2009	41	4	4	117.49	Hoofdpijn	0	0	0	1	0	1	0	0	0	1	0	2
17277	Fri May 08 15:36:23 2009	41	5	5	117.43	Benauwd gevoel in en om de borst	0	0	0	1	0	1	0	0	0	1	0	1
17277	Fri May 08 15:36:27 2009	41	6	5	117.49	Donderdag	0	0	0	0	0	0	1	0	1	1	0	4
17277	Fri May 08 15:36:32 2009	41	7	4	117.49	Woensdag	0	0	0	0	0	0	1	0	1	1	0	3
17277	Fri May 08 15:36:36 2009	41	8	5	117.49	Woensdag	0	0	0	0	0	0	1	1	0	0	1	3
17277	Fri May 08 15:36:41 2009	41	9	5	117.46	Buik- of maagkrampen	0	0	0	1	0	1	0	0	0	1	0	1
17277	Fri May 08 15:36:45 2009	41	10	4	117.48	Teneergeslagen	1	1	0	0	0	0	0	0	0	0	1	1
17277	Fri May 08 15:36:50 2009	41	11	4	117.46	Bonzen van het hart	0	0	0	1	0	1	0	0	0	1	0	1
17277	Fri May 08 15:36:54 2009	41	12	4	117.48	Vermoeidheid	0	0	0	1	0	1	0	0	0	1	0	4
17277	Fri May 08 15:36:59 2009	41	13	5	117.48	Vlug geïrriteerd	1	1	0	0	0	0	0	0	0	0	1	2
17277	Fri May 08 15:37:04 2009	41	14	4	117.50	Bang	1	1	0	0	0	0	0	0	0	0	1	1
17277	Fri May 08 15:37:08 2009	41	15	5	117.49	Maandag	0	0	0	0	0	0	1	1	0	0	1	1
17277	Fri May 08 15:37:58 2009	43	1	5	117.48	Teneergeslagen	1	1	0	0	0	0	0	0	0	0	1	1
17277	Fri May 08 15:38:03 2009	43	2	5	117.50	Dinsdag	0	0	0	0	0	0	1	1	0	0	1	2
17277	Fri May 08 15:38:07 2009	43	3	4	117.48	Beschaamd	1	1	0	0	0	0	0	0	0	0	1	1
17277	Fri May 08 15:38:12 2009	43	4	5	117.46	Buik- of maagkrampen	0	0	0	1	0	1	0	0	0	1	0	1
17277	Fri May 08 15:38:16 2009	43	5	4	117.43	Benauwd gevoel in en om de borst	0	0	0	1	0	1	0	0	0	1	0	3
17277	Fri May 08 15:38:21 2009	43	6	5	117.49	Woensdag	0	0	0	0	0	0	1	1	0	0	1	3
17277	Fri May 08 15:38:25 2009	43	7	5	117.49	Hoofdpijn	0	0	0	1	0	1	0	0	0	1	0	1
17277	Fri May 08 15:38:30 2009	43	8	4	117.48	Vlug geïrriteerd	1	1	0	0	0	0	0	0	0	0	1	2
17277	Fri May 08 15:38:34 2009	43	9	4	117.48	Zenuwachtig	1	1	0	0	0	0	0	0	0	0	1	2
17277	Fri May 08 15:38:39 2009	43	10	5	117.49	Woensdag	0	0	0	0	0	0	1	0	1	1	0	3
17277	Fri May 08 15:38:43 2009	43	11	5	117.49	Donderdag	0	0	0	0	0	0	1	0	1	1	0	4
17277	Fri May 08 15:38:48 2009	43	12	4	117.48	Vermoeidheid	0	0	0	1	0	1	0	0	0	1	0	4
17277	Fri May 08 15:38:53 2009	43	13	4	117.46	Bonzen van het hart	0	0	0	1	0	1	0	0	0	1	0	2
17277	Fri May 08 15:38:57 2009	43	14	5	117.50	Bang	1	1	0	0	0	0	0	0	0	0	1	2
17277	Fri May 08 15:39:02 2009	43	15	4	117.49	Maandag	0	0	0	0	0	0	1	1	0	0	1	1
17277	Fri May 08 15:39:52 2009	45	1	4	117.50	Schuldig	1	0	1	0	0	0	0	0	0	1	0	2
17277	Fri May 08 15:39:56 2009	45	2	4	117.48	Snelle hartslag	0	0	0	1	1	0	0	0	0	0	1	2
17277	Fri May 08 15:40:01 2009	45	3	5	117.48	Duizeligheid	0	0	0	1	1	0	0	0	0	0	1	2
17277	Fri May 08 15:40:05 2009	45	4	4	117.48	Misselijkheid	0	0	0	1	1	0	0	0	0	0	1	2
17277	Fri May 08 15:40:10 2009	45	5	5	117.49	Maandag	0	0	0	0	0	0	1	0	1	1	0	1
17277	Fri May 08 15:40:14 2009	45	6	4	117.41	Onvoldoende diep kunnen doorademen	0	0	0	1	1	0	0	0	0	0	1	2
17277	Fri May 08 15:40:19 2009	45	7	4	117.50	Spierpijn	0	0	0	1	1	0	0	0	0	0	1	1
17277	Fri May 08 15:40:23 2009	45	8	4	117.49	Bedroefd	1	0	1	0	0	0	0	0	0	1	0	2
17277	Fri May 08 15:40:28 2009	45	9	4	117.49	Gespannen	1	0	1	0	0	0	0	0	0	1	0	2
17277	Fri May 08 15:40:32 2009	45	10	5	117.50	Dinsdag	0	0	0	0	0	0	1	0	1	1	0	2
17277	Fri May 08 15:40:37 2009	45	11	4	117.50	Vrijdag	0	0	0	0	0	0	1	0	1	1	0	5
17277	Fri May 08 15:40:41 2009	45	12	5	117.49	Donderdag	0	0	0	0	0	0	1	1	0	0	1	4
17277	Fri May 08 15:40:46 2009	45	13	5	117.50	Vijandig	1	0	1	0	0	0	0	0	0	1	0	1
17277	Fri May 08 15:40:51 2009	45	14	4	117.50	Vrijdag	0	0	0	0	0	0	1	1	0	0	1	5
17277	Fri May 08 15:40:55 2009	45	15	4	117.50	Angstig	1	0	1	0	0	0	0	0	0	1	0	2
17277	Fri May 08 15:41:45 2009	47	1	4	117.48	Snelle hartslag	0	0	0	1	1	0	0	0	0	0	1	2
17277	Fri May 08 15:41:50 2009	47	2	5	117.50	Vrijdag	0	0	0	0	0	0	1	1	0	0	1	5
17277	Fri May 08 15:41:54 2009	47	3	5	117.50	Vrijdag	0	0	0	0	0	0	1	0	1	1	0	5
17277	Fri May 08 15:41:59 2009	47	4	4	117.49	Bedroefd	1	0	1	0	0	0	0	0	0	1	0	1
17277	Fri May 08 15:42:03 2009	47	5	5	117.50	Spierpijn	0	0	0	1	1	0	0	0	0	0	1	2
17277	Fri May 08 15:42:08 2009	47	6	5	117.41	Onvoldoende diep kunnen doorademen	0	0	0	1	1	0	0	0	0	0	1	1
17277	Fri May 08 15:42:12 2009	47	7	5	117.49	Donderdag	0	0	0	0	0	0	1	1	0	0	1	4
17277	Fri May 08 15:42:17 2009	47	8	4	117.48	Misselijkheid	0	0	0	1	1	0	0	0	0	0	1	1
17277	Fri May 08 15:42:21 2009	47	9	4	117.48	Duizeligheid	0	0	0	1	1	0	0	0	0	0	1	1
17277	Fri May 08 15:42:26 2009	47	10	5	117.49	Maandag	0	0	0	0	0	0	1	0	1	1	0	1
17277	Fri May 08 15:42:30 2009	47	11	4	117.50	Dinsdag	0	0	0	0	0	0	1	0	1	1	0	2
17277	Fri May 08 15:42:35 2009	47	12	4	117.50	Schuldig	1	0	1	0	0	0	0	0	0	1	0	1
17277	Fri May 08 15:42:39 2009	47	13	5	117.50	Angstig	1	0	1	0	0	0	0	0	0	1	0	1
17277	Fri May 08 15:42:44 2009	47	14	4	117.50	Vijandig	1	0	1	0	0	0	0	0	0	1	0	1
17277	Fri May 08 15:42:48 2009	47	15	4	117.49	Gespannen	1	0	1	0	0	0	0	0	0	1	0	1
17277	Fri May 08 15:43:39 2009	49	1	4	117.48	Duizeligheid	0	0	0	1	1	0	0	0	0	0	1	1
17277	Fri May 08 15:43:43 2009	49	2	5	117.50	Vrijdag	0	0	0	0	0	0	1	1	0	0	1	5
17277	Fri May 08 15:43:48 2009	49	3	5	117.49	Donderdag	0	0	0	0	0	0	1	1	0	0	1	4
17277	Fri May 08 15:43:52 2009	49	4	4	117.48	Snelle hartslag	0	0	0	1	1	0	0	0	0	0	1	1
17277	Fri May 08 15:43:57 2009	49	5	4	117.50	Angstig	1	0	1	0	0	0	0	0	0	1	0	1
17277	Fri May 08 15:44:01 2009	49	6	4	117.49	Gespannen	1	0	1	0	0	0	0	0	0	1	0	2
17277	Fri May 08 15:44:06 2009	49	7	5	117.41	Onvoldoende diep kunnen doorademen	0	0	0	1	1	0	0	0	0	0	1	1
17277	Fri May 08 15:44:10 2009	49	8	4	117.50	Schuldig	1	0	1	0	0	0	0	0	0	1	0	1
17277	Fri May 08 15:44:15 2009	49	9	5	117.50	Dinsdag	0	0	0	0	0	0	1	0	1	1	0	2
17277	Fri May 08 15:44:19 2009	49	10	5	117.50	Vrijdag	0	0	0	0	0	0	1	0	1	1	0	5
17277	Fri May 08 15:44:24 2009	49	11	4	117.50	Spierpijn	0	0	0	1	1	0	0	0	0	0	1	2
17277	Fri May 08 15:44:28 2009	49	12	5	117.49	Maandag	0	0	0	0	0	0	1	0	1	1	0	1
17277	Fri May 08 15:44:33 2009	49	13	5	117.49	Bedroefd	1	0	1	0	0	0	0	0	0	1	0	1
17277	Fri May 08 15:44:37 2009	49	14	5	117.48	Misselijkheid	0	0	0	1	1	0	0	0	0	0	1	1
17277	Fri May 08 15:44:42 2009	49	15	4	117.50	Vijandig	1	0	1	0	0	0	0	0	0	1	0	1
17277	Fri May 08 15:47:30 2009	51	1	4	117.50	Vrijdag	0	0	0	0	0	0	1	0	1	1	0	5
17277	Fri May 08 15:47:34 2009	51	2	5	117.46	Bonzen van het hart	0	0	0	1	0	1	0	0	0	1	0	1
17277	Fri May 08 15:47:39 2009	51	3	4	117.50	Dinsdag	0	0	0	0	0	0	1	1	0	0	1	2
17277	Fri May 08 15:47:43 2009	51	4	4	117.49	Hoofdpijn	0	0	0	1	0	1	0	0	0	1	0	2
17277	Fri May 08 15:47:48 2009	51	5	5	117.50	Dinsdag	0	0	0	0	0	0	1	0	1	1	0	2
17277	Fri May 08 15:47:52 2009	51	6	4	117.48	Vermoeidheid	0	0	0	1	0	1	0	0	0	1	0	4
17277	Fri May 08 15:47:57 2009	51	7	5	117.49	Maandag	0	0	0	0	0	0	1	1	0	0	1	1
17277	Fri May 08 15:48:01 2009	51	8	5	117.48	Zenuwachtig	1	1	0	0	0	0	0	0	0	0	1	2
17277	Fri May 08 15:48:06 2009	51	9	5	117.48	Teneergeslagen	1	1	0	0	0	0	0	0	0	0	1	1
17277	Fri May 08 15:48:10 2009	51	10	4	117.46	Buik- of maagkrampen	0	0	0	1	0	1	0	0	0	1	0	1
17277	Fri May 08 15:48:15 2009	51	11	4	117.48	Beschaamd	1	1	0	0	0	0	0	0	0	0	1	1
17277	Fri May 08 15:48:19 2009	51	12	5	117.43	Benauwd gevoel in en om de borst	0	0	0	1	0	1	0	0	0	1	0	1
17277	Fri May 08 15:48:24 2009	51	13	4	117.49	Woensdag	0	0	0	0	0	0	1	0	1	1	0	3
17277	Fri May 08 15:48:28 2009	51	14	4	117.50	Bang	1	1	0	0	0	0	0	0	0	0	1	1
17277	Fri May 08 15:48:33 2009	51	15	4	117.48	Vlug geïrriteerd	1	1	0	0	0	0	0	0	0	0	1	3
17277	Fri May 08 15:49:23 2009	53	1	4	117.50	Vrijdag	0	0	0	0	0	0	1	0	1	1	0	5
17277	Fri May 08 15:49:27 2009	53	2	5	117.49	Hoofdpijn	0	0	0	1	0	1	0	0	0	1	0	2
17277	Fri May 08 15:49:32 2009	53	3	5	117.49	Woensdag	0	0	0	0	0	0	1	0	1	1	0	3
17277	Fri May 08 15:49:37 2009	53	4	4	117.48	Zenuwachtig	1	1	0	0	0	0	0	0	0	0	1	3
17277	Fri May 08 15:49:41 2009	53	5	5	117.46	Buik- of maagkrampen	0	0	0	1	0	1	0	0	0	1	0	1
17277	Fri May 08 15:49:46 2009	53	6	4	117.46	Bonzen van het hart	0	0	0	1	0	1	0	0	0	1	0	2
17277	Fri May 08 15:49:50 2009	53	7	4	117.48	Vermoeidheid	0	0	0	1	0	1	0	0	0	1	0	4
17277	Fri May 08 15:49:55 2009	53	8	5	117.48	Teneergeslagen	1	1	0	0	0	0	0	0	0	0	1	1
17277	Fri May 08 15:49:59 2009	53	9	5	117.48	Vlug geïrriteerd	1	1	0	0	0	0	0	0	0	0	1	3
17277	Fri May 08 15:50:04 2009	53	10	4	117.50	Dinsdag	0	0	0	0	0	0	1	0	1	1	0	2
17277	Fri May 08 15:50:08 2009	53	11	4	117.50	Dinsdag	0	0	0	0	0	0	1	1	0	0	1	2
17277	Fri May 08 15:50:13 2009	53	12	5	117.43	Benauwd gevoel in en om de borst	0	0	0	1	0	1	0	0	0	1	0	3
17277	Fri May 08 15:50:17 2009	53	13	4	117.50	Bang	1	1	0	0	0	0	0	0	0	0	1	2
17277	Fri May 08 15:50:22 2009	53	14	4	117.48	Beschaamd	1	1	0	0	0	0	0	0	0	0	1	1
17277	Fri May 08 15:50:26 2009	53	15	5	117.49	Maandag	0	0	0	0	0	0	1	1	0	0	1	1
17277	Fri May 08 15:51:16 2009	55	1	4	117.48	Beschaamd	1	1	0	0	0	0	0	0	0	0	1	1
17277	Fri May 08 15:51:21 2009	55	2	5	117.50	Dinsdag	0	0	0	0	0	0	1	0	1	1	0	2
17277	Fri May 08 15:51:25 2009	55	3	5	117.46	Buik- of maagkrampen	0	0	0	1	0	1	0	0	0	1	0	1
17277	Fri May 08 15:51:30 2009	55	4	4	117.50	Vrijdag	0	0	0	0	0	0	1	0	1	1	0	5
17277	Fri May 08 15:51:35 2009	55	5	4	117.50	Dinsdag	0	0	0	0	0	0	1	1	0	0	1	2
17277	Fri May 08 15:51:39 2009	55	6	5	117.48	Vermoeidheid	0	0	0	1	0	1	0	0	0	1	0	4
17277	Fri May 08 15:51:44 2009	55	7	5	117.46	Bonzen van het hart	0	0	0	1	0	1	0	0	0	1	0	2
17277	Fri May 08 15:51:48 2009	55	8	2	117.48	Teneergeslagen	1	1	0	0	0	0	0	0	0	0	1	1
17277	Fri May 08 15:51:53 2009	55	9	4	117.49	Hoofdpijn	0	0	0	1	0	1	0	0	0	1	0	2
17277	Fri May 08 15:51:57 2009	55	10	5	117.49	Woensdag	0	0	0	0	0	0	1	0	1	1	0	3
17277	Fri May 08 15:52:02 2009	55	11	4	117.43	Benauwd gevoel in en om de borst	0	0	0	1	0	1	0	0	0	1	0	1
17277	Fri May 08 15:52:06 2009	55	12	4	117.49	Maandag	0	0	0	0	0	0	1	1	0	0	1	1
17277	Fri May 08 15:52:11 2009	55	13	4	117.50	Bang	1	1	0	0	0	0	0	0	0	0	1	1
17277	Fri May 08 15:52:15 2009	55	14	7	117.48	Zenuwachtig	1	1	0	0	0	0	0	0	0	0	1	3
17277	Fri May 08 15:52:20 2009	55	15	4	117.48	Vlug geïrriteerd	1	1	0	0	0	0	0	0	0	0	1	3
17277	Fri May 08 15:53:10 2009	57	1	5	117.49	Donderdag	0	0	0	0	0	0	1	0	1	1	0	4
17277	Fri May 08 15:53:14 2009	57	2	4	117.48	Misselijkheid	0	0	0	1	1	0	0	0	0	0	1	1
17277	Fri May 08 15:53:19 2009	57	3	4	117.49	Woensdag	0	0	0	0	0	0	1	1	0	0	1	3
17277	Fri May 08 15:53:24 2009	57	4	4	117.48	Snelle hartslag	0	0	0	1	1	0	0	0	0	0	1	1
17277	Fri May 08 15:53:28 2009	57	5	5	117.48	Duizeligheid	0	0	0	1	1	0	0	0	0	0	1	1
17277	Fri May 08 15:53:33 2009	57	6	4	117.49	Gespannen	1	0	1	0	0	0	0	0	0	1	0	3
17277	Fri May 08 15:53:37 2009	57	7	4	117.50	Vijandig	1	0	1	0	0	0	0	0	0	1	0	1
17277	Fri May 08 15:53:42 2009	57	8	5	117.41	Onvoldoende diep kunnen doorademen	0	0	0	1	1	0	0	0	0	0	1	1
17277	Fri May 08 15:53:46 2009	57	9	4	117.50	Angstig	1	0	1	0	0	0	0	0	0	1	0	1
17277	Fri May 08 15:53:51 2009	57	10	4	117.50	Schuldig	1	0	1	0	0	0	0	0	0	1	0	1
17277	Fri May 08 15:53:55 2009	57	11	5	117.50	Vrijdag	0	0	0	0	0	0	1	1	0	0	1	5
17277	Fri May 08 15:54:00 2009	57	12	5	117.50	Spierpijn	0	0	0	1	1	0	0	0	0	0	1	2
17277	Fri May 08 15:54:04 2009	57	13	4	117.49	Donderdag	0	0	0	0	0	0	1	1	0	0	1	4
17277	Fri May 08 15:54:09 2009	57	14	5	117.49	Maandag	0	0	0	0	0	0	1	0	1	1	0	1
17277	Fri May 08 15:54:13 2009	57	15	5	117.49	Bedroefd	1	0	1	0	0	0	0	0	0	1	0	1
17277	Fri May 08 15:55:03 2009	59	1	4	117.49	Donderdag	0	0	0	0	0	0	1	1	0	0	1	4
17277	Fri May 08 15:55:08 2009	59	2	4	117.50	Angstig	1	0	1	0	0	0	0	0	0	1	0	1
17277	Fri May 08 15:55:12 2009	59	3	5	117.49	Woensdag	0	0	0	0	0	0	1	1	0	0	1	3
17277	Fri May 08 15:55:17 2009	59	4	4	117.50	Schuldig	1	0	1	0	0	0	0	0	0	1	0	1
17277	Fri May 08 15:55:22 2009	59	5	4	117.50	Spierpijn	0	0	0	1	1	0	0	0	0	0	1	2
17277	Fri May 08 15:55:26 2009	59	6	5	117.49	Donderdag	0	0	0	0	0	0	1	0	1	1	0	4
17277	Fri May 08 15:55:31 2009	59	7	4	117.50	Vrijdag	0	0	0	0	0	0	1	1	0	0	1	5
17277	Fri May 08 15:55:35 2009	59	8	4	117.48	Duizeligheid	0	0	0	1	1	0	0	0	0	0	1	1
17277	Fri May 08 15:55:40 2009	59	9	4	117.49	Gespannen	1	0	1	0	0	0	0	0	0	1	0	3
17277	Fri May 08 15:55:44 2009	59	10	5	117.49	Bedroefd	1	0	1	0	0	0	0	0	0	1	0	2
17277	Fri May 08 15:55:49 2009	59	11	4	117.48	Misselijkheid	0	0	0	1	1	0	0	0	0	0	1	1
17277	Fri May 08 15:55:53 2009	59	12	4	117.41	Onvoldoende diep kunnen doorademen	0	0	0	1	1	0	0	0	0	0	1	2
17277	Fri May 08 15:55:58 2009	59	13	5	117.49	Maandag	0	0	0	0	0	0	1	0	1	1	0	1
17277	Fri May 08 15:56:02 2009	59	14	4	117.48	Snelle hartslag	0	0	0	1	1	0	0	0	0	0	1	1
17277	Fri May 08 15:56:07 2009	59	15	4	117.50	Vijandig	1	0	1	0	0	0	0	0	0	1	0	1
17277	Fri May 08 15:56:57 2009	61	1	7	117.48	Snelle hartslag	0	0	0	1	1	0	0	0	0	0	1	1
17277	Fri May 08 15:57:01 2009	61	2	4	117.49	Maandag	0	0	0	0	0	0	1	0	1	1	0	1
17277	Fri May 08 15:57:06 2009	61	3	4	117.50	Schuldig	1	0	1	0	0	0	0	0	0	1	0	1
17277	Fri May 08 15:57:10 2009	61	4	5	117.50	Spierpijn	0	0	0	1	1	0	0	0	0	0	1	2
17277	Fri May 08 15:57:15 2009	61	5	4	117.50	Angstig	1	0	1	0	0	0	0	0	0	1	0	1
17277	Fri May 08 15:57:20 2009	61	6	4	117.48	Misselijkheid	0	0	0	1	1	0	0	0	0	0	1	1
17277	Fri May 08 15:57:24 2009	61	7	5	117.49	Donderdag	0	0	0	0	0	0	1	0	1	1	0	4
17277	Fri May 08 15:57:29 2009	61	8	5	117.48	Duizeligheid	0	0	0	1	1	0	0	0	0	0	1	1
17277	Fri May 08 15:57:33 2009	61	9	4	117.49	Donderdag	0	0	0	0	0	0	1	1	0	0	1	4
17277	Fri May 08 15:57:38 2009	61	10	5	117.50	Vrijdag	0	0	0	0	0	0	1	1	0	0	1	5
17277	Fri May 08 15:57:42 2009	61	11	5	117.41	Onvoldoende diep kunnen doorademen	0	0	0	1	1	0	0	0	0	0	1	1
17277	Fri May 08 15:57:47 2009	61	12	4	117.49	Gespannen	1	0	1	0	0	0	0	0	0	1	0	1
17277	Fri May 08 15:57:51 2009	61	13	4	117.50	Vijandig	1	0	1	0	0	0	0	0	0	1	0	1
17277	Fri May 08 15:57:56 2009	61	14	5	117.49	Woensdag	0	0	0	0	0	0	1	1	0	0	1	3
17277	Fri May 08 15:58:00 2009	61	15	4	117.49	Bedroefd	1	0	1	0	0	0	0	0	0	1	0	1
17277	Fri May 08 16:00:28 2009	63	1	4	117.50	Dinsdag	0	0	0	0	0	0	1	0	1	1	0	2
17277	Fri May 08 16:00:33 2009	63	2	5	117.49	Maandag	0	0	0	0	0	0	1	0	1	1	0	1
17277	Fri May 08 16:00:37 2009	63	3	4	117.49	Maandag	0	0	0	0	0	0	1	1	0	0	1	1
17277	Fri May 08 16:00:42 2009	63	4	4	117.41	Onvoldoende diep kunnen doorademen	0	0	0	1	1	0	0	0	0	0	1	1
17277	Fri May 08 16:00:46 2009	63	5	5	117.50	Bang	1	1	0	0	0	0	0	0	0	0	1	1
17277	Fri May 08 16:00:51 2009	63	6	4	117.48	Zenuwachtig	1	1	0	0	0	0	0	0	0	0	1	3
17277	Fri May 08 16:00:55 2009	63	7	4	117.49	Woensdag	0	0	0	0	0	0	1	0	1	1	0	3
17277	Fri May 08 16:01:00 2009	63	8	5	117.49	Donderdag	0	0	0	0	0	0	1	1	0	0	1	4
17277	Fri May 08 16:01:04 2009	63	9	5	117.48	Duizeligheid	0	0	0	1	1	0	0	0	0	0	1	1
17277	Fri May 08 16:01:09 2009	63	10	4	117.48	Teneergeslagen	1	1	0	0	0	0	0	0	0	0	1	1
17277	Fri May 08 16:01:13 2009	63	11	5	117.48	Snelle hartslag	0	0	0	1	1	0	0	0	0	0	1	1
17277	Fri May 08 16:01:18 2009	63	12	5	117.48	Misselijkheid	0	0	0	1	1	0	0	0	0	0	1	1
17277	Fri May 08 16:01:22 2009	63	13	4	117.48	Beschaamd	1	1	0	0	0	0	0	0	0	0	1	1
17277	Fri May 08 16:01:27 2009	63	14	4	117.50	Spierpijn	0	0	0	1	1	0	0	0	0	0	1	1
17277	Fri May 08 16:01:32 2009	63	15	5	117.48	Vlug geïrriteerd	1	1	0	0	0	0	0	0	0	0	1	3
17277	Fri May 08 16:02:22 2009	65	1	4	117.48	Misselijkheid	0	0	0	1	1	0	0	0	0	0	1	1
17277	Fri May 08 16:02:26 2009	65	2	4	117.49	Donderdag	0	0	0	0	0	0	1	1	0	0	1	4
17277	Fri May 08 16:02:31 2009	65	3	4	117.48	Beschaamd	1	1	0	0	0	0	0	0	0	0	1	1
17277	Fri May 08 16:02:35 2009	65	4	5	117.41	Onvoldoende diep kunnen doorademen	0	0	0	1	1	0	0	0	0	0	1	1
17277	Fri May 08 16:02:40 2009	65	5	4	117.48	Snelle hartslag	0	0	0	1	1	0	0	0	0	0	1	1
17277	Fri May 08 16:02:44 2009	65	6	4	117.50	Dinsdag	0	0	0	0	0	0	1	0	1	1	0	2
17277	Fri May 08 16:02:49 2009	65	7	5	117.48	Vlug geïrriteerd	1	1	0	0	0	0	0	0	0	0	1	3
17277	Fri May 08 16:02:53 2009	65	8	5	117.48	Teneergeslagen	1	1	0	0	0	0	0	0	0	0	1	1
17277	Fri May 08 16:02:58 2009	65	9	4	117.49	Woensdag	0	0	0	0	0	0	1	0	1	1	0	3
17277	Fri May 08 16:03:02 2009	65	10	4	117.50	Bang	1	1	0	0	0	0	0	0	0	0	1	1
17277	Fri May 08 16:03:07 2009	65	11	5	117.48	Duizeligheid	0	0	0	1	1	0	0	0	0	0	1	1
17277	Fri May 08 16:03:11 2009	65	12	5	117.49	Maandag	0	0	0	0	0	0	1	1	0	0	1	1
17277	Fri May 08 16:03:16 2009	65	13	4	117.50	Spierpijn	0	0	0	1	1	0	0	0	0	0	1	2
17277	Fri May 08 16:03:21 2009	65	14	5	117.49	Maandag	0	0	0	0	0	0	1	0	1	1	0	1
17277	Fri May 08 16:03:25 2009	65	15	5	117.48	Zenuwachtig	1	1	0	0	0	0	0	0	0	0	1	4
17277	Fri May 08 16:04:15 2009	67	1	4	117.41	Onvoldoende diep kunnen doorademen	0	0	0	1	1	0	0	0	0	0	1	2
17277	Fri May 08 16:04:20 2009	67	2	5	117.49	Maandag	0	0	0	0	0	0	1	1	0	0	1	1
17277	Fri May 08 16:04:24 2009	67	3	4	117.48	Beschaamd	1	1	0	0	0	0	0	0	0	0	1	1
17277	Fri May 08 16:04:29 2009	67	4	4	117.50	Dinsdag	0	0	0	0	0	0	1	0	1	1	0	2
17277	Fri May 08 16:04:33 2009	67	5	5	117.49	Woensdag	0	0	0	0	0	0	1	0	1	1	0	3
17277	Fri May 08 16:04:38 2009	67	6	5	117.50	Bang	1	1	0	0	0	0	0	0	0	0	1	1
17277	Fri May 08 16:04:42 2009	67	7	5	117.49	Maandag	0	0	0	0	0	0	1	0	1	1	0	1
17277	Fri May 08 16:04:47 2009	67	8	4	117.48	Duizeligheid	0	0	0	1	1	0	0	0	0	0	1	1
17277	Fri May 08 16:04:51 2009	67	9	4	117.48	Teneergeslagen	1	1	0	0	0	0	0	0	0	0	1	2
17277	Fri May 08 16:04:56 2009	67	10	4	117.50	Spierpijn	0	0	0	1	1	0	0	0	0	0	1	3
17277	Fri May 08 16:05:00 2009	67	11	4	117.48	Misselijkheid	0	0	0	1	1	0	0	0	0	0	1	1
17277	Fri May 08 16:05:05 2009	67	12	4	117.48	Snelle hartslag	0	0	0	1	1	0	0	0	0	0	1	4
17277	Fri May 08 16:05:09 2009	67	13	4	117.48	Vlug geïrriteerd	1	1	0	0	0	0	0	0	0	0	1	4
17277	Fri May 08 16:05:14 2009	67	14	5	117.49	Donderdag	0	0	0	0	0	0	1	1	0	0	1	4
17277	Fri May 08 16:05:19 2009	67	15	4	117.48	Zenuwachtig	1	1	0	0	0	0	0	0	0	0	1	5
17277	Fri May 08 16:06:09 2009	69	1	5	117.50	Dinsdag	0	0	0	0	0	0	1	1	0	0	1	2
17277	Fri May 08 16:06:13 2009	69	2	4	117.43	Benauwd gevoel in en om de borst	0	0	0	1	0	1	0	0	0	1	0	3
17277	Fri May 08 16:06:18 2009	69	3	4	117.46	Bonzen van het hart	0	0	0	1	0	1	0	0	0	1	0	3
17277	Fri May 08 16:06:22 2009	69	4	4	117.50	Schuldig	1	0	1	0	0	0	0	0	0	1	0	1
17277	Fri May 08 16:06:27 2009	69	5	5	117.49	Woensdag	0	0	0	0	0	0	1	1	0	0	1	3
17277	Fri May 08 16:06:31 2009	69	6	4	117.50	Vrijdag	0	0	0	0	0	0	1	0	1	1	0	5
17277	Fri May 08 16:06:36 2009	69	7	5	117.49	Donderdag	0	0	0	0	0	0	1	0	1	1	0	4
17277	Fri May 08 16:06:40 2009	69	8	5	117.46	Buik- of maagkrampen	0	0	0	1	0	1	0	0	0	1	0	1
17277	Fri May 08 16:06:45 2009	69	9	4	117.50	Vrijdag	0	0	0	0	0	0	1	1	0	0	1	5
17277	Fri May 08 16:06:49 2009	69	10	4	117.50	Vijandig	1	0	1	0	0	0	0	0	0	1	0	1
17277	Fri May 08 16:06:54 2009	69	11	4	117.49	Hoofdpijn	0	0	0	1	0	1	0	0	0	1	0	3
17277	Fri May 08 16:06:58 2009	69	12	5	117.48	Vermoeidheid	0	0	0	1	0	1	0	0	0	1	0	4
17277	Fri May 08 16:07:03 2009	69	13	4	117.49	Bedroefd	1	0	1	0	0	0	0	0	0	1	0	2
17277	Fri May 08 16:07:07 2009	69	14	4	117.50	Angstig	1	0	1	0	0	0	0	0	0	1	0	2
17277	Fri May 08 16:07:12 2009	69	15	5	117.49	Gespannen	1	0	1	0	0	0	0	0	0	1	0	5
17277	Fri May 08 16:08:02 2009	71	1	4	117.50	Vijandig	1	0	1	0	0	0	0	0	0	1	0	1
17277	Fri May 08 16:08:07 2009	71	2	5	117.50	Vrijdag	0	0	0	0	0	0	1	1	0	0	1	5
17277	Fri May 08 16:08:11 2009	71	3	5	117.49	Hoofdpijn	0	0	0	1	0	1	0	0	0	1	0	2
17277	Fri May 08 16:08:16 2009	71	4	4	117.49	Gespannen	1	0	1	0	0	0	0	0	0	1	0	4
17277	Fri May 08 16:08:20 2009	71	5	4	117.46	Buik- of maagkrampen	0	0	0	1	0	1	0	0	0	1	0	1
17277	Fri May 08 16:08:25 2009	71	6	5	117.49	Woensdag	0	0	0	0	0	0	1	1	0	0	1	3
17277	Fri May 08 16:08:29 2009	71	7	4	117.43	Benauwd gevoel in en om de borst	0	0	0	1	0	1	0	0	0	1	0	1
17277	Fri May 08 16:08:34 2009	71	8	6	117.50	Dinsdag	0	0	0	0	0	0	1	1	0	0	1	2
17277	Fri May 08 16:08:38 2009	71	9	4	117.46	Bonzen van het hart	0	0	0	1	0	1	0	0	0	1	0	3
17277	Fri May 08 16:08:43 2009	71	10	5	117.49	Bedroefd	1	0	1	0	0	0	0	0	0	1	0	1
17277	Fri May 08 16:08:47 2009	71	11	4	117.50	Angstig	1	0	1	0	0	0	0	0	0	1	0	2
17277	Fri May 08 16:08:52 2009	71	12	4	117.50	Schuldig	1	0	1	0	0	0	0	0	0	1	0	1
17277	Fri May 08 16:08:56 2009	71	13	5	117.48	Vermoeidheid	0	0	0	1	0	1	0	0	0	1	0	4
17277	Fri May 08 16:09:01 2009	71	14	4	117.49	Donderdag	0	0	0	0	0	0	1	0	1	1	0	4
17277	Fri May 08 16:09:06 2009	71	15	4	117.50	Vrijdag	0	0	0	0	0	0	1	0	1	1	0	5
17277	Fri May 08 16:09:56 2009	73	1	5	117.50	Angstig	1	0	1	0	0	0	0	0	0	1	0	1
17277	Fri May 08 16:10:00 2009	73	2	4	117.50	Schuldig	1	0	1	0	0	0	0	0	0	1	0	1
17277	Fri May 08 16:10:05 2009	73	3	5	117.50	Dinsdag	0	0	0	0	0	0	1	1	0	0	1	2
17277	Fri May 08 16:10:09 2009	73	4	5	117.46	Buik- of maagkrampen	0	0	0	1	0	1	0	0	0	1	0	1
17277	Fri May 08 16:10:14 2009	73	5	4	117.49	Bedroefd	1	0	1	0	0	0	0	0	0	1	0	1
17277	Fri May 08 16:10:18 2009	73	6	4	117.43	Benauwd gevoel in en om de borst	0	0	0	1	0	1	0	0	0	1	0	1
17277	Fri May 08 16:10:23 2009	73	7	5	117.50	Vrijdag	0	0	0	0	0	0	1	1	0	0	1	5
17277	Fri May 08 16:10:27 2009	73	8	5	117.50	Vijandig	1	0	1	0	0	0	0	0	0	1	0	1
17277	Fri May 08 16:10:32 2009	73	9	4	117.49	Donderdag	0	0	0	0	0	0	1	0	1	1	0	4
17277	Fri May 08 16:10:36 2009	73	10	4	117.49	Gespannen	1	0	1	0	0	0	0	0	0	1	0	3
17277	Fri May 08 16:10:41 2009	73	11	5	117.49	Woensdag	0	0	0	0	0	0	1	1	0	0	1	3
17277	Fri May 08 16:10:45 2009	73	12	4	117.46	Bonzen van het hart	0	0	0	1	0	1	0	0	0	1	0	3
17277	Fri May 08 16:10:50 2009	73	13	4	117.48	Vermoeidheid	0	0	0	1	0	1	0	0	0	1	0	4
17277	Fri May 08 16:10:54 2009	73	14	5	117.50	Vrijdag	0	0	0	0	0	0	1	0	1	1	0	5
17277	Fri May 08 16:10:59 2009	73	15	7	117.49	Hoofdpijn	0	0	0	1	0	1	0	0	0	1	0	2
