# Supplementary material for: Unraveling the Relationship between Trait Negative Affectivity and Habitual Symptom Reporting
Source: PLoS One. 2015 Jan 20;10(1):e0115748. doi: 10.1371/journal.pone.0115748 (PMC4300148; doi:10.1371/journal.pone.0115748)
Supplement: S1 File — Data S1, Contains the raw data of the high NA-high HSR participants. Data S2, Contains the raw data of the high NA-low HSR participants. Data S3, Contains the raw data of the low NA-low HSR participants. (ZIP) [file pone.0115748.s001.zip › Data S1/StC_3_C_EXP1_144344_results.xls]

## Sheet: StC_3_C_EXP1_144344_results
version	timestamp	block number	trial number	lost msec	free VRAM	trial contents	vraagA	vraagA_2	vraagA_1	vraagB	vraagB_2	vraagB_1	vraagC	vraagC_2	vraagC_1	deel1	deel2	value
17277	Mon Dec 07 11:49:08 2009	3	1	5	117.49	Woensdag	0	0	0	0	0	0	1	1	0	0	1	3
17277	Mon Dec 07 11:49:12 2009	3	2	4	117.50	Vijandig	1	0	1	0	0	0	0	0	0	1	0	1
17277	Mon Dec 07 11:49:17 2009	3	3	4	117.49	Woensdag	0	0	0	0	0	0	1	0	1	1	0	3
17277	Mon Dec 07 11:49:21 2009	3	4	5	117.50	Vrijdag	0	0	0	0	0	0	1	0	1	1	0	5
17277	Mon Dec 07 11:49:26 2009	3	5	5	117.41	Onvoldoende diep kunnen doorademen	0	0	0	1	1	0	0	0	0	0	1	1
17277	Mon Dec 07 11:49:30 2009	3	6	4	117.50	Angstig	1	0	1	0	0	0	0	0	0	1	0	1
17277	Mon Dec 07 11:49:35 2009	3	7	4	117.48	Duizeligheid	0	0	0	1	1	0	0	0	0	0	1	1
17277	Mon Dec 07 11:49:39 2009	3	8	5	117.49	Gespannen	1	0	1	0	0	0	0	0	0	1	0	1
17277	Mon Dec 07 11:49:44 2009	3	9	4	117.50	Spierpijn	0	0	0	1	1	0	0	0	0	0	1	1
17277	Mon Dec 07 11:49:48 2009	3	10	4	117.50	Schuldig	1	0	1	0	0	0	0	0	0	1	0	1
17277	Mon Dec 07 11:49:53 2009	3	11	5	117.48	Snelle hartslag	0	0	0	1	1	0	0	0	0	0	1	1
17277	Mon Dec 07 11:49:57 2009	3	12	4	117.49	Bedroefd	1	0	1	0	0	0	0	0	0	1	0	1
17277	Mon Dec 07 11:50:02 2009	3	13	5	117.50	Vrijdag	0	0	0	0	0	0	1	1	0	0	1	5
17277	Mon Dec 07 11:50:06 2009	3	14	4	117.48	Misselijkheid	0	0	0	1	1	0	0	0	0	0	1	1
17277	Mon Dec 07 11:50:11 2009	3	15	5	117.49	Donderdag	0	0	0	0	0	0	1	1	0	0	1	4
17277	Mon Dec 07 11:51:01 2009	5	1	4	117.48	Snelle hartslag	0	0	0	1	1	0	0	0	0	0	1	1
17277	Mon Dec 07 11:51:06 2009	5	2	4	117.50	Angstig	1	0	1	0	0	0	0	0	0	1	0	2
17277	Mon Dec 07 11:51:10 2009	5	3	5	117.50	Vijandig	1	0	1	0	0	0	0	0	0	1	0	1
17277	Mon Dec 07 11:51:15 2009	5	4	4	117.50	Vrijdag	0	0	0	0	0	0	1	1	0	0	1	5
17277	Mon Dec 07 11:51:19 2009	5	5	4	117.49	Bedroefd	1	0	1	0	0	0	0	0	0	1	0	1
17277	Mon Dec 07 11:51:24 2009	5	6	4	117.50	Spierpijn	0	0	0	1	1	0	0	0	0	0	1	1
17277	Mon Dec 07 11:51:28 2009	5	7	5	117.49	Woensdag	0	0	0	0	0	0	1	1	0	0	1	3
17277	Mon Dec 07 11:51:33 2009	5	8	4	117.50	Vrijdag	0	0	0	0	0	0	1	0	1	1	0	5
17277	Mon Dec 07 11:51:37 2009	5	9	4	117.50	Schuldig	1	0	1	0	0	0	0	0	0	1	0	1
17277	Mon Dec 07 11:51:42 2009	5	10	5	117.41	Onvoldoende diep kunnen doorademen	0	0	0	1	1	0	0	0	0	0	1	1
17277	Mon Dec 07 11:51:46 2009	5	11	4	117.48	Duizeligheid	0	0	0	1	1	0	0	0	0	0	1	1
17277	Mon Dec 07 11:51:51 2009	5	12	4	117.49	Gespannen	1	0	1	0	0	0	0	0	0	1	0	1
17277	Mon Dec 07 11:51:55 2009	5	13	5	117.49	Woensdag	0	0	0	0	0	0	1	0	1	1	0	3
17277	Mon Dec 07 11:52:00 2009	5	14	5	117.48	Misselijkheid	0	0	0	1	1	0	0	0	0	0	1	1
17277	Mon Dec 07 11:52:04 2009	5	15	4	117.49	Donderdag	0	0	0	0	0	0	1	1	0	0	1	4
17277	Mon Dec 07 11:52:55 2009	7	1	4	117.49	Woensdag	0	0	0	0	0	0	1	1	0	0	1	3
17277	Mon Dec 07 11:52:59 2009	7	2	5	117.49	Bedroefd	1	0	1	0	0	0	0	0	0	1	0	3
17277	Mon Dec 07 11:53:04 2009	7	3	7	117.48	Misselijkheid	0	0	0	1	1	0	0	0	0	0	1	2
17277	Mon Dec 07 11:53:08 2009	7	4	4	117.49	Woensdag	0	0	0	0	0	0	1	0	1	1	0	3
17277	Mon Dec 07 11:53:13 2009	7	5	4	117.50	Vijandig	1	0	1	0	0	0	0	0	0	1	0	4
17277	Mon Dec 07 11:53:17 2009	7	6	5	117.50	Vrijdag	0	0	0	0	0	0	1	1	0	0	1	5
17277	Mon Dec 07 11:53:22 2009	7	7	4	117.41	Onvoldoende diep kunnen doorademen	0	0	0	1	1	0	0	0	0	0	1	1
17277	Mon Dec 07 11:53:26 2009	7	8	4	117.50	Angstig	1	0	1	0	0	0	0	0	0	1	0	3
17277	Mon Dec 07 11:53:31 2009	7	9	5	117.50	Schuldig	1	0	1	0	0	0	0	0	0	1	0	4
17277	Mon Dec 07 11:53:35 2009	7	10	5	117.50	Spierpijn	0	0	0	1	1	0	0	0	0	0	1	1
17277	Mon Dec 07 11:53:40 2009	7	11	4	117.49	Gespannen	1	0	1	0	0	0	0	0	0	1	0	3
17277	Mon Dec 07 11:53:44 2009	7	12	4	117.48	Snelle hartslag	0	0	0	1	1	0	0	0	0	0	1	2
17277	Mon Dec 07 11:53:49 2009	7	13	5	117.48	Duizeligheid	0	0	0	1	1	0	0	0	0	0	1	1
17277	Mon Dec 07 11:53:53 2009	7	14	4	117.49	Donderdag	0	0	0	0	0	0	1	1	0	0	1	4
17277	Mon Dec 07 11:53:58 2009	7	15	5	117.50	Vrijdag	0	0	0	0	0	0	1	0	1	1	0	5
17277	Mon Dec 07 11:54:48 2009	9	1	4	117.49	Donderdag	0	0	0	0	0	0	1	0	1	1	0	4
17277	Mon Dec 07 11:54:53 2009	9	2	4	117.48	Vlug geïrriteerd	1	1	0	0	0	0	0	0	0	0	1	2
17277	Mon Dec 07 11:54:57 2009	9	3	4	117.43	Benauwd gevoel in en om de borst	0	0	0	1	0	1	0	0	0	1	0	3
17277	Mon Dec 07 11:55:02 2009	9	4	5	117.46	Buik- of maagkrampen	0	0	0	1	0	1	0	0	0	1	0	1
17277	Mon Dec 07 11:55:06 2009	9	5	4	117.48	Vermoeidheid	0	0	0	1	0	1	0	0	0	1	0	3
17277	Mon Dec 07 11:55:11 2009	9	6	4	117.48	Zenuwachtig	1	1	0	0	0	0	0	0	0	0	1	3
17277	Mon Dec 07 11:55:15 2009	9	7	5	117.49	Hoofdpijn	0	0	0	1	0	1	0	0	0	1	0	2
17277	Mon Dec 07 11:55:20 2009	9	8	7	117.50	Bang	1	1	0	0	0	0	0	0	0	0	1	4
17277	Mon Dec 07 11:55:24 2009	9	9	4	117.46	Bonzen van het hart	0	0	0	1	0	1	0	0	0	1	0	2
17277	Mon Dec 07 11:55:29 2009	9	10	4	117.48	Beschaamd	1	1	0	0	0	0	0	0	0	0	1	2
17277	Mon Dec 07 11:55:33 2009	9	11	5	117.49	Maandag	0	0	0	0	0	0	1	0	1	1	0	1
17277	Mon Dec 07 11:55:38 2009	9	12	4	117.50	Dinsdag	0	0	0	0	0	0	1	1	0	0	1	2
17277	Mon Dec 07 11:55:42 2009	9	13	4	117.49	Maandag	0	0	0	0	0	0	1	1	0	0	1	1
17277	Mon Dec 07 11:55:47 2009	9	14	5	117.50	Dinsdag	0	0	0	0	0	0	1	0	1	1	0	2
17277	Mon Dec 07 11:55:51 2009	9	15	5	117.48	Teneergeslagen	1	1	0	0	0	0	0	0	0	0	1	4
17277	Mon Dec 07 11:56:42 2009	11	1	4	117.48	Teneergeslagen	1	1	0	0	0	0	0	0	0	0	1	1
17277	Mon Dec 07 11:56:46 2009	11	2	5	117.49	Donderdag	0	0	0	0	0	0	1	0	1	1	0	4
17277	Mon Dec 07 11:56:51 2009	11	3	5	117.48	Beschaamd	1	1	0	0	0	0	0	0	0	0	1	1
17277	Mon Dec 07 11:56:55 2009	11	4	4	117.48	Vermoeidheid	0	0	0	1	0	1	0	0	0	1	0	2
17277	Mon Dec 07 11:57:00 2009	11	5	4	117.48	Zenuwachtig	1	1	0	0	0	0	0	0	0	0	1	1
17277	Mon Dec 07 11:57:04 2009	11	6	5	117.49	Maandag	0	0	0	0	0	0	1	0	1	1	0	1
17277	Mon Dec 07 11:57:09 2009	11	7	5	117.49	Hoofdpijn	0	0	0	1	0	1	0	0	0	1	0	2
17277	Mon Dec 07 11:57:13 2009	11	8	4	117.50	Dinsdag	0	0	0	0	0	0	1	1	0	0	1	2
17277	Mon Dec 07 11:57:18 2009	11	9	4	117.46	Bonzen van het hart	0	0	0	1	0	1	0	0	0	1	0	1
17277	Mon Dec 07 11:57:22 2009	11	10	4	117.50	Bang	1	1	0	0	0	0	0	0	0	0	1	1
17277	Mon Dec 07 11:57:27 2009	11	11	4	117.49	Maandag	0	0	0	0	0	0	1	1	0	0	1	1
17277	Mon Dec 07 11:57:31 2009	11	12	4	117.43	Benauwd gevoel in en om de borst	0	0	0	1	0	1	0	0	0	1	0	1
17277	Mon Dec 07 11:57:36 2009	11	13	5	117.46	Buik- of maagkrampen	0	0	0	1	0	1	0	0	0	1	0	1
17277	Mon Dec 07 11:57:40 2009	11	14	7	117.50	Dinsdag	0	0	0	0	0	0	1	0	1	1	0	2
17277	Mon Dec 07 11:57:45 2009	11	15	4	117.48	Vlug geïrriteerd	1	1	0	0	0	0	0	0	0	0	1	1
17277	Mon Dec 07 11:58:35 2009	13	1	5	117.49	Donderdag	0	0	0	0	0	0	1	0	1	1	0	4
17277	Mon Dec 07 11:58:40 2009	13	2	4	117.46	Buik- of maagkrampen	0	0	0	1	0	1	0	0	0	1	0	1
17277	Mon Dec 07 11:58:44 2009	13	3	4	117.48	Vlug geïrriteerd	1	1	0	0	0	0	0	0	0	0	1	1
17277	Mon Dec 07 11:58:49 2009	13	4	5	117.49	Maandag	0	0	0	0	0	0	1	0	1	1	0	1
17277	Mon Dec 07 11:58:53 2009	13	5	4	117.49	Hoofdpijn	0	0	0	1	0	1	0	0	0	1	0	2
17277	Mon Dec 07 11:58:58 2009	13	6	4	117.48	Vermoeidheid	0	0	0	1	0	1	0	0	0	1	0	2
17277	Mon Dec 07 11:59:02 2009	13	7	4	117.48	Teneergeslagen	1	1	0	0	0	0	0	0	0	0	1	1
17277	Mon Dec 07 11:59:07 2009	13	8	5	117.43	Benauwd gevoel in en om de borst	0	0	0	1	0	1	0	0	0	1	0	1
17277	Mon Dec 07 11:59:11 2009	13	9	4	117.48	Zenuwachtig	1	1	0	0	0	0	0	0	0	0	1	1
17277	Mon Dec 07 11:59:16 2009	13	10	4	117.46	Bonzen van het hart	0	0	0	1	0	1	0	0	0	1	0	1
17277	Mon Dec 07 11:59:20 2009	13	11	5	117.48	Beschaamd	1	1	0	0	0	0	0	0	0	0	1	1
17277	Mon Dec 07 11:59:25 2009	13	12	4	117.50	Bang	1	1	0	0	0	0	0	0	0	0	1	1
17277	Mon Dec 07 11:59:29 2009	13	13	4	117.50	Dinsdag	0	0	0	0	0	0	1	1	0	0	1	2
17277	Mon Dec 07 11:59:34 2009	13	14	5	117.50	Dinsdag	0	0	0	0	0	0	1	0	1	1	0	2
17277	Mon Dec 07 11:59:38 2009	13	15	5	117.49	Maandag	0	0	0	0	0	0	1	1	0	0	1	1
17277	Mon Dec 07 12:01:59 2009	15	1	5	117.50	Dinsdag	0	0	0	0	0	0	1	1	0	0	1	2
17277	Mon Dec 07 12:02:04 2009	15	2	4	117.50	Vrijdag	0	0	0	0	0	0	1	0	1	1	0	5
17277	Mon Dec 07 12:02:08 2009	15	3	5	117.49	Woensdag	0	0	0	0	0	0	1	1	0	0	1	3
17277	Mon Dec 07 12:02:13 2009	15	4	5	117.48	Teneergeslagen	1	1	0	0	0	0	0	0	0	0	1	1
17277	Mon Dec 07 12:02:17 2009	15	5	4	117.48	Beschaamd	1	1	0	0	0	0	0	0	0	0	1	1
17277	Mon Dec 07 12:02:22 2009	15	6	4	117.48	Zenuwachtig	1	1	0	0	0	0	0	0	0	0	1	1
17277	Mon Dec 07 12:02:27 2009	15	7	5	117.49	Donderdag	0	0	0	0	0	0	1	0	1	1	0	4
17277	Mon Dec 07 12:02:31 2009	15	8	5	117.48	Misselijkheid	0	0	0	1	1	0	0	0	0	0	1	1
17277	Mon Dec 07 12:02:36 2009	15	9	4	117.41	Onvoldoende diep kunnen doorademen	0	0	0	1	1	0	0	0	0	0	1	1
17277	Mon Dec 07 12:02:40 2009	15	10	4	117.48	Vlug geïrriteerd	1	1	0	0	0	0	0	0	0	0	1	1
17277	Mon Dec 07 12:02:45 2009	15	11	5	117.48	Duizeligheid	0	0	0	1	1	0	0	0	0	0	1	1
17277	Mon Dec 07 12:02:49 2009	15	12	4	117.48	Snelle hartslag	0	0	0	1	1	0	0	0	0	0	1	1
17277	Mon Dec 07 12:02:54 2009	15	13	5	117.50	Dinsdag	0	0	0	0	0	0	1	0	1	1	0	2
17277	Mon Dec 07 12:02:58 2009	15	14	4	117.50	Bang	1	1	0	0	0	0	0	0	0	0	1	1
17277	Mon Dec 07 12:03:03 2009	15	15	5	117.50	Spierpijn	0	0	0	1	1	0	0	0	0	0	1	1
17277	Mon Dec 07 12:03:53 2009	17	1	4	117.48	Teneergeslagen	1	1	0	0	0	0	0	0	0	0	1	4
17277	Mon Dec 07 12:03:57 2009	17	2	4	117.50	Spierpijn	0	0	0	1	1	0	0	0	0	0	1	1
17277	Mon Dec 07 12:04:02 2009	17	3	4	117.50	Vrijdag	0	0	0	0	0	0	1	0	1	1	0	5
17277	Mon Dec 07 12:04:06 2009	17	4	5	117.49	Donderdag	0	0	0	0	0	0	1	0	1	1	0	4
17277	Mon Dec 07 12:04:11 2009	17	5	5	117.48	Snelle hartslag	0	0	0	1	1	0	0	0	0	0	1	2
17277	Mon Dec 07 12:04:16 2009	17	6	4	117.48	Misselijkheid	0	0	0	1	1	0	0	0	0	0	1	1
17277	Mon Dec 07 12:04:20 2009	17	7	4	117.48	Beschaamd	1	1	0	0	0	0	0	0	0	0	1	3
17277	Mon Dec 07 12:04:25 2009	17	8	5	117.48	Vlug geïrriteerd	1	1	0	0	0	0	0	0	0	0	1	3
17277	Mon Dec 07 12:04:29 2009	17	9	4	117.50	Dinsdag	0	0	0	0	0	0	1	1	0	0	1	2
17277	Mon Dec 07 12:04:34 2009	17	10	4	117.41	Onvoldoende diep kunnen doorademen	0	0	0	1	1	0	0	0	0	0	1	1
17277	Mon Dec 07 12:04:38 2009	17	11	5	117.49	Woensdag	0	0	0	0	0	0	1	1	0	0	1	3
17277	Mon Dec 07 12:04:43 2009	17	12	5	117.48	Zenuwachtig	1	1	0	0	0	0	0	0	0	0	1	3
17277	Mon Dec 07 12:04:47 2009	17	13	4	117.48	Duizeligheid	0	0	0	1	1	0	0	0	0	0	1	1
17277	Mon Dec 07 12:04:52 2009	17	14	4	117.50	Bang	1	1	0	0	0	0	0	0	0	0	1	2
17277	Mon Dec 07 12:04:56 2009	17	15	5	117.50	Dinsdag	0	0	0	0	0	0	1	0	1	1	0	2
17277	Mon Dec 07 12:05:46 2009	19	1	4	117.49	Woensdag	0	0	0	0	0	0	1	1	0	0	1	3
17277	Mon Dec 07 12:05:51 2009	19	2	5	117.49	Donderdag	0	0	0	0	0	0	1	0	1	1	0	4
17277	Mon Dec 07 12:05:55 2009	19	3	4	117.50	Dinsdag	0	0	0	0	0	0	1	1	0	0	1	2
17277	Mon Dec 07 12:06:00 2009	19	4	4	117.50	Bang	1	1	0	0	0	0	0	0	0	0	1	1
17277	Mon Dec 07 12:06:05 2009	19	5	5	117.48	Teneergeslagen	1	1	0	0	0	0	0	0	0	0	1	1
17277	Mon Dec 07 12:06:09 2009	19	6	4	117.50	Vrijdag	0	0	0	0	0	0	1	0	1	1	0	5
17277	Mon Dec 07 12:06:14 2009	19	7	4	117.48	Vlug geïrriteerd	1	1	0	0	0	0	0	0	0	0	1	1
17277	Mon Dec 07 12:06:18 2009	19	8	5	117.48	Duizeligheid	0	0	0	1	1	0	0	0	0	0	1	1
17277	Mon Dec 07 12:06:23 2009	19	9	5	117.48	Misselijkheid	0	0	0	1	1	0	0	0	0	0	1	1
17277	Mon Dec 07 12:06:27 2009	19	10	4	117.48	Snelle hartslag	0	0	0	1	1	0	0	0	0	0	1	1
17277	Mon Dec 07 12:06:32 2009	19	11	4	117.41	Onvoldoende diep kunnen doorademen	0	0	0	1	1	0	0	0	0	0	1	1
17277	Mon Dec 07 12:06:36 2009	19	12	5	117.48	Beschaamd	1	1	0	0	0	0	0	0	0	0	1	1
17277	Mon Dec 07 12:06:41 2009	19	13	4	117.48	Zenuwachtig	1	1	0	0	0	0	0	0	0	0	1	1
17277	Mon Dec 07 12:06:45 2009	19	14	4	117.50	Dinsdag	0	0	0	0	0	0	1	0	1	1	0	2
17277	Mon Dec 07 12:06:50 2009	19	15	4	117.50	Spierpijn	0	0	0	1	1	0	0	0	0	0	1	1
17277	Mon Dec 07 12:07:40 2009	21	1	4	117.49	Woensdag	0	0	0	0	0	0	1	0	1	1	0	3
17277	Mon Dec 07 12:07:44 2009	21	2	5	117.50	Angstig	1	0	1	0	0	0	0	0	0	1	0	1
17277	Mon Dec 07 12:07:49 2009	21	3	4	117.43	Benauwd gevoel in en om de borst	0	0	0	1	0	1	0	0	0	1	0	1
17277	Mon Dec 07 12:07:54 2009	21	4	4	117.49	Bedroefd	1	0	1	0	0	0	0	0	0	1	0	2
17277	Mon Dec 07 12:07:58 2009	21	5	5	117.48	Vermoeidheid	0	0	0	1	0	1	0	0	0	1	0	2
17277	Mon Dec 07 12:08:03 2009	21	6	7	117.50	Vijandig	1	0	1	0	0	0	0	0	0	1	0	1
17277	Mon Dec 07 12:08:07 2009	21	7	4	117.46	Bonzen van het hart	0	0	0	1	0	1	0	0	0	1	0	1
17277	Mon Dec 07 12:08:12 2009	21	8	4	117.50	Schuldig	1	0	1	0	0	0	0	0	0	1	0	1
17277	Mon Dec 07 12:08:16 2009	21	9	5	117.49	Hoofdpijn	0	0	0	1	0	1	0	0	0	1	0	2
17277	Mon Dec 07 12:08:21 2009	21	10	4	117.49	Donderdag	0	0	0	0	0	0	1	1	0	0	1	4
17277	Mon Dec 07 12:08:25 2009	21	11	4	117.46	Buik- of maagkrampen	0	0	0	1	0	1	0	0	0	1	0	1
17277	Mon Dec 07 12:08:30 2009	21	12	5	117.49	Maandag	0	0	0	0	0	0	1	0	1	1	0	1
17277	Mon Dec 07 12:08:34 2009	21	13	5	117.49	Gespannen	1	0	1	0	0	0	0	0	0	1	0	1
17277	Mon Dec 07 12:08:39 2009	21	14	4	117.50	Vrijdag	0	0	0	0	0	0	1	1	0	0	1	5
17277	Mon Dec 07 12:08:43 2009	21	15	5	117.49	Maandag	0	0	0	0	0	0	1	1	0	0	1	1
17277	Mon Dec 07 12:09:33 2009	23	1	4	117.46	Buik- of maagkrampen	0	0	0	1	0	1	0	0	0	1	0	1
17277	Mon Dec 07 12:09:38 2009	23	2	4	117.50	Vijandig	1	0	1	0	0	0	0	0	0	1	0	3
17277	Mon Dec 07 12:09:42 2009	23	3	5	117.43	Benauwd gevoel in en om de borst	0	0	0	1	0	1	0	0	0	1	0	2
17277	Mon Dec 07 12:09:47 2009	23	4	5	117.49	Donderdag	0	0	0	0	0	0	1	1	0	0	1	4
17277	Mon Dec 07 12:09:52 2009	23	5	5	117.46	Bonzen van het hart	0	0	0	1	0	1	0	0	0	1	0	2
17277	Mon Dec 07 12:09:56 2009	23	6	4	117.50	Schuldig	1	0	1	0	0	0	0	0	0	1	0	3
17277	Mon Dec 07 12:10:01 2009	23	7	5	117.49	Woensdag	0	0	0	0	0	0	1	0	1	1	0	3
17277	Mon Dec 07 12:10:05 2009	23	8	4	117.49	Hoofdpijn	0	0	0	1	0	1	0	0	0	1	0	1
17277	Mon Dec 07 12:10:10 2009	23	9	4	117.50	Vrijdag	0	0	0	0	0	0	1	1	0	0	1	5
17277	Mon Dec 07 12:10:14 2009	23	10	5	117.48	Vermoeidheid	0	0	0	1	0	1	0	0	0	1	0	3
17277	Mon Dec 07 12:10:19 2009	23	11	4	117.49	Gespannen	1	0	1	0	0	0	0	0	0	1	0	3
17277	Mon Dec 07 12:10:23 2009	23	12	4	117.49	Maandag	0	0	0	0	0	0	1	1	0	0	1	1
17277	Mon Dec 07 12:10:28 2009	23	13	4	117.50	Angstig	1	0	1	0	0	0	0	0	0	1	0	3
17277	Mon Dec 07 12:10:32 2009	23	14	5	117.49	Maandag	0	0	0	0	0	0	1	0	1	1	0	1
17277	Mon Dec 07 12:10:37 2009	23	15	4	117.49	Bedroefd	1	0	1	0	0	0	0	0	0	1	0	3
17277	Mon Dec 07 12:11:27 2009	25	1	4	117.49	Gespannen	1	0	1	0	0	0	0	0	0	1	0	1
17277	Mon Dec 07 12:11:31 2009	25	2	7	117.50	Vrijdag	0	0	0	0	0	0	1	1	0	0	1	5
17277	Mon Dec 07 12:11:36 2009	25	3	4	117.43	Benauwd gevoel in en om de borst	0	0	0	1	0	1	0	0	0	1	0	1
17277	Mon Dec 07 12:11:41 2009	25	4	4	117.50	Schuldig	1	0	1	0	0	0	0	0	0	1	0	1
17277	Mon Dec 07 12:11:45 2009	25	5	5	117.46	Buik- of maagkrampen	0	0	0	1	0	1	0	0	0	1	0	1
17277	Mon Dec 07 12:11:50 2009	25	6	4	117.46	Bonzen van het hart	0	0	0	1	0	1	0	0	0	1	0	1
17277	Mon Dec 07 12:11:54 2009	25	7	5	117.48	Vermoeidheid	0	0	0	1	0	1	0	0	0	1	0	2
17277	Mon Dec 07 12:11:59 2009	25	8	5	117.50	Vijandig	1	0	1	0	0	0	0	0	0	1	0	1
17277	Mon Dec 07 12:12:03 2009	25	9	5	117.49	Maandag	0	0	0	0	0	0	1	1	0	0	1	1
17277	Mon Dec 07 12:12:08 2009	25	10	4	117.49	Woensdag	0	0	0	0	0	0	1	0	1	1	0	3
17277	Mon Dec 07 12:12:12 2009	25	11	4	117.50	Angstig	1	0	1	0	0	0	0	0	0	1	0	1
17277	Mon Dec 07 12:12:17 2009	25	12	5	117.49	Bedroefd	1	0	1	0	0	0	0	0	0	1	0	1
17277	Mon Dec 07 12:12:21 2009	25	13	4	117.49	Hoofdpijn	0	0	0	1	0	1	0	0	0	1	0	1
17277	Mon Dec 07 12:12:26 2009	25	14	5	117.49	Donderdag	0	0	0	0	0	0	1	1	0	0	1	4
17277	Mon Dec 07 12:12:30 2009	25	15	5	117.49	Maandag	0	0	0	0	0	0	1	0	1	1	0	1
17277	Mon Dec 07 12:14:47 2009	27	1	4	117.48	Duizeligheid	0	0	0	1	1	0	0	0	0	0	1	1
17277	Mon Dec 07 12:14:52 2009	27	2	4	117.49	Woensdag	0	0	0	0	0	0	1	0	1	1	0	3
17277	Mon Dec 07 12:14:56 2009	27	3	4	117.48	Snelle hartslag	0	0	0	1	1	0	0	0	0	0	1	1
17277	Mon Dec 07 12:15:01 2009	27	4	4	117.48	Misselijkheid	0	0	0	1	1	0	0	0	0	0	1	1
17277	Mon Dec 07 12:15:05 2009	27	5	6	117.50	Bang	1	1	0	0	0	0	0	0	0	0	1	1
17277	Mon Dec 07 12:15:10 2009	27	6	4	117.48	Vlug geïrriteerd	1	1	0	0	0	0	0	0	0	0	1	1
17277	Mon Dec 07 12:15:15 2009	27	7	6	117.48	Zenuwachtig	1	1	0	0	0	0	0	0	0	0	1	1
17277	Mon Dec 07 12:15:19 2009	27	8	5	117.50	Vrijdag	0	0	0	0	0	0	1	0	1	1	0	5
17277	Mon Dec 07 12:15:24 2009	27	9	4	117.48	Teneergeslagen	1	1	0	0	0	0	0	0	0	0	1	1
17277	Mon Dec 07 12:15:28 2009	27	10	4	117.50	Dinsdag	0	0	0	0	0	0	1	0	1	1	0	2
17277	Mon Dec 07 12:15:33 2009	27	11	5	117.41	Onvoldoende diep kunnen doorademen	0	0	0	1	1	0	0	0	0	0	1	1
17277	Mon Dec 07 12:15:37 2009	27	12	5	117.50	Spierpijn	0	0	0	1	1	0	0	0	0	0	1	1
17277	Mon Dec 07 12:15:42 2009	27	13	4	117.49	Maandag	0	0	0	0	0	0	1	1	0	0	1	1
17277	Mon Dec 07 12:15:46 2009	27	14	4	117.48	Beschaamd	1	1	0	0	0	0	0	0	0	0	1	1
17277	Mon Dec 07 12:15:51 2009	27	15	5	117.49	Donderdag	0	0	0	0	0	0	1	1	0	0	1	4
17277	Mon Dec 07 12:16:41 2009	29	1	4	117.48	Misselijkheid	0	0	0	1	1	0	0	0	0	0	1	1
17277	Mon Dec 07 12:16:45 2009	29	2	5	117.49	Donderdag	0	0	0	0	0	0	1	1	0	0	1	4
17277	Mon Dec 07 12:16:50 2009	29	3	4	117.48	Vlug geïrriteerd	1	1	0	0	0	0	0	0	0	0	1	1
17277	Mon Dec 07 12:16:55 2009	29	4	5	117.49	Woensdag	0	0	0	0	0	0	1	0	1	1	0	3
17277	Mon Dec 07 12:16:59 2009	29	5	5	117.41	Onvoldoende diep kunnen doorademen	0	0	0	1	1	0	0	0	0	0	1	1
17277	Mon Dec 07 12:17:04 2009	29	6	4	117.48	Duizeligheid	0	0	0	1	1	0	0	0	0	0	1	1
17277	Mon Dec 07 12:17:08 2009	29	7	4	117.50	Spierpijn	0	0	0	1	1	0	0	0	0	0	1	1
17277	Mon Dec 07 12:17:13 2009	29	8	4	117.48	Zenuwachtig	1	1	0	0	0	0	0	0	0	0	1	1
17277	Mon Dec 07 12:17:17 2009	29	9	5	117.50	Bang	1	1	0	0	0	0	0	0	0	0	1	1
17277	Mon Dec 07 12:17:22 2009	29	10	4	117.49	Maandag	0	0	0	0	0	0	1	1	0	0	1	1
17277	Mon Dec 07 12:17:26 2009	29	11	7	117.48	Beschaamd	1	1	0	0	0	0	0	0	0	0	1	1
17277	Mon Dec 07 12:17:31 2009	29	12	5	117.50	Vrijdag	0	0	0	0	0	0	1	0	1	1	0	5
17277	Mon Dec 07 12:17:35 2009	29	13	4	117.48	Snelle hartslag	0	0	0	1	1	0	0	0	0	0	1	1
17277	Mon Dec 07 12:17:40 2009	29	14	4	117.50	Dinsdag	0	0	0	0	0	0	1	0	1	1	0	2
17277	Mon Dec 07 12:17:44 2009	29	15	4	117.48	Teneergeslagen	1	1	0	0	0	0	0	0	0	0	1	1
17277	Mon Dec 07 12:18:34 2009	31	1	4	117.48	Beschaamd	1	1	0	0	0	0	0	0	0	0	1	3
17277	Mon Dec 07 12:18:39 2009	31	2	5	117.48	Zenuwachtig	1	1	0	0	0	0	0	0	0	0	1	3
17277	Mon Dec 07 12:18:43 2009	31	3	4	117.48	Vlug geïrriteerd	1	1	0	0	0	0	0	0	0	0	1	2
17277	Mon Dec 07 12:18:48 2009	31	4	4	117.50	Vrijdag	0	0	0	0	0	0	1	0	1	1	0	5
17277	Mon Dec 07 12:18:53 2009	31	5	5	117.48	Snelle hartslag	0	0	0	1	1	0	0	0	0	0	1	3
17277	Mon Dec 07 12:18:57 2009	31	6	5	117.48	Duizeligheid	0	0	0	1	1	0	0	0	0	0	1	1
17277	Mon Dec 07 12:19:02 2009	31	7	5	117.49	Woensdag	0	0	0	0	0	0	1	0	1	1	0	3
17277	Mon Dec 07 12:19:06 2009	31	8	4	117.50	Bang	1	1	0	0	0	0	0	0	0	0	1	3
17277	Mon Dec 07 12:19:11 2009	31	9	5	117.41	Onvoldoende diep kunnen doorademen	0	0	0	1	1	0	0	0	0	0	1	1
17277	Mon Dec 07 12:19:15 2009	31	10	4	117.49	Donderdag	0	0	0	0	0	0	1	1	0	0	1	4
17277	Mon Dec 07 12:19:20 2009	31	11	4	117.49	Maandag	0	0	0	0	0	0	1	1	0	0	1	1
17277	Mon Dec 07 12:19:24 2009	31	12	5	117.48	Teneergeslagen	1	1	0	0	0	0	0	0	0	0	1	4
17277	Mon Dec 07 12:19:29 2009	31	13	4	117.50	Dinsdag	0	0	0	0	0	0	1	0	1	1	0	2
17277	Mon Dec 07 12:19:33 2009	31	14	4	117.48	Misselijkheid	0	0	0	1	1	0	0	0	0	0	1	2
17277	Mon Dec 07 12:19:38 2009	31	15	4	117.50	Spierpijn	0	0	0	1	1	0	0	0	0	0	1	1
17277	Mon Dec 07 12:20:28 2009	33	1	4	117.49	Gespannen	1	0	1	0	0	0	0	0	0	1	0	3
17277	Mon Dec 07 12:20:32 2009	33	2	4	117.50	Angstig	1	0	1	0	0	0	0	0	0	1	0	4
17277	Mon Dec 07 12:20:37 2009	33	3	4	117.49	Maandag	0	0	0	0	0	0	1	0	1	1	0	1
17277	Mon Dec 07 12:20:41 2009	33	4	5	117.50	Dinsdag	0	0	0	0	0	0	1	1	0	0	1	2
17277	Mon Dec 07 12:20:46 2009	33	5	5	117.46	Bonzen van het hart	0	0	0	1	0	1	0	0	0	1	0	3
17277	Mon Dec 07 12:20:50 2009	33	6	4	117.50	Vijandig	1	0	1	0	0	0	0	0	0	1	0	3
17277	Mon Dec 07 12:20:55 2009	33	7	5	117.46	Buik- of maagkrampen	0	0	0	1	0	1	0	0	0	1	0	1
17277	Mon Dec 07 12:21:00 2009	33	8	5	117.49	Hoofdpijn	0	0	0	1	0	1	0	0	0	1	0	2
17277	Mon Dec 07 12:21:04 2009	33	9	4	117.50	Vrijdag	0	0	0	0	0	0	1	1	0	0	1	5
17277	Mon Dec 07 12:21:09 2009	33	10	4	117.48	Vermoeidheid	0	0	0	1	0	1	0	0	0	1	0	2
17277	Mon Dec 07 12:21:13 2009	33	11	5	117.43	Benauwd gevoel in en om de borst	0	0	0	1	0	1	0	0	0	1	0	3
17277	Mon Dec 07 12:21:18 2009	33	12	4	117.49	Woensdag	0	0	0	0	0	0	1	1	0	0	1	3
17277	Mon Dec 07 12:21:22 2009	33	13	4	117.50	Schuldig	1	0	1	0	0	0	0	0	0	1	0	3
17277	Mon Dec 07 12:21:27 2009	33	14	5	117.49	Donderdag	0	0	0	0	0	0	1	0	1	1	0	4
17277	Mon Dec 07 12:21:31 2009	33	15	5	117.49	Bedroefd	1	0	1	0	0	0	0	0	0	1	0	4
17277	Mon Dec 07 12:22:21 2009	35	1	4	117.50	Angstig	1	0	1	0	0	0	0	0	0	1	0	1
17277	Mon Dec 07 12:22:26 2009	35	2	6	117.46	Buik- of maagkrampen	0	0	0	1	0	1	0	0	0	1	0	1
17277	Mon Dec 07 12:22:30 2009	35	3	4	117.50	Schuldig	1	0	1	0	0	0	0	0	0	1	0	1
17277	Mon Dec 07 12:22:35 2009	35	4	4	117.49	Gespannen	1	0	1	0	0	0	0	0	0	1	0	1
17277	Mon Dec 07 12:22:39 2009	35	5	5	117.49	Maandag	0	0	0	0	0	0	1	0	1	1	0	1
17277	Mon Dec 07 12:22:44 2009	35	6	5	117.49	Donderdag	0	0	0	0	0	0	1	0	1	1	0	4
17277	Mon Dec 07 12:22:48 2009	35	7	4	117.46	Bonzen van het hart	0	0	0	1	0	1	0	0	0	1	0	1
17277	Mon Dec 07 12:22:53 2009	35	8	5	117.50	Vrijdag	0	0	0	0	0	0	1	1	0	0	1	5
17277	Mon Dec 07 12:22:58 2009	35	9	5	117.48	Vermoeidheid	0	0	0	1	0	1	0	0	0	1	0	2
17277	Mon Dec 07 12:23:02 2009	35	10	4	117.49	Bedroefd	1	0	1	0	0	0	0	0	0	1	0	1
17277	Mon Dec 07 12:23:07 2009	35	11	4	117.50	Dinsdag	0	0	0	0	0	0	1	1	0	0	1	2
17277	Mon Dec 07 12:23:11 2009	35	12	4	117.49	Hoofdpijn	0	0	0	1	0	1	0	0	0	1	0	1
17277	Mon Dec 07 12:23:16 2009	35	13	5	117.43	Benauwd gevoel in en om de borst	0	0	0	1	0	1	0	0	0	1	0	1
17277	Mon Dec 07 12:23:20 2009	35	14	5	117.49	Woensdag	0	0	0	0	0	0	1	1	0	0	1	3
17277	Mon Dec 07 12:23:25 2009	35	15	5	117.50	Vijandig	1	0	1	0	0	0	0	0	0	1	0	1
17277	Mon Dec 07 12:24:15 2009	37	1	4	117.43	Benauwd gevoel in en om de borst	0	0	0	1	0	1	0	0	0	1	0	2
17277	Mon Dec 07 12:24:19 2009	37	2	5	117.46	Buik- of maagkrampen	0	0	0	1	0	1	0	0	0	1	0	1
17277	Mon Dec 07 12:24:24 2009	37	3	4	117.49	Woensdag	0	0	0	0	0	0	1	1	0	0	1	3
17277	Mon Dec 07 12:24:28 2009	37	4	5	117.49	Donderdag	0	0	0	0	0	0	1	0	1	1	0	4
17277	Mon Dec 07 12:24:33 2009	37	5	5	117.49	Bedroefd	1	0	1	0	0	0	0	0	0	1	0	1
17277	Mon Dec 07 12:24:37 2009	37	6	4	117.50	Schuldig	1	0	1	0	0	0	0	0	0	1	0	1
17277	Mon Dec 07 12:24:42 2009	37	7	4	117.49	Hoofdpijn	0	0	0	1	0	1	0	0	0	1	0	1
17277	Mon Dec 07 12:24:47 2009	37	8	5	117.50	Vrijdag	0	0	0	0	0	0	1	1	0	0	1	5
17277	Mon Dec 07 12:24:51 2009	37	9	7	117.48	Vermoeidheid	0	0	0	1	0	1	0	0	0	1	0	2
17277	Mon Dec 07 12:24:56 2009	37	10	4	117.46	Bonzen van het hart	0	0	0	1	0	1	0	0	0	1	0	1
17277	Mon Dec 07 12:25:00 2009	37	11	4	117.50	Angstig	1	0	1	0	0	0	0	0	0	1	0	1
17277	Mon Dec 07 12:25:05 2009	37	12	6	117.49	Gespannen	1	0	1	0	0	0	0	0	0	1	0	1
17277	Mon Dec 07 12:25:09 2009	37	13	4	117.49	Maandag	0	0	0	0	0	0	1	0	1	1	0	1
17277	Mon Dec 07 12:25:14 2009	37	14	4	117.50	Dinsdag	0	0	0	0	0	0	1	1	0	0	1	2
17277	Mon Dec 07 12:25:18 2009	37	15	5	117.50	Vijandig	1	0	1	0	0	0	0	0	0	1	0	1
17277	Mon Dec 07 12:27:34 2009	39	1	4	117.49	Gespannen	1	0	1	0	0	0	0	0	0	1	0	1
17277	Mon Dec 07 12:27:38 2009	39	2	5	117.43	Benauwd gevoel in en om de borst	0	0	0	1	0	1	0	0	0	1	0	1
17277	Mon Dec 07 12:27:43 2009	39	3	5	117.50	Dinsdag	0	0	0	0	0	0	1	0	1	1	0	2
17277	Mon Dec 07 12:27:47 2009	39	4	4	117.50	Vijandig	1	0	1	0	0	0	0	0	0	1	0	1
17277	Mon Dec 07 12:27:52 2009	39	5	4	117.46	Bonzen van het hart	0	0	0	1	0	1	0	0	0	1	0	1
17277	Mon Dec 07 12:27:56 2009	39	6	6	117.46	Buik- of maagkrampen	0	0	0	1	0	1	0	0	0	1	0	1
17277	Mon Dec 07 12:28:01 2009	39	7	4	117.50	Angstig	1	0	1	0	0	0	0	0	0	1	0	1
17277	Mon Dec 07 12:28:05 2009	39	8	5	117.49	Woensdag	0	0	0	0	0	0	1	1	0	0	1	3
17277	Mon Dec 07 12:28:10 2009	39	9	5	117.50	Schuldig	1	0	1	0	0	0	0	0	0	1	0	1
17277	Mon Dec 07 12:28:14 2009	39	10	5	117.48	Vermoeidheid	0	0	0	1	0	1	0	0	0	1	0	2
17277	Mon Dec 07 12:28:19 2009	39	11	4	117.49	Donderdag	0	0	0	0	0	0	1	0	1	1	0	4
17277	Mon Dec 07 12:28:23 2009	39	12	4	117.49	Hoofdpijn	0	0	0	1	0	1	0	0	0	1	0	2
17277	Mon Dec 07 12:28:28 2009	39	13	5	117.50	Vrijdag	0	0	0	0	0	0	1	0	1	1	0	5
17277	Mon Dec 07 12:28:32 2009	39	14	4	117.49	Bedroefd	1	0	1	0	0	0	0	0	0	1	0	1
17277	Mon Dec 07 12:28:37 2009	39	15	4	117.49	Woensdag	0	0	0	0	0	0	1	0	1	1	0	3
17277	Mon Dec 07 12:29:27 2009	41	1	5	117.49	Gespannen	1	0	1	0	0	0	0	0	0	1	0	3
17277	Mon Dec 07 12:29:32 2009	41	2	5	117.49	Woensdag	0	0	0	0	0	0	1	1	0	0	1	3
17277	Mon Dec 07 12:29:36 2009	41	3	4	117.50	Angstig	1	0	1	0	0	0	0	0	0	1	0	3
17277	Mon Dec 07 12:29:41 2009	41	4	5	117.49	Woensdag	0	0	0	0	0	0	1	0	1	1	0	3
17277	Mon Dec 07 12:29:45 2009	41	5	4	117.49	Hoofdpijn	0	0	0	1	0	1	0	0	0	1	0	2
17277	Mon Dec 07 12:29:50 2009	41	6	4	117.49	Bedroefd	1	0	1	0	0	0	0	0	0	1	0	3
17277	Mon Dec 07 12:29:54 2009	41	7	5	117.46	Bonzen van het hart	0	0	0	1	0	1	0	0	0	1	0	2
17277	Mon Dec 07 12:29:59 2009	41	8	6	117.50	Dinsdag	0	0	0	0	0	0	1	0	1	1	0	2
17277	Mon Dec 07 12:30:03 2009	41	9	4	117.50	Vijandig	1	0	1	0	0	0	0	0	0	1	0	1
17277	Mon Dec 07 12:30:08 2009	41	10	5	117.50	Vrijdag	0	0	0	0	0	0	1	0	1	1	0	5
17277	Mon Dec 07 12:30:12 2009	41	11	5	117.43	Benauwd gevoel in en om de borst	0	0	0	1	0	1	0	0	0	1	0	3
17277	Mon Dec 07 12:30:17 2009	41	12	4	117.46	Buik- of maagkrampen	0	0	0	1	0	1	0	0	0	1	0	1
17277	Mon Dec 07 12:30:21 2009	41	13	5	117.48	Vermoeidheid	0	0	0	1	0	1	0	0	0	1	0	2
17277	Mon Dec 07 12:30:26 2009	41	14	5	117.50	Schuldig	1	0	1	0	0	0	0	0	0	1	0	3
17277	Mon Dec 07 12:30:30 2009	41	15	4	117.49	Donderdag	0	0	0	0	0	0	1	0	1	1	0	4
17277	Mon Dec 07 12:31:20 2009	43	1	4	117.49	Hoofdpijn	0	0	0	1	0	1	0	0	0	1	0	1
17277	Mon Dec 07 12:31:25 2009	43	2	4	117.49	Gespannen	1	0	1	0	0	0	0	0	0	1	0	1
17277	Mon Dec 07 12:31:29 2009	43	3	5	117.48	Vermoeidheid	0	0	0	1	0	1	0	0	0	1	0	1
17277	Mon Dec 07 12:31:34 2009	43	4	4	117.50	Angstig	1	0	1	0	0	0	0	0	0	1	0	1
17277	Mon Dec 07 12:31:39 2009	43	5	4	117.50	Schuldig	1	0	1	0	0	0	0	0	0	1	0	1
17277	Mon Dec 07 12:31:43 2009	43	6	5	117.43	Benauwd gevoel in en om de borst	0	0	0	1	0	1	0	0	0	1	0	1
17277	Mon Dec 07 12:31:48 2009	43	7	5	117.49	Woensdag	0	0	0	0	0	0	1	0	1	1	0	3
17277	Mon Dec 07 12:31:52 2009	43	8	4	117.49	Bedroefd	1	0	1	0	0	0	0	0	0	1	0	1
17277	Mon Dec 07 12:31:57 2009	43	9	5	117.49	Woensdag	0	0	0	0	0	0	1	1	0	0	1	3
17277	Mon Dec 07 12:32:01 2009	43	10	5	117.50	Vijandig	1	0	1	0	0	0	0	0	0	1	0	1
17277	Mon Dec 07 12:32:06 2009	43	11	4	117.46	Buik- of maagkrampen	0	0	0	1	0	1	0	0	0	1	0	1
17277	Mon Dec 07 12:32:10 2009	43	12	5	117.50	Vrijdag	0	0	0	0	0	0	1	0	1	1	0	5
17277	Mon Dec 07 12:32:15 2009	43	13	5	117.50	Dinsdag	0	0	0	0	0	0	1	0	1	1	0	2
17277	Mon Dec 07 12:32:19 2009	43	14	4	117.46	Bonzen van het hart	0	0	0	1	0	1	0	0	0	1	0	1
17277	Mon Dec 07 12:32:24 2009	43	15	4	117.49	Donderdag	0	0	0	0	0	0	1	0	1	1	0	4
17277	Mon Dec 07 12:33:14 2009	45	1	4	117.49	Maandag	0	0	0	0	0	0	1	0	1	1	0	1
17277	Mon Dec 07 12:33:18 2009	45	2	5	117.50	Vrijdag	0	0	0	0	0	0	1	1	0	0	1	5
17277	Mon Dec 07 12:33:23 2009	45	3	5	117.48	Misselijkheid	0	0	0	1	1	0	0	0	0	0	1	1
17277	Mon Dec 07 12:33:27 2009	45	4	5	117.49	Maandag	0	0	0	0	0	0	1	1	0	0	1	1
17277	Mon Dec 07 12:33:32 2009	45	5	4	117.48	Teneergeslagen	1	1	0	0	0	0	0	0	0	0	1	1
17277	Mon Dec 07 12:33:37 2009	45	6	4	117.50	Bang	1	1	0	0	0	0	0	0	0	0	1	1
17277	Mon Dec 07 12:33:41 2009	45	7	7	117.48	Beschaamd	1	1	0	0	0	0	0	0	0	0	1	1
17277	Mon Dec 07 12:33:46 2009	45	8	4	117.48	Vlug geïrriteerd	1	1	0	0	0	0	0	0	0	0	1	1
17277	Mon Dec 07 12:33:50 2009	45	9	4	117.50	Spierpijn	0	0	0	1	1	0	0	0	0	0	1	1
17277	Mon Dec 07 12:33:55 2009	45	10	4	117.48	Zenuwachtig	1	1	0	0	0	0	0	0	0	0	1	1
17277	Mon Dec 07 12:33:59 2009	45	11	4	117.48	Duizeligheid	0	0	0	1	1	0	0	0	0	0	1	1
17277	Mon Dec 07 12:34:04 2009	45	12	4	117.50	Dinsdag	0	0	0	0	0	0	1	1	0	0	1	2
17277	Mon Dec 07 12:34:08 2009	45	13	5	117.41	Onvoldoende diep kunnen doorademen	0	0	0	1	1	0	0	0	0	0	1	1
17277	Mon Dec 07 12:34:13 2009	45	14	5	117.49	Donderdag	0	0	0	0	0	0	1	1	0	0	1	4
17277	Mon Dec 07 12:34:17 2009	45	15	4	117.48	Snelle hartslag	0	0	0	1	1	0	0	0	0	0	1	1
17277	Mon Dec 07 12:35:07 2009	47	1	4	117.50	Vrijdag	0	0	0	0	0	0	1	1	0	0	1	5
17277	Mon Dec 07 12:35:12 2009	47	2	4	117.50	Spierpijn	0	0	0	1	1	0	0	0	0	0	1	1
17277	Mon Dec 07 12:35:16 2009	47	3	5	117.50	Dinsdag	0	0	0	0	0	0	1	1	0	0	1	2
17277	Mon Dec 07 12:35:21 2009	47	4	4	117.48	Teneergeslagen	1	1	0	0	0	0	0	0	0	0	1	4
17277	Mon Dec 07 12:35:25 2009	47	5	5	117.49	Maandag	0	0	0	0	0	0	1	1	0	0	1	1
17277	Mon Dec 07 12:35:30 2009	47	6	4	117.48	Misselijkheid	0	0	0	1	1	0	0	0	0	0	1	2
17277	Mon Dec 07 12:35:35 2009	47	7	5	117.50	Bang	1	1	0	0	0	0	0	0	0	0	1	3
17277	Mon Dec 07 12:35:39 2009	47	8	4	117.49	Donderdag	0	0	0	0	0	0	1	1	0	0	1	4
17277	Mon Dec 07 12:35:44 2009	47	9	4	117.48	Snelle hartslag	0	0	0	1	1	0	0	0	0	0	1	2
17277	Mon Dec 07 12:35:48 2009	47	10	5	117.48	Zenuwachtig	1	1	0	0	0	0	0	0	0	0	1	3
17277	Mon Dec 07 12:35:53 2009	47	11	4	117.41	Onvoldoende diep kunnen doorademen	0	0	0	1	1	0	0	0	0	0	1	2
17277	Mon Dec 07 12:35:57 2009	47	12	4	117.48	Beschaamd	1	1	0	0	0	0	0	0	0	0	1	3
17277	Mon Dec 07 12:36:02 2009	47	13	4	117.48	Vlug geïrriteerd	1	1	0	0	0	0	0	0	0	0	1	3
17277	Mon Dec 07 12:36:06 2009	47	14	5	117.49	Maandag	0	0	0	0	0	0	1	0	1	1	0	1
17277	Mon Dec 07 12:36:11 2009	47	15	4	117.48	Duizeligheid	0	0	0	1	1	0	0	0	0	0	1	2
17277	Mon Dec 07 12:37:01 2009	49	1	5	117.49	Maandag	0	0	0	0	0	0	1	0	1	1	0	1
17277	Mon Dec 07 12:37:05 2009	49	2	4	117.50	Bang	1	1	0	0	0	0	0	0	0	0	1	1
17277	Mon Dec 07 12:37:10 2009	49	3	5	117.48	Snelle hartslag	0	0	0	1	1	0	0	0	0	0	1	1
17277	Mon Dec 07 12:37:14 2009	49	4	4	117.48	Teneergeslagen	1	1	0	0	0	0	0	0	0	0	1	1
17277	Mon Dec 07 12:37:19 2009	49	5	5	117.41	Onvoldoende diep kunnen doorademen	0	0	0	1	1	0	0	0	0	0	1	1
17277	Mon Dec 07 12:37:23 2009	49	6	4	117.48	Vlug geïrriteerd	1	1	0	0	0	0	0	0	0	0	1	1
17277	Mon Dec 07 12:37:28 2009	49	7	4	117.48	Duizeligheid	0	0	0	1	1	0	0	0	0	0	1	1
17277	Mon Dec 07 12:37:33 2009	49	8	5	117.49	Maandag	0	0	0	0	0	0	1	1	0	0	1	1
17277	Mon Dec 07 12:37:37 2009	49	9	4	117.48	Beschaamd	1	1	0	0	0	0	0	0	0	0	1	1
17277	Mon Dec 07 12:37:42 2009	49	10	4	117.50	Spierpijn	0	0	0	1	1	0	0	0	0	0	1	1
17277	Mon Dec 07 12:37:46 2009	49	11	5	117.48	Misselijkheid	0	0	0	1	1	0	0	0	0	0	1	1
17277	Mon Dec 07 12:37:51 2009	49	12	7	117.50	Dinsdag	0	0	0	0	0	0	1	1	0	0	1	2
17277	Mon Dec 07 12:37:55 2009	49	13	4	117.49	Donderdag	0	0	0	0	0	0	1	1	0	0	1	4
17277	Mon Dec 07 12:38:00 2009	49	14	5	117.50	Vrijdag	0	0	0	0	0	0	1	1	0	0	1	5
17277	Mon Dec 07 12:38:04 2009	49	15	5	117.48	Zenuwachtig	1	1	0	0	0	0	0	0	0	0	1	1
17277	Mon Dec 07 12:40:21 2009	51	1	4	117.50	Bang	1	1	0	0	0	0	0	0	0	0	1	3
17277	Mon Dec 07 12:40:25 2009	51	2	5	117.48	Snelle hartslag	0	0	0	1	1	0	0	0	0	0	1	2
17277	Mon Dec 07 12:40:30 2009	51	3	4	117.48	Teneergeslagen	1	1	0	0	0	0	0	0	0	0	1	4
17277	Mon Dec 07 12:40:34 2009	51	4	4	117.48	Duizeligheid	0	0	0	1	1	0	0	0	0	0	1	2
17277	Mon Dec 07 12:40:39 2009	51	5	5	117.48	Zenuwachtig	1	1	0	0	0	0	0	0	0	0	1	3
17277	Mon Dec 07 12:40:43 2009	51	6	4	117.41	Onvoldoende diep kunnen doorademen	0	0	0	1	1	0	0	0	0	0	1	2
17277	Mon Dec 07 12:40:48 2009	51	7	5	117.49	Donderdag	0	0	0	0	0	0	1	0	1	1	0	4
17277	Mon Dec 07 12:40:53 2009	51	8	5	117.50	Vrijdag	0	0	0	0	0	0	1	1	0	0	1	5
17277	Mon Dec 07 12:40:57 2009	51	9	4	117.48	Vlug geïrriteerd	1	1	0	0	0	0	0	0	0	0	1	3
17277	Mon Dec 07 12:41:02 2009	51	10	4	117.49	Donderdag	0	0	0	0	0	0	1	1	0	0	1	4
17277	Mon Dec 07 12:41:06 2009	51	11	4	117.48	Beschaamd	1	1	0	0	0	0	0	0	0	0	1	4
17277	Mon Dec 07 12:41:11 2009	51	12	5	117.50	Spierpijn	0	0	0	1	1	0	0	0	0	0	1	2
17277	Mon Dec 07 12:41:15 2009	51	13	5	117.50	Vrijdag	0	0	0	0	0	0	1	0	1	1	0	5
17277	Mon Dec 07 12:41:20 2009	51	14	4	117.48	Misselijkheid	0	0	0	1	1	0	0	0	0	0	1	3
17277	Mon Dec 07 12:41:24 2009	51	15	5	117.49	Maandag	0	0	0	0	0	0	1	0	1	1	0	1
17277	Mon Dec 07 12:42:14 2009	53	1	5	117.48	Teneergeslagen	1	1	0	0	0	0	0	0	0	0	1	1
17277	Mon Dec 07 12:42:19 2009	53	2	4	117.49	Donderdag	0	0	0	0	0	0	1	0	1	1	0	4
17277	Mon Dec 07 12:42:23 2009	53	3	4	117.50	Vrijdag	0	0	0	0	0	0	1	1	0	0	1	5
17277	Mon Dec 07 12:42:28 2009	53	4	5	117.50	Spierpijn	0	0	0	1	1	0	0	0	0	0	1	1
17277	Mon Dec 07 12:42:32 2009	53	5	4	117.48	Misselijkheid	0	0	0	1	1	0	0	0	0	0	1	1
17277	Mon Dec 07 12:42:37 2009	53	6	4	117.48	Snelle hartslag	0	0	0	1	1	0	0	0	0	0	1	1
17277	Mon Dec 07 12:42:41 2009	53	7	4	117.48	Duizeligheid	0	0	0	1	1	0	0	0	0	0	1	1
17277	Mon Dec 07 12:42:46 2009	53	8	7	117.48	Zenuwachtig	1	1	0	0	0	0	0	0	0	0	1	1
17277	Mon Dec 07 12:42:51 2009	53	9	4	117.48	Beschaamd	1	1	0	0	0	0	0	0	0	0	1	1
17277	Mon Dec 07 12:42:55 2009	53	10	4	117.50	Bang	1	1	0	0	0	0	0	0	0	0	1	1
17277	Mon Dec 07 12:43:00 2009	53	11	6	117.41	Onvoldoende diep kunnen doorademen	0	0	0	1	1	0	0	0	0	0	1	1
17277	Mon Dec 07 12:43:04 2009	53	12	5	117.49	Maandag	0	0	0	0	0	0	1	0	1	1	0	1
17277	Mon Dec 07 12:43:09 2009	53	13	4	117.48	Vlug geïrriteerd	1	1	0	0	0	0	0	0	0	0	1	1
17277	Mon Dec 07 12:43:13 2009	53	14	5	117.49	Donderdag	0	0	0	0	0	0	1	1	0	0	1	4
17277	Mon Dec 07 12:43:18 2009	53	15	5	117.50	Vrijdag	0	0	0	0	0	0	1	0	1	1	0	5
17277	Mon Dec 07 12:44:08 2009	55	1	5	117.49	Donderdag	0	0	0	0	0	0	1	0	1	1	0	4
17277	Mon Dec 07 12:44:12 2009	55	2	4	117.49	Maandag	0	0	0	0	0	0	1	0	1	1	0	1
17277	Mon Dec 07 12:44:17 2009	55	3	4	117.48	Vlug geïrriteerd	1	1	0	0	0	0	0	0	0	0	1	2
17277	Mon Dec 07 12:44:21 2009	55	4	5	117.50	Bang	1	1	0	0	0	0	0	0	0	0	1	1
17277	Mon Dec 07 12:44:26 2009	55	5	4	117.50	Vrijdag	0	0	0	0	0	0	1	1	0	0	1	5
17277	Mon Dec 07 12:44:30 2009	55	6	4	117.48	Duizeligheid	0	0	0	1	1	0	0	0	0	0	1	1
17277	Mon Dec 07 12:44:35 2009	55	7	6	117.41	Onvoldoende diep kunnen doorademen	0	0	0	1	1	0	0	0	0	0	1	1
17277	Mon Dec 07 12:44:39 2009	55	8	5	117.48	Snelle hartslag	0	0	0	1	1	0	0	0	0	0	1	1
17277	Mon Dec 07 12:44:44 2009	55	9	4	117.50	Spierpijn	0	0	0	1	1	0	0	0	0	0	1	2
17277	Mon Dec 07 12:44:49 2009	55	10	4	117.48	Misselijkheid	0	0	0	1	1	0	0	0	0	0	1	1
17277	Mon Dec 07 12:44:53 2009	55	11	5	117.50	Vrijdag	0	0	0	0	0	0	1	0	1	1	0	5
17277	Mon Dec 07 12:44:58 2009	55	12	4	117.49	Donderdag	0	0	0	0	0	0	1	1	0	0	1	4
17277	Mon Dec 07 12:45:02 2009	55	13	8	117.48	Teneergeslagen	1	1	0	0	0	0	0	0	0	0	1	2
17277	Mon Dec 07 12:45:07 2009	55	14	4	117.48	Zenuwachtig	1	1	0	0	0	0	0	0	0	0	1	1
17277	Mon Dec 07 12:45:11 2009	55	15	5	117.48	Beschaamd	1	1	0	0	0	0	0	0	0	0	1	2
17277	Mon Dec 07 12:46:01 2009	57	1	5	117.46	Buik- of maagkrampen	0	0	0	1	0	1	0	0	0	1	0	1
17277	Mon Dec 07 12:46:06 2009	57	2	4	117.49	Maandag	0	0	0	0	0	0	1	1	0	0	1	1
17277	Mon Dec 07 12:46:10 2009	57	3	5	117.50	Dinsdag	0	0	0	0	0	0	1	1	0	0	1	2
17277	Mon Dec 07 12:46:15 2009	57	4	5	117.49	Bedroefd	1	0	1	0	0	0	0	0	0	1	0	1
17277	Mon Dec 07 12:46:19 2009	57	5	4	117.49	Gespannen	1	0	1	0	0	0	0	0	0	1	0	1
17277	Mon Dec 07 12:46:24 2009	57	6	4	117.46	Bonzen van het hart	0	0	0	1	0	1	0	0	0	1	0	1
17277	Mon Dec 07 12:46:28 2009	57	7	4	117.48	Vermoeidheid	0	0	0	1	0	1	0	0	0	1	0	3
17277	Mon Dec 07 12:46:33 2009	57	8	5	117.50	Schuldig	1	0	1	0	0	0	0	0	0	1	0	1
17277	Mon Dec 07 12:46:37 2009	57	9	4	117.49	Woensdag	0	0	0	0	0	0	1	0	1	1	0	3
17277	Mon Dec 07 12:46:42 2009	57	10	4	117.50	Vijandig	1	0	1	0	0	0	0	0	0	1	0	1
17277	Mon Dec 07 12:46:46 2009	57	11	5	117.50	Dinsdag	0	0	0	0	0	0	1	0	1	1	0	2
17277	Mon Dec 07 12:46:51 2009	57	12	4	117.49	Hoofdpijn	0	0	0	1	0	1	0	0	0	1	0	2
17277	Mon Dec 07 12:46:55 2009	57	13	4	117.49	Woensdag	0	0	0	0	0	0	1	1	0	0	1	3
17277	Mon Dec 07 12:47:00 2009	57	14	4	117.50	Angstig	1	0	1	0	0	0	0	0	0	1	0	1
17277	Mon Dec 07 12:47:05 2009	57	15	7	117.43	Benauwd gevoel in en om de borst	0	0	0	1	0	1	0	0	0	1	0	1
17277	Mon Dec 07 12:47:55 2009	59	1	4	117.50	Dinsdag	0	0	0	0	0	0	1	0	1	1	0	2
17277	Mon Dec 07 12:47:59 2009	59	2	4	117.50	Dinsdag	0	0	0	0	0	0	1	1	0	0	1	2
17277	Mon Dec 07 12:48:04 2009	59	3	4	117.46	Buik- of maagkrampen	0	0	0	1	0	1	0	0	0	1	0	1
17277	Mon Dec 07 12:48:08 2009	59	4	5	117.43	Benauwd gevoel in en om de borst	0	0	0	1	0	1	0	0	0	1	0	1
17277	Mon Dec 07 12:48:13 2009	59	5	4	117.48	Vermoeidheid	0	0	0	1	0	1	0	0	0	1	0	3
17277	Mon Dec 07 12:48:17 2009	59	6	5	117.49	Woensdag	0	0	0	0	0	0	1	0	1	1	0	3
17277	Mon Dec 07 12:48:22 2009	59	7	5	117.50	Vijandig	1	0	1	0	0	0	0	0	0	1	0	1
17277	Mon Dec 07 12:48:26 2009	59	8	4	117.49	Bedroefd	1	0	1	0	0	0	0	0	0	1	0	1
17277	Mon Dec 07 12:48:31 2009	59	9	6	117.50	Angstig	1	0	1	0	0	0	0	0	0	1	0	1
17277	Mon Dec 07 12:48:35 2009	59	10	5	117.46	Bonzen van het hart	0	0	0	1	0	1	0	0	0	1	0	1
17277	Mon Dec 07 12:48:40 2009	59	11	4	117.49	Maandag	0	0	0	0	0	0	1	1	0	0	1	1
17277	Mon Dec 07 12:48:45 2009	59	12	6	117.49	Hoofdpijn	0	0	0	1	0	1	0	0	0	1	0	2
17277	Mon Dec 07 12:48:49 2009	59	13	4	117.50	Schuldig	1	0	1	0	0	0	0	0	0	1	0	1
17277	Mon Dec 07 12:48:54 2009	59	14	6	117.49	Gespannen	1	0	1	0	0	0	0	0	0	1	0	1
17277	Mon Dec 07 12:48:58 2009	59	15	4	117.49	Woensdag	0	0	0	0	0	0	1	1	0	0	1	3
17277	Mon Dec 07 12:49:48 2009	61	1	4	117.50	Dinsdag	0	0	0	0	0	0	1	0	1	1	0	2
17277	Mon Dec 07 12:49:53 2009	61	2	6	117.50	Schuldig	1	0	1	0	0	0	0	0	0	1	0	3
17277	Mon Dec 07 12:49:57 2009	61	3	4	117.50	Vijandig	1	0	1	0	0	0	0	0	0	1	0	3
17277	Mon Dec 07 12:50:02 2009	61	4	5	117.50	Dinsdag	0	0	0	0	0	0	1	1	0	0	1	2
17277	Mon Dec 07 12:50:06 2009	61	5	4	117.49	Woensdag	0	0	0	0	0	0	1	0	1	1	0	3
17277	Mon Dec 07 12:50:11 2009	61	6	4	117.48	Vermoeidheid	0	0	0	1	0	1	0	0	0	1	0	3
17277	Mon Dec 07 12:50:15 2009	61	7	5	117.43	Benauwd gevoel in en om de borst	0	0	0	1	0	1	0	0	0	1	0	2
17277	Mon Dec 07 12:50:20 2009	61	8	5	117.49	Maandag	0	0	0	0	0	0	1	1	0	0	1	1
17277	Mon Dec 07 12:50:24 2009	61	9	5	117.49	Gespannen	1	0	1	0	0	0	0	0	0	1	0	3
17277	Mon Dec 07 12:50:29 2009	61	10	5	117.46	Bonzen van het hart	0	0	0	1	0	1	0	0	0	1	0	2
17277	Mon Dec 07 12:50:33 2009	61	11	5	117.49	Bedroefd	1	0	1	0	0	0	0	0	0	1	0	3
17277	Mon Dec 07 12:50:38 2009	61	12	4	117.46	Buik- of maagkrampen	0	0	0	1	0	1	0	0	0	1	0	1
17277	Mon Dec 07 12:50:43 2009	61	13	4	117.49	Hoofdpijn	0	0	0	1	0	1	0	0	0	1	0	2
17277	Mon Dec 07 12:50:47 2009	61	14	5	117.50	Angstig	1	0	1	0	0	0	0	0	0	1	0	3
17277	Mon Dec 07 12:50:52 2009	61	15	4	117.49	Woensdag	0	0	0	0	0	0	1	1	0	0	1	3
17277	Mon Dec 07 12:53:08 2009	63	1	4	117.50	Bang	1	1	0	0	0	0	0	0	0	0	1	3
17277	Mon Dec 07 12:53:13 2009	63	2	4	117.48	Teneergeslagen	1	1	0	0	0	0	0	0	0	0	1	4
17277	Mon Dec 07 12:53:17 2009	63	3	5	117.50	Dinsdag	0	0	0	0	0	0	1	0	1	1	0	2
17277	Mon Dec 07 12:53:22 2009	63	4	4	117.49	Donderdag	0	0	0	0	0	0	1	0	1	1	0	4
17277	Mon Dec 07 12:53:26 2009	63	5	4	117.48	Beschaamd	1	1	0	0	0	0	0	0	0	0	1	4
17277	Mon Dec 07 12:53:31 2009	63	6	5	117.41	Onvoldoende diep kunnen doorademen	0	0	0	1	1	0	0	0	0	0	1	2
17277	Mon Dec 07 12:53:35 2009	63	7	4	117.48	Misselijkheid	0	0	0	1	1	0	0	0	0	0	1	2
17277	Mon Dec 07 12:53:40 2009	63	8	4	117.48	Snelle hartslag	0	0	0	1	1	0	0	0	0	0	1	3
17277	Mon Dec 07 12:53:44 2009	63	9	5	117.50	Vrijdag	0	0	0	0	0	0	1	0	1	1	0	5
17277	Mon Dec 07 12:53:49 2009	63	10	5	117.48	Zenuwachtig	1	1	0	0	0	0	0	0	0	0	1	3
17277	Mon Dec 07 12:53:53 2009	63	11	4	117.48	Vlug geïrriteerd	1	1	0	0	0	0	0	0	0	0	1	3
17277	Mon Dec 07 12:53:58 2009	63	12	5	117.49	Maandag	0	0	0	0	0	0	1	1	0	0	1	1
17277	Mon Dec 07 12:54:03 2009	63	13	5	117.48	Duizeligheid	0	0	0	1	1	0	0	0	0	0	1	2
17277	Mon Dec 07 12:54:07 2009	63	14	4	117.50	Spierpijn	0	0	0	1	1	0	0	0	0	0	1	2
17277	Mon Dec 07 12:54:12 2009	63	15	5	117.49	Woensdag	0	0	0	0	0	0	1	1	0	0	1	3
17277	Mon Dec 07 12:55:02 2009	65	1	4	117.41	Onvoldoende diep kunnen doorademen	0	0	0	1	1	0	0	0	0	0	1	1
17277	Mon Dec 07 12:55:06 2009	65	2	5	117.50	Dinsdag	0	0	0	0	0	0	1	0	1	1	0	2
17277	Mon Dec 07 12:55:11 2009	65	3	4	117.48	Snelle hartslag	0	0	0	1	1	0	0	0	0	0	1	1
17277	Mon Dec 07 12:55:15 2009	65	4	4	117.49	Woensdag	0	0	0	0	0	0	1	1	0	0	1	3
17277	Mon Dec 07 12:55:20 2009	65	5	5	117.50	Vrijdag	0	0	0	0	0	0	1	0	1	1	0	5
17277	Mon Dec 07 12:55:24 2009	65	6	4	117.50	Spierpijn	0	0	0	1	1	0	0	0	0	0	1	2
17277	Mon Dec 07 12:55:29 2009	65	7	4	117.50	Bang	1	1	0	0	0	0	0	0	0	0	1	1
17277	Mon Dec 07 12:55:33 2009	65	8	4	117.48	Zenuwachtig	1	1	0	0	0	0	0	0	0	0	1	1
17277	Mon Dec 07 12:55:38 2009	65	9	5	117.48	Vlug geïrriteerd	1	1	0	0	0	0	0	0	0	0	1	1
17277	Mon Dec 07 12:55:42 2009	65	10	5	117.48	Misselijkheid	0	0	0	1	1	0	0	0	0	0	1	1
17277	Mon Dec 07 12:55:47 2009	65	11	5	117.48	Teneergeslagen	1	1	0	0	0	0	0	0	0	0	1	1
17277	Mon Dec 07 12:55:51 2009	65	12	5	117.48	Beschaamd	1	1	0	0	0	0	0	0	0	0	1	1
17277	Mon Dec 07 12:55:56 2009	65	13	4	117.49	Maandag	0	0	0	0	0	0	1	1	0	0	1	1
17277	Mon Dec 07 12:56:00 2009	65	14	4	117.49	Donderdag	0	0	0	0	0	0	1	0	1	1	0	4
17277	Mon Dec 07 12:56:05 2009	65	15	4	117.48	Duizeligheid	0	0	0	1	1	0	0	0	0	0	1	1
17277	Mon Dec 07 12:56:55 2009	67	1	4	117.48	Vlug geïrriteerd	1	1	0	0	0	0	0	0	0	0	1	1
17277	Mon Dec 07 12:57:00 2009	67	2	4	117.50	Vrijdag	0	0	0	0	0	0	1	0	1	1	0	5
17277	Mon Dec 07 12:57:04 2009	67	3	5	117.50	Dinsdag	0	0	0	0	0	0	1	0	1	1	0	2
17277	Mon Dec 07 12:57:09 2009	67	4	5	117.48	Zenuwachtig	1	1	0	0	0	0	0	0	0	0	1	1
17277	Mon Dec 07 12:57:13 2009	67	5	6	117.50	Spierpijn	0	0	0	1	1	0	0	0	0	0	1	2
17277	Mon Dec 07 12:57:18 2009	67	6	4	117.41	Onvoldoende diep kunnen doorademen	0	0	0	1	1	0	0	0	0	0	1	1
17277	Mon Dec 07 12:57:22 2009	67	7	5	117.49	Woensdag	0	0	0	0	0	0	1	1	0	0	1	3
17277	Mon Dec 07 12:57:27 2009	67	8	4	117.48	Misselijkheid	0	0	0	1	1	0	0	0	0	0	1	1
17277	Mon Dec 07 12:57:31 2009	67	9	4	117.48	Snelle hartslag	0	0	0	1	1	0	0	0	0	0	1	1
17277	Mon Dec 07 12:57:36 2009	67	10	4	117.50	Bang	1	1	0	0	0	0	0	0	0	0	1	1
17277	Mon Dec 07 12:57:40 2009	67	11	4	117.48	Beschaamd	1	1	0	0	0	0	0	0	0	0	1	1
17277	Mon Dec 07 12:57:45 2009	67	12	4	117.48	Teneergeslagen	1	1	0	0	0	0	0	0	0	0	1	1
17277	Mon Dec 07 12:57:49 2009	67	13	5	117.49	Maandag	0	0	0	0	0	0	1	1	0	0	1	1
17277	Mon Dec 07 12:57:54 2009	67	14	5	117.49	Donderdag	0	0	0	0	0	0	1	0	1	1	0	4
17277	Mon Dec 07 12:57:59 2009	67	15	4	117.48	Duizeligheid	0	0	0	1	1	0	0	0	0	0	1	1
17277	Mon Dec 07 12:58:49 2009	69	1	4	117.48	Vermoeidheid	0	0	0	1	0	1	0	0	0	1	0	2
17277	Mon Dec 07 12:58:53 2009	69	2	4	117.50	Dinsdag	0	0	0	0	0	0	1	1	0	0	1	2
17277	Mon Dec 07 12:58:58 2009	69	3	4	117.43	Benauwd gevoel in en om de borst	0	0	0	1	0	1	0	0	0	1	0	1
17277	Mon Dec 07 12:59:02 2009	69	4	4	117.50	Angstig	1	0	1	0	0	0	0	0	0	1	0	1
17277	Mon Dec 07 12:59:07 2009	69	5	5	117.49	Woensdag	0	0	0	0	0	0	1	0	1	1	0	3
17277	Mon Dec 07 12:59:11 2009	69	6	4	117.49	Hoofdpijn	0	0	0	1	0	1	0	0	0	1	0	1
17277	Mon Dec 07 12:59:16 2009	69	7	6	117.49	Maandag	0	0	0	0	0	0	1	0	1	1	0	1
17277	Mon Dec 07 12:59:20 2009	69	8	5	117.49	Donderdag	0	0	0	0	0	0	1	1	0	0	1	4
17277	Mon Dec 07 12:59:25 2009	69	9	4	117.46	Bonzen van het hart	0	0	0	1	0	1	0	0	0	1	0	1
17277	Mon Dec 07 12:59:29 2009	69	10	4	117.46	Buik- of maagkrampen	0	0	0	1	0	1	0	0	0	1	0	1
17277	Mon Dec 07 12:59:34 2009	69	11	4	117.49	Bedroefd	1	0	1	0	0	0	0	0	0	1	0	1
17277	Mon Dec 07 12:59:38 2009	69	12	5	117.50	Vrijdag	0	0	0	0	0	0	1	1	0	0	1	5
17277	Mon Dec 07 12:59:43 2009	69	13	4	117.49	Gespannen	1	0	1	0	0	0	0	0	0	1	0	1
17277	Mon Dec 07 12:59:47 2009	69	14	4	117.50	Vijandig	1	0	1	0	0	0	0	0	0	1	0	1
17277	Mon Dec 07 12:59:52 2009	69	15	5	117.50	Schuldig	1	0	1	0	0	0	0	0	0	1	0	1
17277	Mon Dec 07 13:00:42 2009	71	1	4	117.49	Donderdag	0	0	0	0	0	0	1	1	0	0	1	4
17277	Mon Dec 07 13:00:47 2009	71	2	4	117.46	Bonzen van het hart	0	0	0	1	0	1	0	0	0	1	0	1
17277	Mon Dec 07 13:00:51 2009	71	3	5	117.43	Benauwd gevoel in en om de borst	0	0	0	1	0	1	0	0	0	1	0	1
17277	Mon Dec 07 13:00:56 2009	71	4	4	117.50	Angstig	1	0	1	0	0	0	0	0	0	1	0	1
17277	Mon Dec 07 13:01:00 2009	71	5	5	117.46	Buik- of maagkrampen	0	0	0	1	0	1	0	0	0	1	0	1
17277	Mon Dec 07 13:01:05 2009	71	6	5	117.48	Vermoeidheid	0	0	0	1	0	1	0	0	0	1	0	3
17277	Mon Dec 07 13:01:09 2009	71	7	4	117.50	Dinsdag	0	0	0	0	0	0	1	1	0	0	1	2
17277	Mon Dec 07 13:01:14 2009	71	8	4	117.50	Vijandig	1	0	1	0	0	0	0	0	0	1	0	1
17277	Mon Dec 07 13:01:18 2009	71	9	6	117.49	Maandag	0	0	0	0	0	0	1	0	1	1	0	1
17277	Mon Dec 07 13:01:23 2009	71	10	5	117.49	Woensdag	0	0	0	0	0	0	1	0	1	1	0	3
17277	Mon Dec 07 13:01:27 2009	71	11	4	117.49	Gespannen	1	0	1	0	0	0	0	0	0	1	0	1
17277	Mon Dec 07 13:01:32 2009	71	12	4	117.49	Hoofdpijn	0	0	0	1	0	1	0	0	0	1	0	2
17277	Mon Dec 07 13:01:36 2009	71	13	5	117.50	Vrijdag	0	0	0	0	0	0	1	1	0	0	1	5
17277	Mon Dec 07 13:01:41 2009	71	14	4	117.50	Schuldig	1	0	1	0	0	0	0	0	0	1	0	1
17277	Mon Dec 07 13:01:45 2009	71	15	4	117.49	Bedroefd	1	0	1	0	0	0	0	0	0	1	0	1
17277	Mon Dec 07 13:02:36 2009	73	1	5	117.49	Bedroefd	1	0	1	0	0	0	0	0	0	1	0	3
17277	Mon Dec 07 13:02:40 2009	73	2	4	117.49	Donderdag	0	0	0	0	0	0	1	1	0	0	1	4
17277	Mon Dec 07 13:02:45 2009	73	3	4	117.46	Bonzen van het hart	0	0	0	1	0	1	0	0	0	1	0	3
17277	Mon Dec 07 13:02:49 2009	73	4	5	117.49	Hoofdpijn	0	0	0	1	0	1	0	0	0	1	0	2
17277	Mon Dec 07 13:02:54 2009	73	5	4	117.48	Vermoeidheid	0	0	0	1	0	1	0	0	0	1	0	3
17277	Mon Dec 07 13:02:58 2009	73	6	5	117.49	Gespannen	1	0	1	0	0	0	0	0	0	1	0	3
17277	Mon Dec 07 13:03:03 2009	73	7	5	117.50	Dinsdag	0	0	0	0	0	0	1	1	0	0	1	2
17277	Mon Dec 07 13:03:07 2009	73	8	5	117.50	Angstig	1	0	1	0	0	0	0	0	0	1	0	2
17277	Mon Dec 07 13:03:12 2009	73	9	4	117.50	Schuldig	1	0	1	0	0	0	0	0	0	1	0	3
17277	Mon Dec 07 13:03:16 2009	73	10	4	117.46	Buik- of maagkrampen	0	0	0	1	0	1	0	0	0	1	0	1
17277	Mon Dec 07 13:03:21 2009	73	11	5	117.49	Woensdag	0	0	0	0	0	0	1	0	1	1	0	3
17277	Mon Dec 07 13:03:25 2009	73	12	4	117.49	Maandag	0	0	0	0	0	0	1	0	1	1	0	1
17277	Mon Dec 07 13:03:30 2009	73	13	4	117.50	Vrijdag	0	0	0	0	0	0	1	1	0	0	1	5
17277	Mon Dec 07 13:03:34 2009	73	14	5	117.43	Benauwd gevoel in en om de borst	0	0	0	1	0	1	0	0	0	1	0	2
17277	Mon Dec 07 13:03:39 2009	73	15	4	117.50	Vijandig	1	0	1	0	0	0	0	0	0	1	0	3
