# Supplementary material for: Unraveling the Relationship between Trait Negative Affectivity and Habitual Symptom Reporting
Source: PLoS One. 2015 Jan 20;10(1):e0115748. doi: 10.1371/journal.pone.0115748 (PMC4300148; doi:10.1371/journal.pone.0115748)
Supplement: S1 File — Data S1, Contains the raw data of the high NA-high HSR participants. Data S2, Contains the raw data of the high NA-low HSR participants. Data S3, Contains the raw data of the low NA-low HSR participants. (ZIP) [file pone.0115748.s001.zip › Data S1/VDN_3_C_EXP2_432321_results.xls]

## Sheet: VDN_3_C_EXP2_432321_results
version	timestamp	block number	trial number	lost msec	free VRAM	trial contents	vraagA	vraagA_2	vraagA_1	vraagB	vraagB_2	vraagB_1	vraagC	vraagC_2	vraagC_1	deel1	deel2	value
17277	Tue May 12 11:54:32 2009	3	1	4	117.48	Snelle hartslag	0	0	0	1	1	0	0	0	0	0	1	2
17277	Tue May 12 11:54:37 2009	3	2	5	117.48	Duizeligheid	0	0	0	1	1	0	0	0	0	0	1	1
17277	Tue May 12 11:54:41 2009	3	3	4	117.48	Zenuwachtig	1	1	0	0	0	0	0	0	0	0	1	1
17277	Tue May 12 11:54:46 2009	3	4	5	117.41	Onvoldoende diep kunnen doorademen	0	0	0	1	1	0	0	0	0	0	1	2
17277	Tue May 12 11:54:50 2009	3	5	5	117.50	Spierpijn	0	0	0	1	1	0	0	0	0	0	1	2
17277	Tue May 12 11:54:55 2009	3	6	4	117.49	Donderdag	0	0	0	0	0	0	1	1	0	0	1	4
17277	Tue May 12 11:54:59 2009	3	7	4	117.48	Teneergeslagen	1	1	0	0	0	0	0	0	0	0	1	1
17277	Tue May 12 11:55:04 2009	3	8	4	117.50	Bang	1	1	0	0	0	0	0	0	0	0	1	1
17277	Tue May 12 11:55:08 2009	3	9	5	117.49	Donderdag	0	0	0	0	0	0	1	0	1	1	0	4
17277	Tue May 12 11:55:13 2009	3	10	4	117.48	Misselijkheid	0	0	0	1	1	0	0	0	0	0	1	1
17277	Tue May 12 11:55:17 2009	3	11	5	117.50	Dinsdag	0	0	0	0	0	0	1	1	0	0	1	2
17277	Tue May 12 11:55:22 2009	3	12	5	117.49	Maandag	0	0	0	0	0	0	1	1	0	0	1	1
17277	Tue May 12 11:55:26 2009	3	13	4	117.50	Dinsdag	0	0	0	0	0	0	1	0	1	1	0	2
17277	Tue May 12 11:55:31 2009	3	14	4	117.48	Vlug geïrriteerd	1	1	0	0	0	0	0	0	0	0	1	2
17277	Tue May 12 11:55:36 2009	3	15	4	117.48	Beschaamd	1	1	0	0	0	0	0	0	0	0	1	1
17277	Tue May 12 11:56:26 2009	5	1	4	117.50	Dinsdag	0	0	0	0	0	0	1	0	1	1	0	2
17277	Tue May 12 11:56:30 2009	5	2	4	117.41	Onvoldoende diep kunnen doorademen	0	0	0	1	1	0	0	0	0	0	1	1
17277	Tue May 12 11:56:35 2009	5	3	5	117.50	Dinsdag	0	0	0	0	0	0	1	1	0	0	1	2
17277	Tue May 12 11:56:39 2009	5	4	4	117.50	Bang	1	1	0	0	0	0	0	0	0	0	1	1
17277	Tue May 12 11:56:44 2009	5	5	4	117.48	Misselijkheid	0	0	0	1	1	0	0	0	0	0	1	1
17277	Tue May 12 11:56:48 2009	5	6	5	117.49	Maandag	0	0	0	0	0	0	1	1	0	0	1	1
17277	Tue May 12 11:56:53 2009	5	7	5	117.50	Spierpijn	0	0	0	1	1	0	0	0	0	0	1	1
17277	Tue May 12 11:56:57 2009	5	8	4	117.48	Duizeligheid	0	0	0	1	1	0	0	0	0	0	1	1
17277	Tue May 12 11:57:02 2009	5	9	4	117.48	Snelle hartslag	0	0	0	1	1	0	0	0	0	0	1	1
17277	Tue May 12 11:57:06 2009	5	10	5	117.48	Beschaamd	1	1	0	0	0	0	0	0	0	0	1	1
17277	Tue May 12 11:57:11 2009	5	11	4	117.49	Donderdag	0	0	0	0	0	0	1	1	0	0	1	4
17277	Tue May 12 11:57:15 2009	5	12	4	117.48	Zenuwachtig	1	1	0	0	0	0	0	0	0	0	1	1
17277	Tue May 12 11:57:20 2009	5	13	5	117.48	Vlug geïrriteerd	1	1	0	0	0	0	0	0	0	0	1	1
17277	Tue May 12 11:57:24 2009	5	14	5	117.49	Donderdag	0	0	0	0	0	0	1	0	1	1	0	4
17277	Tue May 12 11:57:29 2009	5	15	4	117.48	Teneergeslagen	1	1	0	0	0	0	0	0	0	0	1	1
17277	Tue May 12 11:58:19 2009	7	1	4	117.48	Teneergeslagen	1	1	0	0	0	0	0	0	0	0	1	1
17277	Tue May 12 11:58:23 2009	7	2	5	117.49	Donderdag	0	0	0	0	0	0	1	1	0	0	1	4
17277	Tue May 12 11:58:28 2009	7	3	4	117.48	Zenuwachtig	1	1	0	0	0	0	0	0	0	0	1	1
17277	Tue May 12 11:58:32 2009	7	4	5	117.48	Misselijkheid	0	0	0	1	1	0	0	0	0	0	1	1
17277	Tue May 12 11:58:37 2009	7	5	4	117.50	Dinsdag	0	0	0	0	0	0	1	1	0	0	1	2
17277	Tue May 12 11:58:42 2009	7	6	4	117.50	Bang	1	1	0	0	0	0	0	0	0	0	1	1
17277	Tue May 12 11:58:46 2009	7	7	5	117.48	Vlug geïrriteerd	1	1	0	0	0	0	0	0	0	0	1	1
17277	Tue May 12 11:58:51 2009	7	8	4	117.50	Dinsdag	0	0	0	0	0	0	1	0	1	1	0	2
17277	Tue May 12 11:58:55 2009	7	9	4	117.41	Onvoldoende diep kunnen doorademen	0	0	0	1	1	0	0	0	0	0	1	1
17277	Tue May 12 11:59:00 2009	7	10	5	117.50	Spierpijn	0	0	0	1	1	0	0	0	0	0	1	1
17277	Tue May 12 11:59:04 2009	7	11	5	117.49	Maandag	0	0	0	0	0	0	1	1	0	0	1	1
17277	Tue May 12 11:59:09 2009	7	12	5	117.49	Donderdag	0	0	0	0	0	0	1	0	1	1	0	4
17277	Tue May 12 11:59:13 2009	7	13	4	117.48	Beschaamd	1	1	0	0	0	0	0	0	0	0	1	1
17277	Tue May 12 11:59:18 2009	7	14	5	117.48	Snelle hartslag	0	0	0	1	1	0	0	0	0	0	1	1
17277	Tue May 12 11:59:22 2009	7	15	4	117.48	Duizeligheid	0	0	0	1	1	0	0	0	0	0	1	1
17277	Tue May 12 12:00:12 2009	9	1	4	117.50	Schuldig	1	0	1	0	0	0	0	0	0	1	0	1
17277	Tue May 12 12:00:17 2009	9	2	5	117.49	Bedroefd	1	0	1	0	0	0	0	0	0	1	0	1
17277	Tue May 12 12:00:21 2009	9	3	7	117.49	Woensdag	0	0	0	0	0	0	1	0	1	1	0	3
17277	Tue May 12 12:00:26 2009	9	4	4	117.46	Buik- of maagkrampen	0	0	0	1	0	1	0	0	0	1	0	1
17277	Tue May 12 12:00:30 2009	9	5	4	117.49	Gespannen	1	0	1	0	0	0	0	0	0	1	0	1
17277	Tue May 12 12:00:35 2009	9	6	5	117.49	Woensdag	0	0	0	0	0	0	1	1	0	0	1	3
17277	Tue May 12 12:00:39 2009	9	7	4	117.49	Hoofdpijn	0	0	0	1	0	1	0	0	0	1	0	2
17277	Tue May 12 12:00:44 2009	9	8	4	117.50	Vrijdag	0	0	0	0	0	0	1	1	0	0	1	5
17277	Tue May 12 12:00:48 2009	9	9	5	117.50	Vijandig	1	0	1	0	0	0	0	0	0	1	0	1
17277	Tue May 12 12:00:53 2009	9	10	5	117.49	Maandag	0	0	0	0	0	0	1	0	1	1	0	1
17277	Tue May 12 12:00:58 2009	9	11	5	117.43	Benauwd gevoel in en om de borst	0	0	0	1	0	1	0	0	0	1	0	1
17277	Tue May 12 12:01:02 2009	9	12	5	117.50	Vrijdag	0	0	0	0	0	0	1	0	1	1	0	5
17277	Tue May 12 12:01:07 2009	9	13	5	117.46	Bonzen van het hart	0	0	0	1	0	1	0	0	0	1	0	1
17277	Tue May 12 12:01:11 2009	9	14	4	117.50	Angstig	1	0	1	0	0	0	0	0	0	1	0	1
17277	Tue May 12 12:01:16 2009	9	15	4	117.48	Vermoeidheid	0	0	0	1	0	1	0	0	0	1	0	2
17277	Tue May 12 12:02:06 2009	11	1	4	117.48	Vermoeidheid	0	0	0	1	0	1	0	0	0	1	0	2
17277	Tue May 12 12:02:10 2009	11	2	5	117.50	Schuldig	1	0	1	0	0	0	0	0	0	1	0	2
17277	Tue May 12 12:02:15 2009	11	3	4	117.49	Gespannen	1	0	1	0	0	0	0	0	0	1	0	1
17277	Tue May 12 12:02:19 2009	11	4	4	117.46	Buik- of maagkrampen	0	0	0	1	0	1	0	0	0	1	0	1
17277	Tue May 12 12:02:24 2009	11	5	5	117.49	Woensdag	0	0	0	0	0	0	1	1	0	0	1	3
17277	Tue May 12 12:02:28 2009	11	6	4	117.49	Woensdag	0	0	0	0	0	0	1	0	1	1	0	3
17277	Tue May 12 12:02:33 2009	11	7	4	117.50	Vrijdag	0	0	0	0	0	0	1	0	1	1	0	5
17277	Tue May 12 12:02:37 2009	11	8	4	117.49	Hoofdpijn	0	0	0	1	0	1	0	0	0	1	0	2
17277	Tue May 12 12:02:42 2009	11	9	5	117.46	Bonzen van het hart	0	0	0	1	0	1	0	0	0	1	0	1
17277	Tue May 12 12:02:46 2009	11	10	4	117.49	Bedroefd	1	0	1	0	0	0	0	0	0	1	0	2
17277	Tue May 12 12:02:51 2009	11	11	4	117.43	Benauwd gevoel in en om de borst	0	0	0	1	0	1	0	0	0	1	0	1
17277	Tue May 12 12:02:55 2009	11	12	5	117.49	Maandag	0	0	0	0	0	0	1	0	1	1	0	1
17277	Tue May 12 12:03:00 2009	11	13	4	117.50	Vrijdag	0	0	0	0	0	0	1	1	0	0	1	5
17277	Tue May 12 12:03:04 2009	11	14	4	117.50	Vijandig	1	0	1	0	0	0	0	0	0	1	0	2
17277	Tue May 12 12:03:09 2009	11	15	5	117.50	Angstig	1	0	1	0	0	0	0	0	0	1	0	1
17277	Tue May 12 12:03:59 2009	13	1	5	117.49	Woensdag	0	0	0	0	0	0	1	1	0	0	1	3
17277	Tue May 12 12:04:03 2009	13	2	5	117.48	Vermoeidheid	0	0	0	1	0	1	0	0	0	1	0	2
17277	Tue May 12 12:04:08 2009	13	3	4	117.50	Angstig	1	0	1	0	0	0	0	0	0	1	0	1
17277	Tue May 12 12:04:12 2009	13	4	4	117.49	Gespannen	1	0	1	0	0	0	0	0	0	1	0	1
17277	Tue May 12 12:04:17 2009	13	5	6	117.50	Vrijdag	0	0	0	0	0	0	1	0	1	1	0	5
17277	Tue May 12 12:04:21 2009	13	6	4	117.49	Hoofdpijn	0	0	0	1	0	1	0	0	0	1	0	3
17277	Tue May 12 12:04:26 2009	13	7	4	117.46	Bonzen van het hart	0	0	0	1	0	1	0	0	0	1	0	1
17277	Tue May 12 12:04:31 2009	13	8	5	117.49	Maandag	0	0	0	0	0	0	1	0	1	1	0	1
17277	Tue May 12 12:04:35 2009	13	9	4	117.46	Buik- of maagkrampen	0	0	0	1	0	1	0	0	0	1	0	1
17277	Tue May 12 12:04:40 2009	13	10	4	117.49	Bedroefd	1	0	1	0	0	0	0	0	0	1	0	3
17277	Tue May 12 12:04:44 2009	13	11	4	117.50	Vijandig	1	0	1	0	0	0	0	0	0	1	0	2
17277	Tue May 12 12:04:49 2009	13	12	5	117.43	Benauwd gevoel in en om de borst	0	0	0	1	0	1	0	0	0	1	0	2
17277	Tue May 12 12:04:53 2009	13	13	4	117.50	Vrijdag	0	0	0	0	0	0	1	1	0	0	1	5
17277	Tue May 12 12:04:58 2009	13	14	4	117.50	Schuldig	1	0	1	0	0	0	0	0	0	1	0	2
17277	Tue May 12 12:05:02 2009	13	15	5	117.49	Woensdag	0	0	0	0	0	0	1	0	1	1	0	3
17277	Tue May 12 12:08:09 2009	15	1	4	117.50	Schuldig	1	0	1	0	0	0	0	0	0	1	0	2
17277	Tue May 12 12:08:14 2009	15	2	4	117.49	Hoofdpijn	0	0	0	1	0	1	0	0	0	1	0	3
17277	Tue May 12 12:08:19 2009	15	3	4	117.46	Bonzen van het hart	0	0	0	1	0	1	0	0	0	1	0	2
17277	Tue May 12 12:08:23 2009	15	4	4	117.46	Buik- of maagkrampen	0	0	0	1	0	1	0	0	0	1	0	1
17277	Tue May 12 12:08:28 2009	15	5	5	117.49	Maandag	0	0	0	0	0	0	1	0	1	1	0	1
17277	Tue May 12 12:08:32 2009	15	6	4	117.49	Woensdag	0	0	0	0	0	0	1	1	0	0	1	3
17277	Tue May 12 12:08:37 2009	15	7	4	117.48	Vermoeidheid	0	0	0	1	0	1	0	0	0	1	0	2
17277	Tue May 12 12:08:41 2009	15	8	5	117.43	Benauwd gevoel in en om de borst	0	0	0	1	0	1	0	0	0	1	0	2
17277	Tue May 12 12:08:46 2009	15	9	4	117.50	Dinsdag	0	0	0	0	0	0	1	0	1	1	0	2
17277	Tue May 12 12:08:50 2009	15	10	5	117.49	Donderdag	0	0	0	0	0	0	1	0	1	1	0	4
17277	Tue May 12 12:08:55 2009	15	11	5	117.49	Gespannen	1	0	1	0	0	0	0	0	0	1	0	2
17277	Tue May 12 12:08:59 2009	15	12	4	117.50	Angstig	1	0	1	0	0	0	0	0	0	1	0	3
17277	Tue May 12 12:09:04 2009	15	13	4	117.50	Dinsdag	0	0	0	0	0	0	1	1	0	0	1	2
17277	Tue May 12 12:09:08 2009	15	14	4	117.50	Vijandig	1	0	1	0	0	0	0	0	0	1	0	2
17277	Tue May 12 12:09:13 2009	15	15	5	117.49	Bedroefd	1	0	1	0	0	0	0	0	0	1	0	4
17277	Tue May 12 12:10:03 2009	17	1	5	117.50	Dinsdag	0	0	0	0	0	0	1	0	1	1	0	2
17277	Tue May 12 12:10:07 2009	17	2	4	117.49	Woensdag	0	0	0	0	0	0	1	1	0	0	1	3
17277	Tue May 12 12:10:12 2009	17	3	4	117.50	Schuldig	1	0	1	0	0	0	0	0	0	1	0	1
17277	Tue May 12 12:10:16 2009	17	4	5	117.49	Hoofdpijn	0	0	0	1	0	1	0	0	0	1	0	2
17277	Tue May 12 12:10:21 2009	17	5	4	117.50	Vijandig	1	0	1	0	0	0	0	0	0	1	0	1
17277	Tue May 12 12:10:25 2009	17	6	4	117.48	Vermoeidheid	0	0	0	1	0	1	0	0	0	1	0	2
17277	Tue May 12 12:10:30 2009	17	7	5	117.43	Benauwd gevoel in en om de borst	0	0	0	1	0	1	0	0	0	1	0	1
17277	Tue May 12 12:10:35 2009	17	8	5	117.46	Buik- of maagkrampen	0	0	0	1	0	1	0	0	0	1	0	1
17277	Tue May 12 12:10:39 2009	17	9	4	117.49	Bedroefd	1	0	1	0	0	0	0	0	0	1	0	1
17277	Tue May 12 12:10:44 2009	17	10	4	117.46	Bonzen van het hart	0	0	0	1	0	1	0	0	0	1	0	1
17277	Tue May 12 12:10:48 2009	17	11	5	117.49	Gespannen	1	0	1	0	0	0	0	0	0	1	0	1
17277	Tue May 12 12:10:53 2009	17	12	4	117.50	Dinsdag	0	0	0	0	0	0	1	1	0	0	1	2
17277	Tue May 12 12:10:57 2009	17	13	4	117.49	Donderdag	0	0	0	0	0	0	1	0	1	1	0	4
17277	Tue May 12 12:11:02 2009	17	14	4	117.50	Angstig	1	0	1	0	0	0	0	0	0	1	0	1
17277	Tue May 12 12:11:06 2009	17	15	7	117.49	Maandag	0	0	0	0	0	0	1	0	1	1	0	1
17277	Tue May 12 12:11:56 2009	19	1	4	117.49	Maandag	0	0	0	0	0	0	1	0	1	1	0	1
17277	Tue May 12 12:12:01 2009	19	2	4	117.49	Bedroefd	1	0	1	0	0	0	0	0	0	1	0	1
17277	Tue May 12 12:12:05 2009	19	3	7	117.50	Schuldig	1	0	1	0	0	0	0	0	0	1	0	1
17277	Tue May 12 12:12:10 2009	19	4	4	117.50	Dinsdag	0	0	0	0	0	0	1	0	1	1	0	2
17277	Tue May 12 12:12:14 2009	19	5	4	117.50	Dinsdag	0	0	0	0	0	0	1	1	0	0	1	2
17277	Tue May 12 12:12:19 2009	19	6	5	117.49	Hoofdpijn	0	0	0	1	0	1	0	0	0	1	0	2
17277	Tue May 12 12:12:23 2009	19	7	4	117.49	Donderdag	0	0	0	0	0	0	1	0	1	1	0	4
17277	Tue May 12 12:12:28 2009	19	8	4	117.50	Angstig	1	0	1	0	0	0	0	0	0	1	0	1
17277	Tue May 12 12:12:32 2009	19	9	5	117.43	Benauwd gevoel in en om de borst	0	0	0	1	0	1	0	0	0	1	0	1
17277	Tue May 12 12:12:37 2009	19	10	5	117.50	Vijandig	1	0	1	0	0	0	0	0	0	1	0	1
17277	Tue May 12 12:12:41 2009	19	11	4	117.48	Vermoeidheid	0	0	0	1	0	1	0	0	0	1	0	2
17277	Tue May 12 12:12:46 2009	19	12	4	117.46	Buik- of maagkrampen	0	0	0	1	0	1	0	0	0	1	0	1
17277	Tue May 12 12:12:50 2009	19	13	5	117.49	Gespannen	1	0	1	0	0	0	0	0	0	1	0	1
17277	Tue May 12 12:12:55 2009	19	14	4	117.49	Woensdag	0	0	0	0	0	0	1	1	0	0	1	3
17277	Tue May 12 12:13:00 2009	19	15	4	117.46	Bonzen van het hart	0	0	0	1	0	1	0	0	0	1	0	1
17277	Tue May 12 12:13:49 2009	21	1	4	117.48	Zenuwachtig	1	1	0	0	0	0	0	0	0	0	1	1
17277	Tue May 12 12:13:54 2009	21	2	5	117.48	Misselijkheid	0	0	0	1	1	0	0	0	0	0	1	1
17277	Tue May 12 12:13:59 2009	21	3	4	117.41	Onvoldoende diep kunnen doorademen	0	0	0	1	1	0	0	0	0	0	1	1
17277	Tue May 12 12:14:03 2009	21	4	4	117.49	Woensdag	0	0	0	0	0	0	1	0	1	1	0	3
17277	Tue May 12 12:14:08 2009	21	5	4	117.48	Vlug geïrriteerd	1	1	0	0	0	0	0	0	0	0	1	1
17277	Tue May 12 12:14:12 2009	21	6	5	117.48	Teneergeslagen	1	1	0	0	0	0	0	0	0	0	1	1
17277	Tue May 12 12:14:17 2009	21	7	4	117.49	Donderdag	0	0	0	0	0	0	1	1	0	0	1	4
17277	Tue May 12 12:14:21 2009	21	8	4	117.50	Bang	1	1	0	0	0	0	0	0	0	0	1	1
17277	Tue May 12 12:14:26 2009	21	9	5	117.50	Spierpijn	0	0	0	1	1	0	0	0	0	0	1	2
17277	Tue May 12 12:14:30 2009	21	10	4	117.49	Maandag	0	0	0	0	0	0	1	1	0	0	1	1
17277	Tue May 12 12:14:35 2009	21	11	4	117.48	Snelle hartslag	0	0	0	1	1	0	0	0	0	0	1	2
17277	Tue May 12 12:14:39 2009	21	12	5	117.50	Vrijdag	0	0	0	0	0	0	1	0	1	1	0	5
17277	Tue May 12 12:14:44 2009	21	13	5	117.48	Duizeligheid	0	0	0	1	1	0	0	0	0	0	1	1
17277	Tue May 12 12:14:48 2009	21	14	4	117.48	Beschaamd	1	1	0	0	0	0	0	0	0	0	1	1
17277	Tue May 12 12:14:53 2009	21	15	5	117.50	Vrijdag	0	0	0	0	0	0	1	1	0	0	1	5
17277	Tue May 12 12:15:43 2009	23	1	4	117.48	Zenuwachtig	1	1	0	0	0	0	0	0	0	0	1	1
17277	Tue May 12 12:15:47 2009	23	2	5	117.50	Vrijdag	0	0	0	0	0	0	1	1	0	0	1	5
17277	Tue May 12 12:15:52 2009	23	3	4	117.48	Teneergeslagen	1	1	0	0	0	0	0	0	0	0	1	1
17277	Tue May 12 12:15:56 2009	23	4	4	117.48	Snelle hartslag	0	0	0	1	1	0	0	0	0	0	1	2
17277	Tue May 12 12:16:01 2009	23	5	5	117.48	Misselijkheid	0	0	0	1	1	0	0	0	0	0	1	1
17277	Tue May 12 12:16:05 2009	23	6	4	117.50	Bang	1	1	0	0	0	0	0	0	0	0	1	1
17277	Tue May 12 12:16:10 2009	23	7	4	117.50	Spierpijn	0	0	0	1	1	0	0	0	0	0	1	2
17277	Tue May 12 12:16:14 2009	23	8	5	117.49	Donderdag	0	0	0	0	0	0	1	1	0	0	1	4
17277	Tue May 12 12:16:19 2009	23	9	5	117.48	Duizeligheid	0	0	0	1	1	0	0	0	0	0	1	1
17277	Tue May 12 12:16:23 2009	23	10	4	117.49	Maandag	0	0	0	0	0	0	1	1	0	0	1	1
17277	Tue May 12 12:16:28 2009	23	11	4	117.48	Vlug geïrriteerd	1	1	0	0	0	0	0	0	0	0	1	1
17277	Tue May 12 12:16:33 2009	23	12	5	117.48	Beschaamd	1	1	0	0	0	0	0	0	0	0	1	1
17277	Tue May 12 12:16:37 2009	23	13	4	117.41	Onvoldoende diep kunnen doorademen	0	0	0	1	1	0	0	0	0	0	1	1
17277	Tue May 12 12:16:42 2009	23	14	5	117.49	Woensdag	0	0	0	0	0	0	1	0	1	1	0	3
17277	Tue May 12 12:16:46 2009	23	15	5	117.50	Vrijdag	0	0	0	0	0	0	1	0	1	1	0	5
17277	Tue May 12 12:17:36 2009	25	1	4	117.49	Donderdag	0	0	0	0	0	0	1	1	0	0	1	4
17277	Tue May 12 12:17:41 2009	25	2	5	117.50	Spierpijn	0	0	0	1	1	0	0	0	0	0	1	2
17277	Tue May 12 12:17:45 2009	25	3	4	117.48	Duizeligheid	0	0	0	1	1	0	0	0	0	0	1	1
17277	Tue May 12 12:17:50 2009	25	4	4	117.48	Snelle hartslag	0	0	0	1	1	0	0	0	0	0	1	2
17277	Tue May 12 12:17:54 2009	25	5	5	117.50	Vrijdag	0	0	0	0	0	0	1	0	1	1	0	5
17277	Tue May 12 12:17:59 2009	25	6	4	117.41	Onvoldoende diep kunnen doorademen	0	0	0	1	1	0	0	0	0	0	1	2
17277	Tue May 12 12:18:03 2009	25	7	4	117.50	Bang	1	1	0	0	0	0	0	0	0	0	1	2
17277	Tue May 12 12:18:08 2009	25	8	5	117.49	Maandag	0	0	0	0	0	0	1	1	0	0	1	1
17277	Tue May 12 12:18:12 2009	25	9	5	117.48	Teneergeslagen	1	1	0	0	0	0	0	0	0	0	1	3
17277	Tue May 12 12:18:17 2009	25	10	5	117.48	Zenuwachtig	1	1	0	0	0	0	0	0	0	0	1	1
17277	Tue May 12 12:18:21 2009	25	11	4	117.48	Misselijkheid	0	0	0	1	1	0	0	0	0	0	1	2
17277	Tue May 12 12:18:26 2009	25	12	5	117.48	Vlug geïrriteerd	1	1	0	0	0	0	0	0	0	0	1	2
17277	Tue May 12 12:18:31 2009	25	13	4	117.49	Woensdag	0	0	0	0	0	0	1	0	1	1	0	3
17277	Tue May 12 12:18:35 2009	25	14	4	117.50	Vrijdag	0	0	0	0	0	0	1	1	0	0	1	5
17277	Tue May 12 12:18:40 2009	25	15	4	117.48	Beschaamd	1	1	0	0	0	0	0	0	0	0	1	2
17277	Tue May 12 12:21:42 2009	27	1	5	117.48	Beschaamd	1	1	0	0	0	0	0	0	0	0	1	1
17277	Tue May 12 12:21:46 2009	27	2	4	117.49	Maandag	0	0	0	0	0	0	1	0	1	1	0	1
17277	Tue May 12 12:21:51 2009	27	3	5	117.50	Dinsdag	0	0	0	0	0	0	1	1	0	0	1	2
17277	Tue May 12 12:21:55 2009	27	4	5	117.48	Vermoeidheid	0	0	0	1	0	1	0	0	0	1	0	2
17277	Tue May 12 12:22:00 2009	27	5	4	117.49	Donderdag	0	0	0	0	0	0	1	0	1	1	0	4
17277	Tue May 12 12:22:04 2009	27	6	4	117.50	Bang	1	1	0	0	0	0	0	0	0	0	1	1
17277	Tue May 12 12:22:09 2009	27	7	5	117.43	Benauwd gevoel in en om de borst	0	0	0	1	0	1	0	0	0	1	0	2
17277	Tue May 12 12:22:13 2009	27	8	5	117.50	Dinsdag	0	0	0	0	0	0	1	0	1	1	0	2
17277	Tue May 12 12:22:18 2009	27	9	4	117.46	Buik- of maagkrampen	0	0	0	1	0	1	0	0	0	1	0	1
17277	Tue May 12 12:22:22 2009	27	10	4	117.48	Teneergeslagen	1	1	0	0	0	0	0	0	0	0	1	1
17277	Tue May 12 12:22:27 2009	27	11	5	117.48	Zenuwachtig	1	1	0	0	0	0	0	0	0	0	1	1
17277	Tue May 12 12:22:31 2009	27	12	4	117.46	Bonzen van het hart	0	0	0	1	0	1	0	0	0	1	0	2
17277	Tue May 12 12:22:36 2009	27	13	4	117.49	Hoofdpijn	0	0	0	1	0	1	0	0	0	1	0	3
17277	Tue May 12 12:22:40 2009	27	14	5	117.48	Vlug geïrriteerd	1	1	0	0	0	0	0	0	0	0	1	1
17277	Tue May 12 12:22:45 2009	27	15	3	117.49	Donderdag	0	0	0	0	0	0	1	1	0	0	1	niet geklikt
17277	Tue May 12 12:23:35 2009	29	1	5	117.48	Zenuwachtig	1	1	0	0	0	0	0	0	0	0	1	1
17277	Tue May 12 12:23:39 2009	29	2	6	117.49	Donderdag	0	0	0	0	0	0	1	0	1	1	0	4
17277	Tue May 12 12:23:44 2009	29	3	4	117.46	Buik- of maagkrampen	0	0	0	1	0	1	0	0	0	1	0	1
17277	Tue May 12 12:23:48 2009	29	4	4	117.48	Beschaamd	1	1	0	0	0	0	0	0	0	0	1	2
17277	Tue May 12 12:23:53 2009	29	5	5	117.50	Dinsdag	0	0	0	0	0	0	1	0	1	1	0	2
17277	Tue May 12 12:23:58 2009	29	6	4	117.48	Vlug geïrriteerd	1	1	0	0	0	0	0	0	0	0	1	2
17277	Tue May 12 12:24:02 2009	29	7	5	117.46	Bonzen van het hart	0	0	0	1	0	1	0	0	0	1	0	2
17277	Tue May 12 12:24:07 2009	29	8	5	117.49	Hoofdpijn	0	0	0	1	0	1	0	0	0	1	0	3
17277	Tue May 12 12:24:11 2009	29	9	4	117.49	Maandag	0	0	0	0	0	0	1	0	1	1	0	1
17277	Tue May 12 12:24:16 2009	29	10	4	117.48	Vermoeidheid	0	0	0	1	0	1	0	0	0	1	0	2
17277	Tue May 12 12:24:20 2009	29	11	4	117.48	Teneergeslagen	1	1	0	0	0	0	0	0	0	0	1	3
17277	Tue May 12 12:24:25 2009	29	12	5	117.43	Benauwd gevoel in en om de borst	0	0	0	1	0	1	0	0	0	1	0	2
17277	Tue May 12 12:24:29 2009	29	13	4	117.50	Bang	1	1	0	0	0	0	0	0	0	0	1	2
17277	Tue May 12 12:24:34 2009	29	14	4	117.50	Dinsdag	0	0	0	0	0	0	1	1	0	0	1	2
17277	Tue May 12 12:24:38 2009	29	15	5	117.49	Donderdag	0	0	0	0	0	0	1	1	0	0	1	4
17277	Tue May 12 12:25:28 2009	31	1	4	117.46	Buik- of maagkrampen	0	0	0	1	0	1	0	0	0	1	0	1
17277	Tue May 12 12:25:33 2009	31	2	5	117.48	Beschaamd	1	1	0	0	0	0	0	0	0	0	1	1
17277	Tue May 12 12:25:37 2009	31	3	4	117.49	Maandag	0	0	0	0	0	0	1	0	1	1	0	1
17277	Tue May 12 12:25:42 2009	31	4	4	117.48	Teneergeslagen	1	1	0	0	0	0	0	0	0	0	1	1
17277	Tue May 12 12:25:46 2009	31	5	5	117.43	Benauwd gevoel in en om de borst	0	0	0	1	0	1	0	0	0	1	0	1
17277	Tue May 12 12:25:51 2009	31	6	4	117.49	Hoofdpijn	0	0	0	1	0	1	0	0	0	1	0	2
17277	Tue May 12 12:25:55 2009	31	7	4	117.50	Bang	1	1	0	0	0	0	0	0	0	0	1	1
17277	Tue May 12 12:26:00 2009	31	8	5	117.50	Dinsdag	0	0	0	0	0	0	1	0	1	1	0	2
17277	Tue May 12 12:26:05 2009	31	9	4	117.46	Bonzen van het hart	0	0	0	1	0	1	0	0	0	1	0	1
17277	Tue May 12 12:26:09 2009	31	10	4	117.50	Dinsdag	0	0	0	0	0	0	1	1	0	0	1	2
17277	Tue May 12 12:26:14 2009	31	11	5	117.48	Zenuwachtig	1	1	0	0	0	0	0	0	0	0	1	1
17277	Tue May 12 12:26:18 2009	31	12	5	117.48	Vlug geïrriteerd	1	1	0	0	0	0	0	0	0	0	1	1
17277	Tue May 12 12:26:23 2009	31	13	4	117.49	Donderdag	0	0	0	0	0	0	1	1	0	0	1	4
17277	Tue May 12 12:26:27 2009	31	14	5	117.49	Donderdag	0	0	0	0	0	0	1	0	1	1	0	4
17277	Tue May 12 12:26:32 2009	31	15	5	117.48	Vermoeidheid	0	0	0	1	0	1	0	0	0	1	0	2
17277	Tue May 12 12:27:22 2009	33	1	5	117.50	Vrijdag	0	0	0	0	0	0	1	0	1	1	0	5
17277	Tue May 12 12:27:26 2009	33	2	4	117.50	Vrijdag	0	0	0	0	0	0	1	1	0	0	1	5
17277	Tue May 12 12:27:31 2009	33	3	5	117.48	Misselijkheid	0	0	0	1	1	0	0	0	0	0	1	1
17277	Tue May 12 12:27:35 2009	33	4	5	117.49	Woensdag	0	0	0	0	0	0	1	1	0	0	1	3
17277	Tue May 12 12:27:40 2009	33	5	4	117.50	Angstig	1	0	1	0	0	0	0	0	0	1	0	1
17277	Tue May 12 12:27:44 2009	33	6	4	117.49	Bedroefd	1	0	1	0	0	0	0	0	0	1	0	1
17277	Tue May 12 12:27:49 2009	33	7	5	117.50	Spierpijn	0	0	0	1	1	0	0	0	0	0	1	2
17277	Tue May 12 12:27:54 2009	33	8	5	117.49	Maandag	0	0	0	0	0	0	1	1	0	0	1	1
17277	Tue May 12 12:27:58 2009	33	9	5	117.41	Onvoldoende diep kunnen doorademen	0	0	0	1	1	0	0	0	0	0	1	2
17277	Tue May 12 12:28:03 2009	33	10	4	117.49	Gespannen	1	0	1	0	0	0	0	0	0	1	0	2
17277	Tue May 12 12:28:07 2009	33	11	5	117.48	Snelle hartslag	0	0	0	1	1	0	0	0	0	0	1	2
17277	Tue May 12 12:28:12 2009	33	12	4	117.50	Vijandig	1	0	1	0	0	0	0	0	0	1	0	1
17277	Tue May 12 12:28:16 2009	33	13	4	117.48	Duizeligheid	0	0	0	1	1	0	0	0	0	0	1	1
17277	Tue May 12 12:28:21 2009	33	14	5	117.49	Woensdag	0	0	0	0	0	0	1	0	1	1	0	3
17277	Tue May 12 12:28:25 2009	33	15	7	117.50	Schuldig	1	0	1	0	0	0	0	0	0	1	0	1
17277	Tue May 12 12:29:15 2009	35	1	4	117.50	Vijandig	1	0	1	0	0	0	0	0	0	1	0	2
17277	Tue May 12 12:29:20 2009	35	2	5	117.50	Angstig	1	0	1	0	0	0	0	0	0	1	0	2
17277	Tue May 12 12:29:24 2009	35	3	4	117.48	Misselijkheid	0	0	0	1	1	0	0	0	0	0	1	2
17277	Tue May 12 12:29:29 2009	35	4	4	117.49	Woensdag	0	0	0	0	0	0	1	1	0	0	1	3
17277	Tue May 12 12:29:33 2009	35	5	5	117.49	Woensdag	0	0	0	0	0	0	1	0	1	1	0	3
17277	Tue May 12 12:29:38 2009	35	6	7	117.48	Duizeligheid	0	0	0	1	1	0	0	0	0	0	1	2
17277	Tue May 12 12:29:42 2009	35	7	4	117.50	Schuldig	1	0	1	0	0	0	0	0	0	1	0	2
17277	Tue May 12 12:29:47 2009	35	8	4	117.48	Snelle hartslag	0	0	0	1	1	0	0	0	0	0	1	2
17277	Tue May 12 12:29:52 2009	35	9	5	117.41	Onvoldoende diep kunnen doorademen	0	0	0	1	1	0	0	0	0	0	1	2
17277	Tue May 12 12:29:56 2009	35	10	4	117.49	Bedroefd	1	0	1	0	0	0	0	0	0	1	0	3
17277	Tue May 12 12:30:01 2009	35	11	4	117.49	Gespannen	1	0	1	0	0	0	0	0	0	1	0	3
17277	Tue May 12 12:30:05 2009	35	12	5	117.50	Vrijdag	0	0	0	0	0	0	1	0	1	1	0	5
17277	Tue May 12 12:30:10 2009	35	13	5	117.49	Maandag	0	0	0	0	0	0	1	1	0	0	1	1
17277	Tue May 12 12:30:14 2009	35	14	4	117.50	Spierpijn	0	0	0	1	1	0	0	0	0	0	1	2
17277	Tue May 12 12:30:19 2009	35	15	5	117.50	Vrijdag	0	0	0	0	0	0	1	1	0	0	1	5
17277	Tue May 12 12:31:09 2009	37	1	4	117.49	Woensdag	0	0	0	0	0	0	1	0	1	1	0	3
17277	Tue May 12 12:31:13 2009	37	2	5	117.50	Vrijdag	0	0	0	0	0	0	1	1	0	0	1	5
17277	Tue May 12 12:31:18 2009	37	3	4	117.50	Schuldig	1	0	1	0	0	0	0	0	0	1	0	1
17277	Tue May 12 12:31:22 2009	37	4	5	117.49	Bedroefd	1	0	1	0	0	0	0	0	0	1	0	1
17277	Tue May 12 12:31:27 2009	37	5	5	117.49	Gespannen	1	0	1	0	0	0	0	0	0	1	0	2
17277	Tue May 12 12:31:31 2009	37	6	5	117.49	Maandag	0	0	0	0	0	0	1	1	0	0	1	1
17277	Tue May 12 12:31:36 2009	37	7	4	117.48	Misselijkheid	0	0	0	1	1	0	0	0	0	0	1	1
17277	Tue May 12 12:31:40 2009	37	8	5	117.50	Vijandig	1	0	1	0	0	0	0	0	0	1	0	1
17277	Tue May 12 12:31:45 2009	37	9	5	117.48	Duizeligheid	0	0	0	1	1	0	0	0	0	0	1	2
17277	Tue May 12 12:31:49 2009	37	10	4	117.48	Snelle hartslag	0	0	0	1	1	0	0	0	0	0	1	2
17277	Tue May 12 12:31:54 2009	37	11	4	117.50	Angstig	1	0	1	0	0	0	0	0	0	1	0	1
17277	Tue May 12 12:31:59 2009	37	12	5	117.50	Vrijdag	0	0	0	0	0	0	1	0	1	1	0	5
17277	Tue May 12 12:32:03 2009	37	13	4	117.41	Onvoldoende diep kunnen doorademen	0	0	0	1	1	0	0	0	0	0	1	1
17277	Tue May 12 12:32:08 2009	37	14	4	117.49	Woensdag	0	0	0	0	0	0	1	1	0	0	1	3
17277	Tue May 12 12:32:12 2009	37	15	4	117.50	Spierpijn	0	0	0	1	1	0	0	0	0	0	1	2
17277	Tue May 12 12:35:12 2009	39	1	5	117.50	Dinsdag	0	0	0	0	0	0	1	0	1	1	0	2
17277	Tue May 12 12:35:17 2009	39	2	4	117.46	Bonzen van het hart	0	0	0	1	0	1	0	0	0	1	0	1
17277	Tue May 12 12:35:21 2009	39	3	5	117.49	Woensdag	0	0	0	0	0	0	1	0	1	1	0	3
17277	Tue May 12 12:35:26 2009	39	4	5	117.49	Donderdag	0	0	0	0	0	0	1	1	0	0	1	4
17277	Tue May 12 12:35:30 2009	39	5	4	117.50	Vrijdag	0	0	0	0	0	0	1	0	1	1	0	5
17277	Tue May 12 12:35:35 2009	39	6	4	117.49	Bedroefd	1	0	1	0	0	0	0	0	0	1	0	1
17277	Tue May 12 12:35:39 2009	39	7	4	117.50	Vijandig	1	0	1	0	0	0	0	0	0	1	0	1
17277	Tue May 12 12:35:44 2009	39	8	5	117.46	Buik- of maagkrampen	0	0	0	1	0	1	0	0	0	1	0	1
17277	Tue May 12 12:35:48 2009	39	9	4	117.48	Vermoeidheid	0	0	0	1	0	1	0	0	0	1	0	2
17277	Tue May 12 12:35:53 2009	39	10	4	117.43	Benauwd gevoel in en om de borst	0	0	0	1	0	1	0	0	0	1	0	2
17277	Tue May 12 12:35:57 2009	39	11	5	117.49	Hoofdpijn	0	0	0	1	0	1	0	0	0	1	0	3
17277	Tue May 12 12:36:02 2009	39	12	4	117.50	Angstig	1	0	1	0	0	0	0	0	0	1	0	1
17277	Tue May 12 12:36:06 2009	39	13	4	117.50	Schuldig	1	0	1	0	0	0	0	0	0	1	0	1
17277	Tue May 12 12:36:11 2009	39	14	5	117.49	Donderdag	0	0	0	0	0	0	1	0	1	1	0	4
17277	Tue May 12 12:36:15 2009	39	15	5	117.49	Gespannen	1	0	1	0	0	0	0	0	0	1	0	1
17277	Tue May 12 12:37:05 2009	41	1	4	117.46	Bonzen van het hart	0	0	0	1	0	1	0	0	0	1	0	1
17277	Tue May 12 12:37:10 2009	41	2	5	117.49	Woensdag	0	0	0	0	0	0	1	0	1	1	0	3
17277	Tue May 12 12:37:14 2009	41	3	5	117.49	Donderdag	0	0	0	0	0	0	1	1	0	0	1	4
17277	Tue May 12 12:37:19 2009	41	4	4	117.50	Vrijdag	0	0	0	0	0	0	1	0	1	1	0	5
17277	Tue May 12 12:37:24 2009	41	5	4	117.50	Vijandig	1	0	1	0	0	0	0	0	0	1	0	1
17277	Tue May 12 12:37:28 2009	41	6	5	117.50	Angstig	1	0	1	0	0	0	0	0	0	1	0	1
17277	Tue May 12 12:37:33 2009	41	7	5	117.43	Benauwd gevoel in en om de borst	0	0	0	1	0	1	0	0	0	1	0	1
17277	Tue May 12 12:37:37 2009	41	8	4	117.50	Schuldig	1	0	1	0	0	0	0	0	0	1	0	1
17277	Tue May 12 12:37:42 2009	41	9	4	117.46	Buik- of maagkrampen	0	0	0	1	0	1	0	0	0	1	0	1
17277	Tue May 12 12:37:46 2009	41	10	5	117.49	Donderdag	0	0	0	0	0	0	1	0	1	1	0	4
17277	Tue May 12 12:37:51 2009	41	11	4	117.48	Vermoeidheid	0	0	0	1	0	1	0	0	0	1	0	3
17277	Tue May 12 12:37:55 2009	41	12	4	117.49	Hoofdpijn	0	0	0	1	0	1	0	0	0	1	0	3
17277	Tue May 12 12:38:00 2009	41	13	5	117.50	Dinsdag	0	0	0	0	0	0	1	0	1	1	0	2
17277	Tue May 12 12:38:04 2009	41	14	5	117.49	Bedroefd	1	0	1	0	0	0	0	0	0	1	0	1
17277	Tue May 12 12:38:09 2009	41	15	4	117.49	Gespannen	1	0	1	0	0	0	0	0	0	1	0	2
17277	Tue May 12 12:38:59 2009	43	1	4	117.46	Bonzen van het hart	0	0	0	1	0	1	0	0	0	1	0	2
17277	Tue May 12 12:39:03 2009	43	2	5	117.48	Vermoeidheid	0	0	0	1	0	1	0	0	0	1	0	3
17277	Tue May 12 12:39:08 2009	43	3	5	117.43	Benauwd gevoel in en om de borst	0	0	0	1	0	1	0	0	0	1	0	2
17277	Tue May 12 12:39:12 2009	43	4	4	117.50	Schuldig	1	0	1	0	0	0	0	0	0	1	0	2
17277	Tue May 12 12:39:17 2009	43	5	4	117.49	Hoofdpijn	0	0	0	1	0	1	0	0	0	1	0	3
17277	Tue May 12 12:39:22 2009	43	6	4	117.49	Gespannen	1	0	1	0	0	0	0	0	0	1	0	3
17277	Tue May 12 12:39:26 2009	43	7	5	117.46	Buik- of maagkrampen	0	0	0	1	0	1	0	0	0	1	0	1
17277	Tue May 12 12:39:31 2009	43	8	4	117.49	Donderdag	0	0	0	0	0	0	1	1	0	0	1	4
17277	Tue May 12 12:39:35 2009	43	9	5	117.50	Dinsdag	0	0	0	0	0	0	1	0	1	1	0	2
17277	Tue May 12 12:39:40 2009	43	10	5	117.50	Vijandig	1	0	1	0	0	0	0	0	0	1	0	1
17277	Tue May 12 12:39:44 2009	43	11	4	117.49	Bedroefd	1	0	1	0	0	0	0	0	0	1	0	4
17277	Tue May 12 12:39:49 2009	43	12	4	117.50	Vrijdag	0	0	0	0	0	0	1	0	1	1	0	5
17277	Tue May 12 12:39:53 2009	43	13	5	117.49	Woensdag	0	0	0	0	0	0	1	0	1	1	0	3
17277	Tue May 12 12:39:58 2009	43	14	5	117.49	Donderdag	0	0	0	0	0	0	1	0	1	1	0	4
17277	Tue May 12 12:40:02 2009	43	15	4	117.50	Angstig	1	0	1	0	0	0	0	0	0	1	0	2
17277	Tue May 12 12:40:52 2009	45	1	5	117.41	Onvoldoende diep kunnen doorademen	0	0	0	1	1	0	0	0	0	0	1	2
17277	Tue May 12 12:40:57 2009	45	2	4	117.48	Beschaamd	1	1	0	0	0	0	0	0	0	0	1	3
17277	Tue May 12 12:41:01 2009	45	3	5	117.50	Vrijdag	0	0	0	0	0	0	1	1	0	0	1	5
17277	Tue May 12 12:41:06 2009	45	4	5	117.50	Spierpijn	0	0	0	1	1	0	0	0	0	0	1	2
17277	Tue May 12 12:41:10 2009	45	5	5	117.50	Bang	1	1	0	0	0	0	0	0	0	0	1	3
17277	Tue May 12 12:41:15 2009	45	6	5	117.50	Dinsdag	0	0	0	0	0	0	1	1	0	0	1	2
17277	Tue May 12 12:41:20 2009	45	7	4	117.48	Duizeligheid	0	0	0	1	1	0	0	0	0	0	1	3
17277	Tue May 12 12:41:24 2009	45	8	5	117.48	Zenuwachtig	1	1	0	0	0	0	0	0	0	0	1	2
17277	Tue May 12 12:41:29 2009	45	9	4	117.48	Misselijkheid	0	0	0	1	1	0	0	0	0	0	1	2
17277	Tue May 12 12:41:33 2009	45	10	5	117.49	Maandag	0	0	0	0	0	0	1	0	1	1	0	1
17277	Tue May 12 12:41:38 2009	45	11	5	117.49	Maandag	0	0	0	0	0	0	1	1	0	0	1	1
17277	Tue May 12 12:41:42 2009	45	12	7	117.48	Teneergeslagen	1	1	0	0	0	0	0	0	0	0	1	3
17277	Tue May 12 12:41:47 2009	45	13	4	117.48	Snelle hartslag	0	0	0	1	1	0	0	0	0	0	1	2
17277	Tue May 12 12:41:51 2009	45	14	4	117.48	Vlug geïrriteerd	1	1	0	0	0	0	0	0	0	0	1	3
17277	Tue May 12 12:41:56 2009	45	15	5	117.49	Woensdag	0	0	0	0	0	0	1	1	0	0	1	3
17277	Tue May 12 12:42:46 2009	47	1	4	117.50	Vrijdag	0	0	0	0	0	0	1	1	0	0	1	5
17277	Tue May 12 12:42:50 2009	47	2	5	117.50	Dinsdag	0	0	0	0	0	0	1	1	0	0	1	2
17277	Tue May 12 12:42:55 2009	47	3	5	117.48	Misselijkheid	0	0	0	1	1	0	0	0	0	0	1	1
17277	Tue May 12 12:42:59 2009	47	4	4	117.41	Onvoldoende diep kunnen doorademen	0	0	0	1	1	0	0	0	0	0	1	1
17277	Tue May 12 12:43:04 2009	47	5	4	117.50	Spierpijn	0	0	0	1	1	0	0	0	0	0	1	2
17277	Tue May 12 12:43:08 2009	47	6	5	117.48	Zenuwachtig	1	1	0	0	0	0	0	0	0	0	1	2
17277	Tue May 12 12:43:13 2009	47	7	4	117.48	Beschaamd	1	1	0	0	0	0	0	0	0	0	1	1
17277	Tue May 12 12:43:18 2009	47	8	4	117.49	Maandag	0	0	0	0	0	0	1	1	0	0	1	1
17277	Tue May 12 12:43:22 2009	47	9	4	117.50	Bang	1	1	0	0	0	0	0	0	0	0	1	1
17277	Tue May 12 12:43:27 2009	47	10	5	117.49	Woensdag	0	0	0	0	0	0	1	1	0	0	1	3
17277	Tue May 12 12:43:31 2009	47	11	4	117.48	Teneergeslagen	1	1	0	0	0	0	0	0	0	0	1	1
17277	Tue May 12 12:43:36 2009	47	12	5	117.49	Maandag	0	0	0	0	0	0	1	0	1	1	0	1
17277	Tue May 12 12:43:40 2009	47	13	5	117.48	Duizeligheid	0	0	0	1	1	0	0	0	0	0	1	2
17277	Tue May 12 12:43:45 2009	47	14	4	117.48	Vlug geïrriteerd	1	1	0	0	0	0	0	0	0	0	1	2
17277	Tue May 12 12:43:49 2009	47	15	4	117.48	Snelle hartslag	0	0	0	1	1	0	0	0	0	0	1	1
17277	Tue May 12 12:44:39 2009	49	1	4	117.48	Teneergeslagen	1	1	0	0	0	0	0	0	0	0	1	2
17277	Tue May 12 12:44:44 2009	49	2	5	117.50	Vrijdag	0	0	0	0	0	0	1	1	0	0	1	5
17277	Tue May 12 12:44:48 2009	49	3	4	117.48	Beschaamd	1	1	0	0	0	0	0	0	0	0	1	1
17277	Tue May 12 12:44:53 2009	49	4	4	117.48	Duizeligheid	0	0	0	1	1	0	0	0	0	0	1	1
17277	Tue May 12 12:44:57 2009	49	5	5	117.49	Maandag	0	0	0	0	0	0	1	0	1	1	0	1
17277	Tue May 12 12:45:02 2009	49	6	4	117.49	Woensdag	0	0	0	0	0	0	1	1	0	0	1	3
17277	Tue May 12 12:45:07 2009	49	7	4	117.41	Onvoldoende diep kunnen doorademen	0	0	0	1	1	0	0	0	0	0	1	1
17277	Tue May 12 12:45:11 2009	49	8	4	117.48	Vlug geïrriteerd	1	1	0	0	0	0	0	0	0	0	1	2
17277	Tue May 12 12:45:16 2009	49	9	5	117.50	Spierpijn	0	0	0	1	1	0	0	0	0	0	1	2
17277	Tue May 12 12:45:20 2009	49	10	4	117.49	Maandag	0	0	0	0	0	0	1	1	0	0	1	1
17277	Tue May 12 12:45:25 2009	49	11	4	117.48	Snelle hartslag	0	0	0	1	1	0	0	0	0	0	1	2
17277	Tue May 12 12:45:29 2009	49	12	5	117.50	Bang	1	1	0	0	0	0	0	0	0	0	1	1
17277	Tue May 12 12:45:34 2009	49	13	4	117.50	Dinsdag	0	0	0	0	0	0	1	1	0	0	1	2
17277	Tue May 12 12:45:38 2009	49	14	4	117.48	Zenuwachtig	1	1	0	0	0	0	0	0	0	0	1	1
17277	Tue May 12 12:45:43 2009	49	15	5	117.48	Misselijkheid	0	0	0	1	1	0	0	0	0	0	1	1
17277	Tue May 12 12:48:48 2009	51	1	4	117.50	Bang	1	1	0	0	0	0	0	0	0	0	1	1
17277	Tue May 12 12:48:52 2009	51	2	5	117.46	Bonzen van het hart	0	0	0	1	0	1	0	0	0	1	0	1
17277	Tue May 12 12:48:57 2009	51	3	4	117.49	Woensdag	0	0	0	0	0	0	1	1	0	0	1	3
17277	Tue May 12 12:49:01 2009	51	4	5	117.50	Vrijdag	0	0	0	0	0	0	1	0	1	1	0	5
17277	Tue May 12 12:49:06 2009	51	5	5	117.48	Beschaamd	1	1	0	0	0	0	0	0	0	0	1	1
17277	Tue May 12 12:49:10 2009	51	6	4	117.48	Vermoeidheid	0	0	0	1	0	1	0	0	0	1	0	3
17277	Tue May 12 12:49:15 2009	51	7	4	117.43	Benauwd gevoel in en om de borst	0	0	0	1	0	1	0	0	0	1	0	2
17277	Tue May 12 12:49:19 2009	51	8	5	117.49	Donderdag	0	0	0	0	0	0	1	1	0	0	1	4
17277	Tue May 12 12:49:24 2009	51	9	4	117.49	Hoofdpijn	0	0	0	1	0	1	0	0	0	1	0	3
17277	Tue May 12 12:49:28 2009	51	10	4	117.46	Buik- of maagkrampen	0	0	0	1	0	1	0	0	0	1	0	2
17277	Tue May 12 12:49:33 2009	51	11	4	117.48	Zenuwachtig	1	1	0	0	0	0	0	0	0	0	1	2
17277	Tue May 12 12:49:37 2009	51	12	5	117.50	Dinsdag	0	0	0	0	0	0	1	0	1	1	0	2
17277	Tue May 12 12:49:42 2009	51	13	4	117.48	Vlug geïrriteerd	1	1	0	0	0	0	0	0	0	0	1	2
17277	Tue May 12 12:49:46 2009	51	14	5	117.49	Maandag	0	0	0	0	0	0	1	1	0	0	1	1
17277	Tue May 12 12:49:51 2009	51	15	5	117.48	Teneergeslagen	1	1	0	0	0	0	0	0	0	0	1	1
17277	Tue May 12 12:50:41 2009	53	1	4	117.49	Donderdag	0	0	0	0	0	0	1	1	0	0	1	4
17277	Tue May 12 12:50:46 2009	53	2	5	117.48	Teneergeslagen	1	1	0	0	0	0	0	0	0	0	1	2
17277	Tue May 12 12:50:50 2009	53	3	4	117.43	Benauwd gevoel in en om de borst	0	0	0	1	0	1	0	0	0	1	0	2
17277	Tue May 12 12:50:55 2009	53	4	5	117.49	Maandag	0	0	0	0	0	0	1	1	0	0	1	1
17277	Tue May 12 12:50:59 2009	53	5	5	117.49	Hoofdpijn	0	0	0	1	0	1	0	0	0	1	0	3
17277	Tue May 12 12:51:04 2009	53	6	4	117.50	Vrijdag	0	0	0	0	0	0	1	0	1	1	0	5
17277	Tue May 12 12:51:08 2009	53	7	4	117.48	Zenuwachtig	1	1	0	0	0	0	0	0	0	0	1	2
17277	Tue May 12 12:51:13 2009	53	8	5	117.46	Bonzen van het hart	0	0	0	1	0	1	0	0	0	1	0	1
17277	Tue May 12 12:51:17 2009	53	9	7	117.48	Beschaamd	1	1	0	0	0	0	0	0	0	0	1	1
17277	Tue May 12 12:51:22 2009	53	10	4	117.49	Woensdag	0	0	0	0	0	0	1	1	0	0	1	3
17277	Tue May 12 12:51:26 2009	53	11	4	117.48	Vermoeidheid	0	0	0	1	0	1	0	0	0	1	0	4
17277	Tue May 12 12:51:31 2009	53	12	5	117.50	Bang	1	1	0	0	0	0	0	0	0	0	1	2
17277	Tue May 12 12:51:35 2009	53	13	4	117.46	Buik- of maagkrampen	0	0	0	1	0	1	0	0	0	1	0	2
17277	Tue May 12 12:51:40 2009	53	14	5	117.48	Vlug geïrriteerd	1	1	0	0	0	0	0	0	0	0	1	2
17277	Tue May 12 12:51:44 2009	53	15	5	117.50	Dinsdag	0	0	0	0	0	0	1	0	1	1	0	2
17277	Tue May 12 12:52:35 2009	55	1	4	117.48	Vermoeidheid	0	0	0	1	0	1	0	0	0	1	0	4
17277	Tue May 12 12:52:39 2009	55	2	4	117.48	Vlug geïrriteerd	1	1	0	0	0	0	0	0	0	0	1	2
17277	Tue May 12 12:52:44 2009	55	3	5	117.49	Woensdag	0	0	0	0	0	0	1	1	0	0	1	3
17277	Tue May 12 12:52:48 2009	55	4	5	117.49	Donderdag	0	0	0	0	0	0	1	1	0	0	1	4
17277	Tue May 12 12:52:53 2009	55	5	4	117.48	Zenuwachtig	1	1	0	0	0	0	0	0	0	0	1	2
17277	Tue May 12 12:52:57 2009	55	6	5	117.49	Hoofdpijn	0	0	0	1	0	1	0	0	0	1	0	3
17277	Tue May 12 12:53:02 2009	55	7	5	117.50	Bang	1	1	0	0	0	0	0	0	0	0	1	1
17277	Tue May 12 12:53:06 2009	55	8	4	117.48	Beschaamd	1	1	0	0	0	0	0	0	0	0	1	1
17277	Tue May 12 12:53:11 2009	55	9	4	117.48	Teneergeslagen	1	1	0	0	0	0	0	0	0	0	1	1
17277	Tue May 12 12:53:15 2009	55	10	5	117.46	Bonzen van het hart	0	0	0	1	0	1	0	0	0	1	0	2
17277	Tue May 12 12:53:20 2009	55	11	4	117.46	Buik- of maagkrampen	0	0	0	1	0	1	0	0	0	1	0	1
17277	Tue May 12 12:53:24 2009	55	12	5	117.49	Maandag	0	0	0	0	0	0	1	1	0	0	1	1
17277	Tue May 12 12:53:29 2009	55	13	5	117.43	Benauwd gevoel in en om de borst	0	0	0	1	0	1	0	0	0	1	0	2
17277	Tue May 12 12:53:33 2009	55	14	6	117.50	Dinsdag	0	0	0	0	0	0	1	0	1	1	0	2
17277	Tue May 12 12:53:38 2009	55	15	4	117.50	Vrijdag	0	0	0	0	0	0	1	0	1	1	0	5
17277	Tue May 12 12:54:28 2009	57	1	4	117.50	Dinsdag	0	0	0	0	0	0	1	1	0	0	1	2
17277	Tue May 12 12:54:33 2009	57	2	5	117.49	Donderdag	0	0	0	0	0	0	1	0	1	1	0	4
17277	Tue May 12 12:54:37 2009	57	3	4	117.50	Vrijdag	0	0	0	0	0	0	1	1	0	0	1	5
17277	Tue May 12 12:54:42 2009	57	4	4	117.49	Woensdag	0	0	0	0	0	0	1	0	1	1	0	3
17277	Tue May 12 12:54:46 2009	57	5	5	117.48	Duizeligheid	0	0	0	1	1	0	0	0	0	0	1	2
17277	Tue May 12 12:54:51 2009	57	6	7	117.49	Gespannen	1	0	1	0	0	0	0	0	0	1	0	2
17277	Tue May 12 12:54:55 2009	57	7	4	117.50	Vijandig	1	0	1	0	0	0	0	0	0	1	0	1
17277	Tue May 12 12:55:00 2009	57	8	6	117.50	Angstig	1	0	1	0	0	0	0	0	0	1	0	1
17277	Tue May 12 12:55:04 2009	57	9	5	117.50	Spierpijn	0	0	0	1	1	0	0	0	0	0	1	2
17277	Tue May 12 12:55:09 2009	57	10	4	117.49	Maandag	0	0	0	0	0	0	1	0	1	1	0	1
17277	Tue May 12 12:55:13 2009	57	11	4	117.41	Onvoldoende diep kunnen doorademen	0	0	0	1	1	0	0	0	0	0	1	1
17277	Tue May 12 12:55:18 2009	57	12	5	117.49	Bedroefd	1	0	1	0	0	0	0	0	0	1	0	1
17277	Tue May 12 12:55:22 2009	57	13	5	117.48	Misselijkheid	0	0	0	1	1	0	0	0	0	0	1	2
17277	Tue May 12 12:55:27 2009	57	14	4	117.50	Schuldig	1	0	1	0	0	0	0	0	0	1	0	1
17277	Tue May 12 12:55:31 2009	57	15	5	117.48	Snelle hartslag	0	0	0	1	1	0	0	0	0	0	1	1
17277	Tue May 12 12:56:21 2009	59	1	4	117.50	Spierpijn	0	0	0	1	1	0	0	0	0	0	1	2
17277	Tue May 12 12:56:26 2009	59	2	5	117.48	Misselijkheid	0	0	0	1	1	0	0	0	0	0	1	2
17277	Tue May 12 12:56:31 2009	59	3	4	117.49	Donderdag	0	0	0	0	0	0	1	0	1	1	0	4
17277	Tue May 12 12:56:35 2009	59	4	4	117.50	Vijandig	1	0	1	0	0	0	0	0	0	1	0	3
17277	Tue May 12 12:56:40 2009	59	5	4	117.49	Bedroefd	1	0	1	0	0	0	0	0	0	1	0	3
17277	Tue May 12 12:56:44 2009	59	6	5	117.50	Vrijdag	0	0	0	0	0	0	1	1	0	0	1	5
17277	Tue May 12 12:56:49 2009	59	7	4	117.50	Dinsdag	0	0	0	0	0	0	1	1	0	0	1	2
17277	Tue May 12 12:56:53 2009	59	8	4	117.50	Schuldig	1	0	1	0	0	0	0	0	0	1	0	2
17277	Tue May 12 12:56:58 2009	59	9	5	117.48	Duizeligheid	0	0	0	1	1	0	0	0	0	0	1	2
17277	Tue May 12 12:57:02 2009	59	10	4	117.49	Gespannen	1	0	1	0	0	0	0	0	0	1	0	3
17277	Tue May 12 12:57:07 2009	59	11	4	117.49	Maandag	0	0	0	0	0	0	1	0	1	1	0	1
17277	Tue May 12 12:57:11 2009	59	12	5	117.49	Woensdag	0	0	0	0	0	0	1	0	1	1	0	3
17277	Tue May 12 12:57:16 2009	59	13	5	117.48	Snelle hartslag	0	0	0	1	1	0	0	0	0	0	1	2
17277	Tue May 12 12:57:20 2009	59	14	4	117.50	Angstig	1	0	1	0	0	0	0	0	0	1	0	3
17277	Tue May 12 12:57:25 2009	59	15	4	117.41	Onvoldoende diep kunnen doorademen	0	0	0	1	1	0	0	0	0	0	1	2
17277	Tue May 12 12:58:15 2009	61	1	4	117.50	Angstig	1	0	1	0	0	0	0	0	0	1	0	1
17277	Tue May 12 12:58:19 2009	61	2	4	117.50	Vijandig	1	0	1	0	0	0	0	0	0	1	0	1
17277	Tue May 12 12:58:24 2009	61	3	4	117.50	Vrijdag	0	0	0	0	0	0	1	1	0	0	1	5
17277	Tue May 12 12:58:28 2009	61	4	4	117.49	Maandag	0	0	0	0	0	0	1	0	1	1	0	1
17277	Tue May 12 12:58:33 2009	61	5	5	117.49	Donderdag	0	0	0	0	0	0	1	0	1	1	0	4
17277	Tue May 12 12:58:38 2009	61	6	5	117.49	Woensdag	0	0	0	0	0	0	1	0	1	1	0	3
17277	Tue May 12 12:58:42 2009	61	7	4	117.50	Dinsdag	0	0	0	0	0	0	1	1	0	0	1	2
17277	Tue May 12 12:58:47 2009	61	8	4	117.50	Schuldig	1	0	1	0	0	0	0	0	0	1	0	1
17277	Tue May 12 12:58:51 2009	61	9	5	117.41	Onvoldoende diep kunnen doorademen	0	0	0	1	1	0	0	0	0	0	1	1
17277	Tue May 12 12:58:56 2009	61	10	4	117.49	Gespannen	1	0	1	0	0	0	0	0	0	1	0	2
17277	Tue May 12 12:59:00 2009	61	11	4	117.48	Duizeligheid	0	0	0	1	1	0	0	0	0	0	1	1
17277	Tue May 12 12:59:05 2009	61	12	4	117.49	Bedroefd	1	0	1	0	0	0	0	0	0	1	0	1
17277	Tue May 12 12:59:09 2009	61	13	7	117.48	Misselijkheid	0	0	0	1	1	0	0	0	0	0	1	1
17277	Tue May 12 12:59:14 2009	61	14	4	117.48	Snelle hartslag	0	0	0	1	1	0	0	0	0	0	1	1
17277	Tue May 12 12:59:18 2009	61	15	4	117.50	Spierpijn	0	0	0	1	1	0	0	0	0	0	1	2
17277	Tue May 12 13:02:20 2009	63	1	4	117.49	Woensdag	0	0	0	0	0	0	1	1	0	0	1	3
17277	Tue May 12 13:02:24 2009	63	2	5	117.50	Schuldig	1	0	1	0	0	0	0	0	0	1	0	1
17277	Tue May 12 13:02:29 2009	63	3	4	117.49	Maandag	0	0	0	0	0	0	1	1	0	0	1	1
17277	Tue May 12 13:02:33 2009	63	4	4	117.41	Onvoldoende diep kunnen doorademen	0	0	0	1	1	0	0	0	0	0	1	1
17277	Tue May 12 13:02:38 2009	63	5	4	117.50	Spierpijn	0	0	0	1	1	0	0	0	0	0	1	2
17277	Tue May 12 13:02:42 2009	63	6	5	117.48	Snelle hartslag	0	0	0	1	1	0	0	0	0	0	1	1
17277	Tue May 12 13:02:47 2009	63	7	4	117.50	Dinsdag	0	0	0	0	0	0	1	0	1	1	0	2
17277	Tue May 12 13:02:51 2009	63	8	5	117.49	Gespannen	1	0	1	0	0	0	0	0	0	1	0	2
17277	Tue May 12 13:02:56 2009	63	9	6	117.48	Duizeligheid	0	0	0	1	1	0	0	0	0	0	1	1
17277	Tue May 12 13:03:00 2009	63	10	4	117.49	Donderdag	0	0	0	0	0	0	1	1	0	0	1	4
17277	Tue May 12 13:03:05 2009	63	11	4	117.48	Misselijkheid	0	0	0	1	1	0	0	0	0	0	1	1
17277	Tue May 12 13:03:10 2009	63	12	4	117.50	Angstig	1	0	1	0	0	0	0	0	0	1	0	1
17277	Tue May 12 13:03:14 2009	63	13	7	117.49	Bedroefd	1	0	1	0	0	0	0	0	0	1	0	1
17277	Tue May 12 13:03:19 2009	63	14	4	117.50	Vrijdag	0	0	0	0	0	0	1	0	1	1	0	5
17277	Tue May 12 13:03:23 2009	63	15	4	117.50	Vijandig	1	0	1	0	0	0	0	0	0	1	0	1
17277	Tue May 12 13:04:13 2009	65	1	4	117.50	Vijandig	1	0	1	0	0	0	0	0	0	1	0	1
17277	Tue May 12 13:04:18 2009	65	2	4	117.41	Onvoldoende diep kunnen doorademen	0	0	0	1	1	0	0	0	0	0	1	1
17277	Tue May 12 13:04:22 2009	65	3	5	117.49	Bedroefd	1	0	1	0	0	0	0	0	0	1	0	1
17277	Tue May 12 13:04:27 2009	65	4	4	117.50	Spierpijn	0	0	0	1	1	0	0	0	0	0	1	2
17277	Tue May 12 13:04:31 2009	65	5	5	117.48	Snelle hartslag	0	0	0	1	1	0	0	0	0	0	1	2
17277	Tue May 12 13:04:36 2009	65	6	4	117.50	Angstig	1	0	1	0	0	0	0	0	0	1	0	1
17277	Tue May 12 13:04:40 2009	65	7	5	117.50	Vrijdag	0	0	0	0	0	0	1	0	1	1	0	5
17277	Tue May 12 13:04:45 2009	65	8	5	117.50	Schuldig	1	0	1	0	0	0	0	0	0	1	0	1
17277	Tue May 12 13:04:49 2009	65	9	4	117.49	Woensdag	0	0	0	0	0	0	1	1	0	0	1	3
17277	Tue May 12 13:04:54 2009	65	10	4	117.48	Duizeligheid	0	0	0	1	1	0	0	0	0	0	1	1
17277	Tue May 12 13:04:58 2009	65	11	4	117.48	Misselijkheid	0	0	0	1	1	0	0	0	0	0	1	1
17277	Tue May 12 13:05:03 2009	65	12	5	117.49	Donderdag	0	0	0	0	0	0	1	1	0	0	1	4
17277	Tue May 12 13:05:07 2009	65	13	4	117.50	Dinsdag	0	0	0	0	0	0	1	0	1	1	0	2
17277	Tue May 12 13:05:12 2009	65	14	4	117.49	Gespannen	1	0	1	0	0	0	0	0	0	1	0	3
17277	Tue May 12 13:05:17 2009	65	15	5	117.49	Maandag	0	0	0	0	0	0	1	1	0	0	1	1
17277	Tue May 12 13:06:07 2009	67	1	4	117.49	Maandag	0	0	0	0	0	0	1	1	0	0	1	1
17277	Tue May 12 13:06:11 2009	67	2	5	117.50	Dinsdag	0	0	0	0	0	0	1	0	1	1	0	2
17277	Tue May 12 13:06:16 2009	67	3	5	117.49	Donderdag	0	0	0	0	0	0	1	1	0	0	1	4
17277	Tue May 12 13:06:20 2009	67	4	4	117.50	Angstig	1	0	1	0	0	0	0	0	0	1	0	2
17277	Tue May 12 13:06:25 2009	67	5	4	117.50	Vijandig	1	0	1	0	0	0	0	0	0	1	0	2
17277	Tue May 12 13:06:29 2009	67	6	5	117.41	Onvoldoende diep kunnen doorademen	0	0	0	1	1	0	0	0	0	0	1	1
17277	Tue May 12 13:06:34 2009	67	7	5	117.48	Misselijkheid	0	0	0	1	1	0	0	0	0	0	1	1
17277	Tue May 12 13:06:38 2009	67	8	5	117.50	Vrijdag	0	0	0	0	0	0	1	0	1	1	0	5
17277	Tue May 12 13:06:43 2009	67	9	4	117.50	Schuldig	1	0	1	0	0	0	0	0	0	1	0	1
17277	Tue May 12 13:06:47 2009	67	10	5	117.49	Bedroefd	1	0	1	0	0	0	0	0	0	1	0	3
17277	Tue May 12 13:06:52 2009	67	11	4	117.50	Spierpijn	0	0	0	1	1	0	0	0	0	0	1	3
17277	Tue May 12 13:06:56 2009	67	12	4	117.48	Snelle hartslag	0	0	0	1	1	0	0	0	0	0	1	2
17277	Tue May 12 13:07:01 2009	67	13	4	117.48	Duizeligheid	0	0	0	1	1	0	0	0	0	0	1	1
17277	Tue May 12 13:07:05 2009	67	14	5	117.49	Gespannen	1	0	1	0	0	0	0	0	0	1	0	3
17277	Tue May 12 13:07:10 2009	67	15	4	117.49	Woensdag	0	0	0	0	0	0	1	1	0	0	1	3
17277	Tue May 12 13:08:00 2009	69	1	4	117.50	Vrijdag	0	0	0	0	0	0	1	1	0	0	1	5
17277	Tue May 12 13:08:05 2009	69	2	4	117.49	Hoofdpijn	0	0	0	1	0	1	0	0	0	1	0	3
17277	Tue May 12 13:08:09 2009	69	3	5	117.46	Bonzen van het hart	0	0	0	1	0	1	0	0	0	1	0	2
17277	Tue May 12 13:08:14 2009	69	4	5	117.48	Beschaamd	1	1	0	0	0	0	0	0	0	0	1	2
17277	Tue May 12 13:08:18 2009	69	5	4	117.48	Vlug geïrriteerd	1	1	0	0	0	0	0	0	0	0	1	2
17277	Tue May 12 13:08:23 2009	69	6	4	117.48	Teneergeslagen	1	1	0	0	0	0	0	0	0	0	1	4
17277	Tue May 12 13:08:27 2009	69	7	5	117.48	Vermoeidheid	0	0	0	1	0	1	0	0	0	1	0	4
17277	Tue May 12 13:08:32 2009	69	8	4	117.49	Maandag	0	0	0	0	0	0	1	0	1	1	0	1
17277	Tue May 12 13:08:36 2009	69	9	4	117.50	Bang	1	1	0	0	0	0	0	0	0	0	1	3
17277	Tue May 12 13:08:41 2009	69	10	5	117.50	Dinsdag	0	0	0	0	0	0	1	1	0	0	1	2
17277	Tue May 12 13:08:45 2009	69	11	7	117.49	Woensdag	0	0	0	0	0	0	1	0	1	1	0	3
17277	Tue May 12 13:08:50 2009	69	12	5	117.49	Donderdag	0	0	0	0	0	0	1	0	1	1	0	4
17277	Tue May 12 13:08:54 2009	69	13	4	117.48	Zenuwachtig	1	1	0	0	0	0	0	0	0	0	1	2
17277	Tue May 12 13:08:59 2009	69	14	5	117.46	Buik- of maagkrampen	0	0	0	1	0	1	0	0	0	1	0	1
17277	Tue May 12 13:09:03 2009	69	15	4	117.43	Benauwd gevoel in en om de borst	0	0	0	1	0	1	0	0	0	1	0	2
17277	Tue May 12 13:09:54 2009	71	1	4	117.48	Beschaamd	1	1	0	0	0	0	0	0	0	0	1	1
17277	Tue May 12 13:09:58 2009	71	2	5	117.46	Bonzen van het hart	0	0	0	1	0	1	0	0	0	1	0	2
17277	Tue May 12 13:10:03 2009	71	3	5	117.48	Vermoeidheid	0	0	0	1	0	1	0	0	0	1	0	4
17277	Tue May 12 13:10:07 2009	71	4	4	117.49	Woensdag	0	0	0	0	0	0	1	0	1	1	0	3
17277	Tue May 12 13:10:12 2009	71	5	4	117.43	Benauwd gevoel in en om de borst	0	0	0	1	0	1	0	0	0	1	0	2
17277	Tue May 12 13:10:16 2009	71	6	5	117.48	Vlug geïrriteerd	1	1	0	0	0	0	0	0	0	0	1	2
17277	Tue May 12 13:10:21 2009	71	7	4	117.49	Maandag	0	0	0	0	0	0	1	0	1	1	0	1
17277	Tue May 12 13:10:25 2009	71	8	4	117.49	Hoofdpijn	0	0	0	1	0	1	0	0	0	1	0	3
17277	Tue May 12 13:10:30 2009	71	9	5	117.50	Vrijdag	0	0	0	0	0	0	1	1	0	0	1	5
17277	Tue May 12 13:10:34 2009	71	10	5	117.50	Bang	1	1	0	0	0	0	0	0	0	0	1	3
17277	Tue May 12 13:10:39 2009	71	11	4	117.50	Dinsdag	0	0	0	0	0	0	1	1	0	0	1	2
17277	Tue May 12 13:10:43 2009	71	12	4	117.46	Buik- of maagkrampen	0	0	0	1	0	1	0	0	0	1	0	1
17277	Tue May 12 13:10:48 2009	71	13	5	117.48	Teneergeslagen	1	1	0	0	0	0	0	0	0	0	1	2
17277	Tue May 12 13:10:52 2009	71	14	4	117.48	Zenuwachtig	1	1	0	0	0	0	0	0	0	0	1	2
17277	Tue May 12 13:10:57 2009	71	15	5	117.49	Donderdag	0	0	0	0	0	0	1	0	1	1	0	4
17277	Tue May 12 13:11:47 2009	73	1	5	117.48	Teneergeslagen	1	1	0	0	0	0	0	0	0	0	1	1
17277	Tue May 12 13:11:52 2009	73	2	4	117.46	Bonzen van het hart	0	0	0	1	0	1	0	0	0	1	0	1
17277	Tue May 12 13:11:56 2009	73	3	5	117.48	Beschaamd	1	1	0	0	0	0	0	0	0	0	1	1
17277	Tue May 12 13:12:01 2009	73	4	5	117.48	Vlug geïrriteerd	1	1	0	0	0	0	0	0	0	0	1	2
17277	Tue May 12 13:12:05 2009	73	5	4	117.49	Woensdag	0	0	0	0	0	0	1	0	1	1	0	3
17277	Tue May 12 13:12:10 2009	73	6	4	117.49	Hoofdpijn	0	0	0	1	0	1	0	0	0	1	0	4
17277	Tue May 12 13:12:14 2009	73	7	5	117.50	Dinsdag	0	0	0	0	0	0	1	1	0	0	1	2
17277	Tue May 12 13:12:19 2009	73	8	5	117.50	Bang	1	1	0	0	0	0	0	0	0	0	1	1
17277	Tue May 12 13:12:23 2009	73	9	4	117.43	Benauwd gevoel in en om de borst	0	0	0	1	0	1	0	0	0	1	0	1
17277	Tue May 12 13:12:28 2009	73	10	5	117.49	Maandag	0	0	0	0	0	0	1	0	1	1	0	1
17277	Tue May 12 13:12:32 2009	73	11	5	117.48	Vermoeidheid	0	0	0	1	0	1	0	0	0	1	0	4
17277	Tue May 12 13:12:37 2009	73	12	4	117.48	Zenuwachtig	1	1	0	0	0	0	0	0	0	0	1	2
17277	Tue May 12 13:12:41 2009	73	13	4	117.50	Vrijdag	0	0	0	0	0	0	1	1	0	0	1	5
17277	Tue May 12 13:12:46 2009	73	14	5	117.49	Donderdag	0	0	0	0	0	0	1	0	1	1	0	4
17277	Tue May 12 13:12:50 2009	73	15	5	117.46	Buik- of maagkrampen	0	0	0	1	0	1	0	0	0	1	0	1
