# Supplementary material for: Unraveling the Relationship between Trait Negative Affectivity and Habitual Symptom Reporting
Source: PLoS One. 2015 Jan 20;10(1):e0115748. doi: 10.1371/journal.pone.0115748 (PMC4300148; doi:10.1371/journal.pone.0115748)
Supplement: S1 File — Data S1, Contains the raw data of the high NA-high HSR participants. Data S2, Contains the raw data of the high NA-low HSR participants. Data S3, Contains the raw data of the low NA-low HSR participants. (ZIP) [file pone.0115748.s001.zip › Data S1/VW_3_C_EXP1_244131_results.xls]

## Sheet: VW_3_C_EXP1_244131_results
version	timestamp	block number	trial number	lost msec	free VRAM	trial contents	vraagA	vraagA_2	vraagA_1	vraagB	vraagB_2	vraagB_1	vraagC	vraagC_2	vraagC_1	deel1	deel2	value
17277	Mon Apr 27 18:02:14 2009	3	1	4	117.49	Woensdag	0	0	0	0	0	0	1	1	0	0	1	3
17277	Mon Apr 27 18:02:18 2009	3	2	4	117.48	Beschaamd	1	1	0	0	0	0	0	0	0	0	1	1
17277	Mon Apr 27 18:02:23 2009	3	3	5	117.49	Donderdag	0	0	0	0	0	0	1	0	1	1	0	4
17277	Mon Apr 27 18:02:27 2009	3	4	4	117.46	Buik- of maagkrampen	0	0	0	1	0	1	0	0	0	1	0	1
17277	Mon Apr 27 18:02:32 2009	3	5	4	117.48	Vermoeidheid	0	0	0	1	0	1	0	0	0	1	0	1
17277	Mon Apr 27 18:02:36 2009	3	6	5	117.48	Vlug geïrriteerd	1	1	0	0	0	0	0	0	0	0	1	1
17277	Mon Apr 27 18:02:41 2009	3	7	5	117.48	Teneergeslagen	1	1	0	0	0	0	0	0	0	0	1	1
17277	Mon Apr 27 18:02:46 2009	3	8	4	117.43	Benauwd gevoel in en om de borst	0	0	0	1	0	1	0	0	0	1	0	1
17277	Mon Apr 27 18:02:50 2009	3	9	4	117.48	Zenuwachtig	1	1	0	0	0	0	0	0	0	0	1	1
17277	Mon Apr 27 18:02:55 2009	3	10	5	117.49	Maandag	0	0	0	0	0	0	1	1	0	0	1	1
17277	Mon Apr 27 18:02:59 2009	3	11	4	117.49	Hoofdpijn	0	0	0	1	0	1	0	0	0	1	0	1
17277	Mon Apr 27 18:03:04 2009	3	12	4	117.50	Bang	1	1	0	0	0	0	0	0	0	0	1	1
17277	Mon Apr 27 18:03:08 2009	3	13	5	117.50	Dinsdag	0	0	0	0	0	0	1	0	1	1	0	2
17277	Mon Apr 27 18:03:13 2009	3	14	5	117.49	Woensdag	0	0	0	0	0	0	1	0	1	1	0	3
17277	Mon Apr 27 18:03:17 2009	3	15	4	117.46	Bonzen van het hart	0	0	0	1	0	1	0	0	0	1	0	2
17277	Mon Apr 27 18:04:07 2009	5	1	4	117.49	Donderdag	0	0	0	0	0	0	1	0	1	1	0	4
17277	Mon Apr 27 18:04:12 2009	5	2	5	117.49	Woensdag	0	0	0	0	0	0	1	1	0	0	1	3
17277	Mon Apr 27 18:04:16 2009	5	3	5	117.50	Dinsdag	0	0	0	0	0	0	1	0	1	1	0	2
17277	Mon Apr 27 18:04:21 2009	5	4	4	117.48	Teneergeslagen	1	1	0	0	0	0	0	0	0	0	1	1
17277	Mon Apr 27 18:04:25 2009	5	5	4	117.50	Bang	1	1	0	0	0	0	0	0	0	0	1	1
17277	Mon Apr 27 18:04:30 2009	5	6	5	117.46	Buik- of maagkrampen	0	0	0	1	0	1	0	0	0	1	0	1
17277	Mon Apr 27 18:04:34 2009	5	7	7	117.46	Bonzen van het hart	0	0	0	1	0	1	0	0	0	1	0	1
17277	Mon Apr 27 18:04:39 2009	5	8	4	117.48	Beschaamd	1	1	0	0	0	0	0	0	0	0	1	1
17277	Mon Apr 27 18:04:43 2009	5	9	5	117.43	Benauwd gevoel in en om de borst	0	0	0	1	0	1	0	0	0	1	0	1
17277	Mon Apr 27 18:04:48 2009	5	10	5	117.49	Woensdag	0	0	0	0	0	0	1	0	1	1	0	3
17277	Mon Apr 27 18:04:52 2009	5	11	5	117.49	Maandag	0	0	0	0	0	0	1	1	0	0	1	1
17277	Mon Apr 27 18:04:57 2009	5	12	4	117.49	Hoofdpijn	0	0	0	1	0	1	0	0	0	1	0	1
17277	Mon Apr 27 18:05:01 2009	5	13	4	117.48	Vlug geïrriteerd	1	1	0	0	0	0	0	0	0	0	1	1
17277	Mon Apr 27 18:05:06 2009	5	14	5	117.48	Zenuwachtig	1	1	0	0	0	0	0	0	0	0	1	1
17277	Mon Apr 27 18:05:11 2009	5	15	4	117.48	Vermoeidheid	0	0	0	1	0	1	0	0	0	1	0	1
17277	Mon Apr 27 18:06:00 2009	7	1	4	117.49	Donderdag	0	0	0	0	0	0	1	0	1	1	0	4
17277	Mon Apr 27 18:06:05 2009	7	2	5	117.50	Dinsdag	0	0	0	0	0	0	1	0	1	1	0	2
17277	Mon Apr 27 18:06:10 2009	7	3	5	117.49	Woensdag	0	0	0	0	0	0	1	1	0	0	1	3
17277	Mon Apr 27 18:06:14 2009	7	4	4	117.46	Bonzen van het hart	0	0	0	1	0	1	0	0	0	1	0	2
17277	Mon Apr 27 18:06:19 2009	7	5	4	117.49	Hoofdpijn	0	0	0	1	0	1	0	0	0	1	0	1
17277	Mon Apr 27 18:06:23 2009	7	6	5	117.49	Woensdag	0	0	0	0	0	0	1	0	1	1	0	3
17277	Mon Apr 27 18:06:28 2009	7	7	5	117.48	Zenuwachtig	1	1	0	0	0	0	0	0	0	0	1	3
17277	Mon Apr 27 18:06:32 2009	7	8	4	117.48	Teneergeslagen	1	1	0	0	0	0	0	0	0	0	1	3
17277	Mon Apr 27 18:06:37 2009	7	9	4	117.48	Vlug geïrriteerd	1	1	0	0	0	0	0	0	0	0	1	1
17277	Mon Apr 27 18:06:41 2009	7	10	5	117.43	Benauwd gevoel in en om de borst	0	0	0	1	0	1	0	0	0	1	0	3
17277	Mon Apr 27 18:06:46 2009	7	11	5	117.48	Vermoeidheid	0	0	0	1	0	1	0	0	0	1	0	1
17277	Mon Apr 27 18:06:50 2009	7	12	4	117.46	Buik- of maagkrampen	0	0	0	1	0	1	0	0	0	1	0	1
17277	Mon Apr 27 18:06:55 2009	7	13	4	117.48	Beschaamd	1	1	0	0	0	0	0	0	0	0	1	2
17277	Mon Apr 27 18:06:59 2009	7	14	5	117.49	Maandag	0	0	0	0	0	0	1	1	0	0	1	1
17277	Mon Apr 27 18:07:04 2009	7	15	5	117.50	Bang	1	1	0	0	0	0	0	0	0	0	1	1
17277	Mon Apr 27 18:07:54 2009	9	1	4	117.48	Snelle hartslag	0	0	0	1	1	0	0	0	0	0	1	2
17277	Mon Apr 27 18:07:58 2009	9	2	5	117.50	Vrijdag	0	0	0	0	0	0	1	1	0	0	1	5
17277	Mon Apr 27 18:08:03 2009	9	3	7	117.50	Dinsdag	0	0	0	0	0	0	1	1	0	0	1	2
17277	Mon Apr 27 18:08:07 2009	9	4	4	117.50	Schuldig	1	0	1	0	0	0	0	0	0	1	0	2
17277	Mon Apr 27 18:08:12 2009	9	5	4	117.49	Gespannen	1	0	1	0	0	0	0	0	0	1	0	2
17277	Mon Apr 27 18:08:16 2009	9	6	6	117.50	Vijandig	1	0	1	0	0	0	0	0	0	1	0	1
17277	Mon Apr 27 18:08:21 2009	9	7	5	117.49	Donderdag	0	0	0	0	0	0	1	1	0	0	1	4
17277	Mon Apr 27 18:08:25 2009	9	8	4	117.49	Maandag	0	0	0	0	0	0	1	0	1	1	0	1
17277	Mon Apr 27 18:08:30 2009	9	9	4	117.50	Angstig	1	0	1	0	0	0	0	0	0	1	0	2
17277	Mon Apr 27 18:08:34 2009	9	10	5	117.49	Bedroefd	1	0	1	0	0	0	0	0	0	1	0	3
17277	Mon Apr 27 18:08:39 2009	9	11	4	117.50	Spierpijn	0	0	0	1	1	0	0	0	0	0	1	1
17277	Mon Apr 27 18:08:43 2009	9	12	4	117.41	Onvoldoende diep kunnen doorademen	0	0	0	1	1	0	0	0	0	0	1	1
17277	Mon Apr 27 18:08:48 2009	9	13	5	117.48	Misselijkheid	0	0	0	1	1	0	0	0	0	0	1	3
17277	Mon Apr 27 18:08:53 2009	9	14	5	117.48	Duizeligheid	0	0	0	1	1	0	0	0	0	0	1	2
17277	Mon Apr 27 18:08:57 2009	9	15	4	117.50	Vrijdag	0	0	0	0	0	0	1	0	1	1	0	5
17277	Mon Apr 27 18:09:47 2009	11	1	4	117.49	Donderdag	0	0	0	0	0	0	1	1	0	0	1	4
17277	Mon Apr 27 18:09:51 2009	11	2	4	117.50	Angstig	1	0	1	0	0	0	0	0	0	1	0	1
17277	Mon Apr 27 18:09:56 2009	11	3	5	117.50	Schuldig	1	0	1	0	0	0	0	0	0	1	0	1
17277	Mon Apr 27 18:10:01 2009	11	4	4	117.50	Vrijdag	0	0	0	0	0	0	1	0	1	1	0	5
17277	Mon Apr 27 18:10:05 2009	11	5	5	117.49	Gespannen	1	0	1	0	0	0	0	0	0	1	0	1
17277	Mon Apr 27 18:10:10 2009	11	6	5	117.48	Snelle hartslag	0	0	0	1	1	0	0	0	0	0	1	1
17277	Mon Apr 27 18:10:14 2009	11	7	4	117.50	Vijandig	1	0	1	0	0	0	0	0	0	1	0	1
17277	Mon Apr 27 18:10:19 2009	11	8	4	117.48	Duizeligheid	0	0	0	1	1	0	0	0	0	0	1	1
17277	Mon Apr 27 18:10:23 2009	11	9	4	117.50	Spierpijn	0	0	0	1	1	0	0	0	0	0	1	1
17277	Mon Apr 27 18:10:28 2009	11	10	5	117.49	Maandag	0	0	0	0	0	0	1	0	1	1	0	1
17277	Mon Apr 27 18:10:32 2009	11	11	4	117.50	Dinsdag	0	0	0	0	0	0	1	1	0	0	1	2
17277	Mon Apr 27 18:10:37 2009	11	12	4	117.41	Onvoldoende diep kunnen doorademen	0	0	0	1	1	0	0	0	0	0	1	1
17277	Mon Apr 27 18:10:41 2009	11	13	4	117.48	Misselijkheid	0	0	0	1	1	0	0	0	0	0	1	1
17277	Mon Apr 27 18:10:46 2009	11	14	5	117.50	Vrijdag	0	0	0	0	0	0	1	1	0	0	1	5
17277	Mon Apr 27 18:10:50 2009	11	15	4	117.49	Bedroefd	1	0	1	0	0	0	0	0	0	1	0	2
17277	Mon Apr 27 18:11:40 2009	13	1	4	117.50	Vrijdag	0	0	0	0	0	0	1	1	0	0	1	5
17277	Mon Apr 27 18:11:45 2009	13	2	5	117.48	Duizeligheid	0	0	0	1	1	0	0	0	0	0	1	2
17277	Mon Apr 27 18:11:49 2009	13	3	4	117.50	Dinsdag	0	0	0	0	0	0	1	1	0	0	1	2
17277	Mon Apr 27 18:11:54 2009	13	4	4	117.50	Spierpijn	0	0	0	1	1	0	0	0	0	0	1	1
17277	Mon Apr 27 18:11:58 2009	13	5	5	117.50	Vrijdag	0	0	0	0	0	0	1	0	1	1	0	5
17277	Mon Apr 27 18:12:03 2009	13	6	5	117.49	Gespannen	1	0	1	0	0	0	0	0	0	1	0	1
17277	Mon Apr 27 18:12:07 2009	13	7	4	117.50	Schuldig	1	0	1	0	0	0	0	0	0	1	0	1
17277	Mon Apr 27 18:12:12 2009	13	8	4	117.50	Vijandig	1	0	1	0	0	0	0	0	0	1	0	1
17277	Mon Apr 27 18:12:16 2009	13	9	4	117.50	Angstig	1	0	1	0	0	0	0	0	0	1	0	1
17277	Mon Apr 27 18:12:21 2009	13	10	5	117.48	Misselijkheid	0	0	0	1	1	0	0	0	0	0	1	1
17277	Mon Apr 27 18:12:25 2009	13	11	4	117.41	Onvoldoende diep kunnen doorademen	0	0	0	1	1	0	0	0	0	0	1	1
17277	Mon Apr 27 18:12:30 2009	13	12	4	117.48	Snelle hartslag	0	0	0	1	1	0	0	0	0	0	1	2
17277	Mon Apr 27 18:12:35 2009	13	13	5	117.49	Bedroefd	1	0	1	0	0	0	0	0	0	1	0	1
17277	Mon Apr 27 18:12:39 2009	13	14	5	117.49	Maandag	0	0	0	0	0	0	1	0	1	1	0	1
17277	Mon Apr 27 18:12:44 2009	13	15	4	117.49	Donderdag	0	0	0	0	0	0	1	1	0	0	1	4
17277	Mon Apr 27 18:15:56 2009	15	1	4	117.49	Donderdag	0	0	0	0	0	0	1	1	0	0	1	4
17277	Mon Apr 27 18:16:01 2009	15	2	4	117.48	Beschaamd	1	1	0	0	0	0	0	0	0	0	1	1
17277	Mon Apr 27 18:16:05 2009	15	3	5	117.50	Dinsdag	0	0	0	0	0	0	1	1	0	0	1	2
17277	Mon Apr 27 18:16:10 2009	15	4	5	117.41	Onvoldoende diep kunnen doorademen	0	0	0	1	1	0	0	0	0	0	1	1
17277	Mon Apr 27 18:16:14 2009	15	5	4	117.49	Maandag	0	0	0	0	0	0	1	0	1	1	0	1
17277	Mon Apr 27 18:16:19 2009	15	6	4	117.50	Spierpijn	0	0	0	1	1	0	0	0	0	0	1	1
17277	Mon Apr 27 18:16:23 2009	15	7	4	117.48	Snelle hartslag	0	0	0	1	1	0	0	0	0	0	1	2
17277	Mon Apr 27 18:16:28 2009	15	8	5	117.50	Vrijdag	0	0	0	0	0	0	1	0	1	1	0	5
17277	Mon Apr 27 18:16:32 2009	15	9	4	117.50	Bang	1	1	0	0	0	0	0	0	0	0	1	1
17277	Mon Apr 27 18:16:37 2009	15	10	4	117.50	Dinsdag	0	0	0	0	0	0	1	0	1	1	0	2
17277	Mon Apr 27 18:16:41 2009	15	11	4	117.48	Vlug geïrriteerd	1	1	0	0	0	0	0	0	0	0	1	1
17277	Mon Apr 27 18:16:46 2009	15	12	5	117.48	Misselijkheid	0	0	0	1	1	0	0	0	0	0	1	1
17277	Mon Apr 27 18:16:50 2009	15	13	4	117.48	Teneergeslagen	1	1	0	0	0	0	0	0	0	0	1	1
17277	Mon Apr 27 18:16:55 2009	15	14	4	117.48	Duizeligheid	0	0	0	1	1	0	0	0	0	0	1	1
17277	Mon Apr 27 18:16:59 2009	15	15	4	117.48	Zenuwachtig	1	1	0	0	0	0	0	0	0	0	1	1
17277	Mon Apr 27 18:17:49 2009	17	1	4	117.50	Dinsdag	0	0	0	0	0	0	1	1	0	0	1	2
17277	Mon Apr 27 18:17:54 2009	17	2	4	117.48	Teneergeslagen	1	1	0	0	0	0	0	0	0	0	1	3
17277	Mon Apr 27 18:17:58 2009	17	3	5	117.48	Zenuwachtig	1	1	0	0	0	0	0	0	0	0	1	1
17277	Mon Apr 27 18:18:03 2009	17	4	5	117.50	Spierpijn	0	0	0	1	1	0	0	0	0	0	1	1
17277	Mon Apr 27 18:18:07 2009	17	5	4	117.48	Duizeligheid	0	0	0	1	1	0	0	0	0	0	1	1
17277	Mon Apr 27 18:18:12 2009	17	6	4	117.48	Snelle hartslag	0	0	0	1	1	0	0	0	0	0	1	1
17277	Mon Apr 27 18:18:16 2009	17	7	4	117.48	Misselijkheid	0	0	0	1	1	0	0	0	0	0	1	3
17277	Mon Apr 27 18:18:21 2009	17	8	5	117.48	Beschaamd	1	1	0	0	0	0	0	0	0	0	1	2
17277	Mon Apr 27 18:18:26 2009	17	9	4	117.41	Onvoldoende diep kunnen doorademen	0	0	0	1	1	0	0	0	0	0	1	1
17277	Mon Apr 27 18:18:30 2009	17	10	4	117.49	Maandag	0	0	0	0	0	0	1	0	1	1	0	1
17277	Mon Apr 27 18:18:35 2009	17	11	4	117.50	Bang	1	1	0	0	0	0	0	0	0	0	1	1
17277	Mon Apr 27 18:18:39 2009	17	12	5	117.50	Vrijdag	0	0	0	0	0	0	1	0	1	1	0	5
17277	Mon Apr 27 18:18:44 2009	17	13	4	117.49	Donderdag	0	0	0	0	0	0	1	1	0	0	1	4
17277	Mon Apr 27 18:18:48 2009	17	14	4	117.50	Dinsdag	0	0	0	0	0	0	1	0	1	1	0	2
17277	Mon Apr 27 18:18:53 2009	17	15	4	117.48	Vlug geïrriteerd	1	1	0	0	0	0	0	0	0	0	1	4
17277	Mon Apr 27 18:19:43 2009	19	1	5	117.49	Maandag	0	0	0	0	0	0	1	0	1	1	0	1
17277	Mon Apr 27 18:19:47 2009	19	2	5	117.50	Dinsdag	0	0	0	0	0	0	1	1	0	0	1	2
17277	Mon Apr 27 18:19:52 2009	19	3	4	117.48	Zenuwachtig	1	1	0	0	0	0	0	0	0	0	1	1
17277	Mon Apr 27 18:19:56 2009	19	4	5	117.48	Snelle hartslag	0	0	0	1	1	0	0	0	0	0	1	1
17277	Mon Apr 27 18:20:01 2009	19	5	4	117.50	Vrijdag	0	0	0	0	0	0	1	0	1	1	0	5
17277	Mon Apr 27 18:20:05 2009	19	6	4	117.48	Duizeligheid	0	0	0	1	1	0	0	0	0	0	1	1
17277	Mon Apr 27 18:20:10 2009	19	7	4	117.48	Beschaamd	1	1	0	0	0	0	0	0	0	0	1	1
17277	Mon Apr 27 18:20:14 2009	19	8	4	117.50	Bang	1	1	0	0	0	0	0	0	0	0	1	1
17277	Mon Apr 27 18:20:19 2009	19	9	4	117.49	Donderdag	0	0	0	0	0	0	1	1	0	0	1	4
17277	Mon Apr 27 18:20:23 2009	19	10	4	117.48	Teneergeslagen	1	1	0	0	0	0	0	0	0	0	1	1
17277	Mon Apr 27 18:20:28 2009	19	11	4	117.50	Spierpijn	0	0	0	1	1	0	0	0	0	0	1	1
17277	Mon Apr 27 18:20:32 2009	19	12	5	117.41	Onvoldoende diep kunnen doorademen	0	0	0	1	1	0	0	0	0	0	1	1
17277	Mon Apr 27 18:20:37 2009	19	13	4	117.48	Misselijkheid	0	0	0	1	1	0	0	0	0	0	1	1
17277	Mon Apr 27 18:20:42 2009	19	14	4	117.48	Vlug geïrriteerd	1	1	0	0	0	0	0	0	0	0	1	2
17277	Mon Apr 27 18:20:46 2009	19	15	5	117.50	Dinsdag	0	0	0	0	0	0	1	0	1	1	0	2
17277	Mon Apr 27 18:21:36 2009	21	1	4	117.48	Vermoeidheid	0	0	0	1	0	1	0	0	0	1	0	2
17277	Mon Apr 27 18:21:40 2009	21	2	6	117.50	Angstig	1	0	1	0	0	0	0	0	0	1	0	2
17277	Mon Apr 27 18:21:45 2009	21	3	5	117.50	Vijandig	1	0	1	0	0	0	0	0	0	1	0	1
17277	Mon Apr 27 18:21:50 2009	21	4	4	117.49	Bedroefd	1	0	1	0	0	0	0	0	0	1	0	1
17277	Mon Apr 27 18:21:54 2009	21	5	5	117.49	Maandag	0	0	0	0	0	0	1	1	0	0	1	1
17277	Mon Apr 27 18:21:59 2009	21	6	4	117.49	Gespannen	1	0	1	0	0	0	0	0	0	1	0	2
17277	Mon Apr 27 18:22:03 2009	21	7	5	117.50	Vrijdag	0	0	0	0	0	0	1	1	0	0	1	5
17277	Mon Apr 27 18:22:08 2009	21	8	4	117.46	Bonzen van het hart	0	0	0	1	0	1	0	0	0	1	0	1
17277	Mon Apr 27 18:22:12 2009	21	9	4	117.43	Benauwd gevoel in en om de borst	0	0	0	1	0	1	0	0	0	1	0	1
17277	Mon Apr 27 18:22:17 2009	21	10	4	117.46	Buik- of maagkrampen	0	0	0	1	0	1	0	0	0	1	0	1
17277	Mon Apr 27 18:22:21 2009	21	11	5	117.49	Hoofdpijn	0	0	0	1	0	1	0	0	0	1	0	2
17277	Mon Apr 27 18:22:26 2009	21	12	4	117.49	Woensdag	0	0	0	0	0	0	1	1	0	0	1	3
17277	Mon Apr 27 18:22:30 2009	21	13	4	117.50	Schuldig	1	0	1	0	0	0	0	0	0	1	0	1
17277	Mon Apr 27 18:22:35 2009	21	14	5	117.49	Woensdag	0	0	0	0	0	0	1	0	1	1	0	3
17277	Mon Apr 27 18:22:39 2009	21	15	5	117.49	Donderdag	0	0	0	0	0	0	1	0	1	1	0	4
17277	Mon Apr 27 18:23:29 2009	23	1	4	117.46	Buik- of maagkrampen	0	0	0	1	0	1	0	0	0	1	0	2
17277	Mon Apr 27 18:23:34 2009	23	2	5	117.50	Angstig	1	0	1	0	0	0	0	0	0	1	0	2
17277	Mon Apr 27 18:23:38 2009	23	3	6	117.49	Woensdag	0	0	0	0	0	0	1	0	1	1	0	3
17277	Mon Apr 27 18:23:43 2009	23	4	4	117.50	Vrijdag	0	0	0	0	0	0	1	1	0	0	1	5
17277	Mon Apr 27 18:23:47 2009	23	5	4	117.49	Woensdag	0	0	0	0	0	0	1	1	0	0	1	3
17277	Mon Apr 27 18:23:52 2009	23	6	4	117.49	Hoofdpijn	0	0	0	1	0	1	0	0	0	1	0	2
17277	Mon Apr 27 18:23:56 2009	23	7	5	117.50	Vijandig	1	0	1	0	0	0	0	0	0	1	0	2
17277	Mon Apr 27 18:24:01 2009	23	8	4	117.50	Schuldig	1	0	1	0	0	0	0	0	0	1	0	1
17277	Mon Apr 27 18:24:05 2009	23	9	4	117.43	Benauwd gevoel in en om de borst	0	0	0	1	0	1	0	0	0	1	0	3
17277	Mon Apr 27 18:24:10 2009	23	10	4	117.49	Gespannen	1	0	1	0	0	0	0	0	0	1	0	1
17277	Mon Apr 27 18:24:15 2009	23	11	5	117.48	Vermoeidheid	0	0	0	1	0	1	0	0	0	1	0	2
17277	Mon Apr 27 18:24:19 2009	23	12	5	117.49	Donderdag	0	0	0	0	0	0	1	0	1	1	0	4
17277	Mon Apr 27 18:24:24 2009	23	13	4	117.49	Maandag	0	0	0	0	0	0	1	1	0	0	1	1
17277	Mon Apr 27 18:24:28 2009	23	14	4	117.49	Bedroefd	1	0	1	0	0	0	0	0	0	1	0	2
17277	Mon Apr 27 18:24:33 2009	23	15	5	117.46	Bonzen van het hart	0	0	0	1	0	1	0	0	0	1	0	2
17277	Mon Apr 27 18:25:23 2009	25	1	4	117.50	Angstig	1	0	1	0	0	0	0	0	0	1	0	1
17277	Mon Apr 27 18:25:27 2009	25	2	6	117.49	Woensdag	0	0	0	0	0	0	1	1	0	0	1	3
17277	Mon Apr 27 18:25:32 2009	25	3	5	117.50	Vrijdag	0	0	0	0	0	0	1	1	0	0	1	5
17277	Mon Apr 27 18:25:36 2009	25	4	5	117.43	Benauwd gevoel in en om de borst	0	0	0	1	0	1	0	0	0	1	0	2
17277	Mon Apr 27 18:25:41 2009	25	5	4	117.50	Schuldig	1	0	1	0	0	0	0	0	0	1	0	1
17277	Mon Apr 27 18:25:45 2009	25	6	5	117.49	Donderdag	0	0	0	0	0	0	1	0	1	1	0	4
17277	Mon Apr 27 18:25:50 2009	25	7	5	117.50	Vijandig	1	0	1	0	0	0	0	0	0	1	0	1
17277	Mon Apr 27 18:25:54 2009	25	8	8	117.46	Buik- of maagkrampen	0	0	0	1	0	1	0	0	0	1	0	2
17277	Mon Apr 27 18:25:59 2009	25	9	4	117.49	Hoofdpijn	0	0	0	1	0	1	0	0	0	1	0	2
17277	Mon Apr 27 18:26:03 2009	25	10	4	117.48	Vermoeidheid	0	0	0	1	0	1	0	0	0	1	0	2
17277	Mon Apr 27 18:26:08 2009	25	11	5	117.49	Bedroefd	1	0	1	0	0	0	0	0	0	1	0	1
17277	Mon Apr 27 18:26:12 2009	25	12	4	117.49	Gespannen	1	0	1	0	0	0	0	0	0	1	0	1
17277	Mon Apr 27 18:26:17 2009	25	13	4	117.49	Maandag	0	0	0	0	0	0	1	1	0	0	1	1
17277	Mon Apr 27 18:26:21 2009	25	14	5	117.49	Woensdag	0	0	0	0	0	0	1	0	1	1	0	3
17277	Mon Apr 27 18:26:26 2009	25	15	5	117.46	Bonzen van het hart	0	0	0	1	0	1	0	0	0	1	0	2
17277	Mon Apr 27 18:29:38 2009	27	1	5	117.49	Woensdag	0	0	0	0	0	0	1	0	1	1	0	3
17277	Mon Apr 27 18:29:43 2009	27	2	4	117.48	Teneergeslagen	1	1	0	0	0	0	0	0	0	0	1	1
17277	Mon Apr 27 18:29:47 2009	27	3	4	117.48	Duizeligheid	0	0	0	1	1	0	0	0	0	0	1	1
17277	Mon Apr 27 18:29:52 2009	27	4	4	117.50	Spierpijn	0	0	0	1	1	0	0	0	0	0	1	1
17277	Mon Apr 27 18:29:56 2009	27	5	5	117.50	Bang	1	1	0	0	0	0	0	0	0	0	1	1
17277	Mon Apr 27 18:30:01 2009	27	6	6	117.48	Vlug geïrriteerd	1	1	0	0	0	0	0	0	0	0	1	2
17277	Mon Apr 27 18:30:05 2009	27	7	5	117.48	Beschaamd	1	1	0	0	0	0	0	0	0	0	1	1
17277	Mon Apr 27 18:30:10 2009	27	8	4	117.48	Zenuwachtig	1	1	0	0	0	0	0	0	0	0	1	1
17277	Mon Apr 27 18:30:14 2009	27	9	7	117.50	Vrijdag	0	0	0	0	0	0	1	1	0	0	1	5
17277	Mon Apr 27 18:30:19 2009	27	10	4	117.49	Donderdag	0	0	0	0	0	0	1	1	0	0	1	4
17277	Mon Apr 27 18:30:23 2009	27	11	4	117.50	Vrijdag	0	0	0	0	0	0	1	0	1	1	0	5
17277	Mon Apr 27 18:30:28 2009	27	12	3	117.41	Onvoldoende diep kunnen doorademen	0	0	0	1	1	0	0	0	0	0	1	2
17277	Mon Apr 27 18:30:32 2009	27	13	5	117.48	Misselijkheid	0	0	0	1	1	0	0	0	0	0	1	1
17277	Mon Apr 27 18:30:37 2009	27	14	4	117.49	Maandag	0	0	0	0	0	0	1	1	0	0	1	1
17277	Mon Apr 27 18:30:41 2009	27	15	4	117.48	Snelle hartslag	0	0	0	1	1	0	0	0	0	0	1	1
17277	Mon Apr 27 18:31:31 2009	29	1	4	117.48	Zenuwachtig	1	1	0	0	0	0	0	0	0	0	1	1
17277	Mon Apr 27 18:31:36 2009	29	2	4	117.48	Vlug geïrriteerd	1	1	0	0	0	0	0	0	0	0	1	1
17277	Mon Apr 27 18:31:40 2009	29	3	4	117.50	Spierpijn	0	0	0	1	1	0	0	0	0	0	1	1
17277	Mon Apr 27 18:31:45 2009	29	4	5	117.50	Vrijdag	0	0	0	0	0	0	1	0	1	1	0	5
17277	Mon Apr 27 18:31:49 2009	29	5	5	117.41	Onvoldoende diep kunnen doorademen	0	0	0	1	1	0	0	0	0	0	1	1
17277	Mon Apr 27 18:31:54 2009	29	6	4	117.48	Beschaamd	1	1	0	0	0	0	0	0	0	0	1	1
17277	Mon Apr 27 18:31:59 2009	29	7	4	117.48	Snelle hartslag	0	0	0	1	1	0	0	0	0	0	1	3
17277	Mon Apr 27 18:32:03 2009	29	8	5	117.49	Donderdag	0	0	0	0	0	0	1	1	0	0	1	4
17277	Mon Apr 27 18:32:08 2009	29	9	5	117.50	Vrijdag	0	0	0	0	0	0	1	1	0	0	1	5
17277	Mon Apr 27 18:32:12 2009	29	10	5	117.48	Duizeligheid	0	0	0	1	1	0	0	0	0	0	1	1
17277	Mon Apr 27 18:32:17 2009	29	11	4	117.49	Woensdag	0	0	0	0	0	0	1	0	1	1	0	3
17277	Mon Apr 27 18:32:21 2009	29	12	4	117.50	Bang	1	1	0	0	0	0	0	0	0	0	1	1
17277	Mon Apr 27 18:32:26 2009	29	13	5	117.48	Teneergeslagen	1	1	0	0	0	0	0	0	0	0	1	1
17277	Mon Apr 27 18:32:30 2009	29	14	4	117.49	Maandag	0	0	0	0	0	0	1	1	0	0	1	1
17277	Mon Apr 27 18:32:35 2009	29	15	4	117.48	Misselijkheid	0	0	0	1	1	0	0	0	0	0	1	1
17277	Mon Apr 27 18:33:25 2009	31	1	4	117.50	Vrijdag	0	0	0	0	0	0	1	0	1	1	0	5
17277	Mon Apr 27 18:33:29 2009	31	2	4	117.48	Zenuwachtig	1	1	0	0	0	0	0	0	0	0	1	2
17277	Mon Apr 27 18:33:34 2009	31	3	4	117.41	Onvoldoende diep kunnen doorademen	0	0	0	1	1	0	0	0	0	0	1	1
17277	Mon Apr 27 18:33:38 2009	31	4	5	117.49	Maandag	0	0	0	0	0	0	1	1	0	0	1	1
17277	Mon Apr 27 18:33:43 2009	31	5	4	117.48	Teneergeslagen	1	1	0	0	0	0	0	0	0	0	1	4
17277	Mon Apr 27 18:33:47 2009	31	6	5	117.49	Woensdag	0	0	0	0	0	0	1	0	1	1	0	3
17277	Mon Apr 27 18:33:52 2009	31	7	4	117.48	Duizeligheid	0	0	0	1	1	0	0	0	0	0	1	1
17277	Mon Apr 27 18:33:56 2009	31	8	5	117.48	Misselijkheid	0	0	0	1	1	0	0	0	0	0	1	2
17277	Mon Apr 27 18:34:01 2009	31	9	4	117.48	Snelle hartslag	0	0	0	1	1	0	0	0	0	0	1	3
17277	Mon Apr 27 18:34:05 2009	31	10	4	117.50	Spierpijn	0	0	0	1	1	0	0	0	0	0	1	1
17277	Mon Apr 27 18:34:10 2009	31	11	5	117.50	Vrijdag	0	0	0	0	0	0	1	1	0	0	1	5
17277	Mon Apr 27 18:34:15 2009	31	12	5	117.48	Vlug geïrriteerd	1	1	0	0	0	0	0	0	0	0	1	3
17277	Mon Apr 27 18:34:19 2009	31	13	4	117.48	Beschaamd	1	1	0	0	0	0	0	0	0	0	1	3
17277	Mon Apr 27 18:34:24 2009	31	14	4	117.49	Donderdag	0	0	0	0	0	0	1	1	0	0	1	4
17277	Mon Apr 27 18:34:28 2009	31	15	4	117.50	Bang	1	1	0	0	0	0	0	0	0	0	1	1
17277	Mon Apr 27 18:35:18 2009	33	1	5	117.49	Donderdag	0	0	0	0	0	0	1	0	1	1	0	4
17277	Mon Apr 27 18:35:23 2009	33	2	4	117.49	Woensdag	0	0	0	0	0	0	1	1	0	0	1	3
17277	Mon Apr 27 18:35:27 2009	33	3	4	117.43	Benauwd gevoel in en om de borst	0	0	0	1	0	1	0	0	0	1	0	2
17277	Mon Apr 27 18:35:32 2009	33	4	5	117.46	Buik- of maagkrampen	0	0	0	1	0	1	0	0	0	1	0	1
17277	Mon Apr 27 18:35:36 2009	33	5	5	117.49	Gespannen	1	0	1	0	0	0	0	0	0	1	0	3
17277	Mon Apr 27 18:35:41 2009	33	6	4	117.50	Dinsdag	0	0	0	0	0	0	1	0	1	1	0	2
17277	Mon Apr 27 18:35:45 2009	33	7	4	117.46	Bonzen van het hart	0	0	0	1	0	1	0	0	0	1	0	3
17277	Mon Apr 27 18:35:50 2009	33	8	5	117.49	Hoofdpijn	0	0	0	1	0	1	0	0	0	1	0	2
17277	Mon Apr 27 18:35:54 2009	33	9	4	117.49	Maandag	0	0	0	0	0	0	1	0	1	1	0	1
17277	Mon Apr 27 18:35:59 2009	33	10	4	117.50	Dinsdag	0	0	0	0	0	0	1	1	0	0	1	2
17277	Mon Apr 27 18:36:03 2009	33	11	4	117.50	Schuldig	1	0	1	0	0	0	0	0	0	1	0	2
17277	Mon Apr 27 18:36:08 2009	33	12	5	117.50	Angstig	1	0	1	0	0	0	0	0	0	1	0	3
17277	Mon Apr 27 18:36:12 2009	33	13	4	117.50	Vijandig	1	0	1	0	0	0	0	0	0	1	0	3
17277	Mon Apr 27 18:36:17 2009	33	14	4	117.49	Bedroefd	1	0	1	0	0	0	0	0	0	1	0	3
17277	Mon Apr 27 18:36:22 2009	33	15	4	117.48	Vermoeidheid	0	0	0	1	0	1	0	0	0	1	0	2
17277	Mon Apr 27 18:37:11 2009	35	1	4	117.49	Gespannen	1	0	1	0	0	0	0	0	0	1	0	1
17277	Mon Apr 27 18:37:16 2009	35	2	4	117.50	Dinsdag	0	0	0	0	0	0	1	1	0	0	1	2
17277	Mon Apr 27 18:37:20 2009	35	3	5	117.49	Donderdag	0	0	0	0	0	0	1	0	1	1	0	4
17277	Mon Apr 27 18:37:25 2009	35	4	5	117.50	Vijandig	1	0	1	0	0	0	0	0	0	1	0	1
17277	Mon Apr 27 18:37:30 2009	35	5	7	117.46	Buik- of maagkrampen	0	0	0	1	0	1	0	0	0	1	0	1
17277	Mon Apr 27 18:37:34 2009	35	6	4	117.43	Benauwd gevoel in en om de borst	0	0	0	1	0	1	0	0	0	1	0	2
17277	Mon Apr 27 18:37:39 2009	35	7	4	117.50	Dinsdag	0	0	0	0	0	0	1	0	1	1	0	2
17277	Mon Apr 27 18:37:43 2009	35	8	4	117.50	Schuldig	1	0	1	0	0	0	0	0	0	1	0	1
17277	Mon Apr 27 18:37:48 2009	35	9	5	117.48	Vermoeidheid	0	0	0	1	0	1	0	0	0	1	0	2
17277	Mon Apr 27 18:37:52 2009	35	10	4	117.50	Angstig	1	0	1	0	0	0	0	0	0	1	0	1
17277	Mon Apr 27 18:37:57 2009	35	11	4	117.49	Hoofdpijn	0	0	0	1	0	1	0	0	0	1	0	2
17277	Mon Apr 27 18:38:01 2009	35	12	5	117.49	Bedroefd	1	0	1	0	0	0	0	0	0	1	0	1
17277	Mon Apr 27 18:38:06 2009	35	13	4	117.49	Maandag	0	0	0	0	0	0	1	0	1	1	0	1
17277	Mon Apr 27 18:38:10 2009	35	14	4	117.46	Bonzen van het hart	0	0	0	1	0	1	0	0	0	1	0	2
17277	Mon Apr 27 18:38:15 2009	35	15	5	117.49	Woensdag	0	0	0	0	0	0	1	1	0	0	1	3
17277	Mon Apr 27 18:39:05 2009	37	1	4	117.49	Donderdag	0	0	0	0	0	0	1	0	1	1	0	4
17277	Mon Apr 27 18:39:09 2009	37	2	5	117.46	Bonzen van het hart	0	0	0	1	0	1	0	0	0	1	0	1
17277	Mon Apr 27 18:39:14 2009	37	3	4	117.49	Maandag	0	0	0	0	0	0	1	0	1	1	0	1
17277	Mon Apr 27 18:39:18 2009	37	4	4	117.50	Dinsdag	0	0	0	0	0	0	1	1	0	0	1	2
17277	Mon Apr 27 18:39:23 2009	37	5	4	117.49	Gespannen	1	0	1	0	0	0	0	0	0	1	0	1
17277	Mon Apr 27 18:39:27 2009	37	6	5	117.50	Vijandig	1	0	1	0	0	0	0	0	0	1	0	1
17277	Mon Apr 27 18:39:32 2009	37	7	4	117.48	Vermoeidheid	0	0	0	1	0	1	0	0	0	1	0	2
17277	Mon Apr 27 18:39:36 2009	37	8	4	117.50	Angstig	1	0	1	0	0	0	0	0	0	1	0	1
17277	Mon Apr 27 18:39:41 2009	37	9	4	117.46	Buik- of maagkrampen	0	0	0	1	0	1	0	0	0	1	0	1
17277	Mon Apr 27 18:39:45 2009	37	10	5	117.43	Benauwd gevoel in en om de borst	0	0	0	1	0	1	0	0	0	1	0	1
17277	Mon Apr 27 18:39:50 2009	37	11	4	117.49	Hoofdpijn	0	0	0	1	0	1	0	0	0	1	0	2
17277	Mon Apr 27 18:39:55 2009	37	12	5	117.50	Dinsdag	0	0	0	0	0	0	1	0	1	1	0	2
17277	Mon Apr 27 18:39:59 2009	37	13	5	117.49	Woensdag	0	0	0	0	0	0	1	1	0	0	1	3
17277	Mon Apr 27 18:40:04 2009	37	14	5	117.49	Bedroefd	1	0	1	0	0	0	0	0	0	1	0	1
17277	Mon Apr 27 18:40:08 2009	37	15	4	117.50	Schuldig	1	0	1	0	0	0	0	0	0	1	0	1
17277	Mon Apr 27 18:43:21 2009	39	1	4	117.49	Maandag	0	0	0	0	0	0	1	0	1	1	0	1
17277	Mon Apr 27 18:43:25 2009	39	2	5	117.41	Onvoldoende diep kunnen doorademen	0	0	0	1	1	0	0	0	0	0	1	1
17277	Mon Apr 27 18:43:30 2009	39	3	4	117.50	Schuldig	1	0	1	0	0	0	0	0	0	1	0	1
17277	Mon Apr 27 18:43:34 2009	39	4	4	117.50	Angstig	1	0	1	0	0	0	0	0	0	1	0	1
17277	Mon Apr 27 18:43:39 2009	39	5	5	117.49	Gespannen	1	0	1	0	0	0	0	0	0	1	0	1
17277	Mon Apr 27 18:43:43 2009	39	6	5	117.49	Bedroefd	1	0	1	0	0	0	0	0	0	1	0	1
17277	Mon Apr 27 18:43:48 2009	39	7	4	117.50	Vrijdag	0	0	0	0	0	0	1	0	1	1	0	5
17277	Mon Apr 27 18:43:52 2009	39	8	4	117.50	Spierpijn	0	0	0	1	1	0	0	0	0	0	1	1
17277	Mon Apr 27 18:43:57 2009	39	9	7	117.48	Duizeligheid	0	0	0	1	1	0	0	0	0	0	1	1
17277	Mon Apr 27 18:44:01 2009	39	10	6	117.48	Misselijkheid	0	0	0	1	1	0	0	0	0	0	1	1
17277	Mon Apr 27 18:44:06 2009	39	11	4	117.49	Woensdag	0	0	0	0	0	0	1	1	0	0	1	3
17277	Mon Apr 27 18:44:10 2009	39	12	5	117.49	Donderdag	0	0	0	0	0	0	1	1	0	0	1	4
17277	Mon Apr 27 18:44:15 2009	39	13	5	117.50	Vijandig	1	0	1	0	0	0	0	0	0	1	0	1
17277	Mon Apr 27 18:44:20 2009	39	14	4	117.49	Donderdag	0	0	0	0	0	0	1	0	1	1	0	4
17277	Mon Apr 27 18:44:24 2009	39	15	4	117.48	Snelle hartslag	0	0	0	1	1	0	0	0	0	0	1	1
17277	Mon Apr 27 18:45:14 2009	41	1	4	117.48	Misselijkheid	0	0	0	1	1	0	0	0	0	0	1	3
17277	Mon Apr 27 18:45:19 2009	41	2	4	117.49	Donderdag	0	0	0	0	0	0	1	0	1	1	0	4
17277	Mon Apr 27 18:45:23 2009	41	3	5	117.50	Vrijdag	0	0	0	0	0	0	1	0	1	1	0	5
17277	Mon Apr 27 18:45:28 2009	41	4	5	117.49	Woensdag	0	0	0	0	0	0	1	1	0	0	1	3
17277	Mon Apr 27 18:45:32 2009	41	5	4	117.50	Angstig	1	0	1	0	0	0	0	0	0	1	0	1
17277	Mon Apr 27 18:45:37 2009	41	6	5	117.49	Bedroefd	1	0	1	0	0	0	0	0	0	1	0	3
17277	Mon Apr 27 18:45:41 2009	41	7	5	117.49	Maandag	0	0	0	0	0	0	1	0	1	1	0	1
17277	Mon Apr 27 18:45:46 2009	41	8	7	117.50	Vijandig	1	0	1	0	0	0	0	0	0	1	0	2
17277	Mon Apr 27 18:45:50 2009	41	9	4	117.48	Snelle hartslag	0	0	0	1	1	0	0	0	0	0	1	3
17277	Mon Apr 27 18:45:55 2009	41	10	4	117.48	Duizeligheid	0	0	0	1	1	0	0	0	0	0	1	2
17277	Mon Apr 27 18:45:59 2009	41	11	5	117.49	Gespannen	1	0	1	0	0	0	0	0	0	1	0	3
17277	Mon Apr 27 18:46:04 2009	41	12	5	117.50	Spierpijn	0	0	0	1	1	0	0	0	0	0	1	1
17277	Mon Apr 27 18:46:08 2009	41	13	4	117.50	Schuldig	1	0	1	0	0	0	0	0	0	1	0	1
17277	Mon Apr 27 18:46:13 2009	41	14	5	117.49	Donderdag	0	0	0	0	0	0	1	1	0	0	1	4
17277	Mon Apr 27 18:46:18 2009	41	15	5	117.41	Onvoldoende diep kunnen doorademen	0	0	0	1	1	0	0	0	0	0	1	1
17277	Mon Apr 27 18:47:08 2009	43	1	5	117.49	Bedroefd	1	0	1	0	0	0	0	0	0	1	0	1
17277	Mon Apr 27 18:47:12 2009	43	2	4	117.48	Snelle hartslag	0	0	0	1	1	0	0	0	0	0	1	2
17277	Mon Apr 27 18:47:17 2009	43	3	4	117.49	Woensdag	0	0	0	0	0	0	1	1	0	0	1	3
17277	Mon Apr 27 18:47:21 2009	43	4	5	117.49	Donderdag	0	0	0	0	0	0	1	0	1	1	0	4
17277	Mon Apr 27 18:47:26 2009	43	5	4	117.48	Duizeligheid	0	0	0	1	1	0	0	0	0	0	1	1
17277	Mon Apr 27 18:47:30 2009	43	6	5	117.50	Angstig	1	0	1	0	0	0	0	0	0	1	0	1
17277	Mon Apr 27 18:47:35 2009	43	7	4	117.50	Schuldig	1	0	1	0	0	0	0	0	0	1	0	1
17277	Mon Apr 27 18:47:39 2009	43	8	5	117.50	Vijandig	1	0	1	0	0	0	0	0	0	1	0	1
17277	Mon Apr 27 18:47:44 2009	43	9	4	117.41	Onvoldoende diep kunnen doorademen	0	0	0	1	1	0	0	0	0	0	1	1
17277	Mon Apr 27 18:47:48 2009	43	10	4	117.50	Spierpijn	0	0	0	1	1	0	0	0	0	0	1	1
17277	Mon Apr 27 18:47:53 2009	43	11	5	117.50	Vrijdag	0	0	0	0	0	0	1	0	1	1	0	5
17277	Mon Apr 27 18:47:57 2009	43	12	4	117.48	Misselijkheid	0	0	0	1	1	0	0	0	0	0	1	2
17277	Mon Apr 27 18:48:02 2009	43	13	4	117.49	Donderdag	0	0	0	0	0	0	1	1	0	0	1	4
17277	Mon Apr 27 18:48:06 2009	43	14	4	117.49	Maandag	0	0	0	0	0	0	1	0	1	1	0	1
17277	Mon Apr 27 18:48:11 2009	43	15	2	117.49	Gespannen	1	0	1	0	0	0	0	0	0	1	0	1
17277	Mon Apr 27 18:49:01 2009	45	1	4	117.46	Bonzen van het hart	0	0	0	1	0	1	0	0	0	1	0	1
17277	Mon Apr 27 18:49:05 2009	45	2	5	117.49	Woensdag	0	0	0	0	0	0	1	0	1	1	0	3
17277	Mon Apr 27 18:49:10 2009	45	3	5	117.50	Dinsdag	0	0	0	0	0	0	1	1	0	0	1	2
17277	Mon Apr 27 18:49:15 2009	45	4	5	117.50	Vrijdag	0	0	0	0	0	0	1	1	0	0	1	5
17277	Mon Apr 27 18:49:19 2009	45	5	4	117.46	Buik- of maagkrampen	0	0	0	1	0	1	0	0	0	1	0	1
17277	Mon Apr 27 18:49:24 2009	45	6	5	117.43	Benauwd gevoel in en om de borst	0	0	0	1	0	1	0	0	0	1	0	1
17277	Mon Apr 27 18:49:28 2009	45	7	5	117.48	Vermoeidheid	0	0	0	1	0	1	0	0	0	1	0	2
17277	Mon Apr 27 18:49:33 2009	45	8	4	117.50	Bang	1	1	0	0	0	0	0	0	0	0	1	1
17277	Mon Apr 27 18:49:37 2009	45	9	4	117.48	Teneergeslagen	1	1	0	0	0	0	0	0	0	0	1	1
17277	Mon Apr 27 18:49:42 2009	45	10	4	117.48	Vlug geïrriteerd	1	1	0	0	0	0	0	0	0	0	1	1
17277	Mon Apr 27 18:49:46 2009	45	11	5	117.49	Maandag	0	0	0	0	0	0	1	1	0	0	1	1
17277	Mon Apr 27 18:49:51 2009	45	12	4	117.48	Beschaamd	1	1	0	0	0	0	0	0	0	0	1	1
17277	Mon Apr 27 18:49:55 2009	45	13	4	117.49	Hoofdpijn	0	0	0	1	0	1	0	0	0	1	0	2
17277	Mon Apr 27 18:50:00 2009	45	14	5	117.50	Dinsdag	0	0	0	0	0	0	1	0	1	1	0	2
17277	Mon Apr 27 18:50:04 2009	45	15	5	117.48	Zenuwachtig	1	1	0	0	0	0	0	0	0	0	1	1
17277	Mon Apr 27 18:50:54 2009	47	1	4	117.46	Bonzen van het hart	0	0	0	1	0	1	0	0	0	1	0	2
17277	Mon Apr 27 18:50:59 2009	47	2	5	117.50	Bang	1	1	0	0	0	0	0	0	0	0	1	2
17277	Mon Apr 27 18:51:03 2009	47	3	4	117.49	Woensdag	0	0	0	0	0	0	1	0	1	1	0	3
17277	Mon Apr 27 18:51:08 2009	47	4	4	117.49	Maandag	0	0	0	0	0	0	1	1	0	0	1	1
17277	Mon Apr 27 18:51:13 2009	47	5	4	117.48	Teneergeslagen	1	1	0	0	0	0	0	0	0	0	1	3
17277	Mon Apr 27 18:51:17 2009	47	6	5	117.50	Dinsdag	0	0	0	0	0	0	1	1	0	0	1	2
17277	Mon Apr 27 18:51:22 2009	47	7	4	117.50	Vrijdag	0	0	0	0	0	0	1	1	0	0	1	5
17277	Mon Apr 27 18:51:26 2009	47	8	4	117.46	Buik- of maagkrampen	0	0	0	1	0	1	0	0	0	1	0	1
17277	Mon Apr 27 18:51:31 2009	47	9	5	117.50	Dinsdag	0	0	0	0	0	0	1	0	1	1	0	2
17277	Mon Apr 27 18:51:35 2009	47	10	7	117.48	Zenuwachtig	1	1	0	0	0	0	0	0	0	0	1	3
17277	Mon Apr 27 18:51:40 2009	47	11	6	117.43	Benauwd gevoel in en om de borst	0	0	0	1	0	1	0	0	0	1	0	2
17277	Mon Apr 27 18:51:44 2009	47	12	4	117.49	Hoofdpijn	0	0	0	1	0	1	0	0	0	1	0	2
17277	Mon Apr 27 18:51:49 2009	47	13	4	117.48	Vlug geïrriteerd	1	1	0	0	0	0	0	0	0	0	1	3
17277	Mon Apr 27 18:51:53 2009	47	14	5	117.48	Vermoeidheid	0	0	0	1	0	1	0	0	0	1	0	2
17277	Mon Apr 27 18:51:58 2009	47	15	4	117.48	Beschaamd	1	1	0	0	0	0	0	0	0	0	1	1
17277	Mon Apr 27 18:52:48 2009	49	1	4	117.48	Teneergeslagen	1	1	0	0	0	0	0	0	0	0	1	1
17277	Mon Apr 27 18:52:52 2009	49	2	4	117.46	Buik- of maagkrampen	0	0	0	1	0	1	0	0	0	1	0	1
17277	Mon Apr 27 18:52:57 2009	49	3	4	117.49	Woensdag	0	0	0	0	0	0	1	0	1	1	0	3
17277	Mon Apr 27 18:53:01 2009	49	4	5	117.50	Dinsdag	0	0	0	0	0	0	1	1	0	0	1	2
17277	Mon Apr 27 18:53:06 2009	49	5	5	117.46	Bonzen van het hart	0	0	0	1	0	1	0	0	0	1	0	1
17277	Mon Apr 27 18:53:11 2009	49	6	4	117.50	Vrijdag	0	0	0	0	0	0	1	1	0	0	1	5
17277	Mon Apr 27 18:53:15 2009	49	7	4	117.48	Vermoeidheid	0	0	0	1	0	1	0	0	0	1	0	2
17277	Mon Apr 27 18:53:20 2009	49	8	5	117.43	Benauwd gevoel in en om de borst	0	0	0	1	0	1	0	0	0	1	0	1
17277	Mon Apr 27 18:53:24 2009	49	9	5	117.50	Dinsdag	0	0	0	0	0	0	1	0	1	1	0	2
17277	Mon Apr 27 18:53:29 2009	49	10	4	117.49	Hoofdpijn	0	0	0	1	0	1	0	0	0	1	0	2
17277	Mon Apr 27 18:53:33 2009	49	11	4	117.48	Vlug geïrriteerd	1	1	0	0	0	0	0	0	0	0	1	1
17277	Mon Apr 27 18:53:38 2009	49	12	4	117.48	Zenuwachtig	1	1	0	0	0	0	0	0	0	0	1	1
17277	Mon Apr 27 18:53:42 2009	49	13	5	117.50	Bang	1	1	0	0	0	0	0	0	0	0	1	1
17277	Mon Apr 27 18:53:47 2009	49	14	4	117.48	Beschaamd	1	1	0	0	0	0	0	0	0	0	1	1
17277	Mon Apr 27 18:53:51 2009	49	15	4	117.49	Maandag	0	0	0	0	0	0	1	1	0	0	1	1
17277	Mon Apr 27 18:57:03 2009	51	1	4	117.50	Schuldig	1	0	1	0	0	0	0	0	0	1	0	1
17277	Mon Apr 27 18:57:08 2009	51	2	5	117.50	Vrijdag	0	0	0	0	0	0	1	1	0	0	1	5
17277	Mon Apr 27 18:57:12 2009	51	3	5	117.49	Woensdag	0	0	0	0	0	0	1	1	0	0	1	3
17277	Mon Apr 27 18:57:17 2009	51	4	4	117.50	Vrijdag	0	0	0	0	0	0	1	0	1	1	0	5
17277	Mon Apr 27 18:57:21 2009	51	5	4	117.48	Vermoeidheid	0	0	0	1	0	1	0	0	0	1	0	2
17277	Mon Apr 27 18:57:26 2009	51	6	5	117.49	Donderdag	0	0	0	0	0	0	1	0	1	1	0	4
17277	Mon Apr 27 18:57:30 2009	51	7	5	117.50	Dinsdag	0	0	0	0	0	0	1	0	1	1	0	2
17277	Mon Apr 27 18:57:35 2009	51	8	4	117.49	Hoofdpijn	0	0	0	1	0	1	0	0	0	1	0	2
17277	Mon Apr 27 18:57:39 2009	51	9	4	117.49	Gespannen	1	0	1	0	0	0	0	0	0	1	0	2
17277	Mon Apr 27 18:57:44 2009	51	10	4	117.46	Buik- of maagkrampen	0	0	0	1	0	1	0	0	0	1	0	1
17277	Mon Apr 27 18:57:48 2009	51	11	5	117.50	Angstig	1	0	1	0	0	0	0	0	0	1	0	2
17277	Mon Apr 27 18:57:53 2009	51	12	4	117.46	Bonzen van het hart	0	0	0	1	0	1	0	0	0	1	0	3
17277	Mon Apr 27 18:57:58 2009	51	13	4	117.43	Benauwd gevoel in en om de borst	0	0	0	1	0	1	0	0	0	1	0	2
17277	Mon Apr 27 18:58:02 2009	51	14	4	117.49	Bedroefd	1	0	1	0	0	0	0	0	0	1	0	2
17277	Mon Apr 27 18:58:07 2009	51	15	5	117.50	Vijandig	1	0	1	0	0	0	0	0	0	1	0	3
17277	Mon Apr 27 18:58:57 2009	53	1	4	117.46	Bonzen van het hart	0	0	0	1	0	1	0	0	0	1	0	1
17277	Mon Apr 27 18:59:01 2009	53	2	4	117.50	Vijandig	1	0	1	0	0	0	0	0	0	1	0	1
17277	Mon Apr 27 18:59:06 2009	53	3	5	117.50	Vrijdag	0	0	0	0	0	0	1	1	0	0	1	5
17277	Mon Apr 27 18:59:10 2009	53	4	5	117.50	Schuldig	1	0	1	0	0	0	0	0	0	1	0	1
17277	Mon Apr 27 18:59:15 2009	53	5	4	117.46	Buik- of maagkrampen	0	0	0	1	0	1	0	0	0	1	0	1
17277	Mon Apr 27 18:59:19 2009	53	6	4	117.48	Vermoeidheid	0	0	0	1	0	1	0	0	0	1	0	2
17277	Mon Apr 27 18:59:24 2009	53	7	5	117.50	Dinsdag	0	0	0	0	0	0	1	0	1	1	0	2
17277	Mon Apr 27 18:59:28 2009	53	8	5	117.49	Gespannen	1	0	1	0	0	0	0	0	0	1	0	1
17277	Mon Apr 27 18:59:33 2009	53	9	4	117.43	Benauwd gevoel in en om de borst	0	0	0	1	0	1	0	0	0	1	0	1
17277	Mon Apr 27 18:59:37 2009	53	10	4	117.49	Bedroefd	1	0	1	0	0	0	0	0	0	1	0	1
17277	Mon Apr 27 18:59:42 2009	53	11	4	117.49	Hoofdpijn	0	0	0	1	0	1	0	0	0	1	0	2
17277	Mon Apr 27 18:59:46 2009	53	12	5	117.49	Woensdag	0	0	0	0	0	0	1	1	0	0	1	3
17277	Mon Apr 27 18:59:51 2009	53	13	4	117.50	Angstig	1	0	1	0	0	0	0	0	0	1	0	1
17277	Mon Apr 27 18:59:56 2009	53	14	4	117.50	Vrijdag	0	0	0	0	0	0	1	0	1	1	0	5
17277	Mon Apr 27 19:00:00 2009	53	15	5	117.49	Donderdag	0	0	0	0	0	0	1	0	1	1	0	4
17277	Mon Apr 27 19:00:50 2009	55	1	4	117.50	Vrijdag	0	0	0	0	0	0	1	0	1	1	0	5
17277	Mon Apr 27 19:00:55 2009	55	2	4	117.46	Buik- of maagkrampen	0	0	0	1	0	1	0	0	0	1	0	1
17277	Mon Apr 27 19:00:59 2009	55	3	5	117.49	Bedroefd	1	0	1	0	0	0	0	0	0	1	0	1
17277	Mon Apr 27 19:01:04 2009	55	4	5	117.46	Bonzen van het hart	0	0	0	1	0	1	0	0	0	1	0	1
17277	Mon Apr 27 19:01:08 2009	55	5	4	117.49	Woensdag	0	0	0	0	0	0	1	1	0	0	1	3
17277	Mon Apr 27 19:01:13 2009	55	6	4	117.50	Dinsdag	0	0	0	0	0	0	1	0	1	1	0	2
17277	Mon Apr 27 19:01:17 2009	55	7	4	117.50	Vijandig	1	0	1	0	0	0	0	0	0	1	0	1
17277	Mon Apr 27 19:01:22 2009	55	8	5	117.49	Donderdag	0	0	0	0	0	0	1	0	1	1	0	4
17277	Mon Apr 27 19:01:26 2009	55	9	4	117.49	Gespannen	1	0	1	0	0	0	0	0	0	1	0	2
17277	Mon Apr 27 19:01:31 2009	55	10	6	117.49	Hoofdpijn	0	0	0	1	0	1	0	0	0	1	0	2
17277	Mon Apr 27 19:01:35 2009	55	11	4	117.50	Angstig	1	0	1	0	0	0	0	0	0	1	0	1
17277	Mon Apr 27 19:01:40 2009	55	12	5	117.48	Vermoeidheid	0	0	0	1	0	1	0	0	0	1	0	2
17277	Mon Apr 27 19:01:44 2009	55	13	4	117.43	Benauwd gevoel in en om de borst	0	0	0	1	0	1	0	0	0	1	0	1
17277	Mon Apr 27 19:01:49 2009	55	14	4	117.50	Schuldig	1	0	1	0	0	0	0	0	0	1	0	1
17277	Mon Apr 27 19:01:54 2009	55	15	5	117.50	Vrijdag	0	0	0	0	0	0	1	1	0	0	1	5
17277	Mon Apr 27 19:02:44 2009	57	1	9	117.48	Vlug geïrriteerd	1	1	0	0	0	0	0	0	0	0	1	2
17277	Mon Apr 27 19:02:48 2009	57	2	4	117.49	Woensdag	0	0	0	0	0	0	1	0	1	1	0	3
17277	Mon Apr 27 19:02:53 2009	57	3	4	117.50	Dinsdag	0	0	0	0	0	0	1	1	0	0	1	2
17277	Mon Apr 27 19:02:57 2009	57	4	5	117.50	Bang	1	1	0	0	0	0	0	0	0	0	1	1
17277	Mon Apr 27 19:03:02 2009	57	5	5	117.50	Spierpijn	0	0	0	1	1	0	0	0	0	0	1	1
17277	Mon Apr 27 19:03:06 2009	57	6	4	117.48	Snelle hartslag	0	0	0	1	1	0	0	0	0	0	1	1
17277	Mon Apr 27 19:03:11 2009	57	7	5	117.49	Donderdag	0	0	0	0	0	0	1	1	0	0	1	4
17277	Mon Apr 27 19:03:15 2009	57	8	5	117.49	Maandag	0	0	0	0	0	0	1	0	1	1	0	1
17277	Mon Apr 27 19:03:20 2009	57	9	4	117.48	Beschaamd	1	1	0	0	0	0	0	0	0	0	1	1
17277	Mon Apr 27 19:03:24 2009	57	10	4	117.41	Onvoldoende diep kunnen doorademen	0	0	0	1	1	0	0	0	0	0	1	1
17277	Mon Apr 27 19:03:29 2009	57	11	4	117.48	Duizeligheid	0	0	0	1	1	0	0	0	0	0	1	1
17277	Mon Apr 27 19:03:33 2009	57	12	5	117.48	Misselijkheid	0	0	0	1	1	0	0	0	0	0	1	1
17277	Mon Apr 27 19:03:38 2009	57	13	4	117.48	Zenuwachtig	1	1	0	0	0	0	0	0	0	0	1	1
17277	Mon Apr 27 19:03:42 2009	57	14	4	117.49	Maandag	0	0	0	0	0	0	1	1	0	0	1	1
17277	Mon Apr 27 19:03:47 2009	57	15	5	117.48	Teneergeslagen	1	1	0	0	0	0	0	0	0	0	1	1
17277	Mon Apr 27 19:04:37 2009	59	1	4	117.49	Maandag	0	0	0	0	0	0	1	0	1	1	0	1
17277	Mon Apr 27 19:04:42 2009	59	2	4	117.49	Woensdag	0	0	0	0	0	0	1	0	1	1	0	3
17277	Mon Apr 27 19:04:46 2009	59	3	4	117.48	Snelle hartslag	0	0	0	1	1	0	0	0	0	0	1	1
17277	Mon Apr 27 19:04:51 2009	59	4	5	117.49	Donderdag	0	0	0	0	0	0	1	1	0	0	1	4
17277	Mon Apr 27 19:04:55 2009	59	5	5	117.50	Bang	1	1	0	0	0	0	0	0	0	0	1	1
17277	Mon Apr 27 19:05:00 2009	59	6	5	117.48	Teneergeslagen	1	1	0	0	0	0	0	0	0	0	1	1
17277	Mon Apr 27 19:05:04 2009	59	7	4	117.48	Duizeligheid	0	0	0	1	1	0	0	0	0	0	1	2
17277	Mon Apr 27 19:05:09 2009	59	8	5	117.49	Maandag	0	0	0	0	0	0	1	1	0	0	1	1
17277	Mon Apr 27 19:05:13 2009	59	9	5	117.41	Onvoldoende diep kunnen doorademen	0	0	0	1	1	0	0	0	0	0	1	1
17277	Mon Apr 27 19:05:18 2009	59	10	6	117.48	Vlug geïrriteerd	1	1	0	0	0	0	0	0	0	0	1	3
17277	Mon Apr 27 19:05:22 2009	59	11	6	117.50	Dinsdag	0	0	0	0	0	0	1	1	0	0	1	2
17277	Mon Apr 27 19:05:27 2009	59	12	4	117.48	Misselijkheid	0	0	0	1	1	0	0	0	0	0	1	1
17277	Mon Apr 27 19:05:31 2009	59	13	5	117.48	Beschaamd	1	1	0	0	0	0	0	0	0	0	1	1
17277	Mon Apr 27 19:05:36 2009	59	14	4	117.48	Zenuwachtig	1	1	0	0	0	0	0	0	0	0	1	2
17277	Mon Apr 27 19:05:40 2009	59	15	4	117.50	Spierpijn	0	0	0	1	1	0	0	0	0	0	1	1
17277	Mon Apr 27 19:06:31 2009	61	1	4	117.48	Misselijkheid	0	0	0	1	1	0	0	0	0	0	1	3
17277	Mon Apr 27 19:06:35 2009	61	2	4	117.48	Beschaamd	1	1	0	0	0	0	0	0	0	0	1	1
17277	Mon Apr 27 19:06:40 2009	61	3	4	117.50	Dinsdag	0	0	0	0	0	0	1	1	0	0	1	2
17277	Mon Apr 27 19:06:44 2009	61	4	4	117.50	Spierpijn	0	0	0	1	1	0	0	0	0	0	1	1
17277	Mon Apr 27 19:06:49 2009	61	5	5	117.48	Teneergeslagen	1	1	0	0	0	0	0	0	0	0	1	3
17277	Mon Apr 27 19:06:53 2009	61	6	4	117.49	Donderdag	0	0	0	0	0	0	1	1	0	0	1	4
17277	Mon Apr 27 19:06:58 2009	61	7	4	117.48	Snelle hartslag	0	0	0	1	1	0	0	0	0	0	1	2
17277	Mon Apr 27 19:07:02 2009	61	8	4	117.50	Bang	1	1	0	0	0	0	0	0	0	0	1	2
17277	Mon Apr 27 19:07:07 2009	61	9	5	117.48	Vlug geïrriteerd	1	1	0	0	0	0	0	0	0	0	1	4
17277	Mon Apr 27 19:07:11 2009	61	10	4	117.41	Onvoldoende diep kunnen doorademen	0	0	0	1	1	0	0	0	0	0	1	1
17277	Mon Apr 27 19:07:16 2009	61	11	4	117.49	Maandag	0	0	0	0	0	0	1	1	0	0	1	1
17277	Mon Apr 27 19:07:20 2009	61	12	7	117.49	Woensdag	0	0	0	0	0	0	1	0	1	1	0	3
17277	Mon Apr 27 19:07:25 2009	61	13	5	117.48	Duizeligheid	0	0	0	1	1	0	0	0	0	0	1	1
17277	Mon Apr 27 19:07:30 2009	61	14	4	117.49	Maandag	0	0	0	0	0	0	1	0	1	1	0	1
17277	Mon Apr 27 19:07:34 2009	61	15	4	117.48	Zenuwachtig	1	1	0	0	0	0	0	0	0	0	1	3
17277	Mon Apr 27 19:10:48 2009	63	1	4	117.50	Vijandig	1	0	1	0	0	0	0	0	0	1	0	3
17277	Mon Apr 27 19:10:52 2009	63	2	5	117.50	Angstig	1	0	1	0	0	0	0	0	0	1	0	2
17277	Mon Apr 27 19:10:57 2009	63	3	4	117.41	Onvoldoende diep kunnen doorademen	0	0	0	1	1	0	0	0	0	0	1	1
17277	Mon Apr 27 19:11:01 2009	63	4	4	117.50	Spierpijn	0	0	0	1	1	0	0	0	0	0	1	1
17277	Mon Apr 27 19:11:06 2009	63	5	5	117.50	Dinsdag	0	0	0	0	0	0	1	1	0	0	1	2
17277	Mon Apr 27 19:11:10 2009	63	6	5	117.50	Vrijdag	0	0	0	0	0	0	1	0	1	1	0	5
17277	Mon Apr 27 19:11:15 2009	63	7	6	117.48	Duizeligheid	0	0	0	1	1	0	0	0	0	0	1	2
17277	Mon Apr 27 19:11:20 2009	63	8	6	117.49	Maandag	0	0	0	0	0	0	1	0	1	1	0	1
17277	Mon Apr 27 19:11:24 2009	63	9	5	117.49	Gespannen	1	0	1	0	0	0	0	0	0	1	0	2
17277	Mon Apr 27 19:11:29 2009	63	10	5	117.49	Bedroefd	1	0	1	0	0	0	0	0	0	1	0	3
17277	Mon Apr 27 19:11:33 2009	63	11	4	117.50	Schuldig	1	0	1	0	0	0	0	0	0	1	0	1
17277	Mon Apr 27 19:11:38 2009	63	12	4	117.48	Snelle hartslag	0	0	0	1	1	0	0	0	0	0	1	3
17277	Mon Apr 27 19:11:42 2009	63	13	5	117.49	Woensdag	0	0	0	0	0	0	1	1	0	0	1	3
17277	Mon Apr 27 19:11:47 2009	63	14	5	117.48	Misselijkheid	0	0	0	1	1	0	0	0	0	0	1	2
17277	Mon Apr 27 19:11:51 2009	63	15	4	117.49	Woensdag	0	0	0	0	0	0	1	0	1	1	0	3
17277	Mon Apr 27 19:12:41 2009	65	1	4	117.49	Woensdag	0	0	0	0	0	0	1	1	0	0	1	3
17277	Mon Apr 27 19:12:46 2009	65	2	5	117.48	Duizeligheid	0	0	0	1	1	0	0	0	0	0	1	1
17277	Mon Apr 27 19:12:50 2009	65	3	6	117.50	Vijandig	1	0	1	0	0	0	0	0	0	1	0	1
17277	Mon Apr 27 19:12:55 2009	65	4	4	117.50	Vrijdag	0	0	0	0	0	0	1	0	1	1	0	5
17277	Mon Apr 27 19:12:59 2009	65	5	4	117.50	Angstig	1	0	1	0	0	0	0	0	0	1	0	1
17277	Mon Apr 27 19:13:04 2009	65	6	4	117.50	Spierpijn	0	0	0	1	1	0	0	0	0	0	1	1
17277	Mon Apr 27 19:13:08 2009	65	7	5	117.48	Snelle hartslag	0	0	0	1	1	0	0	0	0	0	1	1
17277	Mon Apr 27 19:13:13 2009	65	8	4	117.49	Woensdag	0	0	0	0	0	0	1	0	1	1	0	3
17277	Mon Apr 27 19:13:18 2009	65	9	4	117.49	Bedroefd	1	0	1	0	0	0	0	0	0	1	0	1
17277	Mon Apr 27 19:13:22 2009	65	10	4	117.49	Gespannen	1	0	1	0	0	0	0	0	0	1	0	1
17277	Mon Apr 27 19:13:27 2009	65	11	5	117.48	Misselijkheid	0	0	0	1	1	0	0	0	0	0	1	1
17277	Mon Apr 27 19:13:31 2009	65	12	4	117.49	Maandag	0	0	0	0	0	0	1	0	1	1	0	1
17277	Mon Apr 27 19:13:36 2009	65	13	4	117.50	Dinsdag	0	0	0	0	0	0	1	1	0	0	1	2
17277	Mon Apr 27 19:13:40 2009	65	14	4	117.41	Onvoldoende diep kunnen doorademen	0	0	0	1	1	0	0	0	0	0	1	1
17277	Mon Apr 27 19:13:45 2009	65	15	5	117.50	Schuldig	1	0	1	0	0	0	0	0	0	1	0	1
17277	Mon Apr 27 19:14:35 2009	67	1	4	117.48	Snelle hartslag	0	0	0	1	1	0	0	0	0	0	1	2
17277	Mon Apr 27 19:14:39 2009	67	2	5	117.49	Woensdag	0	0	0	0	0	0	1	0	1	1	0	3
17277	Mon Apr 27 19:14:44 2009	67	3	7	117.50	Angstig	1	0	1	0	0	0	0	0	0	1	0	1
17277	Mon Apr 27 19:14:48 2009	67	4	5	117.48	Duizeligheid	0	0	0	1	1	0	0	0	0	0	1	1
17277	Mon Apr 27 19:14:53 2009	67	5	4	117.49	Gespannen	1	0	1	0	0	0	0	0	0	1	0	1
17277	Mon Apr 27 19:14:57 2009	67	6	5	117.49	Woensdag	0	0	0	0	0	0	1	1	0	0	1	3
17277	Mon Apr 27 19:15:02 2009	67	7	5	117.49	Maandag	0	0	0	0	0	0	1	0	1	1	0	1
17277	Mon Apr 27 19:15:06 2009	67	8	4	117.50	Spierpijn	0	0	0	1	1	0	0	0	0	0	1	1
17277	Mon Apr 27 19:15:11 2009	67	9	4	117.48	Misselijkheid	0	0	0	1	1	0	0	0	0	0	1	1
17277	Mon Apr 27 19:15:15 2009	67	10	5	117.49	Bedroefd	1	0	1	0	0	0	0	0	0	1	0	1
17277	Mon Apr 27 19:15:20 2009	67	11	4	117.50	Schuldig	1	0	1	0	0	0	0	0	0	1	0	1
17277	Mon Apr 27 19:15:25 2009	67	12	5	117.41	Onvoldoende diep kunnen doorademen	0	0	0	1	1	0	0	0	0	0	1	1
17277	Mon Apr 27 19:15:29 2009	67	13	5	117.50	Vrijdag	0	0	0	0	0	0	1	0	1	1	0	5
17277	Mon Apr 27 19:15:34 2009	67	14	5	117.50	Dinsdag	0	0	0	0	0	0	1	1	0	0	1	2
17277	Mon Apr 27 19:15:38 2009	67	15	4	117.50	Vijandig	1	0	1	0	0	0	0	0	0	1	0	1
17277	Mon Apr 27 19:16:28 2009	69	1	4	117.49	Hoofdpijn	0	0	0	1	0	1	0	0	0	1	0	2
17277	Mon Apr 27 19:16:33 2009	69	2	5	117.48	Teneergeslagen	1	1	0	0	0	0	0	0	0	0	1	1
17277	Mon Apr 27 19:16:37 2009	69	3	5	117.48	Beschaamd	1	1	0	0	0	0	0	0	0	0	1	1
17277	Mon Apr 27 19:16:42 2009	69	4	4	117.49	Donderdag	0	0	0	0	0	0	1	0	1	1	0	4
17277	Mon Apr 27 19:16:46 2009	69	5	4	117.50	Bang	1	1	0	0	0	0	0	0	0	0	1	1
17277	Mon Apr 27 19:16:51 2009	69	6	4	117.48	Vlug geïrriteerd	1	1	0	0	0	0	0	0	0	0	1	1
17277	Mon Apr 27 19:16:55 2009	69	7	4	117.48	Zenuwachtig	1	1	0	0	0	0	0	0	0	0	1	1
17277	Mon Apr 27 19:17:00 2009	69	8	5	117.46	Buik- of maagkrampen	0	0	0	1	0	1	0	0	0	1	0	1
17277	Mon Apr 27 19:17:05 2009	69	9	5	117.49	Donderdag	0	0	0	0	0	0	1	1	0	0	1	4
17277	Mon Apr 27 19:17:09 2009	69	10	5	117.43	Benauwd gevoel in en om de borst	0	0	0	1	0	1	0	0	0	1	0	1
17277	Mon Apr 27 19:17:14 2009	69	11	4	117.50	Vrijdag	0	0	0	0	0	0	1	1	0	0	1	5
17277	Mon Apr 27 19:17:18 2009	69	12	6	117.48	Vermoeidheid	0	0	0	1	0	1	0	0	0	1	0	2
17277	Mon Apr 27 19:17:23 2009	69	13	5	117.49	Maandag	0	0	0	0	0	0	1	1	0	0	1	1
17277	Mon Apr 27 19:17:27 2009	69	14	5	117.46	Bonzen van het hart	0	0	0	1	0	1	0	0	0	1	0	1
17277	Mon Apr 27 19:17:32 2009	69	15	4	117.50	Dinsdag	0	0	0	0	0	0	1	0	1	1	0	2
17277	Mon Apr 27 19:18:22 2009	71	1	4	117.48	Teneergeslagen	1	1	0	0	0	0	0	0	0	0	1	1
17277	Mon Apr 27 19:18:26 2009	71	2	5	117.49	Maandag	0	0	0	0	0	0	1	1	0	0	1	1
17277	Mon Apr 27 19:18:31 2009	71	3	5	117.49	Donderdag	0	0	0	0	0	0	1	1	0	0	1	4
17277	Mon Apr 27 19:18:35 2009	71	4	4	117.46	Buik- of maagkrampen	0	0	0	1	0	1	0	0	0	1	0	1
17277	Mon Apr 27 19:18:40 2009	71	5	4	117.50	Bang	1	1	0	0	0	0	0	0	0	0	1	1
17277	Mon Apr 27 19:18:44 2009	71	6	4	117.48	Zenuwachtig	1	1	0	0	0	0	0	0	0	0	1	1
17277	Mon Apr 27 19:18:49 2009	71	7	5	117.48	Vlug geïrriteerd	1	1	0	0	0	0	0	0	0	0	1	1
17277	Mon Apr 27 19:18:53 2009	71	8	4	117.43	Benauwd gevoel in en om de borst	0	0	0	1	0	1	0	0	0	1	0	1
17277	Mon Apr 27 19:18:58 2009	71	9	5	117.46	Bonzen van het hart	0	0	0	1	0	1	0	0	0	1	0	1
17277	Mon Apr 27 19:19:03 2009	71	10	5	117.49	Donderdag	0	0	0	0	0	0	1	0	1	1	0	4
17277	Mon Apr 27 19:19:07 2009	71	11	5	117.49	Hoofdpijn	0	0	0	1	0	1	0	0	0	1	0	2
17277	Mon Apr 27 19:19:12 2009	71	12	4	117.48	Beschaamd	1	1	0	0	0	0	0	0	0	0	1	1
17277	Mon Apr 27 19:19:16 2009	71	13	4	117.50	Vrijdag	0	0	0	0	0	0	1	1	0	0	1	5
17277	Mon Apr 27 19:19:21 2009	71	14	4	117.48	Vermoeidheid	0	0	0	1	0	1	0	0	0	1	0	2
17277	Mon Apr 27 19:19:25 2009	71	15	5	117.50	Dinsdag	0	0	0	0	0	0	1	0	1	1	0	2
17277	Mon Apr 27 19:20:15 2009	73	1	4	117.48	Vlug geïrriteerd	1	1	0	0	0	0	0	0	0	0	1	3
17277	Mon Apr 27 19:20:20 2009	73	2	5	117.43	Benauwd gevoel in en om de borst	0	0	0	1	0	1	0	0	0	1	0	2
17277	Mon Apr 27 19:20:24 2009	73	3	5	117.48	Teneergeslagen	1	1	0	0	0	0	0	0	0	0	1	3
17277	Mon Apr 27 19:20:29 2009	73	4	4	117.46	Buik- of maagkrampen	0	0	0	1	0	1	0	0	0	1	0	1
17277	Mon Apr 27 19:20:33 2009	73	5	4	117.48	Beschaamd	1	1	0	0	0	0	0	0	0	0	1	1
17277	Mon Apr 27 19:20:38 2009	73	6	5	117.50	Vrijdag	0	0	0	0	0	0	1	1	0	0	1	5
17277	Mon Apr 27 19:20:42 2009	73	7	7	117.50	Dinsdag	0	0	0	0	0	0	1	0	1	1	0	2
17277	Mon Apr 27 19:20:47 2009	73	8	6	117.49	Maandag	0	0	0	0	0	0	1	1	0	0	1	1
17277	Mon Apr 27 19:20:51 2009	73	9	6	117.49	Donderdag	0	0	0	0	0	0	1	1	0	0	1	4
17277	Mon Apr 27 19:20:56 2009	73	10	5	117.49	Hoofdpijn	0	0	0	1	0	1	0	0	0	1	0	2
17277	Mon Apr 27 19:21:00 2009	73	11	6	117.48	Vermoeidheid	0	0	0	1	0	1	0	0	0	1	0	2
17277	Mon Apr 27 19:21:05 2009	73	12	4	117.48	Zenuwachtig	1	1	0	0	0	0	0	0	0	0	1	3
17277	Mon Apr 27 19:21:10 2009	73	13	4	117.46	Bonzen van het hart	0	0	0	1	0	1	0	0	0	1	0	2
17277	Mon Apr 27 19:21:14 2009	73	14	5	117.49	Donderdag	0	0	0	0	0	0	1	0	1	1	0	4
17277	Mon Apr 27 19:21:19 2009	73	15	4	117.50	Bang	1	1	0	0	0	0	0	0	0	0	1	2
