# Supplementary material for: Unraveling the Relationship between Trait Negative Affectivity and Habitual Symptom Reporting
Source: PLoS One. 2015 Jan 20;10(1):e0115748. doi: 10.1371/journal.pone.0115748 (PMC4300148; doi:10.1371/journal.pone.0115748)
Supplement: S1 File — Data S1, Contains the raw data of the high NA-high HSR participants. Data S2, Contains the raw data of the high NA-low HSR participants. Data S3, Contains the raw data of the low NA-low HSR participants. (ZIP) [file pone.0115748.s001.zip › Data S2/AnD_2_C_EXP1_343412_results.xls]

## Sheet: AnD_2_C_EXP1_343412_results
version	timestamp	block number	trial number	lost msec	free VRAM	trial contents	vraagA	vraagA_2	vraagA_1	vraagB	vraagB_2	vraagB_1	vraagC	vraagC_2	vraagC_1	deel1	deel2	value
17277	Wed Nov 18 14:49:14 2009	3	1	4	117.49	Bedroefd	1	0	1	0	0	0	0	0	0	1	0	2
17277	Wed Nov 18 14:49:18 2009	3	2	4	117.49	Maandag	0	0	0	0	0	0	1	0	1	1	0	1
17277	Wed Nov 18 14:49:23 2009	3	3	4	117.49	Hoofdpijn	0	0	0	1	0	1	0	0	0	1	0	1
17277	Wed Nov 18 14:49:27 2009	3	4	5	117.49	Maandag	0	0	0	0	0	0	1	1	0	0	1	1
17277	Wed Nov 18 14:49:32 2009	3	5	4	117.46	Bonzen van het hart	0	0	0	1	0	1	0	0	0	1	0	1
17277	Wed Nov 18 14:49:36 2009	3	6	4	117.48	Vermoeidheid	0	0	0	1	0	1	0	0	0	1	0	1
17277	Wed Nov 18 14:49:41 2009	3	7	5	117.49	Donderdag	0	0	0	0	0	0	1	0	1	1	0	4
17277	Wed Nov 18 14:49:45 2009	3	8	4	117.50	Angstig	1	0	1	0	0	0	0	0	0	1	0	1
17277	Wed Nov 18 14:49:50 2009	3	9	4	117.50	Schuldig	1	0	1	0	0	0	0	0	0	1	0	1
17277	Wed Nov 18 14:49:54 2009	3	10	5	117.49	Gespannen	1	0	1	0	0	0	0	0	0	1	0	1
17277	Wed Nov 18 14:49:59 2009	3	11	4	117.43	Benauwd gevoel in en om de borst	0	0	0	1	0	1	0	0	0	1	0	1
17277	Wed Nov 18 14:50:03 2009	3	12	4	117.46	Buik- of maagkrampen	0	0	0	1	0	1	0	0	0	1	0	1
17277	Wed Nov 18 14:50:08 2009	3	13	4	117.50	Vijandig	1	0	1	0	0	0	0	0	0	1	0	1
17277	Wed Nov 18 14:50:13 2009	3	14	5	117.49	Woensdag	0	0	0	0	0	0	1	0	1	1	0	3
17277	Wed Nov 18 14:50:17 2009	3	15	5	117.50	Vrijdag	0	0	0	0	0	0	1	0	1	1	0	5
17277	Wed Nov 18 14:51:07 2009	5	1	4	117.49	Bedroefd	1	0	1	0	0	0	0	0	0	1	0	1
17277	Wed Nov 18 14:51:12 2009	5	2	5	117.46	Bonzen van het hart	0	0	0	1	0	1	0	0	0	1	0	1
17277	Wed Nov 18 14:51:16 2009	5	3	4	117.49	Maandag	0	0	0	0	0	0	1	0	1	1	0	1
17277	Wed Nov 18 14:51:21 2009	5	4	4	117.49	Donderdag	0	0	0	0	0	0	1	0	1	1	0	4
17277	Wed Nov 18 14:51:25 2009	5	5	4	117.49	Hoofdpijn	0	0	0	1	0	1	0	0	0	1	0	1
17277	Wed Nov 18 14:51:30 2009	5	6	4	117.49	Maandag	0	0	0	0	0	0	1	1	0	0	1	1
17277	Wed Nov 18 14:51:34 2009	5	7	4	117.50	Schuldig	1	0	1	0	0	0	0	0	0	1	0	1
17277	Wed Nov 18 14:51:39 2009	5	8	4	117.48	Vermoeidheid	0	0	0	1	0	1	0	0	0	1	0	1
17277	Wed Nov 18 14:51:43 2009	5	9	4	117.50	Vrijdag	0	0	0	0	0	0	1	0	1	1	0	5
17277	Wed Nov 18 14:51:48 2009	5	10	4	117.50	Angstig	1	0	1	0	0	0	0	0	0	1	0	1
17277	Wed Nov 18 14:51:53 2009	5	11	4	117.49	Woensdag	0	0	0	0	0	0	1	0	1	1	0	3
17277	Wed Nov 18 14:51:57 2009	5	12	4	117.50	Vijandig	1	0	1	0	0	0	0	0	0	1	0	1
17277	Wed Nov 18 14:52:02 2009	5	13	4	117.46	Buik- of maagkrampen	0	0	0	1	0	1	0	0	0	1	0	1
17277	Wed Nov 18 14:52:06 2009	5	14	4	117.43	Benauwd gevoel in en om de borst	0	0	0	1	0	1	0	0	0	1	0	1
17277	Wed Nov 18 14:52:11 2009	5	15	4	117.49	Gespannen	1	0	1	0	0	0	0	0	0	1	0	1
17277	Wed Nov 18 14:53:01 2009	7	1	4	117.46	Buik- of maagkrampen	0	0	0	1	0	1	0	0	0	1	0	1
17277	Wed Nov 18 14:53:05 2009	7	2	5	117.43	Benauwd gevoel in en om de borst	0	0	0	1	0	1	0	0	0	1	0	1
17277	Wed Nov 18 14:53:10 2009	7	3	5	117.49	Donderdag	0	0	0	0	0	0	1	0	1	1	0	4
17277	Wed Nov 18 14:53:14 2009	7	4	5	117.48	Vermoeidheid	0	0	0	1	0	1	0	0	0	1	0	1
17277	Wed Nov 18 14:53:19 2009	7	5	2	117.50	Vijandig	1	0	1	0	0	0	0	0	0	1	0	3
17277	Wed Nov 18 14:53:23 2009	7	6	5	117.46	Bonzen van het hart	0	0	0	1	0	1	0	0	0	1	0	1
17277	Wed Nov 18 14:53:28 2009	7	7	5	117.49	Maandag	0	0	0	0	0	0	1	0	1	1	0	1
17277	Wed Nov 18 14:53:32 2009	7	8	5	117.49	Hoofdpijn	0	0	0	1	0	1	0	0	0	1	0	1
17277	Wed Nov 18 14:53:37 2009	7	9	5	117.49	Maandag	0	0	0	0	0	0	1	1	0	0	1	1
17277	Wed Nov 18 14:53:41 2009	7	10	5	117.49	Bedroefd	1	0	1	0	0	0	0	0	0	1	0	2
17277	Wed Nov 18 14:53:46 2009	7	11	5	117.50	Angstig	1	0	1	0	0	0	0	0	0	1	0	1
17277	Wed Nov 18 14:53:51 2009	7	12	5	117.49	Woensdag	0	0	0	0	0	0	1	0	1	1	0	3
17277	Wed Nov 18 14:53:55 2009	7	13	5	117.50	Vrijdag	0	0	0	0	0	0	1	0	1	1	0	5
17277	Wed Nov 18 14:54:00 2009	7	14	5	117.50	Schuldig	1	0	1	0	0	0	0	0	0	1	0	1
17277	Wed Nov 18 14:54:04 2009	7	15	4	117.49	Gespannen	1	0	1	0	0	0	0	0	0	1	0	2
17277	Wed Nov 18 14:54:54 2009	9	1	4	117.48	Misselijkheid	0	0	0	1	1	0	0	0	0	0	1	1
17277	Wed Nov 18 14:54:59 2009	9	2	4	117.50	Spierpijn	0	0	0	1	1	0	0	0	0	0	1	1
17277	Wed Nov 18 14:55:03 2009	9	3	5	117.48	Vlug geïrriteerd	1	1	0	0	0	0	0	0	0	0	1	2
17277	Wed Nov 18 14:55:08 2009	9	4	4	117.50	Bang	1	1	0	0	0	0	0	0	0	0	1	1
17277	Wed Nov 18 14:55:12 2009	9	5	5	117.50	Dinsdag	0	0	0	0	0	0	1	0	1	1	0	2
17277	Wed Nov 18 14:55:17 2009	9	6	5	117.41	Onvoldoende diep kunnen doorademen	0	0	0	1	1	0	0	0	0	0	1	1
17277	Wed Nov 18 14:55:21 2009	9	7	5	117.50	Vrijdag	0	0	0	0	0	0	1	1	0	0	1	5
17277	Wed Nov 18 14:55:26 2009	9	8	5	117.48	Duizeligheid	0	0	0	1	1	0	0	0	0	0	1	1
17277	Wed Nov 18 14:55:30 2009	9	9	5	117.48	Snelle hartslag	0	0	0	1	1	0	0	0	0	0	1	2
17277	Wed Nov 18 14:55:35 2009	9	10	5	117.49	Woensdag	0	0	0	0	0	0	1	1	0	0	1	3
17277	Wed Nov 18 14:55:40 2009	9	11	5	117.49	Donderdag	0	0	0	0	0	0	1	1	0	0	1	4
17277	Wed Nov 18 14:55:44 2009	9	12	5	117.48	Beschaamd	1	1	0	0	0	0	0	0	0	0	1	1
17277	Wed Nov 18 14:55:49 2009	9	13	5	117.50	Dinsdag	0	0	0	0	0	0	1	1	0	0	1	2
17277	Wed Nov 18 14:55:53 2009	9	14	4	117.48	Zenuwachtig	1	1	0	0	0	0	0	0	0	0	1	1
17277	Wed Nov 18 14:55:58 2009	9	15	4	117.48	Teneergeslagen	1	1	0	0	0	0	0	0	0	0	1	1
17277	Wed Nov 18 14:56:48 2009	11	1	4	117.49	Woensdag	0	0	0	0	0	0	1	1	0	0	1	3
17277	Wed Nov 18 14:56:52 2009	11	2	4	117.48	Zenuwachtig	1	1	0	0	0	0	0	0	0	0	1	1
17277	Wed Nov 18 14:56:57 2009	11	3	4	117.48	Duizeligheid	0	0	0	1	1	0	0	0	0	0	1	1
17277	Wed Nov 18 14:57:01 2009	11	4	4	117.50	Spierpijn	0	0	0	1	1	0	0	0	0	0	1	1
17277	Wed Nov 18 14:57:06 2009	11	5	4	117.48	Beschaamd	1	1	0	0	0	0	0	0	0	0	1	1
17277	Wed Nov 18 14:57:10 2009	11	6	4	117.48	Vlug geïrriteerd	1	1	0	0	0	0	0	0	0	0	1	1
17277	Wed Nov 18 14:57:15 2009	11	7	4	117.48	Teneergeslagen	1	1	0	0	0	0	0	0	0	0	1	1
17277	Wed Nov 18 14:57:19 2009	11	8	4	117.49	Donderdag	0	0	0	0	0	0	1	1	0	0	1	4
17277	Wed Nov 18 14:57:24 2009	11	9	4	117.48	Snelle hartslag	0	0	0	1	1	0	0	0	0	0	1	1
17277	Wed Nov 18 14:57:28 2009	11	10	4	117.41	Onvoldoende diep kunnen doorademen	0	0	0	1	1	0	0	0	0	0	1	1
17277	Wed Nov 18 14:57:33 2009	11	11	4	117.50	Vrijdag	0	0	0	0	0	0	1	1	0	0	1	5
17277	Wed Nov 18 14:57:37 2009	11	12	4	117.50	Bang	1	1	0	0	0	0	0	0	0	0	1	1
17277	Wed Nov 18 14:57:42 2009	11	13	4	117.50	Dinsdag	0	0	0	0	0	0	1	0	1	1	0	2
17277	Wed Nov 18 14:57:47 2009	11	14	4	117.50	Dinsdag	0	0	0	0	0	0	1	1	0	0	1	2
17277	Wed Nov 18 14:57:51 2009	11	15	4	117.48	Misselijkheid	0	0	0	1	1	0	0	0	0	0	1	1
17277	Wed Nov 18 14:58:41 2009	13	1	4	117.48	Snelle hartslag	0	0	0	1	1	0	0	0	0	0	1	2
17277	Wed Nov 18 14:58:46 2009	13	2	4	117.50	Vrijdag	0	0	0	0	0	0	1	1	0	0	1	5
17277	Wed Nov 18 14:58:50 2009	13	3	4	117.48	Beschaamd	1	1	0	0	0	0	0	0	0	0	1	1
17277	Wed Nov 18 14:58:55 2009	13	4	4	117.50	Dinsdag	0	0	0	0	0	0	1	1	0	0	1	2
17277	Wed Nov 18 14:58:59 2009	13	5	4	117.49	Donderdag	0	0	0	0	0	0	1	1	0	0	1	4
17277	Wed Nov 18 14:59:04 2009	13	6	4	117.48	Zenuwachtig	1	1	0	0	0	0	0	0	0	0	1	1
17277	Wed Nov 18 14:59:08 2009	13	7	4	117.50	Bang	1	1	0	0	0	0	0	0	0	0	1	1
17277	Wed Nov 18 14:59:13 2009	13	8	4	117.48	Teneergeslagen	1	1	0	0	0	0	0	0	0	0	1	1
17277	Wed Nov 18 14:59:17 2009	13	9	4	117.48	Duizeligheid	0	0	0	1	1	0	0	0	0	0	1	1
17277	Wed Nov 18 14:59:22 2009	13	10	4	117.41	Onvoldoende diep kunnen doorademen	0	0	0	1	1	0	0	0	0	0	1	1
17277	Wed Nov 18 14:59:26 2009	13	11	4	117.49	Woensdag	0	0	0	0	0	0	1	1	0	0	1	3
17277	Wed Nov 18 14:59:31 2009	13	12	4	117.50	Dinsdag	0	0	0	0	0	0	1	0	1	1	0	2
17277	Wed Nov 18 14:59:36 2009	13	13	4	117.48	Misselijkheid	0	0	0	1	1	0	0	0	0	0	1	1
17277	Wed Nov 18 14:59:40 2009	13	14	4	117.50	Spierpijn	0	0	0	1	1	0	0	0	0	0	1	1
17277	Wed Nov 18 14:59:45 2009	13	15	4	117.48	Vlug geïrriteerd	1	1	0	0	0	0	0	0	0	0	1	1
17277	Wed Nov 18 15:02:08 2009	15	1	4	117.48	Zenuwachtig	1	1	0	0	0	0	0	0	0	0	1	1
17277	Wed Nov 18 15:02:13 2009	15	2	5	117.48	Vlug geïrriteerd	1	1	0	0	0	0	0	0	0	0	1	1
17277	Wed Nov 18 15:02:17 2009	15	3	4	117.50	Spierpijn	0	0	0	1	1	0	0	0	0	0	1	1
17277	Wed Nov 18 15:02:22 2009	15	4	4	117.48	Beschaamd	1	1	0	0	0	0	0	0	0	0	1	1
17277	Wed Nov 18 15:02:27 2009	15	5	4	117.48	Snelle hartslag	0	0	0	1	1	0	0	0	0	0	1	1
17277	Wed Nov 18 15:02:31 2009	15	6	4	117.50	Bang	1	1	0	0	0	0	0	0	0	0	1	1
17277	Wed Nov 18 15:02:36 2009	15	7	4	117.50	Dinsdag	0	0	0	0	0	0	1	0	1	1	0	2
17277	Wed Nov 18 15:02:40 2009	15	8	4	117.49	Donderdag	0	0	0	0	0	0	1	1	0	0	1	4
17277	Wed Nov 18 15:02:45 2009	15	9	4	117.49	Woensdag	0	0	0	0	0	0	1	1	0	0	1	3
17277	Wed Nov 18 15:02:49 2009	15	10	4	117.48	Misselijkheid	0	0	0	1	1	0	0	0	0	0	1	1
17277	Wed Nov 18 15:02:54 2009	15	11	4	117.48	Duizeligheid	0	0	0	1	1	0	0	0	0	0	1	1
17277	Wed Nov 18 15:02:58 2009	15	12	4	117.50	Vrijdag	0	0	0	0	0	0	1	1	0	0	1	5
17277	Wed Nov 18 15:03:03 2009	15	13	4	117.41	Onvoldoende diep kunnen doorademen	0	0	0	1	1	0	0	0	0	0	1	1
17277	Wed Nov 18 15:03:07 2009	15	14	4	117.48	Teneergeslagen	1	1	0	0	0	0	0	0	0	0	1	1
17277	Wed Nov 18 15:03:12 2009	15	15	4	117.50	Vrijdag	0	0	0	0	0	0	1	0	1	1	0	5
17277	Wed Nov 18 15:04:02 2009	17	1	4	117.48	Vlug geïrriteerd	1	1	0	0	0	0	0	0	0	0	1	3
17277	Wed Nov 18 15:04:06 2009	17	2	4	117.50	Bang	1	1	0	0	0	0	0	0	0	0	1	1
17277	Wed Nov 18 15:04:11 2009	17	3	4	117.50	Spierpijn	0	0	0	1	1	0	0	0	0	0	1	1
17277	Wed Nov 18 15:04:16 2009	17	4	4	117.48	Misselijkheid	0	0	0	1	1	0	0	0	0	0	1	1
17277	Wed Nov 18 15:04:20 2009	17	5	4	117.41	Onvoldoende diep kunnen doorademen	0	0	0	1	1	0	0	0	0	0	1	1
17277	Wed Nov 18 15:04:25 2009	17	6	4	117.48	Duizeligheid	0	0	0	1	1	0	0	0	0	0	1	1
17277	Wed Nov 18 15:04:29 2009	17	7	5	117.50	Vrijdag	0	0	0	0	0	0	1	1	0	0	1	5
17277	Wed Nov 18 15:04:34 2009	17	8	5	117.49	Donderdag	0	0	0	0	0	0	1	1	0	0	1	4
17277	Wed Nov 18 15:04:38 2009	17	9	4	117.48	Teneergeslagen	1	1	0	0	0	0	0	0	0	0	1	2
17277	Wed Nov 18 15:04:43 2009	17	10	4	117.48	Zenuwachtig	1	1	0	0	0	0	0	0	0	0	1	1
17277	Wed Nov 18 15:04:47 2009	17	11	4	117.48	Snelle hartslag	0	0	0	1	1	0	0	0	0	0	1	1
17277	Wed Nov 18 15:04:52 2009	17	12	5	117.50	Vrijdag	0	0	0	0	0	0	1	0	1	1	0	5
17277	Wed Nov 18 15:04:56 2009	17	13	4	117.48	Beschaamd	1	1	0	0	0	0	0	0	0	0	1	1
17277	Wed Nov 18 15:05:01 2009	17	14	5	117.49	Woensdag	0	0	0	0	0	0	1	1	0	0	1	3
17277	Wed Nov 18 15:05:05 2009	17	15	5	117.50	Dinsdag	0	0	0	0	0	0	1	0	1	1	0	2
17277	Wed Nov 18 15:05:55 2009	19	1	4	117.48	Zenuwachtig	1	1	0	0	0	0	0	0	0	0	1	1
17277	Wed Nov 18 15:06:00 2009	19	2	4	117.48	Duizeligheid	0	0	0	1	1	0	0	0	0	0	1	1
17277	Wed Nov 18 15:06:04 2009	19	3	4	117.48	Beschaamd	1	1	0	0	0	0	0	0	0	0	1	1
17277	Wed Nov 18 15:06:09 2009	19	4	4	117.50	Vrijdag	0	0	0	0	0	0	1	1	0	0	1	5
17277	Wed Nov 18 15:06:13 2009	19	5	4	117.48	Teneergeslagen	1	1	0	0	0	0	0	0	0	0	1	1
17277	Wed Nov 18 15:06:18 2009	19	6	4	117.49	Donderdag	0	0	0	0	0	0	1	1	0	0	1	4
17277	Wed Nov 18 15:06:23 2009	19	7	4	117.48	Snelle hartslag	0	0	0	1	1	0	0	0	0	0	1	1
17277	Wed Nov 18 15:06:27 2009	19	8	4	117.50	Spierpijn	0	0	0	1	1	0	0	0	0	0	1	1
17277	Wed Nov 18 15:06:32 2009	19	9	4	117.50	Vrijdag	0	0	0	0	0	0	1	0	1	1	0	5
17277	Wed Nov 18 15:06:36 2009	19	10	4	117.48	Misselijkheid	0	0	0	1	1	0	0	0	0	0	1	1
17277	Wed Nov 18 15:06:41 2009	19	11	4	117.50	Bang	1	1	0	0	0	0	0	0	0	0	1	1
17277	Wed Nov 18 15:06:45 2009	19	12	5	117.49	Woensdag	0	0	0	0	0	0	1	1	0	0	1	3
17277	Wed Nov 18 15:06:50 2009	19	13	5	117.50	Dinsdag	0	0	0	0	0	0	1	0	1	1	0	2
17277	Wed Nov 18 15:06:54 2009	19	14	5	117.48	Vlug geïrriteerd	1	1	0	0	0	0	0	0	0	0	1	1
17277	Wed Nov 18 15:06:59 2009	19	15	4	117.41	Onvoldoende diep kunnen doorademen	0	0	0	1	1	0	0	0	0	0	1	1
17277	Wed Nov 18 15:07:49 2009	21	1	4	117.46	Bonzen van het hart	0	0	0	1	0	1	0	0	0	1	0	1
17277	Wed Nov 18 15:07:53 2009	21	2	4	117.49	Bedroefd	1	0	1	0	0	0	0	0	0	1	0	1
17277	Wed Nov 18 15:07:58 2009	21	3	4	117.50	Vijandig	1	0	1	0	0	0	0	0	0	1	0	1
17277	Wed Nov 18 15:08:02 2009	21	4	4	117.46	Buik- of maagkrampen	0	0	0	1	0	1	0	0	0	1	0	1
17277	Wed Nov 18 15:08:07 2009	21	5	4	117.50	Schuldig	1	0	1	0	0	0	0	0	0	1	0	1
17277	Wed Nov 18 15:08:11 2009	21	6	4	117.49	Donderdag	0	0	0	0	0	0	1	0	1	1	0	4
17277	Wed Nov 18 15:08:16 2009	21	7	4	117.50	Dinsdag	0	0	0	0	0	0	1	1	0	0	1	2
17277	Wed Nov 18 15:08:21 2009	21	8	4	117.49	Maandag	0	0	0	0	0	0	1	0	1	1	0	1
17277	Wed Nov 18 15:08:25 2009	21	9	4	117.49	Gespannen	1	0	1	0	0	0	0	0	0	1	0	1
17277	Wed Nov 18 15:08:30 2009	21	10	5	117.43	Benauwd gevoel in en om de borst	0	0	0	1	0	1	0	0	0	1	0	1
17277	Wed Nov 18 15:08:34 2009	21	11	4	117.49	Maandag	0	0	0	0	0	0	1	1	0	0	1	1
17277	Wed Nov 18 15:08:39 2009	21	12	4	117.48	Vermoeidheid	0	0	0	1	0	1	0	0	0	1	0	1
17277	Wed Nov 18 15:08:43 2009	21	13	4	117.50	Angstig	1	0	1	0	0	0	0	0	0	1	0	1
17277	Wed Nov 18 15:08:48 2009	21	14	4	117.49	Hoofdpijn	0	0	0	1	0	1	0	0	0	1	0	1
17277	Wed Nov 18 15:08:52 2009	21	15	4	117.49	Woensdag	0	0	0	0	0	0	1	0	1	1	0	3
17277	Wed Nov 18 15:09:42 2009	23	1	4	117.46	Buik- of maagkrampen	0	0	0	1	0	1	0	0	0	1	0	1
17277	Wed Nov 18 15:09:47 2009	23	2	4	117.48	Vermoeidheid	0	0	0	1	0	1	0	0	0	1	0	1
17277	Wed Nov 18 15:09:51 2009	23	3	4	117.49	Hoofdpijn	0	0	0	1	0	1	0	0	0	1	0	1
17277	Wed Nov 18 15:09:56 2009	23	4	4	117.49	Woensdag	0	0	0	0	0	0	1	0	1	1	0	3
17277	Wed Nov 18 15:10:00 2009	23	5	4	117.49	Gespannen	1	0	1	0	0	0	0	0	0	1	0	2
17277	Wed Nov 18 15:10:05 2009	23	6	5	117.49	Maandag	0	0	0	0	0	0	1	1	0	0	1	1
17277	Wed Nov 18 15:10:09 2009	23	7	4	117.50	Dinsdag	0	0	0	0	0	0	1	1	0	0	1	2
17277	Wed Nov 18 15:10:14 2009	23	8	4	117.43	Benauwd gevoel in en om de borst	0	0	0	1	0	1	0	0	0	1	0	1
17277	Wed Nov 18 15:10:19 2009	23	9	4	117.50	Vijandig	1	0	1	0	0	0	0	0	0	1	0	2
17277	Wed Nov 18 15:10:23 2009	23	10	4	117.49	Maandag	0	0	0	0	0	0	1	0	1	1	0	1
17277	Wed Nov 18 15:10:28 2009	23	11	4	117.49	Donderdag	0	0	0	0	0	0	1	0	1	1	0	4
17277	Wed Nov 18 15:10:32 2009	23	12	4	117.49	Bedroefd	1	0	1	0	0	0	0	0	0	1	0	2
17277	Wed Nov 18 15:10:37 2009	23	13	4	117.50	Schuldig	1	0	1	0	0	0	0	0	0	1	0	1
17277	Wed Nov 18 15:10:41 2009	23	14	4	117.46	Bonzen van het hart	0	0	0	1	0	1	0	0	0	1	0	1
17277	Wed Nov 18 15:10:46 2009	23	15	4	117.50	Angstig	1	0	1	0	0	0	0	0	0	1	0	1
17277	Wed Nov 18 15:11:36 2009	25	1	4	117.49	Donderdag	0	0	0	0	0	0	1	0	1	1	0	4
17277	Wed Nov 18 15:11:40 2009	25	2	4	117.48	Vermoeidheid	0	0	0	1	0	1	0	0	0	1	0	1
17277	Wed Nov 18 15:11:45 2009	25	3	4	117.49	Bedroefd	1	0	1	0	0	0	0	0	0	1	0	1
17277	Wed Nov 18 15:11:49 2009	25	4	4	117.49	Hoofdpijn	0	0	0	1	0	1	0	0	0	1	0	1
17277	Wed Nov 18 15:11:54 2009	25	5	4	117.50	Angstig	1	0	1	0	0	0	0	0	0	1	0	1
17277	Wed Nov 18 15:11:58 2009	25	6	4	117.50	Schuldig	1	0	1	0	0	0	0	0	0	1	0	1
17277	Wed Nov 18 15:12:03 2009	25	7	4	117.49	Maandag	0	0	0	0	0	0	1	1	0	0	1	1
17277	Wed Nov 18 15:12:08 2009	25	8	4	117.46	Bonzen van het hart	0	0	0	1	0	1	0	0	0	1	0	1
17277	Wed Nov 18 15:12:12 2009	25	9	4	117.46	Buik- of maagkrampen	0	0	0	1	0	1	0	0	0	1	0	1
17277	Wed Nov 18 15:12:17 2009	25	10	4	117.50	Dinsdag	0	0	0	0	0	0	1	1	0	0	1	2
17277	Wed Nov 18 15:12:21 2009	25	11	4	117.49	Gespannen	1	0	1	0	0	0	0	0	0	1	0	1
17277	Wed Nov 18 15:12:26 2009	25	12	4	117.49	Woensdag	0	0	0	0	0	0	1	0	1	1	0	3
17277	Wed Nov 18 15:12:30 2009	25	13	4	117.50	Vijandig	1	0	1	0	0	0	0	0	0	1	0	1
17277	Wed Nov 18 15:12:35 2009	25	14	4	117.49	Maandag	0	0	0	0	0	0	1	0	1	1	0	1
17277	Wed Nov 18 15:12:39 2009	25	15	4	117.43	Benauwd gevoel in en om de borst	0	0	0	1	0	1	0	0	0	1	0	1
17277	Wed Nov 18 15:14:56 2009	27	1	4	117.50	Vijandig	1	0	1	0	0	0	0	0	0	1	0	1
17277	Wed Nov 18 15:15:00 2009	27	2	5	117.43	Benauwd gevoel in en om de borst	0	0	0	1	0	1	0	0	0	1	0	1
17277	Wed Nov 18 15:15:05 2009	27	3	4	117.49	Hoofdpijn	0	0	0	1	0	1	0	0	0	1	0	1
17277	Wed Nov 18 15:15:09 2009	27	4	4	117.50	Schuldig	1	0	1	0	0	0	0	0	0	1	0	1
17277	Wed Nov 18 15:15:14 2009	27	5	4	117.48	Vermoeidheid	0	0	0	1	0	1	0	0	0	1	0	1
17277	Wed Nov 18 15:15:18 2009	27	6	5	117.50	Angstig	1	0	1	0	0	0	0	0	0	1	0	1
17277	Wed Nov 18 15:15:23 2009	27	7	5	117.49	Woensdag	0	0	0	0	0	0	1	0	1	1	0	3
17277	Wed Nov 18 15:15:27 2009	27	8	4	117.49	Bedroefd	1	0	1	0	0	0	0	0	0	1	0	1
17277	Wed Nov 18 15:15:32 2009	27	9	5	117.46	Bonzen van het hart	0	0	0	1	0	1	0	0	0	1	0	2
17277	Wed Nov 18 15:15:36 2009	27	10	5	117.46	Buik- of maagkrampen	0	0	0	1	0	1	0	0	0	1	0	1
17277	Wed Nov 18 15:15:41 2009	27	11	5	117.49	Gespannen	1	0	1	0	0	0	0	0	0	1	0	1
17277	Wed Nov 18 15:15:45 2009	27	12	5	117.50	Dinsdag	0	0	0	0	0	0	1	0	1	1	0	2
17277	Wed Nov 18 15:15:50 2009	27	13	5	117.49	Woensdag	0	0	0	0	0	0	1	1	0	0	1	3
17277	Wed Nov 18 15:15:55 2009	27	14	5	117.49	Maandag	0	0	0	0	0	0	1	1	0	0	1	1
17277	Wed Nov 18 15:15:59 2009	27	15	5	117.49	Donderdag	0	0	0	0	0	0	1	1	0	0	1	4
17277	Wed Nov 18 15:16:49 2009	29	1	4	117.46	Buik- of maagkrampen	0	0	0	1	0	1	0	0	0	1	0	1
17277	Wed Nov 18 15:16:54 2009	29	2	4	117.50	Vijandig	1	0	1	0	0	0	0	0	0	1	0	1
17277	Wed Nov 18 15:16:58 2009	29	3	4	117.50	Angstig	1	0	1	0	0	0	0	0	0	1	0	1
17277	Wed Nov 18 15:17:03 2009	29	4	4	117.43	Benauwd gevoel in en om de borst	0	0	0	1	0	1	0	0	0	1	0	1
17277	Wed Nov 18 15:17:07 2009	29	5	4	117.49	Donderdag	0	0	0	0	0	0	1	1	0	0	1	4
17277	Wed Nov 18 15:17:12 2009	29	6	4	117.49	Gespannen	1	0	1	0	0	0	0	0	0	1	0	1
17277	Wed Nov 18 15:17:16 2009	29	7	4	117.46	Bonzen van het hart	0	0	0	1	0	1	0	0	0	1	0	1
17277	Wed Nov 18 15:17:21 2009	29	8	4	117.49	Woensdag	0	0	0	0	0	0	1	0	1	1	0	3
17277	Wed Nov 18 15:17:25 2009	29	9	4	117.49	Woensdag	0	0	0	0	0	0	1	1	0	0	1	3
17277	Wed Nov 18 15:17:30 2009	29	10	4	117.49	Hoofdpijn	0	0	0	1	0	1	0	0	0	1	0	1
17277	Wed Nov 18 15:17:34 2009	29	11	4	117.48	Vermoeidheid	0	0	0	1	0	1	0	0	0	1	0	1
17277	Wed Nov 18 15:17:39 2009	29	12	4	117.50	Dinsdag	0	0	0	0	0	0	1	0	1	1	0	2
17277	Wed Nov 18 15:17:43 2009	29	13	4	117.49	Bedroefd	1	0	1	0	0	0	0	0	0	1	0	1
17277	Wed Nov 18 15:17:48 2009	29	14	4	117.50	Schuldig	1	0	1	0	0	0	0	0	0	1	0	1
17277	Wed Nov 18 15:17:53 2009	29	15	4	117.49	Maandag	0	0	0	0	0	0	1	1	0	0	1	1
17277	Wed Nov 18 15:18:43 2009	31	1	4	117.49	Hoofdpijn	0	0	0	1	0	1	0	0	0	1	0	1
17277	Wed Nov 18 15:18:47 2009	31	2	4	117.48	Vermoeidheid	0	0	0	1	0	1	0	0	0	1	0	1
17277	Wed Nov 18 15:18:52 2009	31	3	5	117.49	Donderdag	0	0	0	0	0	0	1	1	0	0	1	4
17277	Wed Nov 18 15:18:56 2009	31	4	5	117.49	Woensdag	0	0	0	0	0	0	1	0	1	1	0	3
17277	Wed Nov 18 15:19:01 2009	31	5	4	117.46	Buik- of maagkrampen	0	0	0	1	0	1	0	0	0	1	0	1
17277	Wed Nov 18 15:19:05 2009	31	6	4	117.50	Angstig	1	0	1	0	0	0	0	0	0	1	0	1
17277	Wed Nov 18 15:19:10 2009	31	7	5	117.50	Dinsdag	0	0	0	0	0	0	1	0	1	1	0	2
17277	Wed Nov 18 15:19:14 2009	31	8	5	117.49	Woensdag	0	0	0	0	0	0	1	1	0	0	1	3
17277	Wed Nov 18 15:19:19 2009	31	9	5	117.43	Benauwd gevoel in en om de borst	0	0	0	1	0	1	0	0	0	1	0	1
17277	Wed Nov 18 15:19:23 2009	31	10	4	117.50	Vijandig	1	0	1	0	0	0	0	0	0	1	0	2
17277	Wed Nov 18 15:19:28 2009	31	11	5	117.49	Bedroefd	1	0	1	0	0	0	0	0	0	1	0	3
17277	Wed Nov 18 15:19:32 2009	31	12	4	117.50	Schuldig	1	0	1	0	0	0	0	0	0	1	0	1
17277	Wed Nov 18 15:19:37 2009	31	13	5	117.49	Maandag	0	0	0	0	0	0	1	1	0	0	1	1
17277	Wed Nov 18 15:19:41 2009	31	14	4	117.49	Gespannen	1	0	1	0	0	0	0	0	0	1	0	1
17277	Wed Nov 18 15:19:46 2009	31	15	4	117.46	Bonzen van het hart	0	0	0	1	0	1	0	0	0	1	0	1
17277	Wed Nov 18 15:20:36 2009	33	1	4	117.50	Bang	1	1	0	0	0	0	0	0	0	0	1	1
17277	Wed Nov 18 15:20:41 2009	33	2	4	117.49	Maandag	0	0	0	0	0	0	1	0	1	1	0	1
17277	Wed Nov 18 15:20:45 2009	33	3	4	117.50	Dinsdag	0	0	0	0	0	0	1	1	0	0	1	2
17277	Wed Nov 18 15:20:50 2009	33	4	5	117.41	Onvoldoende diep kunnen doorademen	0	0	0	1	1	0	0	0	0	0	1	1
17277	Wed Nov 18 15:20:54 2009	33	5	4	117.50	Vrijdag	0	0	0	0	0	0	1	1	0	0	1	5
17277	Wed Nov 18 15:20:59 2009	33	6	4	117.48	Duizeligheid	0	0	0	1	1	0	0	0	0	0	1	1
17277	Wed Nov 18 15:21:03 2009	33	7	4	117.48	Vlug geïrriteerd	1	1	0	0	0	0	0	0	0	0	1	1
17277	Wed Nov 18 15:21:08 2009	33	8	4	117.49	Donderdag	0	0	0	0	0	0	1	0	1	1	0	4
17277	Wed Nov 18 15:21:12 2009	33	9	4	117.48	Beschaamd	1	1	0	0	0	0	0	0	0	0	1	1
17277	Wed Nov 18 15:21:17 2009	33	10	4	117.48	Misselijkheid	0	0	0	1	1	0	0	0	0	0	1	1
17277	Wed Nov 18 15:21:21 2009	33	11	4	117.50	Spierpijn	0	0	0	1	1	0	0	0	0	0	1	1
17277	Wed Nov 18 15:21:26 2009	33	12	4	117.50	Vrijdag	0	0	0	0	0	0	1	0	1	1	0	5
17277	Wed Nov 18 15:21:30 2009	33	13	4	117.48	Zenuwachtig	1	1	0	0	0	0	0	0	0	0	1	1
17277	Wed Nov 18 15:21:35 2009	33	14	4	117.48	Teneergeslagen	1	1	0	0	0	0	0	0	0	0	1	1
17277	Wed Nov 18 15:21:39 2009	33	15	4	117.48	Snelle hartslag	0	0	0	1	1	0	0	0	0	0	1	1
17277	Wed Nov 18 15:22:30 2009	35	1	4	117.48	Vlug geïrriteerd	1	1	0	0	0	0	0	0	0	0	1	1
17277	Wed Nov 18 15:22:34 2009	35	2	4	117.48	Misselijkheid	0	0	0	1	1	0	0	0	0	0	1	1
17277	Wed Nov 18 15:22:39 2009	35	3	4	117.50	Vrijdag	0	0	0	0	0	0	1	1	0	0	1	5
17277	Wed Nov 18 15:22:43 2009	35	4	4	117.50	Spierpijn	0	0	0	1	1	0	0	0	0	0	1	1
17277	Wed Nov 18 15:22:48 2009	35	5	4	117.49	Maandag	0	0	0	0	0	0	1	0	1	1	0	1
17277	Wed Nov 18 15:22:52 2009	35	6	4	117.48	Duizeligheid	0	0	0	1	1	0	0	0	0	0	1	1
17277	Wed Nov 18 15:22:57 2009	35	7	4	117.48	Zenuwachtig	1	1	0	0	0	0	0	0	0	0	1	1
17277	Wed Nov 18 15:23:01 2009	35	8	4	117.41	Onvoldoende diep kunnen doorademen	0	0	0	1	1	0	0	0	0	0	1	1
17277	Wed Nov 18 15:23:06 2009	35	9	4	117.50	Bang	1	1	0	0	0	0	0	0	0	0	1	1
17277	Wed Nov 18 15:23:10 2009	35	10	4	117.48	Beschaamd	1	1	0	0	0	0	0	0	0	0	1	1
17277	Wed Nov 18 15:23:15 2009	35	11	4	117.50	Dinsdag	0	0	0	0	0	0	1	1	0	0	1	2
17277	Wed Nov 18 15:23:19 2009	35	12	4	117.50	Vrijdag	0	0	0	0	0	0	1	0	1	1	0	5
17277	Wed Nov 18 15:23:24 2009	35	13	4	117.49	Donderdag	0	0	0	0	0	0	1	0	1	1	0	4
17277	Wed Nov 18 15:23:28 2009	35	14	4	117.48	Snelle hartslag	0	0	0	1	1	0	0	0	0	0	1	1
17277	Wed Nov 18 15:23:33 2009	35	15	4	117.48	Teneergeslagen	1	1	0	0	0	0	0	0	0	0	1	1
17277	Wed Nov 18 15:24:23 2009	37	1	4	117.41	Onvoldoende diep kunnen doorademen	0	0	0	1	1	0	0	0	0	0	1	1
17277	Wed Nov 18 15:24:28 2009	37	2	4	117.48	Snelle hartslag	0	0	0	1	1	0	0	0	0	0	1	1
17277	Wed Nov 18 15:24:32 2009	37	3	5	117.49	Donderdag	0	0	0	0	0	0	1	0	1	1	0	4
17277	Wed Nov 18 15:24:37 2009	37	4	4	117.48	Beschaamd	1	1	0	0	0	0	0	0	0	0	1	1
17277	Wed Nov 18 15:24:41 2009	37	5	4	117.48	Duizeligheid	0	0	0	1	1	0	0	0	0	0	1	1
17277	Wed Nov 18 15:24:46 2009	37	6	4	117.50	Bang	1	1	0	0	0	0	0	0	0	0	1	1
17277	Wed Nov 18 15:24:50 2009	37	7	4	117.49	Maandag	0	0	0	0	0	0	1	0	1	1	0	1
17277	Wed Nov 18 15:24:55 2009	37	8	6	117.50	Spierpijn	0	0	0	1	1	0	0	0	0	0	1	1
17277	Wed Nov 18 15:24:59 2009	37	9	4	117.48	Zenuwachtig	1	1	0	0	0	0	0	0	0	0	1	1
17277	Wed Nov 18 15:25:04 2009	37	10	4	117.50	Vrijdag	0	0	0	0	0	0	1	1	0	0	1	5
17277	Wed Nov 18 15:25:08 2009	37	11	4	117.48	Vlug geïrriteerd	1	1	0	0	0	0	0	0	0	0	1	1
17277	Wed Nov 18 15:25:13 2009	37	12	4	117.48	Teneergeslagen	1	1	0	0	0	0	0	0	0	0	1	1
17277	Wed Nov 18 15:25:17 2009	37	13	4	117.48	Misselijkheid	0	0	0	1	1	0	0	0	0	0	1	1
17277	Wed Nov 18 15:25:22 2009	37	14	4	117.50	Vrijdag	0	0	0	0	0	0	1	0	1	1	0	5
17277	Wed Nov 18 15:25:27 2009	37	15	4	117.50	Dinsdag	0	0	0	0	0	0	1	1	0	0	1	2
17277	Wed Nov 18 15:27:43 2009	39	1	4	117.49	Donderdag	0	0	0	0	0	0	1	1	0	0	1	4
17277	Wed Nov 18 15:27:47 2009	39	2	4	117.49	Woensdag	0	0	0	0	0	0	1	0	1	1	0	3
17277	Wed Nov 18 15:27:52 2009	39	3	4	117.41	Onvoldoende diep kunnen doorademen	0	0	0	1	1	0	0	0	0	0	1	1
17277	Wed Nov 18 15:27:56 2009	39	4	5	117.49	Maandag	0	0	0	0	0	0	1	0	1	1	0	1
17277	Wed Nov 18 15:28:01 2009	39	5	4	117.48	Vlug geïrriteerd	1	1	0	0	0	0	0	0	0	0	1	1
17277	Wed Nov 18 15:28:05 2009	39	6	4	117.48	Teneergeslagen	1	1	0	0	0	0	0	0	0	0	1	1
17277	Wed Nov 18 15:28:10 2009	39	7	4	117.50	Bang	1	1	0	0	0	0	0	0	0	0	1	1
17277	Wed Nov 18 15:28:15 2009	39	8	4	117.49	Woensdag	0	0	0	0	0	0	1	1	0	0	1	3
17277	Wed Nov 18 15:28:19 2009	39	9	4	117.48	Snelle hartslag	0	0	0	1	1	0	0	0	0	0	1	1
17277	Wed Nov 18 15:28:24 2009	39	10	4	117.48	Beschaamd	1	1	0	0	0	0	0	0	0	0	1	1
17277	Wed Nov 18 15:28:28 2009	39	11	4	117.48	Duizeligheid	0	0	0	1	1	0	0	0	0	0	1	1
17277	Wed Nov 18 15:28:33 2009	39	12	4	117.48	Zenuwachtig	1	1	0	0	0	0	0	0	0	0	1	1
17277	Wed Nov 18 15:28:37 2009	39	13	4	117.50	Spierpijn	0	0	0	1	1	0	0	0	0	0	1	1
17277	Wed Nov 18 15:28:42 2009	39	14	4	117.50	Vrijdag	0	0	0	0	0	0	1	0	1	1	0	5
17277	Wed Nov 18 15:28:46 2009	39	15	4	117.48	Misselijkheid	0	0	0	1	1	0	0	0	0	0	1	1
17277	Wed Nov 18 15:29:36 2009	41	1	4	117.48	Teneergeslagen	1	1	0	0	0	0	0	0	0	0	1	3
17277	Wed Nov 18 15:29:41 2009	41	2	4	117.41	Onvoldoende diep kunnen doorademen	0	0	0	1	1	0	0	0	0	0	1	1
17277	Wed Nov 18 15:29:45 2009	41	3	4	117.50	Bang	1	1	0	0	0	0	0	0	0	0	1	1
17277	Wed Nov 18 15:29:50 2009	41	4	4	117.48	Duizeligheid	0	0	0	1	1	0	0	0	0	0	1	1
17277	Wed Nov 18 15:29:54 2009	41	5	4	117.49	Donderdag	0	0	0	0	0	0	1	1	0	0	1	4
17277	Wed Nov 18 15:29:59 2009	41	6	6	117.48	Zenuwachtig	1	1	0	0	0	0	0	0	0	0	1	1
17277	Wed Nov 18 15:30:03 2009	41	7	4	117.48	Misselijkheid	0	0	0	1	1	0	0	0	0	0	1	1
17277	Wed Nov 18 15:30:08 2009	41	8	4	117.48	Beschaamd	1	1	0	0	0	0	0	0	0	0	1	1
17277	Wed Nov 18 15:30:12 2009	41	9	5	117.50	Spierpijn	0	0	0	1	1	0	0	0	0	0	1	1
17277	Wed Nov 18 15:30:17 2009	41	10	4	117.49	Maandag	0	0	0	0	0	0	1	0	1	1	0	1
17277	Wed Nov 18 15:30:22 2009	41	11	4	117.49	Woensdag	0	0	0	0	0	0	1	1	0	0	1	3
17277	Wed Nov 18 15:30:26 2009	41	12	4	117.49	Woensdag	0	0	0	0	0	0	1	0	1	1	0	3
17277	Wed Nov 18 15:30:31 2009	41	13	4	117.48	Snelle hartslag	0	0	0	1	1	0	0	0	0	0	1	1
17277	Wed Nov 18 15:30:35 2009	41	14	5	117.50	Vrijdag	0	0	0	0	0	0	1	0	1	1	0	5
17277	Wed Nov 18 15:30:40 2009	41	15	4	117.48	Vlug geïrriteerd	1	1	0	0	0	0	0	0	0	0	1	1
17277	Wed Nov 18 15:31:30 2009	43	1	4	117.48	Duizeligheid	0	0	0	1	1	0	0	0	0	0	1	1
17277	Wed Nov 18 15:31:34 2009	43	2	5	117.49	Donderdag	0	0	0	0	0	0	1	1	0	0	1	4
17277	Wed Nov 18 15:31:39 2009	43	3	5	117.48	Zenuwachtig	1	1	0	0	0	0	0	0	0	0	1	1
17277	Wed Nov 18 15:31:43 2009	43	4	5	117.50	Spierpijn	0	0	0	1	1	0	0	0	0	0	1	1
17277	Wed Nov 18 15:31:48 2009	43	5	5	117.48	Misselijkheid	0	0	0	1	1	0	0	0	0	0	1	1
17277	Wed Nov 18 15:31:52 2009	43	6	5	117.48	Beschaamd	1	1	0	0	0	0	0	0	0	0	1	1
17277	Wed Nov 18 15:31:57 2009	43	7	5	117.50	Vrijdag	0	0	0	0	0	0	1	0	1	1	0	5
17277	Wed Nov 18 15:32:01 2009	43	8	5	117.48	Vlug geïrriteerd	1	1	0	0	0	0	0	0	0	0	1	1
17277	Wed Nov 18 15:32:06 2009	43	9	4	117.48	Snelle hartslag	0	0	0	1	1	0	0	0	0	0	1	1
17277	Wed Nov 18 15:32:10 2009	43	10	5	117.50	Bang	1	1	0	0	0	0	0	0	0	0	1	1
17277	Wed Nov 18 15:32:15 2009	43	11	5	117.41	Onvoldoende diep kunnen doorademen	0	0	0	1	1	0	0	0	0	0	1	1
17277	Wed Nov 18 15:32:20 2009	43	12	4	117.48	Teneergeslagen	1	1	0	0	0	0	0	0	0	0	1	1
17277	Wed Nov 18 15:32:24 2009	43	13	5	117.49	Woensdag	0	0	0	0	0	0	1	0	1	1	0	3
17277	Wed Nov 18 15:32:29 2009	43	14	5	117.49	Woensdag	0	0	0	0	0	0	1	1	0	0	1	3
17277	Wed Nov 18 15:32:33 2009	43	15	5	117.49	Maandag	0	0	0	0	0	0	1	0	1	1	0	1
17277	Wed Nov 18 15:33:23 2009	45	1	4	117.50	Dinsdag	0	0	0	0	0	0	1	0	1	1	0	2
17277	Wed Nov 18 15:33:28 2009	45	2	4	117.50	Vijandig	1	0	1	0	0	0	0	0	0	1	0	1
17277	Wed Nov 18 15:33:32 2009	45	3	4	117.50	Angstig	1	0	1	0	0	0	0	0	0	1	0	1
17277	Wed Nov 18 15:33:37 2009	45	4	4	117.46	Bonzen van het hart	0	0	0	1	0	1	0	0	0	1	0	1
17277	Wed Nov 18 15:33:41 2009	45	5	4	117.49	Maandag	0	0	0	0	0	0	1	1	0	0	1	1
17277	Wed Nov 18 15:33:46 2009	45	6	4	117.43	Benauwd gevoel in en om de borst	0	0	0	1	0	1	0	0	0	1	0	1
17277	Wed Nov 18 15:33:50 2009	45	7	4	117.49	Hoofdpijn	0	0	0	1	0	1	0	0	0	1	0	1
17277	Wed Nov 18 15:33:55 2009	45	8	4	117.49	Gespannen	1	0	1	0	0	0	0	0	0	1	0	1
17277	Wed Nov 18 15:33:59 2009	45	9	4	117.46	Buik- of maagkrampen	0	0	0	1	0	1	0	0	0	1	0	1
17277	Wed Nov 18 15:34:04 2009	45	10	4	117.49	Bedroefd	1	0	1	0	0	0	0	0	0	1	0	1
17277	Wed Nov 18 15:34:08 2009	45	11	4	117.50	Vrijdag	0	0	0	0	0	0	1	1	0	0	1	5
17277	Wed Nov 18 15:34:13 2009	45	12	5	117.50	Dinsdag	0	0	0	0	0	0	1	1	0	0	1	2
17277	Wed Nov 18 15:34:18 2009	45	13	5	117.48	Vermoeidheid	0	0	0	1	0	1	0	0	0	1	0	1
17277	Wed Nov 18 15:34:22 2009	45	14	5	117.49	Donderdag	0	0	0	0	0	0	1	0	1	1	0	4
17277	Wed Nov 18 15:34:27 2009	45	15	5	117.50	Schuldig	1	0	1	0	0	0	0	0	0	1	0	1
17277	Wed Nov 18 15:35:17 2009	47	1	4	117.50	Vijandig	1	0	1	0	0	0	0	0	0	1	0	1
17277	Wed Nov 18 15:35:21 2009	47	2	4	117.48	Vermoeidheid	0	0	0	1	0	1	0	0	0	1	0	1
17277	Wed Nov 18 15:35:26 2009	47	3	4	117.49	Donderdag	0	0	0	0	0	0	1	0	1	1	0	4
17277	Wed Nov 18 15:35:30 2009	47	4	4	117.50	Angstig	1	0	1	0	0	0	0	0	0	1	0	1
17277	Wed Nov 18 15:35:35 2009	47	5	4	117.46	Bonzen van het hart	0	0	0	1	0	1	0	0	0	1	0	1
17277	Wed Nov 18 15:35:39 2009	47	6	4	117.43	Benauwd gevoel in en om de borst	0	0	0	1	0	1	0	0	0	1	0	1
17277	Wed Nov 18 15:35:44 2009	47	7	4	117.49	Hoofdpijn	0	0	0	1	0	1	0	0	0	1	0	1
17277	Wed Nov 18 15:35:48 2009	47	8	4	117.49	Maandag	0	0	0	0	0	0	1	1	0	0	1	1
17277	Wed Nov 18 15:35:53 2009	47	9	4	117.46	Buik- of maagkrampen	0	0	0	1	0	1	0	0	0	1	0	1
17277	Wed Nov 18 15:35:57 2009	47	10	4	117.50	Vrijdag	0	0	0	0	0	0	1	1	0	0	1	5
17277	Wed Nov 18 15:36:02 2009	47	11	4	117.50	Schuldig	1	0	1	0	0	0	0	0	0	1	0	1
17277	Wed Nov 18 15:36:06 2009	47	12	4	117.50	Dinsdag	0	0	0	0	0	0	1	0	1	1	0	2
17277	Wed Nov 18 15:36:11 2009	47	13	4	117.49	Bedroefd	1	0	1	0	0	0	0	0	0	1	0	1
17277	Wed Nov 18 15:36:15 2009	47	14	4	117.49	Gespannen	1	0	1	0	0	0	0	0	0	1	0	1
17277	Wed Nov 18 15:36:20 2009	47	15	4	117.50	Dinsdag	0	0	0	0	0	0	1	1	0	0	1	2
17277	Wed Nov 18 15:37:10 2009	49	1	4	117.46	Bonzen van het hart	0	0	0	1	0	1	0	0	0	1	0	1
17277	Wed Nov 18 15:37:15 2009	49	2	4	117.50	Dinsdag	0	0	0	0	0	0	1	0	1	1	0	2
17277	Wed Nov 18 15:37:19 2009	49	3	4	117.49	Donderdag	0	0	0	0	0	0	1	0	1	1	0	4
17277	Wed Nov 18 15:37:24 2009	49	4	4	117.50	Vijandig	1	0	1	0	0	0	0	0	0	1	0	1
17277	Wed Nov 18 15:37:28 2009	49	5	4	117.49	Maandag	0	0	0	0	0	0	1	1	0	0	1	1
17277	Wed Nov 18 15:37:33 2009	49	6	4	117.50	Angstig	1	0	1	0	0	0	0	0	0	1	0	1
17277	Wed Nov 18 15:37:37 2009	49	7	4	117.48	Vermoeidheid	0	0	0	1	0	1	0	0	0	1	0	1
17277	Wed Nov 18 15:37:42 2009	49	8	4	117.49	Bedroefd	1	0	1	0	0	0	0	0	0	1	0	1
17277	Wed Nov 18 15:37:46 2009	49	9	4	117.49	Hoofdpijn	0	0	0	1	0	1	0	0	0	1	0	1
17277	Wed Nov 18 15:37:51 2009	49	10	4	117.49	Gespannen	1	0	1	0	0	0	0	0	0	1	0	1
17277	Wed Nov 18 15:37:55 2009	49	11	5	117.43	Benauwd gevoel in en om de borst	0	0	0	1	0	1	0	0	0	1	0	1
17277	Wed Nov 18 15:38:00 2009	49	12	5	117.46	Buik- of maagkrampen	0	0	0	1	0	1	0	0	0	1	0	1
17277	Wed Nov 18 15:38:04 2009	49	13	5	117.50	Schuldig	1	0	1	0	0	0	0	0	0	1	0	1
17277	Wed Nov 18 15:38:09 2009	49	14	5	117.50	Vrijdag	0	0	0	0	0	0	1	1	0	0	1	5
17277	Wed Nov 18 15:38:13 2009	49	15	5	117.50	Dinsdag	0	0	0	0	0	0	1	1	0	0	1	2
17277	Wed Nov 18 15:40:32 2009	51	1	4	117.48	Misselijkheid	0	0	0	1	1	0	0	0	0	0	1	1
17277	Wed Nov 18 15:40:37 2009	51	2	5	117.50	Spierpijn	0	0	0	1	1	0	0	0	0	0	1	1
17277	Wed Nov 18 15:40:41 2009	51	3	5	117.49	Woensdag	0	0	0	0	0	0	1	0	1	1	0	3
17277	Wed Nov 18 15:40:46 2009	51	4	5	117.49	Bedroefd	1	0	1	0	0	0	0	0	0	1	0	1
17277	Wed Nov 18 15:40:50 2009	51	5	5	117.48	Snelle hartslag	0	0	0	1	1	0	0	0	0	0	1	1
17277	Wed Nov 18 15:40:55 2009	51	6	4	117.50	Angstig	1	0	1	0	0	0	0	0	0	1	0	2
17277	Wed Nov 18 15:40:59 2009	51	7	5	117.48	Duizeligheid	0	0	0	1	1	0	0	0	0	0	1	1
17277	Wed Nov 18 15:41:04 2009	51	8	5	117.49	Woensdag	0	0	0	0	0	0	1	1	0	0	1	3
17277	Wed Nov 18 15:41:08 2009	51	9	5	117.50	Dinsdag	0	0	0	0	0	0	1	0	1	1	0	2
17277	Wed Nov 18 15:41:13 2009	51	10	5	117.41	Onvoldoende diep kunnen doorademen	0	0	0	1	1	0	0	0	0	0	1	1
17277	Wed Nov 18 15:41:17 2009	51	11	5	117.49	Donderdag	0	0	0	0	0	0	1	0	1	1	0	4
17277	Wed Nov 18 15:41:22 2009	51	12	5	117.49	Gespannen	1	0	1	0	0	0	0	0	0	1	0	2
17277	Wed Nov 18 15:41:26 2009	51	13	5	117.49	Maandag	0	0	0	0	0	0	1	1	0	0	1	1
17277	Wed Nov 18 15:41:31 2009	51	14	4	117.50	Schuldig	1	0	1	0	0	0	0	0	0	1	0	1
17277	Wed Nov 18 15:41:35 2009	51	15	5	117.50	Vijandig	1	0	1	0	0	0	0	0	0	1	0	3
17277	Wed Nov 18 15:42:25 2009	53	1	4	117.50	Schuldig	1	0	1	0	0	0	0	0	0	1	0	1
17277	Wed Nov 18 15:42:30 2009	53	2	4	117.49	Gespannen	1	0	1	0	0	0	0	0	0	1	0	1
17277	Wed Nov 18 15:42:34 2009	53	3	4	117.49	Maandag	0	0	0	0	0	0	1	1	0	0	1	1
17277	Wed Nov 18 15:42:39 2009	53	4	4	117.49	Bedroefd	1	0	1	0	0	0	0	0	0	1	0	1
17277	Wed Nov 18 15:42:44 2009	53	5	4	117.41	Onvoldoende diep kunnen doorademen	0	0	0	1	1	0	0	0	0	0	1	1
17277	Wed Nov 18 15:42:48 2009	53	6	4	117.48	Snelle hartslag	0	0	0	1	1	0	0	0	0	0	1	1
17277	Wed Nov 18 15:42:53 2009	53	7	4	117.49	Woensdag	0	0	0	0	0	0	1	1	0	0	1	3
17277	Wed Nov 18 15:42:57 2009	53	8	4	117.50	Spierpijn	0	0	0	1	1	0	0	0	0	0	1	1
17277	Wed Nov 18 15:43:02 2009	53	9	4	117.49	Donderdag	0	0	0	0	0	0	1	0	1	1	0	4
17277	Wed Nov 18 15:43:06 2009	53	10	4	117.49	Woensdag	0	0	0	0	0	0	1	0	1	1	0	3
17277	Wed Nov 18 15:43:11 2009	53	11	4	117.50	Angstig	1	0	1	0	0	0	0	0	0	1	0	1
17277	Wed Nov 18 15:43:15 2009	53	12	4	117.48	Misselijkheid	0	0	0	1	1	0	0	0	0	0	1	1
17277	Wed Nov 18 15:43:20 2009	53	13	4	117.48	Duizeligheid	0	0	0	1	1	0	0	0	0	0	1	1
17277	Wed Nov 18 15:43:24 2009	53	14	4	117.50	Dinsdag	0	0	0	0	0	0	1	0	1	1	0	2
17277	Wed Nov 18 15:43:29 2009	53	15	4	117.50	Vijandig	1	0	1	0	0	0	0	0	0	1	0	1
17277	Wed Nov 18 15:44:19 2009	55	1	4	117.50	Dinsdag	0	0	0	0	0	0	1	0	1	1	0	2
17277	Wed Nov 18 15:44:23 2009	55	2	4	117.49	Maandag	0	0	0	0	0	0	1	1	0	0	1	1
17277	Wed Nov 18 15:44:28 2009	55	3	4	117.49	Donderdag	0	0	0	0	0	0	1	0	1	1	0	4
17277	Wed Nov 18 15:44:32 2009	55	4	4	117.50	Spierpijn	0	0	0	1	1	0	0	0	0	0	1	1
17277	Wed Nov 18 15:44:37 2009	55	5	4	117.48	Misselijkheid	0	0	0	1	1	0	0	0	0	0	1	1
17277	Wed Nov 18 15:44:41 2009	55	6	4	117.50	Angstig	1	0	1	0	0	0	0	0	0	1	0	1
17277	Wed Nov 18 15:44:46 2009	55	7	4	117.50	Schuldig	1	0	1	0	0	0	0	0	0	1	0	1
17277	Wed Nov 18 15:44:51 2009	55	8	4	117.41	Onvoldoende diep kunnen doorademen	0	0	0	1	1	0	0	0	0	0	1	1
17277	Wed Nov 18 15:44:55 2009	55	9	4	117.48	Duizeligheid	0	0	0	1	1	0	0	0	0	0	1	1
17277	Wed Nov 18 15:45:00 2009	55	10	4	117.49	Woensdag	0	0	0	0	0	0	1	0	1	1	0	3
17277	Wed Nov 18 15:45:04 2009	55	11	4	117.49	Bedroefd	1	0	1	0	0	0	0	0	0	1	0	1
17277	Wed Nov 18 15:45:09 2009	55	12	4	117.48	Snelle hartslag	0	0	0	1	1	0	0	0	0	0	1	1
17277	Wed Nov 18 15:45:13 2009	55	13	4	117.49	Woensdag	0	0	0	0	0	0	1	1	0	0	1	3
17277	Wed Nov 18 15:45:18 2009	55	14	4	117.50	Vijandig	1	0	1	0	0	0	0	0	0	1	0	1
17277	Wed Nov 18 15:45:22 2009	55	15	4	117.49	Gespannen	1	0	1	0	0	0	0	0	0	1	0	1
17277	Wed Nov 18 15:46:12 2009	57	1	4	117.48	Vlug geïrriteerd	1	1	0	0	0	0	0	0	0	0	1	1
17277	Wed Nov 18 15:46:17 2009	57	2	4	117.50	Vrijdag	0	0	0	0	0	0	1	0	1	1	0	5
17277	Wed Nov 18 15:46:21 2009	57	3	4	117.50	Dinsdag	0	0	0	0	0	0	1	1	0	0	1	2
17277	Wed Nov 18 15:46:26 2009	57	4	4	117.49	Hoofdpijn	0	0	0	1	0	1	0	0	0	1	0	1
17277	Wed Nov 18 15:46:30 2009	57	5	4	117.48	Teneergeslagen	1	1	0	0	0	0	0	0	0	0	1	1
17277	Wed Nov 18 15:46:35 2009	57	6	4	117.43	Benauwd gevoel in en om de borst	0	0	0	1	0	1	0	0	0	1	0	1
17277	Wed Nov 18 15:46:39 2009	57	7	4	117.49	Donderdag	0	0	0	0	0	0	1	1	0	0	1	4
17277	Wed Nov 18 15:46:44 2009	57	8	5	117.50	Vrijdag	0	0	0	0	0	0	1	1	0	0	1	5
17277	Wed Nov 18 15:46:49 2009	57	9	4	117.46	Bonzen van het hart	0	0	0	1	0	1	0	0	0	1	0	1
17277	Wed Nov 18 15:46:53 2009	57	10	4	117.50	Bang	1	1	0	0	0	0	0	0	0	0	1	1
17277	Wed Nov 18 15:46:58 2009	57	11	4	117.48	Zenuwachtig	1	1	0	0	0	0	0	0	0	0	1	1
17277	Wed Nov 18 15:47:02 2009	57	12	4	117.48	Beschaamd	1	1	0	0	0	0	0	0	0	0	1	1
17277	Wed Nov 18 15:47:07 2009	57	13	4	117.46	Buik- of maagkrampen	0	0	0	1	0	1	0	0	0	1	0	1
17277	Wed Nov 18 15:47:11 2009	57	14	4	117.48	Vermoeidheid	0	0	0	1	0	1	0	0	0	1	0	1
17277	Wed Nov 18 15:47:16 2009	57	15	4	117.49	Maandag	0	0	0	0	0	0	1	0	1	1	0	1
17277	Wed Nov 18 15:48:06 2009	59	1	4	117.46	Buik- of maagkrampen	0	0	0	1	0	1	0	0	0	1	0	1
17277	Wed Nov 18 15:48:10 2009	59	2	4	117.46	Bonzen van het hart	0	0	0	1	0	1	0	0	0	1	0	2
17277	Wed Nov 18 15:48:15 2009	59	3	4	117.49	Donderdag	0	0	0	0	0	0	1	1	0	0	1	4
17277	Wed Nov 18 15:48:19 2009	59	4	4	117.50	Bang	1	1	0	0	0	0	0	0	0	0	1	1
17277	Wed Nov 18 15:48:24 2009	59	5	4	117.50	Vrijdag	0	0	0	0	0	0	1	0	1	1	0	5
17277	Wed Nov 18 15:48:28 2009	59	6	4	117.50	Vrijdag	0	0	0	0	0	0	1	1	0	0	1	5
17277	Wed Nov 18 15:48:33 2009	59	7	4	117.48	Vermoeidheid	0	0	0	1	0	1	0	0	0	1	0	1
17277	Wed Nov 18 15:48:37 2009	59	8	4	117.48	Zenuwachtig	1	1	0	0	0	0	0	0	0	0	1	1
17277	Wed Nov 18 15:48:42 2009	59	9	4	117.48	Beschaamd	1	1	0	0	0	0	0	0	0	0	1	1
17277	Wed Nov 18 15:48:47 2009	59	10	4	117.50	Dinsdag	0	0	0	0	0	0	1	1	0	0	1	2
17277	Wed Nov 18 15:48:51 2009	59	11	4	117.43	Benauwd gevoel in en om de borst	0	0	0	1	0	1	0	0	0	1	0	1
17277	Wed Nov 18 15:48:56 2009	59	12	5	117.48	Teneergeslagen	1	1	0	0	0	0	0	0	0	0	1	1
17277	Wed Nov 18 15:49:00 2009	59	13	4	117.49	Hoofdpijn	0	0	0	1	0	1	0	0	0	1	0	1
17277	Wed Nov 18 15:49:05 2009	59	14	4	117.49	Maandag	0	0	0	0	0	0	1	0	1	1	0	1
17277	Wed Nov 18 15:49:09 2009	59	15	4	117.48	Vlug geïrriteerd	1	1	0	0	0	0	0	0	0	0	1	1
17277	Wed Nov 18 15:49:59 2009	61	1	4	117.48	Teneergeslagen	1	1	0	0	0	0	0	0	0	0	1	2
17277	Wed Nov 18 15:50:04 2009	61	2	5	117.46	Buik- of maagkrampen	0	0	0	1	0	1	0	0	0	1	0	1
17277	Wed Nov 18 15:50:08 2009	61	3	4	117.48	Zenuwachtig	1	1	0	0	0	0	0	0	0	0	1	1
17277	Wed Nov 18 15:50:13 2009	61	4	5	117.46	Bonzen van het hart	0	0	0	1	0	1	0	0	0	1	0	1
17277	Wed Nov 18 15:50:17 2009	61	5	4	117.50	Bang	1	1	0	0	0	0	0	0	0	0	1	2
17277	Wed Nov 18 15:50:22 2009	61	6	5	117.50	Vrijdag	0	0	0	0	0	0	1	1	0	0	1	5
17277	Wed Nov 18 15:50:26 2009	61	7	5	117.43	Benauwd gevoel in en om de borst	0	0	0	1	0	1	0	0	0	1	0	1
17277	Wed Nov 18 15:50:31 2009	61	8	4	117.48	Beschaamd	1	1	0	0	0	0	0	0	0	0	1	1
17277	Wed Nov 18 15:50:35 2009	61	9	5	117.49	Donderdag	0	0	0	0	0	0	1	1	0	0	1	4
17277	Wed Nov 18 15:50:40 2009	61	10	4	117.50	Dinsdag	0	0	0	0	0	0	1	1	0	0	1	2
17277	Wed Nov 18 15:50:45 2009	61	11	5	117.49	Maandag	0	0	0	0	0	0	1	0	1	1	0	1
17277	Wed Nov 18 15:50:49 2009	61	12	5	117.50	Vrijdag	0	0	0	0	0	0	1	0	1	1	0	5
17277	Wed Nov 18 15:50:54 2009	61	13	4	117.49	Hoofdpijn	0	0	0	1	0	1	0	0	0	1	0	1
17277	Wed Nov 18 15:50:58 2009	61	14	5	117.48	Vlug geïrriteerd	1	1	0	0	0	0	0	0	0	0	1	1
17277	Wed Nov 18 15:51:03 2009	61	15	4	117.48	Vermoeidheid	0	0	0	1	0	1	0	0	0	1	0	1
17277	Wed Nov 18 15:53:22 2009	63	1	4	117.50	Bang	1	1	0	0	0	0	0	0	0	0	1	2
17277	Wed Nov 18 15:53:27 2009	63	2	5	117.50	Dinsdag	0	0	0	0	0	0	1	0	1	1	0	2
17277	Wed Nov 18 15:53:31 2009	63	3	5	117.48	Zenuwachtig	1	1	0	0	0	0	0	0	0	0	1	1
17277	Wed Nov 18 15:53:36 2009	63	4	5	117.48	Vermoeidheid	0	0	0	1	0	1	0	0	0	1	0	1
17277	Wed Nov 18 15:53:40 2009	63	5	5	117.50	Vrijdag	0	0	0	0	0	0	1	1	0	0	1	5
17277	Wed Nov 18 15:53:45 2009	63	6	5	117.48	Vlug geïrriteerd	1	1	0	0	0	0	0	0	0	0	1	1
17277	Wed Nov 18 15:53:49 2009	63	7	5	117.50	Dinsdag	0	0	0	0	0	0	1	1	0	0	1	2
17277	Wed Nov 18 15:53:54 2009	63	8	5	117.46	Bonzen van het hart	0	0	0	1	0	1	0	0	0	1	0	1
17277	Wed Nov 18 15:53:59 2009	63	9	5	117.50	Vrijdag	0	0	0	0	0	0	1	0	1	1	0	5
17277	Wed Nov 18 15:54:03 2009	63	10	5	117.43	Benauwd gevoel in en om de borst	0	0	0	1	0	1	0	0	0	1	0	1
17277	Wed Nov 18 15:54:08 2009	63	11	5	117.48	Teneergeslagen	1	1	0	0	0	0	0	0	0	0	1	2
17277	Wed Nov 18 15:54:12 2009	63	12	5	117.49	Hoofdpijn	0	0	0	1	0	1	0	0	0	1	0	1
17277	Wed Nov 18 15:54:17 2009	63	13	5	117.49	Donderdag	0	0	0	0	0	0	1	1	0	0	1	4
17277	Wed Nov 18 15:54:21 2009	63	14	5	117.48	Beschaamd	1	1	0	0	0	0	0	0	0	0	1	1
17277	Wed Nov 18 15:54:26 2009	63	15	5	117.46	Buik- of maagkrampen	0	0	0	1	0	1	0	0	0	1	0	1
17277	Wed Nov 18 15:55:16 2009	65	1	4	117.50	Dinsdag	0	0	0	0	0	0	1	0	1	1	0	2
17277	Wed Nov 18 15:55:20 2009	65	2	5	117.50	Vrijdag	0	0	0	0	0	0	1	0	1	1	0	5
17277	Wed Nov 18 15:55:25 2009	65	3	4	117.48	Vlug geïrriteerd	1	1	0	0	0	0	0	0	0	0	1	1
17277	Wed Nov 18 15:55:29 2009	65	4	4	117.49	Hoofdpijn	0	0	0	1	0	1	0	0	0	1	0	1
17277	Wed Nov 18 15:55:34 2009	65	5	4	117.48	Vermoeidheid	0	0	0	1	0	1	0	0	0	1	0	1
17277	Wed Nov 18 15:55:38 2009	65	6	4	117.46	Buik- of maagkrampen	0	0	0	1	0	1	0	0	0	1	0	1
17277	Wed Nov 18 15:55:43 2009	65	7	4	117.46	Bonzen van het hart	0	0	0	1	0	1	0	0	0	1	0	1
17277	Wed Nov 18 15:55:48 2009	65	8	5	117.50	Vrijdag	0	0	0	0	0	0	1	1	0	0	1	5
17277	Wed Nov 18 15:55:52 2009	65	9	4	117.43	Benauwd gevoel in en om de borst	0	0	0	1	0	1	0	0	0	1	0	1
17277	Wed Nov 18 15:55:57 2009	65	10	4	117.48	Beschaamd	1	1	0	0	0	0	0	0	0	0	1	1
17277	Wed Nov 18 15:56:01 2009	65	11	4	117.50	Bang	1	1	0	0	0	0	0	0	0	0	1	1
17277	Wed Nov 18 15:56:06 2009	65	12	4	117.48	Teneergeslagen	1	1	0	0	0	0	0	0	0	0	1	1
17277	Wed Nov 18 15:56:10 2009	65	13	5	117.49	Donderdag	0	0	0	0	0	0	1	1	0	0	1	4
17277	Wed Nov 18 15:56:15 2009	65	14	5	117.48	Zenuwachtig	1	1	0	0	0	0	0	0	0	0	1	1
17277	Wed Nov 18 15:56:19 2009	65	15	5	117.50	Dinsdag	0	0	0	0	0	0	1	1	0	0	1	2
17277	Wed Nov 18 15:57:09 2009	67	1	4	117.50	Vrijdag	0	0	0	0	0	0	1	1	0	0	1	5
17277	Wed Nov 18 15:57:14 2009	67	2	5	117.48	Vlug geïrriteerd	1	1	0	0	0	0	0	0	0	0	1	1
17277	Wed Nov 18 15:57:18 2009	67	3	5	117.49	Donderdag	0	0	0	0	0	0	1	1	0	0	1	4
17277	Wed Nov 18 15:57:23 2009	67	4	5	117.50	Dinsdag	0	0	0	0	0	0	1	1	0	0	1	2
17277	Wed Nov 18 15:57:27 2009	67	5	4	117.48	Teneergeslagen	1	1	0	0	0	0	0	0	0	0	1	1
17277	Wed Nov 18 15:57:32 2009	67	6	4	117.43	Benauwd gevoel in en om de borst	0	0	0	1	0	1	0	0	0	1	0	1
17277	Wed Nov 18 15:57:36 2009	67	7	5	117.50	Vrijdag	0	0	0	0	0	0	1	0	1	1	0	5
17277	Wed Nov 18 15:57:41 2009	67	8	4	117.48	Zenuwachtig	1	1	0	0	0	0	0	0	0	0	1	1
17277	Wed Nov 18 15:57:46 2009	67	9	5	117.50	Dinsdag	0	0	0	0	0	0	1	0	1	1	0	2
17277	Wed Nov 18 15:57:50 2009	67	10	5	117.48	Beschaamd	1	1	0	0	0	0	0	0	0	0	1	1
17277	Wed Nov 18 15:57:55 2009	67	11	4	117.46	Buik- of maagkrampen	0	0	0	1	0	1	0	0	0	1	0	1
17277	Wed Nov 18 15:57:59 2009	67	12	4	117.46	Bonzen van het hart	0	0	0	1	0	1	0	0	0	1	0	2
17277	Wed Nov 18 15:58:04 2009	67	13	4	117.50	Bang	1	1	0	0	0	0	0	0	0	0	1	1
17277	Wed Nov 18 15:58:08 2009	67	14	4	117.49	Hoofdpijn	0	0	0	1	0	1	0	0	0	1	0	1
17277	Wed Nov 18 15:58:13 2009	67	15	4	117.48	Vermoeidheid	0	0	0	1	0	1	0	0	0	1	0	1
17277	Wed Nov 18 15:59:03 2009	69	1	4	117.50	Angstig	1	0	1	0	0	0	0	0	0	1	0	1
17277	Wed Nov 18 15:59:07 2009	69	2	5	117.49	Maandag	0	0	0	0	0	0	1	1	0	0	1	1
17277	Wed Nov 18 15:59:12 2009	69	3	7	117.48	Duizeligheid	0	0	0	1	1	0	0	0	0	0	1	1
17277	Wed Nov 18 15:59:16 2009	69	4	7	117.49	Woensdag	0	0	0	0	0	0	1	1	0	0	1	3
17277	Wed Nov 18 15:59:21 2009	69	5	7	117.41	Onvoldoende diep kunnen doorademen	0	0	0	1	1	0	0	0	0	0	1	1
17277	Wed Nov 18 15:59:25 2009	69	6	7	117.48	Snelle hartslag	0	0	0	1	1	0	0	0	0	0	1	1
17277	Wed Nov 18 15:59:30 2009	69	7	7	117.48	Misselijkheid	0	0	0	1	1	0	0	0	0	0	1	1
17277	Wed Nov 18 15:59:34 2009	69	8	7	117.49	Donderdag	0	0	0	0	0	0	1	0	1	1	0	4
17277	Wed Nov 18 15:59:39 2009	69	9	7	117.49	Woensdag	0	0	0	0	0	0	1	0	1	1	0	3
17277	Wed Nov 18 15:59:44 2009	69	10	5	117.50	Spierpijn	0	0	0	1	1	0	0	0	0	0	1	1
17277	Wed Nov 18 15:59:48 2009	69	11	5	117.50	Schuldig	1	0	1	0	0	0	0	0	0	1	0	1
17277	Wed Nov 18 15:59:53 2009	69	12	5	117.49	Gespannen	1	0	1	0	0	0	0	0	0	1	0	1
17277	Wed Nov 18 15:59:57 2009	69	13	5	117.50	Vijandig	1	0	1	0	0	0	0	0	0	1	0	1
17277	Wed Nov 18 16:00:02 2009	69	14	5	117.49	Bedroefd	1	0	1	0	0	0	0	0	0	1	0	1
17277	Wed Nov 18 16:00:06 2009	69	15	5	117.49	Maandag	0	0	0	0	0	0	1	0	1	1	0	1
17277	Wed Nov 18 16:00:56 2009	71	1	4	117.50	Vijandig	1	0	1	0	0	0	0	0	0	1	0	1
17277	Wed Nov 18 16:01:01 2009	71	2	4	117.49	Gespannen	1	0	1	0	0	0	0	0	0	1	0	1
17277	Wed Nov 18 16:01:05 2009	71	3	4	117.49	Woensdag	0	0	0	0	0	0	1	1	0	0	1	3
17277	Wed Nov 18 16:01:10 2009	71	4	4	117.50	Schuldig	1	0	1	0	0	0	0	0	0	1	0	1
17277	Wed Nov 18 16:01:14 2009	71	5	4	117.50	Spierpijn	0	0	0	1	1	0	0	0	0	0	1	1
17277	Wed Nov 18 16:01:19 2009	71	6	4	117.49	Maandag	0	0	0	0	0	0	1	0	1	1	0	1
17277	Wed Nov 18 16:01:23 2009	71	7	4	117.49	Bedroefd	1	0	1	0	0	0	0	0	0	1	0	1
17277	Wed Nov 18 16:01:28 2009	71	8	4	117.49	Maandag	0	0	0	0	0	0	1	1	0	0	1	1
17277	Wed Nov 18 16:01:32 2009	71	9	4	117.48	Snelle hartslag	0	0	0	1	1	0	0	0	0	0	1	1
17277	Wed Nov 18 16:01:37 2009	71	10	4	117.50	Angstig	1	0	1	0	0	0	0	0	0	1	0	1
17277	Wed Nov 18 16:01:41 2009	71	11	4	117.48	Misselijkheid	0	0	0	1	1	0	0	0	0	0	1	1
17277	Wed Nov 18 16:01:46 2009	71	12	4	117.49	Woensdag	0	0	0	0	0	0	1	0	1	1	0	3
17277	Wed Nov 18 16:01:51 2009	71	13	4	117.48	Duizeligheid	0	0	0	1	1	0	0	0	0	0	1	1
17277	Wed Nov 18 16:01:55 2009	71	14	4	117.49	Donderdag	0	0	0	0	0	0	1	0	1	1	0	4
17277	Wed Nov 18 16:02:00 2009	71	15	4	117.41	Onvoldoende diep kunnen doorademen	0	0	0	1	1	0	0	0	0	0	1	1
17277	Wed Nov 18 16:02:50 2009	73	1	4	117.50	Angstig	1	0	1	0	0	0	0	0	0	1	0	2
17277	Wed Nov 18 16:02:54 2009	73	2	5	117.48	Misselijkheid	0	0	0	1	1	0	0	0	0	0	1	1
17277	Wed Nov 18 16:02:59 2009	73	3	4	117.48	Duizeligheid	0	0	0	1	1	0	0	0	0	0	1	1
17277	Wed Nov 18 16:03:03 2009	73	4	5	117.48	Snelle hartslag	0	0	0	1	1	0	0	0	0	0	1	1
17277	Wed Nov 18 16:03:08 2009	73	5	5	117.49	Woensdag	0	0	0	0	0	0	1	0	1	1	0	3
17277	Wed Nov 18 16:03:12 2009	73	6	5	117.49	Donderdag	0	0	0	0	0	0	1	0	1	1	0	4
17277	Wed Nov 18 16:03:17 2009	73	7	5	117.41	Onvoldoende diep kunnen doorademen	0	0	0	1	1	0	0	0	0	0	1	1
17277	Wed Nov 18 16:03:21 2009	73	8	5	117.49	Woensdag	0	0	0	0	0	0	1	1	0	0	1	3
17277	Wed Nov 18 16:03:26 2009	73	9	5	117.50	Vijandig	1	0	1	0	0	0	0	0	0	1	0	2
17277	Wed Nov 18 16:03:30 2009	73	10	5	117.49	Maandag	0	0	0	0	0	0	1	0	1	1	0	1
17277	Wed Nov 18 16:03:35 2009	73	11	5	117.49	Gespannen	1	0	1	0	0	0	0	0	0	1	0	3
17277	Wed Nov 18 16:03:40 2009	73	12	5	117.50	Spierpijn	0	0	0	1	1	0	0	0	0	0	1	1
17277	Wed Nov 18 16:03:44 2009	73	13	5	117.49	Maandag	0	0	0	0	0	0	1	1	0	0	1	1
17277	Wed Nov 18 16:03:49 2009	73	14	5	117.49	Bedroefd	1	0	1	0	0	0	0	0	0	1	0	1
17277	Wed Nov 18 16:03:53 2009	73	15	5	117.50	Schuldig	1	0	1	0	0	0	0	0	0	1	0	1
