# Supplementary material for: Unraveling the Relationship between Trait Negative Affectivity and Habitual Symptom Reporting
Source: PLoS One. 2015 Jan 20;10(1):e0115748. doi: 10.1371/journal.pone.0115748 (PMC4300148; doi:10.1371/journal.pone.0115748)
Supplement: S1 File — Data S1, Contains the raw data of the high NA-high HSR participants. Data S2, Contains the raw data of the high NA-low HSR participants. Data S3, Contains the raw data of the low NA-low HSR participants. (ZIP) [file pone.0115748.s001.zip › Data S2/CaV_2_C_EXP1_131131_results.xls]

## Sheet: CaV_2_C_EXP1_131131_results
version	timestamp	block number	trial number	lost msec	free VRAM	trial contents	vraagA	vraagA_2	vraagA_1	vraagB	vraagB_2	vraagB_1	vraagC	vraagC_2	vraagC_1	deel1	deel2	value
17277	Tue May 19 13:53:17 2009	3	1	4	117.49	Bedroefd	1	0	1	0	0	0	0	0	0	1	0	1
17277	Tue May 19 13:53:22 2009	3	2	4	117.48	Misselijkheid	0	0	0	1	1	0	0	0	0	0	1	1
17277	Tue May 19 13:53:27 2009	3	3	2	117.41	Onvoldoende diep kunnen doorademen	0	0	0	1	1	0	0	0	0	0	1	1
17277	Tue May 19 13:53:31 2009	3	4	4	117.48	Snelle hartslag	0	0	0	1	1	0	0	0	0	0	1	1
17277	Tue May 19 13:53:36 2009	3	5	5	117.50	Dinsdag	0	0	0	0	0	0	1	1	0	0	1	2
17277	Tue May 19 13:53:40 2009	3	6	5	117.50	Spierpijn	0	0	0	1	1	0	0	0	0	0	1	1
17277	Tue May 19 13:53:45 2009	3	7	4	117.48	Duizeligheid	0	0	0	1	1	0	0	0	0	0	1	1
17277	Tue May 19 13:53:49 2009	3	8	4	117.49	Maandag	0	0	0	0	0	0	1	1	0	0	1	1
17277	Tue May 19 13:53:54 2009	3	9	5	117.49	Donderdag	0	0	0	0	0	0	1	1	0	0	1	4
17277	Tue May 19 13:53:58 2009	3	10	5	117.50	Angstig	1	0	1	0	0	0	0	0	0	1	0	1
17277	Tue May 19 13:54:03 2009	3	11	4	117.50	Schuldig	1	0	1	0	0	0	0	0	0	1	0	1
17277	Tue May 19 13:54:07 2009	3	12	4	117.50	Vrijdag	0	0	0	0	0	0	1	0	1	1	0	5
17277	Tue May 19 13:54:12 2009	3	13	4	117.49	Gespannen	1	0	1	0	0	0	0	0	0	1	0	1
17277	Tue May 19 13:54:16 2009	3	14	5	117.50	Vijandig	1	0	1	0	0	0	0	0	0	1	0	1
17277	Tue May 19 13:54:21 2009	3	15	4	117.49	Woensdag	0	0	0	0	0	0	1	0	1	1	0	3
17277	Tue May 19 13:55:11 2009	5	1	5	117.49	Gespannen	1	0	1	0	0	0	0	0	0	1	0	2
17277	Tue May 19 13:55:15 2009	5	2	4	117.49	Woensdag	0	0	0	0	0	0	1	0	1	1	0	3
17277	Tue May 19 13:55:20 2009	5	3	4	117.50	Dinsdag	0	0	0	0	0	0	1	1	0	0	1	2
17277	Tue May 19 13:55:25 2009	5	4	5	117.50	Spierpijn	0	0	0	1	1	0	0	0	0	0	1	1
17277	Tue May 19 13:55:29 2009	5	5	4	117.48	Misselijkheid	0	0	0	1	1	0	0	0	0	0	1	1
17277	Tue May 19 13:55:34 2009	5	6	4	117.48	Duizeligheid	0	0	0	1	1	0	0	0	0	0	1	1
17277	Tue May 19 13:55:38 2009	5	7	5	117.50	Vrijdag	0	0	0	0	0	0	1	0	1	1	0	5
17277	Tue May 19 13:55:43 2009	5	8	5	117.49	Maandag	0	0	0	0	0	0	1	1	0	0	1	1
17277	Tue May 19 13:55:47 2009	5	9	4	117.48	Snelle hartslag	0	0	0	1	1	0	0	0	0	0	1	1
17277	Tue May 19 13:55:52 2009	5	10	4	117.50	Angstig	1	0	1	0	0	0	0	0	0	1	0	2
17277	Tue May 19 13:55:56 2009	5	11	5	117.49	Donderdag	0	0	0	0	0	0	1	1	0	0	1	4
17277	Tue May 19 13:56:01 2009	5	12	5	117.50	Schuldig	1	0	1	0	0	0	0	0	0	1	0	1
17277	Tue May 19 13:56:05 2009	5	13	4	117.49	Bedroefd	1	0	1	0	0	0	0	0	0	1	0	3
17277	Tue May 19 13:56:10 2009	5	14	4	117.50	Vijandig	1	0	1	0	0	0	0	0	0	1	0	4
17277	Tue May 19 13:56:14 2009	5	15	2	117.41	Onvoldoende diep kunnen doorademen	0	0	0	1	1	0	0	0	0	0	1	1
17277	Tue May 19 13:57:04 2009	7	1	4	117.49	Gespannen	1	0	1	0	0	0	0	0	0	1	0	3
17277	Tue May 19 13:57:09 2009	7	2	4	117.41	Onvoldoende diep kunnen doorademen	0	0	0	1	1	0	0	0	0	0	1	1
17277	Tue May 19 13:57:14 2009	7	3	4	117.48	Misselijkheid	0	0	0	1	1	0	0	0	0	0	1	1
17277	Tue May 19 13:57:18 2009	7	4	5	117.49	Maandag	0	0	0	0	0	0	1	1	0	0	1	1
17277	Tue May 19 13:57:23 2009	7	5	4	117.48	Duizeligheid	0	0	0	1	1	0	0	0	0	0	1	1
17277	Tue May 19 13:57:27 2009	7	6	4	117.50	Spierpijn	0	0	0	1	1	0	0	0	0	0	1	1
17277	Tue May 19 13:57:32 2009	7	7	4	117.48	Snelle hartslag	0	0	0	1	1	0	0	0	0	0	1	3
17277	Tue May 19 13:57:36 2009	7	8	5	117.50	Dinsdag	0	0	0	0	0	0	1	1	0	0	1	2
17277	Tue May 19 13:57:41 2009	7	9	5	117.50	Vrijdag	0	0	0	0	0	0	1	0	1	1	0	5
17277	Tue May 19 13:57:45 2009	7	10	4	117.49	Bedroefd	1	0	1	0	0	0	0	0	0	1	0	5
17277	Tue May 19 13:57:50 2009	7	11	4	117.50	Vijandig	1	0	1	0	0	0	0	0	0	1	0	5
17277	Tue May 19 13:57:54 2009	7	12	5	117.50	Angstig	1	0	1	0	0	0	0	0	0	1	0	4
17277	Tue May 19 13:57:59 2009	7	13	4	117.49	Woensdag	0	0	0	0	0	0	1	0	1	1	0	3
17277	Tue May 19 13:58:03 2009	7	14	5	117.49	Donderdag	0	0	0	0	0	0	1	1	0	0	1	4
17277	Tue May 19 13:58:08 2009	7	15	5	117.50	Schuldig	1	0	1	0	0	0	0	0	0	1	0	2
17277	Tue May 19 13:58:58 2009	9	1	4	117.48	Zenuwachtig	1	1	0	0	0	0	0	0	0	0	1	2
17277	Tue May 19 13:59:02 2009	9	2	4	117.49	Donderdag	0	0	0	0	0	0	1	0	1	1	0	4
17277	Tue May 19 13:59:07 2009	9	3	5	117.49	Hoofdpijn	0	0	0	1	0	1	0	0	0	1	0	1
17277	Tue May 19 13:59:12 2009	9	4	5	117.48	Vlug geïrriteerd	1	1	0	0	0	0	0	0	0	0	1	3
17277	Tue May 19 13:59:16 2009	9	5	4	117.46	Bonzen van het hart	0	0	0	1	0	1	0	0	0	1	0	1
17277	Tue May 19 13:59:21 2009	9	6	4	117.50	Bang	1	1	0	0	0	0	0	0	0	0	1	2
17277	Tue May 19 13:59:25 2009	9	7	5	117.49	Woensdag	0	0	0	0	0	0	1	1	0	0	1	3
17277	Tue May 19 13:59:30 2009	9	8	7	117.49	Maandag	0	0	0	0	0	0	1	0	1	1	0	1
17277	Tue May 19 13:59:34 2009	9	9	4	117.43	Benauwd gevoel in en om de borst	0	0	0	1	0	1	0	0	0	1	0	1
17277	Tue May 19 13:59:39 2009	9	10	4	117.46	Buik- of maagkrampen	0	0	0	1	0	1	0	0	0	1	0	1
17277	Tue May 19 13:59:43 2009	9	11	5	117.50	Vrijdag	0	0	0	0	0	0	1	1	0	0	1	5
17277	Tue May 19 13:59:48 2009	9	12	5	117.48	Vermoeidheid	0	0	0	1	0	1	0	0	0	1	0	2
17277	Tue May 19 13:59:52 2009	9	13	4	117.48	Teneergeslagen	1	1	0	0	0	0	0	0	0	0	1	3
17277	Tue May 19 13:59:57 2009	9	14	5	117.50	Dinsdag	0	0	0	0	0	0	1	0	1	1	0	2
17277	Tue May 19 14:00:01 2009	9	15	5	117.48	Beschaamd	1	1	0	0	0	0	0	0	0	0	1	1
17277	Tue May 19 14:00:51 2009	11	1	4	117.50	Dinsdag	0	0	0	0	0	0	1	0	1	1	0	2
17277	Tue May 19 14:00:56 2009	11	2	5	117.49	Woensdag	0	0	0	0	0	0	1	1	0	0	1	3
17277	Tue May 19 14:01:01 2009	11	3	5	117.48	Teneergeslagen	1	1	0	0	0	0	0	0	0	0	1	1
17277	Tue May 19 14:01:05 2009	11	4	4	117.49	Maandag	0	0	0	0	0	0	1	0	1	1	0	1
17277	Tue May 19 14:01:10 2009	11	5	4	117.43	Benauwd gevoel in en om de borst	0	0	0	1	0	1	0	0	0	1	0	2
17277	Tue May 19 14:01:14 2009	11	6	4	117.48	Vlug geïrriteerd	1	1	0	0	0	0	0	0	0	0	1	1
17277	Tue May 19 14:01:19 2009	11	7	5	117.46	Buik- of maagkrampen	0	0	0	1	0	1	0	0	0	1	0	1
17277	Tue May 19 14:01:23 2009	11	8	4	117.49	Donderdag	0	0	0	0	0	0	1	0	1	1	0	4
17277	Tue May 19 14:01:28 2009	11	9	4	117.48	Zenuwachtig	1	1	0	0	0	0	0	0	0	0	1	1
17277	Tue May 19 14:01:32 2009	11	10	5	117.50	Vrijdag	0	0	0	0	0	0	1	1	0	0	1	5
17277	Tue May 19 14:01:37 2009	11	11	5	117.49	Hoofdpijn	0	0	0	1	0	1	0	0	0	1	0	1
17277	Tue May 19 14:01:41 2009	11	12	4	117.48	Vermoeidheid	0	0	0	1	0	1	0	0	0	1	0	2
17277	Tue May 19 14:01:46 2009	11	13	4	117.50	Bang	1	1	0	0	0	0	0	0	0	0	1	1
17277	Tue May 19 14:01:50 2009	11	14	4	117.46	Bonzen van het hart	0	0	0	1	0	1	0	0	0	1	0	1
17277	Tue May 19 14:01:55 2009	11	15	5	117.48	Beschaamd	1	1	0	0	0	0	0	0	0	0	1	1
17277	Tue May 19 14:02:45 2009	13	1	4	117.50	Bang	1	1	0	0	0	0	0	0	0	0	1	1
17277	Tue May 19 14:02:49 2009	13	2	7	117.46	Bonzen van het hart	0	0	0	1	0	1	0	0	0	1	0	2
17277	Tue May 19 14:02:54 2009	13	3	4	117.49	Donderdag	0	0	0	0	0	0	1	0	1	1	0	4
17277	Tue May 19 14:02:59 2009	13	4	4	117.48	Zenuwachtig	1	1	0	0	0	0	0	0	0	0	1	1
17277	Tue May 19 14:03:03 2009	13	5	5	117.48	Beschaamd	1	1	0	0	0	0	0	0	0	0	1	1
17277	Tue May 19 14:03:08 2009	13	6	5	117.49	Maandag	0	0	0	0	0	0	1	0	1	1	0	1
17277	Tue May 19 14:03:12 2009	13	7	4	117.49	Hoofdpijn	0	0	0	1	0	1	0	0	0	1	0	1
17277	Tue May 19 14:03:17 2009	13	8	4	117.46	Buik- of maagkrampen	0	0	0	1	0	1	0	0	0	1	0	1
17277	Tue May 19 14:03:21 2009	13	9	5	117.43	Benauwd gevoel in en om de borst	0	0	0	1	0	1	0	0	0	1	0	1
17277	Tue May 19 14:03:26 2009	13	10	5	117.48	Vlug geïrriteerd	1	1	0	0	0	0	0	0	0	0	1	1
17277	Tue May 19 14:03:30 2009	13	11	4	117.48	Vermoeidheid	0	0	0	1	0	1	0	0	0	1	0	1
17277	Tue May 19 14:03:35 2009	13	12	4	117.48	Teneergeslagen	1	1	0	0	0	0	0	0	0	0	1	1
17277	Tue May 19 14:03:39 2009	13	13	5	117.50	Dinsdag	0	0	0	0	0	0	1	0	1	1	0	2
17277	Tue May 19 14:03:44 2009	13	14	4	117.50	Vrijdag	0	0	0	0	0	0	1	1	0	0	1	5
17277	Tue May 19 14:03:48 2009	13	15	4	117.49	Woensdag	0	0	0	0	0	0	1	1	0	0	1	3
17277	Tue May 19 14:07:03 2009	15	1	4	117.49	Gespannen	1	0	1	0	0	0	0	0	0	1	0	1
17277	Tue May 19 14:07:07 2009	15	2	5	117.43	Benauwd gevoel in en om de borst	0	0	0	1	0	1	0	0	0	1	0	2
17277	Tue May 19 14:07:12 2009	15	3	4	117.49	Hoofdpijn	0	0	0	1	0	1	0	0	0	1	0	1
17277	Tue May 19 14:07:16 2009	15	4	4	117.46	Bonzen van het hart	0	0	0	1	0	1	0	0	0	1	0	1
17277	Tue May 19 14:07:21 2009	15	5	5	117.50	Dinsdag	0	0	0	0	0	0	1	0	1	1	0	2
17277	Tue May 19 14:07:25 2009	15	6	4	117.46	Buik- of maagkrampen	0	0	0	1	0	1	0	0	0	1	0	1
17277	Tue May 19 14:07:30 2009	15	7	5	117.49	Donderdag	0	0	0	0	0	0	1	1	0	0	1	4
17277	Tue May 19 14:07:34 2009	15	8	5	117.49	Maandag	0	0	0	0	0	0	1	0	1	1	0	1
17277	Tue May 19 14:07:39 2009	15	9	5	117.50	Vrijdag	0	0	0	0	0	0	1	0	1	1	0	5
17277	Tue May 19 14:07:43 2009	15	10	4	117.49	Bedroefd	1	0	1	0	0	0	0	0	0	1	0	1
17277	Tue May 19 14:07:48 2009	15	11	4	117.50	Vijandig	1	0	1	0	0	0	0	0	0	1	0	1
17277	Tue May 19 14:07:53 2009	15	12	5	117.49	Donderdag	0	0	0	0	0	0	1	0	1	1	0	4
17277	Tue May 19 14:07:57 2009	15	13	5	117.50	Angstig	1	0	1	0	0	0	0	0	0	1	0	1
17277	Tue May 19 14:08:02 2009	15	14	4	117.48	Vermoeidheid	0	0	0	1	0	1	0	0	0	1	0	1
17277	Tue May 19 14:08:06 2009	15	15	4	117.50	Schuldig	1	0	1	0	0	0	0	0	0	1	0	1
17277	Tue May 19 14:08:56 2009	17	1	5	117.49	Donderdag	0	0	0	0	0	0	1	0	1	1	0	4
17277	Tue May 19 14:09:01 2009	17	2	4	117.48	Vermoeidheid	0	0	0	1	0	1	0	0	0	1	0	1
17277	Tue May 19 14:09:05 2009	17	3	5	117.50	Vrijdag	0	0	0	0	0	0	1	0	1	1	0	5
17277	Tue May 19 14:09:10 2009	17	4	5	117.49	Donderdag	0	0	0	0	0	0	1	1	0	0	1	4
17277	Tue May 19 14:09:14 2009	17	5	5	117.50	Vijandig	1	0	1	0	0	0	0	0	0	1	0	1
17277	Tue May 19 14:09:19 2009	17	6	4	117.50	Schuldig	1	0	1	0	0	0	0	0	0	1	0	2
17277	Tue May 19 14:09:23 2009	17	7	4	117.43	Benauwd gevoel in en om de borst	0	0	0	1	0	1	0	0	0	1	0	2
17277	Tue May 19 14:09:28 2009	17	8	5	117.46	Bonzen van het hart	0	0	0	1	0	1	0	0	0	1	0	3
17277	Tue May 19 14:09:32 2009	17	9	5	117.49	Hoofdpijn	0	0	0	1	0	1	0	0	0	1	0	1
17277	Tue May 19 14:09:37 2009	17	10	4	117.46	Buik- of maagkrampen	0	0	0	1	0	1	0	0	0	1	0	1
17277	Tue May 19 14:09:41 2009	17	11	4	117.49	Gespannen	1	0	1	0	0	0	0	0	0	1	0	3
17277	Tue May 19 14:09:46 2009	17	12	5	117.50	Angstig	1	0	1	0	0	0	0	0	0	1	0	4
17277	Tue May 19 14:09:51 2009	17	13	6	117.50	Dinsdag	0	0	0	0	0	0	1	0	1	1	0	2
17277	Tue May 19 14:09:55 2009	17	14	4	117.49	Bedroefd	1	0	1	0	0	0	0	0	0	1	0	4
17277	Tue May 19 14:10:00 2009	17	15	4	117.49	Maandag	0	0	0	0	0	0	1	0	1	1	0	1
17277	Tue May 19 14:10:50 2009	19	1	4	117.50	Schuldig	1	0	1	0	0	0	0	0	0	1	0	1
17277	Tue May 19 14:10:54 2009	19	2	5	117.49	Donderdag	0	0	0	0	0	0	1	0	1	1	0	4
17277	Tue May 19 14:10:59 2009	19	3	4	117.50	Vijandig	1	0	1	0	0	0	0	0	0	1	0	1
17277	Tue May 19 14:11:03 2009	19	4	5	117.50	Dinsdag	0	0	0	0	0	0	1	0	1	1	0	2
17277	Tue May 19 14:11:08 2009	19	5	4	117.46	Bonzen van het hart	0	0	0	1	0	1	0	0	0	1	0	1
17277	Tue May 19 14:11:12 2009	19	6	7	117.43	Benauwd gevoel in en om de borst	0	0	0	1	0	1	0	0	0	1	0	1
17277	Tue May 19 14:11:17 2009	19	7	4	117.49	Donderdag	0	0	0	0	0	0	1	1	0	0	1	4
17277	Tue May 19 14:11:21 2009	19	8	4	117.49	Gespannen	1	0	1	0	0	0	0	0	0	1	0	1
17277	Tue May 19 14:11:26 2009	19	9	5	117.50	Vrijdag	0	0	0	0	0	0	1	0	1	1	0	5
17277	Tue May 19 14:11:30 2009	19	10	5	117.49	Hoofdpijn	0	0	0	1	0	1	0	0	0	1	0	1
17277	Tue May 19 14:11:35 2009	19	11	4	117.49	Bedroefd	1	0	1	0	0	0	0	0	0	1	0	1
17277	Tue May 19 14:11:39 2009	19	12	5	117.49	Maandag	0	0	0	0	0	0	1	0	1	1	0	1
17277	Tue May 19 14:11:44 2009	19	13	5	117.48	Vermoeidheid	0	0	0	1	0	1	0	0	0	1	0	1
17277	Tue May 19 14:11:49 2009	19	14	4	117.46	Buik- of maagkrampen	0	0	0	1	0	1	0	0	0	1	0	1
17277	Tue May 19 14:11:53 2009	19	15	4	117.50	Angstig	1	0	1	0	0	0	0	0	0	1	0	1
17277	Tue May 19 14:12:43 2009	21	1	4	117.49	Maandag	0	0	0	0	0	0	1	1	0	0	1	1
17277	Tue May 19 14:12:48 2009	21	2	5	117.48	Beschaamd	1	1	0	0	0	0	0	0	0	0	1	1
17277	Tue May 19 14:12:52 2009	21	3	4	117.49	Woensdag	0	0	0	0	0	0	1	0	1	1	0	3
17277	Tue May 19 14:12:57 2009	21	4	5	117.48	Vlug geïrriteerd	1	1	0	0	0	0	0	0	0	0	1	2
17277	Tue May 19 14:13:01 2009	21	5	4	117.48	Snelle hartslag	0	0	0	1	1	0	0	0	0	0	1	3
17277	Tue May 19 14:13:06 2009	21	6	5	117.50	Dinsdag	0	0	0	0	0	0	1	1	0	0	1	2
17277	Tue May 19 14:13:10 2009	21	7	4	117.50	Vrijdag	0	0	0	0	0	0	1	1	0	0	1	5
17277	Tue May 19 14:13:15 2009	21	8	4	117.50	Spierpijn	0	0	0	1	1	0	0	0	0	0	1	1
17277	Tue May 19 14:13:19 2009	21	9	5	117.41	Onvoldoende diep kunnen doorademen	0	0	0	1	1	0	0	0	0	0	1	3
17277	Tue May 19 14:13:24 2009	21	10	5	117.50	Bang	1	1	0	0	0	0	0	0	0	0	1	3
17277	Tue May 19 14:13:28 2009	21	11	4	117.48	Misselijkheid	0	0	0	1	1	0	0	0	0	0	1	1
17277	Tue May 19 14:13:33 2009	21	12	4	117.48	Zenuwachtig	1	1	0	0	0	0	0	0	0	0	1	4
17277	Tue May 19 14:13:37 2009	21	13	5	117.49	Woensdag	0	0	0	0	0	0	1	1	0	0	1	3
17277	Tue May 19 14:13:42 2009	21	14	5	117.48	Teneergeslagen	1	1	0	0	0	0	0	0	0	0	1	1
17277	Tue May 19 14:13:46 2009	21	15	4	117.48	Duizeligheid	0	0	0	1	1	0	0	0	0	0	1	1
17277	Tue May 19 14:14:37 2009	23	1	4	117.50	Dinsdag	0	0	0	0	0	0	1	1	0	0	1	2
17277	Tue May 19 14:14:41 2009	23	2	4	117.41	Onvoldoende diep kunnen doorademen	0	0	0	1	1	0	0	0	0	0	1	3
17277	Tue May 19 14:14:46 2009	23	3	5	117.50	Vrijdag	0	0	0	0	0	0	1	1	0	0	1	5
17277	Tue May 19 14:14:50 2009	23	4	4	117.48	Snelle hartslag	0	0	0	1	1	0	0	0	0	0	1	3
17277	Tue May 19 14:14:55 2009	23	5	4	117.50	Bang	1	1	0	0	0	0	0	0	0	0	1	3
17277	Tue May 19 14:14:59 2009	23	6	4	117.48	Beschaamd	1	1	0	0	0	0	0	0	0	0	1	2
17277	Tue May 19 14:15:04 2009	23	7	5	117.48	Misselijkheid	0	0	0	1	1	0	0	0	0	0	1	1
17277	Tue May 19 14:15:08 2009	23	8	4	117.49	Maandag	0	0	0	0	0	0	1	1	0	0	1	1
17277	Tue May 19 14:15:13 2009	23	9	4	117.48	Vlug geïrriteerd	1	1	0	0	0	0	0	0	0	0	1	2
17277	Tue May 19 14:15:17 2009	23	10	5	117.48	Duizeligheid	0	0	0	1	1	0	0	0	0	0	1	1
17277	Tue May 19 14:15:22 2009	23	11	5	117.48	Teneergeslagen	1	1	0	0	0	0	0	0	0	0	1	4
17277	Tue May 19 14:15:26 2009	23	12	4	117.50	Spierpijn	0	0	0	1	1	0	0	0	0	0	1	1
17277	Tue May 19 14:15:31 2009	23	13	4	117.48	Zenuwachtig	1	1	0	0	0	0	0	0	0	0	1	3
17277	Tue May 19 14:15:35 2009	23	14	5	117.49	Woensdag	0	0	0	0	0	0	1	1	0	0	1	3
17277	Tue May 19 14:15:40 2009	23	15	5	117.49	Woensdag	0	0	0	0	0	0	1	0	1	1	0	3
17277	Tue May 19 14:16:30 2009	25	1	5	117.50	Dinsdag	0	0	0	0	0	0	1	1	0	0	1	2
17277	Tue May 19 14:16:35 2009	25	2	4	117.48	Beschaamd	1	1	0	0	0	0	0	0	0	0	1	1
17277	Tue May 19 14:16:39 2009	25	3	4	117.48	Misselijkheid	0	0	0	1	1	0	0	0	0	0	1	1
17277	Tue May 19 14:16:44 2009	25	4	5	117.48	Snelle hartslag	0	0	0	1	1	0	0	0	0	0	1	2
17277	Tue May 19 14:16:48 2009	25	5	5	117.48	Teneergeslagen	1	1	0	0	0	0	0	0	0	0	1	1
17277	Tue May 19 14:16:53 2009	25	6	4	117.50	Spierpijn	0	0	0	1	1	0	0	0	0	0	1	1
17277	Tue May 19 14:16:57 2009	25	7	4	117.49	Maandag	0	0	0	0	0	0	1	1	0	0	1	1
17277	Tue May 19 14:17:02 2009	25	8	5	117.50	Bang	1	1	0	0	0	0	0	0	0	0	1	1
17277	Tue May 19 14:17:06 2009	25	9	5	117.49	Woensdag	0	0	0	0	0	0	1	0	1	1	0	3
17277	Tue May 19 14:17:11 2009	25	10	4	117.41	Onvoldoende diep kunnen doorademen	0	0	0	1	1	0	0	0	0	0	1	1
17277	Tue May 19 14:17:15 2009	25	11	4	117.48	Vlug geïrriteerd	1	1	0	0	0	0	0	0	0	0	1	1
17277	Tue May 19 14:17:20 2009	25	12	4	117.48	Zenuwachtig	1	1	0	0	0	0	0	0	0	0	1	1
17277	Tue May 19 14:17:24 2009	25	13	5	117.50	Vrijdag	0	0	0	0	0	0	1	1	0	0	1	5
17277	Tue May 19 14:17:29 2009	25	14	4	117.48	Duizeligheid	0	0	0	1	1	0	0	0	0	0	1	1
17277	Tue May 19 14:17:33 2009	25	15	4	117.49	Woensdag	0	0	0	0	0	0	1	1	0	0	1	3
17277	Tue May 19 14:20:46 2009	27	1	4	117.48	Misselijkheid	0	0	0	1	1	0	0	0	0	0	1	1
17277	Tue May 19 14:20:51 2009	27	2	4	117.49	Bedroefd	1	0	1	0	0	0	0	0	0	1	0	2
17277	Tue May 19 14:20:55 2009	27	3	5	117.49	Maandag	0	0	0	0	0	0	1	1	0	0	1	1
17277	Tue May 19 14:21:00 2009	27	4	5	117.50	Dinsdag	0	0	0	0	0	0	1	0	1	1	0	2
17277	Tue May 19 14:21:04 2009	27	5	4	117.50	Angstig	1	0	1	0	0	0	0	0	0	1	0	1
17277	Tue May 19 14:21:09 2009	27	6	4	117.41	Onvoldoende diep kunnen doorademen	0	0	0	1	1	0	0	0	0	0	1	1
17277	Tue May 19 14:21:13 2009	27	7	5	117.49	Donderdag	0	0	0	0	0	0	1	1	0	0	1	4
17277	Tue May 19 14:21:18 2009	27	8	5	117.50	Schuldig	1	0	1	0	0	0	0	0	0	1	0	2
17277	Tue May 19 14:21:22 2009	27	9	4	117.50	Vijandig	1	0	1	0	0	0	0	0	0	1	0	3
17277	Tue May 19 14:21:27 2009	27	10	4	117.48	Snelle hartslag	0	0	0	1	1	0	0	0	0	0	1	2
17277	Tue May 19 14:21:31 2009	27	11	5	117.48	Duizeligheid	0	0	0	1	1	0	0	0	0	0	1	1
17277	Tue May 19 14:21:36 2009	27	12	5	117.49	Donderdag	0	0	0	0	0	0	1	0	1	1	0	4
17277	Tue May 19 14:21:40 2009	27	13	4	117.50	Spierpijn	0	0	0	1	1	0	0	0	0	0	1	1
17277	Tue May 19 14:21:45 2009	27	14	5	117.49	Gespannen	1	0	1	0	0	0	0	0	0	1	0	2
17277	Tue May 19 14:21:49 2009	27	15	5	117.50	Dinsdag	0	0	0	0	0	0	1	1	0	0	1	2
17277	Tue May 19 14:22:39 2009	29	1	4	117.50	Vijandig	1	0	1	0	0	0	0	0	0	1	0	1
17277	Tue May 19 14:22:44 2009	29	2	4	117.49	Gespannen	1	0	1	0	0	0	0	0	0	1	0	1
17277	Tue May 19 14:22:49 2009	29	3	5	117.49	Maandag	0	0	0	0	0	0	1	1	0	0	1	1
17277	Tue May 19 14:22:53 2009	29	4	5	117.49	Bedroefd	1	0	1	0	0	0	0	0	0	1	0	1
17277	Tue May 19 14:22:58 2009	29	5	5	117.50	Spierpijn	0	0	0	1	1	0	0	0	0	0	1	1
17277	Tue May 19 14:23:02 2009	29	6	4	117.49	Donderdag	0	0	0	0	0	0	1	0	1	1	0	4
17277	Tue May 19 14:23:07 2009	29	7	5	117.50	Dinsdag	0	0	0	0	0	0	1	1	0	0	1	2
17277	Tue May 19 14:23:11 2009	29	8	5	117.50	Angstig	1	0	1	0	0	0	0	0	0	1	0	1
17277	Tue May 19 14:23:16 2009	29	9	5	117.50	Dinsdag	0	0	0	0	0	0	1	0	1	1	0	2
17277	Tue May 19 14:23:20 2009	29	10	4	117.48	Misselijkheid	0	0	0	1	1	0	0	0	0	0	1	1
17277	Tue May 19 14:23:25 2009	29	11	4	117.48	Snelle hartslag	0	0	0	1	1	0	0	0	0	0	1	1
17277	Tue May 19 14:23:29 2009	29	12	5	117.48	Duizeligheid	0	0	0	1	1	0	0	0	0	0	1	1
17277	Tue May 19 14:23:34 2009	29	13	5	117.41	Onvoldoende diep kunnen doorademen	0	0	0	1	1	0	0	0	0	0	1	1
17277	Tue May 19 14:23:38 2009	29	14	4	117.50	Schuldig	1	0	1	0	0	0	0	0	0	1	0	1
17277	Tue May 19 14:23:43 2009	29	15	5	117.49	Donderdag	0	0	0	0	0	0	1	1	0	0	1	4
17277	Tue May 19 14:24:33 2009	31	1	5	117.50	Schuldig	1	0	1	0	0	0	0	0	0	1	0	1
17277	Tue May 19 14:24:38 2009	31	2	4	117.49	Bedroefd	1	0	1	0	0	0	0	0	0	1	0	5
17277	Tue May 19 14:24:42 2009	31	3	4	117.49	Gespannen	1	0	1	0	0	0	0	0	0	1	0	4
17277	Tue May 19 14:24:47 2009	31	4	5	117.50	Spierpijn	0	0	0	1	1	0	0	0	0	0	1	1
17277	Tue May 19 14:24:51 2009	31	5	4	117.50	Vijandig	1	0	1	0	0	0	0	0	0	1	0	1
17277	Tue May 19 14:24:56 2009	31	6	4	117.50	Angstig	1	0	1	0	0	0	0	0	0	1	0	3
17277	Tue May 19 14:25:00 2009	31	7	5	117.49	Donderdag	0	0	0	0	0	0	1	1	0	0	1	4
17277	Tue May 19 14:25:05 2009	31	8	5	117.48	Misselijkheid	0	0	0	1	1	0	0	0	0	0	1	1
17277	Tue May 19 14:25:09 2009	31	9	4	117.49	Donderdag	0	0	0	0	0	0	1	0	1	1	0	4
17277	Tue May 19 14:25:14 2009	31	10	4	117.49	Maandag	0	0	0	0	0	0	1	1	0	0	1	1
17277	Tue May 19 14:25:18 2009	31	11	4	117.41	Onvoldoende diep kunnen doorademen	0	0	0	1	1	0	0	0	0	0	1	1
17277	Tue May 19 14:25:23 2009	31	12	5	117.48	Snelle hartslag	0	0	0	1	1	0	0	0	0	0	1	3
17277	Tue May 19 14:25:27 2009	31	13	4	117.48	Duizeligheid	0	0	0	1	1	0	0	0	0	0	1	1
17277	Tue May 19 14:25:32 2009	31	14	4	117.50	Dinsdag	0	0	0	0	0	0	1	1	0	0	1	2
17277	Tue May 19 14:25:36 2009	31	15	5	117.50	Dinsdag	0	0	0	0	0	0	1	0	1	1	0	2
17277	Tue May 19 14:26:26 2009	33	1	4	117.50	Bang	1	1	0	0	0	0	0	0	0	0	1	2
17277	Tue May 19 14:26:31 2009	33	2	5	117.49	Woensdag	0	0	0	0	0	0	1	1	0	0	1	3
17277	Tue May 19 14:26:36 2009	33	3	7	117.46	Bonzen van het hart	0	0	0	1	0	1	0	0	0	1	0	1
17277	Tue May 19 14:26:40 2009	33	4	4	117.46	Buik- of maagkrampen	0	0	0	1	0	1	0	0	0	1	0	1
17277	Tue May 19 14:26:45 2009	33	5	4	117.48	Vlug geïrriteerd	1	1	0	0	0	0	0	0	0	0	1	2
17277	Tue May 19 14:26:49 2009	33	6	5	117.49	Hoofdpijn	0	0	0	1	0	1	0	0	0	1	0	1
17277	Tue May 19 14:26:54 2009	33	7	5	117.49	Maandag	0	0	0	0	0	0	1	0	1	1	0	1
17277	Tue May 19 14:26:58 2009	33	8	4	117.48	Teneergeslagen	1	1	0	0	0	0	0	0	0	0	1	2
17277	Tue May 19 14:27:03 2009	33	9	4	117.48	Vermoeidheid	0	0	0	1	0	1	0	0	0	1	0	2
17277	Tue May 19 14:27:07 2009	33	10	5	117.43	Benauwd gevoel in en om de borst	0	0	0	1	0	1	0	0	0	1	0	1
17277	Tue May 19 14:27:12 2009	33	11	4	117.50	Vrijdag	0	0	0	0	0	0	1	1	0	0	1	5
17277	Tue May 19 14:27:16 2009	33	12	4	117.48	Zenuwachtig	1	1	0	0	0	0	0	0	0	0	1	3
17277	Tue May 19 14:27:21 2009	33	13	5	117.50	Vrijdag	0	0	0	0	0	0	1	0	1	1	0	5
17277	Tue May 19 14:27:25 2009	33	14	5	117.48	Beschaamd	1	1	0	0	0	0	0	0	0	0	1	1
17277	Tue May 19 14:27:30 2009	33	15	4	117.49	Woensdag	0	0	0	0	0	0	1	0	1	1	0	3
17277	Tue May 19 14:28:20 2009	35	1	5	117.49	Hoofdpijn	0	0	0	1	0	1	0	0	0	1	0	1
17277	Tue May 19 14:28:24 2009	35	2	4	117.48	Vermoeidheid	0	0	0	1	0	1	0	0	0	1	0	1
17277	Tue May 19 14:28:29 2009	35	3	4	117.48	Beschaamd	1	1	0	0	0	0	0	0	0	0	1	1
17277	Tue May 19 14:28:34 2009	35	4	5	117.46	Bonzen van het hart	0	0	0	1	0	1	0	0	0	1	0	2
17277	Tue May 19 14:28:38 2009	35	5	5	117.50	Bang	1	1	0	0	0	0	0	0	0	0	1	1
17277	Tue May 19 14:28:43 2009	35	6	4	117.46	Buik- of maagkrampen	0	0	0	1	0	1	0	0	0	1	0	1
17277	Tue May 19 14:28:47 2009	35	7	4	117.48	Teneergeslagen	1	1	0	0	0	0	0	0	0	0	1	1
17277	Tue May 19 14:28:52 2009	35	8	5	117.49	Woensdag	0	0	0	0	0	0	1	1	0	0	1	3
17277	Tue May 19 14:28:56 2009	35	9	5	117.50	Vrijdag	0	0	0	0	0	0	1	0	1	1	0	5
17277	Tue May 19 14:29:01 2009	35	10	4	117.48	Zenuwachtig	1	1	0	0	0	0	0	0	0	0	1	1
17277	Tue May 19 14:29:05 2009	35	11	5	117.49	Maandag	0	0	0	0	0	0	1	0	1	1	0	1
17277	Tue May 19 14:29:10 2009	35	12	5	117.43	Benauwd gevoel in en om de borst	0	0	0	1	0	1	0	0	0	1	0	1
17277	Tue May 19 14:29:14 2009	35	13	4	117.49	Woensdag	0	0	0	0	0	0	1	0	1	1	0	3
17277	Tue May 19 14:29:19 2009	35	14	4	117.48	Vlug geïrriteerd	1	1	0	0	0	0	0	0	0	0	1	1
17277	Tue May 19 14:29:23 2009	35	15	5	117.50	Vrijdag	0	0	0	0	0	0	1	1	0	0	1	5
17277	Tue May 19 14:30:13 2009	37	1	4	117.48	Vlug geïrriteerd	1	1	0	0	0	0	0	0	0	0	1	1
17277	Tue May 19 14:30:18 2009	37	2	5	117.49	Maandag	0	0	0	0	0	0	1	0	1	1	0	1
17277	Tue May 19 14:30:23 2009	37	3	5	117.50	Vrijdag	0	0	0	0	0	0	1	0	1	1	0	5
17277	Tue May 19 14:30:27 2009	37	4	4	117.49	Hoofdpijn	0	0	0	1	0	1	0	0	0	1	0	1
17277	Tue May 19 14:30:32 2009	37	5	4	117.50	Bang	1	1	0	0	0	0	0	0	0	0	1	1
17277	Tue May 19 14:30:36 2009	37	6	5	117.46	Buik- of maagkrampen	0	0	0	1	0	1	0	0	0	1	0	1
17277	Tue May 19 14:30:41 2009	37	7	5	117.48	Vermoeidheid	0	0	0	1	0	1	0	0	0	1	0	2
17277	Tue May 19 14:30:45 2009	37	8	4	117.48	Zenuwachtig	1	1	0	0	0	0	0	0	0	0	1	1
17277	Tue May 19 14:30:50 2009	37	9	4	117.48	Teneergeslagen	1	1	0	0	0	0	0	0	0	0	1	1
17277	Tue May 19 14:30:54 2009	37	10	5	117.49	Woensdag	0	0	0	0	0	0	1	0	1	1	0	3
17277	Tue May 19 14:30:59 2009	37	11	5	117.46	Bonzen van het hart	0	0	0	1	0	1	0	0	0	1	0	1
17277	Tue May 19 14:31:03 2009	37	12	4	117.43	Benauwd gevoel in en om de borst	0	0	0	1	0	1	0	0	0	1	0	1
17277	Tue May 19 14:31:08 2009	37	13	4	117.49	Woensdag	0	0	0	0	0	0	1	1	0	0	1	3
17277	Tue May 19 14:31:12 2009	37	14	4	117.48	Beschaamd	1	1	0	0	0	0	0	0	0	0	1	1
17277	Tue May 19 14:31:17 2009	37	15	5	117.50	Vrijdag	0	0	0	0	0	0	1	1	0	0	1	5
17277	Tue May 19 14:34:15 2009	39	1	4	117.48	Duizeligheid	0	0	0	1	1	0	0	0	0	0	1	1
17277	Tue May 19 14:34:20 2009	39	2	5	117.49	Woensdag	0	0	0	0	0	0	1	1	0	0	1	3
17277	Tue May 19 14:34:25 2009	39	3	5	117.41	Onvoldoende diep kunnen doorademen	0	0	0	1	1	0	0	0	0	0	1	1
17277	Tue May 19 14:34:29 2009	39	4	4	117.49	Woensdag	0	0	0	0	0	0	1	0	1	1	0	3
17277	Tue May 19 14:34:34 2009	39	5	4	117.49	Bedroefd	1	0	1	0	0	0	0	0	0	1	0	1
17277	Tue May 19 14:34:38 2009	39	6	5	117.48	Misselijkheid	0	0	0	1	1	0	0	0	0	0	1	1
17277	Tue May 19 14:34:43 2009	39	7	5	117.49	Maandag	0	0	0	0	0	0	1	1	0	0	1	1
17277	Tue May 19 14:34:47 2009	39	8	4	117.50	Vrijdag	0	0	0	0	0	0	1	0	1	1	0	5
17277	Tue May 19 14:34:52 2009	39	9	4	117.48	Snelle hartslag	0	0	0	1	1	0	0	0	0	0	1	2
17277	Tue May 19 14:34:56 2009	39	10	4	117.50	Vijandig	1	0	1	0	0	0	0	0	0	1	0	1
17277	Tue May 19 14:35:01 2009	39	11	5	117.50	Schuldig	1	0	1	0	0	0	0	0	0	1	0	1
17277	Tue May 19 14:35:05 2009	39	12	4	117.50	Dinsdag	0	0	0	0	0	0	1	0	1	1	0	2
17277	Tue May 19 14:35:10 2009	39	13	4	117.49	Gespannen	1	0	1	0	0	0	0	0	0	1	0	1
17277	Tue May 19 14:35:14 2009	39	14	5	117.50	Spierpijn	0	0	0	1	1	0	0	0	0	0	1	1
17277	Tue May 19 14:35:19 2009	39	15	7	117.50	Angstig	1	0	1	0	0	0	0	0	0	1	0	1
17277	Tue May 19 14:36:09 2009	41	1	4	117.48	Misselijkheid	0	0	0	1	1	0	0	0	0	0	1	1
17277	Tue May 19 14:36:13 2009	41	2	4	117.49	Maandag	0	0	0	0	0	0	1	1	0	0	1	1
17277	Tue May 19 14:36:18 2009	41	3	5	117.48	Snelle hartslag	0	0	0	1	1	0	0	0	0	0	1	2
17277	Tue May 19 14:36:23 2009	41	4	5	117.49	Gespannen	1	0	1	0	0	0	0	0	0	1	0	1
17277	Tue May 19 14:36:27 2009	41	5	4	117.50	Vijandig	1	0	1	0	0	0	0	0	0	1	0	1
17277	Tue May 19 14:36:32 2009	41	6	4	117.50	Schuldig	1	0	1	0	0	0	0	0	0	1	0	2
17277	Tue May 19 14:36:36 2009	41	7	5	117.49	Woensdag	0	0	0	0	0	0	1	1	0	0	1	3
17277	Tue May 19 14:36:41 2009	41	8	7	117.49	Bedroefd	1	0	1	0	0	0	0	0	0	1	0	4
17277	Tue May 19 14:36:45 2009	41	9	5	117.49	Woensdag	0	0	0	0	0	0	1	0	1	1	0	3
17277	Tue May 19 14:36:50 2009	41	10	4	117.41	Onvoldoende diep kunnen doorademen	0	0	0	1	1	0	0	0	0	0	1	1
17277	Tue May 19 14:36:54 2009	41	11	5	117.50	Dinsdag	0	0	0	0	0	0	1	0	1	1	0	2
17277	Tue May 19 14:36:59 2009	41	12	5	117.50	Spierpijn	0	0	0	1	1	0	0	0	0	0	1	1
17277	Tue May 19 14:37:03 2009	41	13	4	117.48	Duizeligheid	0	0	0	1	1	0	0	0	0	0	1	1
17277	Tue May 19 14:37:08 2009	41	14	4	117.50	Angstig	1	0	1	0	0	0	0	0	0	1	0	1
17277	Tue May 19 14:37:12 2009	41	15	5	117.50	Vrijdag	0	0	0	0	0	0	1	0	1	1	0	5
17277	Tue May 19 14:38:02 2009	43	1	4	117.50	Vijandig	1	0	1	0	0	0	0	0	0	1	0	1
17277	Tue May 19 14:38:07 2009	43	2	5	117.49	Maandag	0	0	0	0	0	0	1	1	0	0	1	1
17277	Tue May 19 14:38:11 2009	43	3	5	117.41	Onvoldoende diep kunnen doorademen	0	0	0	1	1	0	0	0	0	0	1	1
17277	Tue May 19 14:38:16 2009	43	4	4	117.48	Misselijkheid	0	0	0	1	1	0	0	0	0	0	1	1
17277	Tue May 19 14:38:20 2009	43	5	5	117.50	Vrijdag	0	0	0	0	0	0	1	0	1	1	0	5
17277	Tue May 19 14:38:25 2009	43	6	5	117.49	Bedroefd	1	0	1	0	0	0	0	0	0	1	0	1
17277	Tue May 19 14:38:30 2009	43	7	5	117.50	Spierpijn	0	0	0	1	1	0	0	0	0	0	1	1
17277	Tue May 19 14:38:34 2009	43	8	4	117.50	Angstig	1	0	1	0	0	0	0	0	0	1	0	1
17277	Tue May 19 14:38:39 2009	43	9	4	117.49	Gespannen	1	0	1	0	0	0	0	0	0	1	0	1
17277	Tue May 19 14:38:43 2009	43	10	5	117.49	Woensdag	0	0	0	0	0	0	1	0	1	1	0	3
17277	Tue May 19 14:38:48 2009	43	11	4	117.48	Duizeligheid	0	0	0	1	1	0	0	0	0	0	1	1
17277	Tue May 19 14:38:52 2009	43	12	4	117.49	Woensdag	0	0	0	0	0	0	1	1	0	0	1	3
17277	Tue May 19 14:38:57 2009	43	13	4	117.50	Schuldig	1	0	1	0	0	0	0	0	0	1	0	1
17277	Tue May 19 14:39:01 2009	43	14	5	117.50	Dinsdag	0	0	0	0	0	0	1	0	1	1	0	2
17277	Tue May 19 14:39:06 2009	43	15	7	117.48	Snelle hartslag	0	0	0	1	1	0	0	0	0	0	1	1
17277	Tue May 19 14:39:56 2009	45	1	4	117.48	Zenuwachtig	1	1	0	0	0	0	0	0	0	0	1	1
17277	Tue May 19 14:40:00 2009	45	2	4	117.49	Hoofdpijn	0	0	0	1	0	1	0	0	0	1	0	1
17277	Tue May 19 14:40:05 2009	45	3	7	117.46	Buik- of maagkrampen	0	0	0	1	0	1	0	0	0	1	0	1
17277	Tue May 19 14:40:09 2009	45	4	4	117.48	Vermoeidheid	0	0	0	1	0	1	0	0	0	1	0	1
17277	Tue May 19 14:40:14 2009	45	5	5	117.50	Vrijdag	0	0	0	0	0	0	1	1	0	0	1	5
17277	Tue May 19 14:40:19 2009	45	6	5	117.49	Donderdag	0	0	0	0	0	0	1	1	0	0	1	4
17277	Tue May 19 14:40:23 2009	45	7	5	117.50	Bang	1	1	0	0	0	0	0	0	0	0	1	1
17277	Tue May 19 14:40:28 2009	45	8	4	117.49	Donderdag	0	0	0	0	0	0	1	0	1	1	0	4
17277	Tue May 19 14:40:32 2009	45	9	4	117.46	Bonzen van het hart	0	0	0	1	0	1	0	0	0	1	0	2
17277	Tue May 19 14:40:37 2009	45	10	5	117.50	Dinsdag	0	0	0	0	0	0	1	1	0	0	1	2
17277	Tue May 19 14:40:41 2009	45	11	4	117.48	Vlug geïrriteerd	1	1	0	0	0	0	0	0	0	0	1	1
17277	Tue May 19 14:40:46 2009	45	12	4	117.48	Beschaamd	1	1	0	0	0	0	0	0	0	0	1	1
17277	Tue May 19 14:40:50 2009	45	13	4	117.48	Teneergeslagen	1	1	0	0	0	0	0	0	0	0	1	1
17277	Tue May 19 14:40:55 2009	45	14	5	117.49	Maandag	0	0	0	0	0	0	1	0	1	1	0	1
17277	Tue May 19 14:40:59 2009	45	15	4	117.43	Benauwd gevoel in en om de borst	0	0	0	1	0	1	0	0	0	1	0	1
17277	Tue May 19 14:41:49 2009	47	1	4	117.48	Zenuwachtig	1	1	0	0	0	0	0	0	0	0	1	2
17277	Tue May 19 14:41:54 2009	47	2	5	117.43	Benauwd gevoel in en om de borst	0	0	0	1	0	1	0	0	0	1	0	1
17277	Tue May 19 14:41:58 2009	47	3	4	117.48	Beschaamd	1	1	0	0	0	0	0	0	0	0	1	1
17277	Tue May 19 14:42:03 2009	47	4	4	117.49	Hoofdpijn	0	0	0	1	0	1	0	0	0	1	0	1
17277	Tue May 19 14:42:07 2009	47	5	5	117.49	Maandag	0	0	0	0	0	0	1	0	1	1	0	1
17277	Tue May 19 14:42:12 2009	47	6	5	117.46	Buik- of maagkrampen	0	0	0	1	0	1	0	0	0	1	0	1
17277	Tue May 19 14:42:16 2009	47	7	4	117.50	Bang	1	1	0	0	0	0	0	0	0	0	1	3
17277	Tue May 19 14:42:21 2009	47	8	4	117.50	Vrijdag	0	0	0	0	0	0	1	1	0	0	1	5
17277	Tue May 19 14:42:26 2009	47	9	4	117.48	Vlug geïrriteerd	1	1	0	0	0	0	0	0	0	0	1	2
17277	Tue May 19 14:42:30 2009	47	10	5	117.49	Donderdag	0	0	0	0	0	0	1	0	1	1	0	4
17277	Tue May 19 14:42:35 2009	47	11	4	117.48	Vermoeidheid	0	0	0	1	0	1	0	0	0	1	0	1
17277	Tue May 19 14:42:39 2009	47	12	4	117.49	Donderdag	0	0	0	0	0	0	1	1	0	0	1	4
17277	Tue May 19 14:42:44 2009	47	13	4	117.46	Bonzen van het hart	0	0	0	1	0	1	0	0	0	1	0	1
17277	Tue May 19 14:42:48 2009	47	14	5	117.50	Dinsdag	0	0	0	0	0	0	1	1	0	0	1	2
17277	Tue May 19 14:42:53 2009	47	15	4	117.48	Teneergeslagen	1	1	0	0	0	0	0	0	0	0	1	2
17277	Tue May 19 14:43:43 2009	49	1	4	117.46	Bonzen van het hart	0	0	0	1	0	1	0	0	0	1	0	1
17277	Tue May 19 14:43:47 2009	49	2	5	117.50	Dinsdag	0	0	0	0	0	0	1	1	0	0	1	2
17277	Tue May 19 14:43:52 2009	49	3	4	117.48	Vlug geïrriteerd	1	1	0	0	0	0	0	0	0	0	1	2
17277	Tue May 19 14:43:56 2009	49	4	5	117.49	Donderdag	0	0	0	0	0	0	1	0	1	1	0	4
17277	Tue May 19 14:44:01 2009	49	5	5	117.43	Benauwd gevoel in en om de borst	0	0	0	1	0	1	0	0	0	1	0	1
17277	Tue May 19 14:44:05 2009	49	6	4	117.50	Vrijdag	0	0	0	0	0	0	1	1	0	0	1	5
17277	Tue May 19 14:44:10 2009	49	7	5	117.49	Maandag	0	0	0	0	0	0	1	0	1	1	0	1
17277	Tue May 19 14:44:14 2009	49	8	5	117.49	Donderdag	0	0	0	0	0	0	1	1	0	0	1	4
17277	Tue May 19 14:44:19 2009	49	9	5	117.50	Bang	1	1	0	0	0	0	0	0	0	0	1	2
17277	Tue May 19 14:44:24 2009	49	10	4	117.48	Teneergeslagen	1	1	0	0	0	0	0	0	0	0	1	1
17277	Tue May 19 14:44:28 2009	49	11	4	117.49	Hoofdpijn	0	0	0	1	0	1	0	0	0	1	0	1
17277	Tue May 19 14:44:33 2009	49	12	4	117.48	Zenuwachtig	1	1	0	0	0	0	0	0	0	0	1	1
17277	Tue May 19 14:44:37 2009	49	13	4	117.46	Buik- of maagkrampen	0	0	0	1	0	1	0	0	0	1	0	1
17277	Tue May 19 14:44:42 2009	49	14	4	117.48	Vermoeidheid	0	0	0	1	0	1	0	0	0	1	0	1
17277	Tue May 19 14:44:46 2009	49	15	4	117.48	Beschaamd	1	1	0	0	0	0	0	0	0	0	1	1
17277	Tue May 19 14:48:12 2009	51	1	4	117.49	Bedroefd	1	0	1	0	0	0	0	0	0	1	0	1
17277	Tue May 19 14:48:16 2009	51	2	5	117.50	Dinsdag	0	0	0	0	0	0	1	0	1	1	0	2
17277	Tue May 19 14:48:21 2009	51	3	5	117.46	Bonzen van het hart	0	0	0	1	0	1	0	0	0	1	0	2
17277	Tue May 19 14:48:25 2009	51	4	4	117.49	Gespannen	1	0	1	0	0	0	0	0	0	1	0	4
17277	Tue May 19 14:48:30 2009	51	5	4	117.49	Hoofdpijn	0	0	0	1	0	1	0	0	0	1	0	1
17277	Tue May 19 14:48:34 2009	51	6	4	117.48	Vermoeidheid	0	0	0	1	0	1	0	0	0	1	0	1
17277	Tue May 19 14:48:39 2009	51	7	5	117.43	Benauwd gevoel in en om de borst	0	0	0	1	0	1	0	0	0	1	0	1
17277	Tue May 19 14:48:43 2009	51	8	4	117.49	Woensdag	0	0	0	0	0	0	1	0	1	1	0	3
17277	Tue May 19 14:48:48 2009	51	9	4	117.50	Angstig	1	0	1	0	0	0	0	0	0	1	0	4
17277	Tue May 19 14:48:52 2009	51	10	4	117.50	Vijandig	1	0	1	0	0	0	0	0	0	1	0	3
17277	Tue May 19 14:48:57 2009	51	11	5	117.46	Buik- of maagkrampen	0	0	0	1	0	1	0	0	0	1	0	1
17277	Tue May 19 14:49:01 2009	51	12	4	117.50	Schuldig	1	0	1	0	0	0	0	0	0	1	0	1
17277	Tue May 19 14:49:06 2009	51	13	5	117.50	Dinsdag	0	0	0	0	0	0	1	1	0	0	1	2
17277	Tue May 19 14:49:10 2009	51	14	5	117.49	Maandag	0	0	0	0	0	0	1	1	0	0	1	1
17277	Tue May 19 14:49:15 2009	51	15	7	117.50	Vrijdag	0	0	0	0	0	0	1	0	1	1	0	5
17277	Tue May 19 14:50:05 2009	53	1	4	117.46	Bonzen van het hart	0	0	0	1	0	1	0	0	0	1	0	2
17277	Tue May 19 14:50:10 2009	53	2	4	117.46	Buik- of maagkrampen	0	0	0	1	0	1	0	0	0	1	0	1
17277	Tue May 19 14:50:14 2009	53	3	5	117.49	Maandag	0	0	0	0	0	0	1	1	0	0	1	1
17277	Tue May 19 14:50:19 2009	53	4	4	117.48	Vermoeidheid	0	0	0	1	0	1	0	0	0	1	0	1
17277	Tue May 19 14:50:23 2009	53	5	5	117.50	Dinsdag	0	0	0	0	0	0	1	0	1	1	0	2
17277	Tue May 19 14:50:28 2009	53	6	4	117.49	Hoofdpijn	0	0	0	1	0	1	0	0	0	1	0	1
17277	Tue May 19 14:50:32 2009	53	7	4	117.50	Vrijdag	0	0	0	0	0	0	1	0	1	1	0	5
17277	Tue May 19 14:50:37 2009	53	8	4	117.50	Angstig	1	0	1	0	0	0	0	0	0	1	0	1
17277	Tue May 19 14:50:41 2009	53	9	5	117.50	Schuldig	1	0	1	0	0	0	0	0	0	1	0	1
17277	Tue May 19 14:50:46 2009	53	10	4	117.50	Dinsdag	0	0	0	0	0	0	1	1	0	0	1	2
17277	Tue May 19 14:50:50 2009	53	11	4	117.50	Vijandig	1	0	1	0	0	0	0	0	0	1	0	1
17277	Tue May 19 14:50:55 2009	53	12	4	117.49	Bedroefd	1	0	1	0	0	0	0	0	0	1	0	1
17277	Tue May 19 14:50:59 2009	53	13	5	117.49	Gespannen	1	0	1	0	0	0	0	0	0	1	0	1
17277	Tue May 19 14:51:04 2009	53	14	4	117.43	Benauwd gevoel in en om de borst	0	0	0	1	0	1	0	0	0	1	0	1
17277	Tue May 19 14:51:08 2009	53	15	4	117.49	Woensdag	0	0	0	0	0	0	1	0	1	1	0	3
17277	Tue May 19 14:51:59 2009	55	1	5	117.50	Schuldig	1	0	1	0	0	0	0	0	0	1	0	1
17277	Tue May 19 14:52:03 2009	55	2	4	117.50	Vijandig	1	0	1	0	0	0	0	0	0	1	0	1
17277	Tue May 19 14:52:08 2009	55	3	4	117.49	Gespannen	1	0	1	0	0	0	0	0	0	1	0	1
17277	Tue May 19 14:52:12 2009	55	4	5	117.50	Vrijdag	0	0	0	0	0	0	1	0	1	1	0	5
17277	Tue May 19 14:52:17 2009	55	5	5	117.48	Vermoeidheid	0	0	0	1	0	1	0	0	0	1	0	1
17277	Tue May 19 14:52:21 2009	55	6	4	117.50	Angstig	1	0	1	0	0	0	0	0	0	1	0	1
17277	Tue May 19 14:52:26 2009	55	7	4	117.43	Benauwd gevoel in en om de borst	0	0	0	1	0	1	0	0	0	1	0	1
17277	Tue May 19 14:52:30 2009	55	8	5	117.46	Buik- of maagkrampen	0	0	0	1	0	1	0	0	0	1	0	1
17277	Tue May 19 14:52:35 2009	55	9	5	117.49	Woensdag	0	0	0	0	0	0	1	0	1	1	0	3
17277	Tue May 19 14:52:39 2009	55	10	4	117.50	Dinsdag	0	0	0	0	0	0	1	1	0	0	1	2
17277	Tue May 19 14:52:44 2009	55	11	4	117.49	Bedroefd	1	0	1	0	0	0	0	0	0	1	0	1
17277	Tue May 19 14:52:48 2009	55	12	5	117.49	Maandag	0	0	0	0	0	0	1	1	0	0	1	1
17277	Tue May 19 14:52:53 2009	55	13	4	117.46	Bonzen van het hart	0	0	0	1	0	1	0	0	0	1	0	2
17277	Tue May 19 14:52:57 2009	55	14	4	117.49	Hoofdpijn	0	0	0	1	0	1	0	0	0	1	0	1
17277	Tue May 19 14:53:02 2009	55	15	5	117.50	Dinsdag	0	0	0	0	0	0	1	0	1	1	0	2
17277	Tue May 19 14:53:52 2009	57	1	4	117.41	Onvoldoende diep kunnen doorademen	0	0	0	1	1	0	0	0	0	0	1	1
17277	Tue May 19 14:53:57 2009	57	2	4	117.50	Spierpijn	0	0	0	1	1	0	0	0	0	0	1	1
17277	Tue May 19 14:54:01 2009	57	3	4	117.48	Teneergeslagen	1	1	0	0	0	0	0	0	0	0	1	1
17277	Tue May 19 14:54:06 2009	57	4	6	117.48	Duizeligheid	0	0	0	1	1	0	0	0	0	0	1	1
17277	Tue May 19 14:54:10 2009	57	5	5	117.48	Zenuwachtig	1	1	0	0	0	0	0	0	0	0	1	1
17277	Tue May 19 14:54:15 2009	57	6	4	117.48	Snelle hartslag	0	0	0	1	1	0	0	0	0	0	1	2
17277	Tue May 19 14:54:19 2009	57	7	4	117.48	Misselijkheid	0	0	0	1	1	0	0	0	0	0	1	1
17277	Tue May 19 14:54:24 2009	57	8	4	117.48	Beschaamd	1	1	0	0	0	0	0	0	0	0	1	1
17277	Tue May 19 14:54:28 2009	57	9	5	117.50	Bang	1	1	0	0	0	0	0	0	0	0	1	1
17277	Tue May 19 14:54:33 2009	57	10	4	117.49	Woensdag	0	0	0	0	0	0	1	1	0	0	1	3
17277	Tue May 19 14:54:37 2009	57	11	4	117.49	Donderdag	0	0	0	0	0	0	1	1	0	0	1	4
17277	Tue May 19 14:54:42 2009	57	12	5	117.49	Donderdag	0	0	0	0	0	0	1	0	1	1	0	4
17277	Tue May 19 14:54:46 2009	57	13	5	117.49	Maandag	0	0	0	0	0	0	1	0	1	1	0	1
17277	Tue May 19 14:54:51 2009	57	14	4	117.50	Vrijdag	0	0	0	0	0	0	1	1	0	0	1	5
17277	Tue May 19 14:54:55 2009	57	15	4	117.48	Vlug geïrriteerd	1	1	0	0	0	0	0	0	0	0	1	1
17277	Tue May 19 14:55:46 2009	59	1	4	117.50	Bang	1	1	0	0	0	0	0	0	0	0	1	1
17277	Tue May 19 14:55:50 2009	59	2	5	117.49	Woensdag	0	0	0	0	0	0	1	1	0	0	1	3
17277	Tue May 19 14:55:55 2009	59	3	4	117.48	Beschaamd	1	1	0	0	0	0	0	0	0	0	1	1
17277	Tue May 19 14:55:59 2009	59	4	4	117.50	Vrijdag	0	0	0	0	0	0	1	1	0	0	1	5
17277	Tue May 19 14:56:04 2009	59	5	5	117.49	Maandag	0	0	0	0	0	0	1	0	1	1	0	1
17277	Tue May 19 14:56:08 2009	59	6	5	117.48	Teneergeslagen	1	1	0	0	0	0	0	0	0	0	1	2
17277	Tue May 19 14:56:13 2009	59	7	4	117.48	Snelle hartslag	0	0	0	1	1	0	0	0	0	0	1	2
17277	Tue May 19 14:56:17 2009	59	8	4	117.49	Donderdag	0	0	0	0	0	0	1	1	0	0	1	4
17277	Tue May 19 14:56:22 2009	59	9	5	117.49	Donderdag	0	0	0	0	0	0	1	0	1	1	0	4
17277	Tue May 19 14:56:26 2009	59	10	5	117.48	Vlug geïrriteerd	1	1	0	0	0	0	0	0	0	0	1	1
17277	Tue May 19 14:56:31 2009	59	11	4	117.48	Duizeligheid	0	0	0	1	1	0	0	0	0	0	1	1
17277	Tue May 19 14:56:35 2009	59	12	4	117.41	Onvoldoende diep kunnen doorademen	0	0	0	1	1	0	0	0	0	0	1	1
17277	Tue May 19 14:56:40 2009	59	13	4	117.50	Spierpijn	0	0	0	1	1	0	0	0	0	0	1	1
17277	Tue May 19 14:56:44 2009	59	14	5	117.48	Misselijkheid	0	0	0	1	1	0	0	0	0	0	1	1
17277	Tue May 19 14:56:49 2009	59	15	4	117.48	Zenuwachtig	1	1	0	0	0	0	0	0	0	0	1	1
17277	Tue May 19 14:57:39 2009	61	1	5	117.48	Snelle hartslag	0	0	0	1	1	0	0	0	0	0	1	3
17277	Tue May 19 14:57:44 2009	61	2	4	117.48	Teneergeslagen	1	1	0	0	0	0	0	0	0	0	1	2
17277	Tue May 19 14:57:48 2009	61	3	5	117.50	Spierpijn	0	0	0	1	1	0	0	0	0	0	1	1
17277	Tue May 19 14:57:53 2009	61	4	4	117.41	Onvoldoende diep kunnen doorademen	0	0	0	1	1	0	0	0	0	0	1	1
17277	Tue May 19 14:57:57 2009	61	5	5	117.49	Donderdag	0	0	0	0	0	0	1	0	1	1	0	4
17277	Tue May 19 14:58:02 2009	61	6	5	117.48	Zenuwachtig	1	1	0	0	0	0	0	0	0	0	1	2
17277	Tue May 19 14:58:06 2009	61	7	4	117.50	Vrijdag	0	0	0	0	0	0	1	1	0	0	1	5
17277	Tue May 19 14:58:11 2009	61	8	4	117.49	Donderdag	0	0	0	0	0	0	1	1	0	0	1	4
17277	Tue May 19 14:58:15 2009	61	9	4	117.48	Duizeligheid	0	0	0	1	1	0	0	0	0	0	1	1
17277	Tue May 19 14:58:20 2009	61	10	5	117.49	Woensdag	0	0	0	0	0	0	1	1	0	0	1	3
17277	Tue May 19 14:58:24 2009	61	11	4	117.50	Bang	1	1	0	0	0	0	0	0	0	0	1	2
17277	Tue May 19 14:58:29 2009	61	12	4	117.48	Beschaamd	1	1	0	0	0	0	0	0	0	0	1	1
17277	Tue May 19 14:58:33 2009	61	13	5	117.48	Misselijkheid	0	0	0	1	1	0	0	0	0	0	1	1
17277	Tue May 19 14:58:38 2009	61	14	7	117.48	Vlug geïrriteerd	1	1	0	0	0	0	0	0	0	0	1	3
17277	Tue May 19 14:58:42 2009	61	15	4	117.49	Maandag	0	0	0	0	0	0	1	0	1	1	0	1
17277	Tue May 19 15:01:42 2009	63	1	4	117.49	Bedroefd	1	0	1	0	0	0	0	0	0	1	0	5
17277	Tue May 19 15:01:46 2009	63	2	7	117.41	Onvoldoende diep kunnen doorademen	0	0	0	1	1	0	0	0	0	0	1	1
17277	Tue May 19 15:01:51 2009	63	3	4	117.50	Dinsdag	0	0	0	0	0	0	1	0	1	1	0	2
17277	Tue May 19 15:01:55 2009	63	4	4	117.50	Vrijdag	0	0	0	0	0	0	1	0	1	1	0	5
17277	Tue May 19 15:02:00 2009	63	5	5	117.50	Angstig	1	0	1	0	0	0	0	0	0	1	0	4
17277	Tue May 19 15:02:05 2009	63	6	5	117.49	Maandag	0	0	0	0	0	0	1	1	0	0	1	1
17277	Tue May 19 15:02:09 2009	63	7	4	117.49	Woensdag	0	0	0	0	0	0	1	1	0	0	1	3
17277	Tue May 19 15:02:14 2009	63	8	4	117.50	Spierpijn	0	0	0	1	1	0	0	0	0	0	1	1
17277	Tue May 19 15:02:18 2009	63	9	5	117.49	Donderdag	0	0	0	0	0	0	1	0	1	1	0	4
17277	Tue May 19 15:02:23 2009	63	10	4	117.50	Schuldig	1	0	1	0	0	0	0	0	0	1	0	1
17277	Tue May 19 15:02:27 2009	63	11	4	117.48	Misselijkheid	0	0	0	1	1	0	0	0	0	0	1	1
17277	Tue May 19 15:02:32 2009	63	12	4	117.50	Vijandig	1	0	1	0	0	0	0	0	0	1	0	3
17277	Tue May 19 15:02:36 2009	63	13	5	117.48	Snelle hartslag	0	0	0	1	1	0	0	0	0	0	1	3
17277	Tue May 19 15:02:41 2009	63	14	4	117.48	Duizeligheid	0	0	0	1	1	0	0	0	0	0	1	1
17277	Tue May 19 15:02:45 2009	63	15	4	117.49	Gespannen	1	0	1	0	0	0	0	0	0	1	0	4
17277	Tue May 19 15:03:35 2009	65	1	4	117.49	Bedroefd	1	0	1	0	0	0	0	0	0	1	0	1
17277	Tue May 19 15:03:40 2009	65	2	5	117.48	Misselijkheid	0	0	0	1	1	0	0	0	0	0	1	1
17277	Tue May 19 15:03:44 2009	65	3	4	117.50	Angstig	1	0	1	0	0	0	0	0	0	1	0	1
17277	Tue May 19 15:03:49 2009	65	4	4	117.50	Spierpijn	0	0	0	1	1	0	0	0	0	0	1	1
17277	Tue May 19 15:03:53 2009	65	5	4	117.50	Schuldig	1	0	1	0	0	0	0	0	0	1	0	1
17277	Tue May 19 15:03:58 2009	65	6	5	117.49	Donderdag	0	0	0	0	0	0	1	0	1	1	0	4
17277	Tue May 19 15:04:02 2009	65	7	4	117.48	Duizeligheid	0	0	0	1	1	0	0	0	0	0	1	1
17277	Tue May 19 15:04:07 2009	65	8	4	117.50	Dinsdag	0	0	0	0	0	0	1	0	1	1	0	2
17277	Tue May 19 15:04:12 2009	65	9	4	117.41	Onvoldoende diep kunnen doorademen	0	0	0	1	1	0	0	0	0	0	1	1
17277	Tue May 19 15:04:16 2009	65	10	5	117.49	Maandag	0	0	0	0	0	0	1	1	0	0	1	1
17277	Tue May 19 15:04:21 2009	65	11	4	117.49	Woensdag	0	0	0	0	0	0	1	1	0	0	1	3
17277	Tue May 19 15:04:25 2009	65	12	4	117.50	Vrijdag	0	0	0	0	0	0	1	0	1	1	0	5
17277	Tue May 19 15:04:30 2009	65	13	4	117.50	Vijandig	1	0	1	0	0	0	0	0	0	1	0	1
17277	Tue May 19 15:04:34 2009	65	14	5	117.48	Snelle hartslag	0	0	0	1	1	0	0	0	0	0	1	1
17277	Tue May 19 15:04:39 2009	65	15	4	117.49	Gespannen	1	0	1	0	0	0	0	0	0	1	0	1
17277	Tue May 19 15:05:29 2009	67	1	4	117.50	Angstig	1	0	1	0	0	0	0	0	0	1	0	1
17277	Tue May 19 15:05:33 2009	67	2	5	117.50	Schuldig	1	0	1	0	0	0	0	0	0	1	0	1
17277	Tue May 19 15:05:38 2009	67	3	4	117.48	Duizeligheid	0	0	0	1	1	0	0	0	0	0	1	1
17277	Tue May 19 15:05:42 2009	67	4	4	117.48	Snelle hartslag	0	0	0	1	1	0	0	0	0	0	1	1
17277	Tue May 19 15:05:47 2009	67	5	4	117.49	Gespannen	1	0	1	0	0	0	0	0	0	1	0	1
17277	Tue May 19 15:05:51 2009	67	6	5	117.48	Misselijkheid	0	0	0	1	1	0	0	0	0	0	1	1
17277	Tue May 19 15:05:56 2009	67	7	4	117.50	Vijandig	1	0	1	0	0	0	0	0	0	1	0	1
17277	Tue May 19 15:06:00 2009	67	8	4	117.49	Maandag	0	0	0	0	0	0	1	1	0	0	1	1
17277	Tue May 19 15:06:05 2009	67	9	5	117.49	Woensdag	0	0	0	0	0	0	1	1	0	0	1	3
17277	Tue May 19 15:06:10 2009	67	10	5	117.41	Onvoldoende diep kunnen doorademen	0	0	0	1	1	0	0	0	0	0	1	1
17277	Tue May 19 15:06:14 2009	67	11	4	117.49	Donderdag	0	0	0	0	0	0	1	0	1	1	0	4
17277	Tue May 19 15:06:19 2009	67	12	4	117.49	Bedroefd	1	0	1	0	0	0	0	0	0	1	0	1
17277	Tue May 19 15:06:23 2009	67	13	5	117.50	Vrijdag	0	0	0	0	0	0	1	0	1	1	0	5
17277	Tue May 19 15:06:28 2009	67	14	5	117.50	Spierpijn	0	0	0	1	1	0	0	0	0	0	1	1
17277	Tue May 19 15:06:32 2009	67	15	4	117.50	Dinsdag	0	0	0	0	0	0	1	0	1	1	0	2
17277	Tue May 19 15:07:22 2009	69	1	5	117.50	Dinsdag	0	0	0	0	0	0	1	1	0	0	1	2
17277	Tue May 19 15:07:27 2009	69	2	4	117.48	Teneergeslagen	1	1	0	0	0	0	0	0	0	0	1	1
17277	Tue May 19 15:07:31 2009	69	3	4	117.46	Bonzen van het hart	0	0	0	1	0	1	0	0	0	1	0	1
17277	Tue May 19 15:07:36 2009	69	4	5	117.49	Donderdag	0	0	0	0	0	0	1	1	0	0	1	4
17277	Tue May 19 15:07:40 2009	69	5	5	117.48	Zenuwachtig	1	1	0	0	0	0	0	0	0	0	1	1
17277	Tue May 19 15:07:45 2009	69	6	4	117.48	Beschaamd	1	1	0	0	0	0	0	0	0	0	1	1
17277	Tue May 19 15:07:49 2009	69	7	4	117.48	Vlug geïrriteerd	1	1	0	0	0	0	0	0	0	0	1	1
17277	Tue May 19 15:07:54 2009	69	8	4	117.43	Benauwd gevoel in en om de borst	0	0	0	1	0	1	0	0	0	1	0	1
17277	Tue May 19 15:07:58 2009	69	9	5	117.48	Vermoeidheid	0	0	0	1	0	1	0	0	0	1	0	1
17277	Tue May 19 15:08:03 2009	69	10	4	117.49	Hoofdpijn	0	0	0	1	0	1	0	0	0	1	0	1
17277	Tue May 19 15:08:08 2009	69	11	4	117.49	Woensdag	0	0	0	0	0	0	1	0	1	1	0	3
17277	Tue May 19 15:08:12 2009	69	12	5	117.49	Maandag	0	0	0	0	0	0	1	0	1	1	0	1
17277	Tue May 19 15:08:17 2009	69	13	5	117.50	Bang	1	1	0	0	0	0	0	0	0	0	1	1
17277	Tue May 19 15:08:21 2009	69	14	4	117.46	Buik- of maagkrampen	0	0	0	1	0	1	0	0	0	1	0	1
17277	Tue May 19 15:08:26 2009	69	15	5	117.50	Vrijdag	0	0	0	0	0	0	1	1	0	0	1	5
17277	Tue May 19 15:09:16 2009	71	1	5	117.50	Dinsdag	0	0	0	0	0	0	1	1	0	0	1	2
17277	Tue May 19 15:09:20 2009	71	2	4	117.43	Benauwd gevoel in en om de borst	0	0	0	1	0	1	0	0	0	1	0	1
17277	Tue May 19 15:09:25 2009	71	3	4	117.46	Buik- of maagkrampen	0	0	0	1	0	1	0	0	0	1	0	1
17277	Tue May 19 15:09:29 2009	71	4	5	117.50	Vrijdag	0	0	0	0	0	0	1	1	0	0	1	5
17277	Tue May 19 15:09:34 2009	71	5	7	117.46	Bonzen van het hart	0	0	0	1	0	1	0	0	0	1	0	1
17277	Tue May 19 15:09:38 2009	71	6	4	117.49	Maandag	0	0	0	0	0	0	1	0	1	1	0	1
17277	Tue May 19 15:09:43 2009	71	7	5	117.49	Donderdag	0	0	0	0	0	0	1	1	0	0	1	4
17277	Tue May 19 15:09:47 2009	71	8	7	117.48	Teneergeslagen	1	1	0	0	0	0	0	0	0	0	1	1
17277	Tue May 19 15:09:52 2009	71	9	5	117.48	Vermoeidheid	0	0	0	1	0	1	0	0	0	1	0	1
17277	Tue May 19 15:09:56 2009	71	10	4	117.48	Beschaamd	1	1	0	0	0	0	0	0	0	0	1	1
17277	Tue May 19 15:10:01 2009	71	11	4	117.50	Bang	1	1	0	0	0	0	0	0	0	0	1	1
17277	Tue May 19 15:10:06 2009	71	12	4	117.48	Vlug geïrriteerd	1	1	0	0	0	0	0	0	0	0	1	1
17277	Tue May 19 15:10:10 2009	71	13	4	117.48	Zenuwachtig	1	1	0	0	0	0	0	0	0	0	1	1
17277	Tue May 19 15:10:15 2009	71	14	4	117.49	Hoofdpijn	0	0	0	1	0	1	0	0	0	1	0	1
17277	Tue May 19 15:10:19 2009	71	15	5	117.49	Woensdag	0	0	0	0	0	0	1	0	1	1	0	3
17277	Tue May 19 15:11:09 2009	73	1	4	117.48	Teneergeslagen	1	1	0	0	0	0	0	0	0	0	1	2
17277	Tue May 19 15:11:14 2009	73	2	5	117.46	Buik- of maagkrampen	0	0	0	1	0	1	0	0	0	1	0	1
17277	Tue May 19 15:11:18 2009	73	3	5	117.50	Dinsdag	0	0	0	0	0	0	1	1	0	0	1	2
17277	Tue May 19 15:11:23 2009	73	4	5	117.49	Donderdag	0	0	0	0	0	0	1	1	0	0	1	4
17277	Tue May 19 15:11:27 2009	73	5	5	117.49	Hoofdpijn	0	0	0	1	0	1	0	0	0	1	0	1
17277	Tue May 19 15:11:32 2009	73	6	5	117.48	Vlug geïrriteerd	1	1	0	0	0	0	0	0	0	0	1	1
17277	Tue May 19 15:11:36 2009	73	7	4	117.49	Woensdag	0	0	0	0	0	0	1	0	1	1	0	3
17277	Tue May 19 15:11:41 2009	73	8	4	117.46	Bonzen van het hart	0	0	0	1	0	1	0	0	0	1	0	1
17277	Tue May 19 15:11:45 2009	73	9	4	117.48	Zenuwachtig	1	1	0	0	0	0	0	0	0	0	1	4
17277	Tue May 19 15:11:50 2009	73	10	5	117.50	Vrijdag	0	0	0	0	0	0	1	1	0	0	1	5
17277	Tue May 19 15:11:54 2009	73	11	4	117.49	Maandag	0	0	0	0	0	0	1	0	1	1	0	1
17277	Tue May 19 15:11:59 2009	73	12	7	117.48	Beschaamd	1	1	0	0	0	0	0	0	0	0	1	3
17277	Tue May 19 15:12:03 2009	73	13	4	117.50	Bang	1	1	0	0	0	0	0	0	0	0	1	4
17277	Tue May 19 15:12:08 2009	73	14	4	117.48	Vermoeidheid	0	0	0	1	0	1	0	0	0	1	0	1
17277	Tue May 19 15:12:13 2009	73	15	5	117.43	Benauwd gevoel in en om de borst	0	0	0	1	0	1	0	0	0	1	0	1
