# Supplementary material for: Unraveling the Relationship between Trait Negative Affectivity and Habitual Symptom Reporting
Source: PLoS One. 2015 Jan 20;10(1):e0115748. doi: 10.1371/journal.pone.0115748 (PMC4300148; doi:10.1371/journal.pone.0115748)
Supplement: S1 File — Data S1, Contains the raw data of the high NA-high HSR participants. Data S2, Contains the raw data of the high NA-low HSR participants. Data S3, Contains the raw data of the low NA-low HSR participants. (ZIP) [file pone.0115748.s001.zip › Data S2/CV_2_C_EXP2_224242_results.xls]

## Sheet: CV_2_C_EXP2_224242_results
version	timestamp	block number	trial number	lost msec	free VRAM	trial contents	vraagA	vraagA_2	vraagA_1	vraagB	vraagB_2	vraagB_1	vraagC	vraagC_2	vraagC_1	deel1	deel2	value
17277	Wed Feb 24 17:49:39 2010	3	1	4	117.48	Teneergeslagen	1	1	0	0	0	0	0	0	0	0	1	2
17277	Wed Feb 24 17:49:43 2010	3	2	5	117.49	Woensdag	0	0	0	0	0	0	1	0	1	1	0	3
17277	Wed Feb 24 17:49:48 2010	3	3	5	117.48	Vlug geïrriteerd	1	1	0	0	0	0	0	0	0	0	1	1
17277	Wed Feb 24 17:49:52 2010	3	4	4	117.48	Zenuwachtig	1	1	0	0	0	0	0	0	0	0	1	2
17277	Wed Feb 24 17:49:57 2010	3	5	4	117.49	Maandag	0	0	0	0	0	0	1	1	0	0	1	1
17277	Wed Feb 24 17:50:01 2010	3	6	5	117.50	Vrijdag	0	0	0	0	0	0	1	0	1	1	0	5
17277	Wed Feb 24 17:50:06 2010	3	7	5	117.46	Bonzen van het hart	0	0	0	1	0	1	0	0	0	1	0	2
17277	Wed Feb 24 17:50:10 2010	3	8	4	117.43	Benauwd gevoel in en om de borst	0	0	0	1	0	1	0	0	0	1	0	1
17277	Wed Feb 24 17:50:15 2010	3	9	4	117.49	Hoofdpijn	0	0	0	1	0	1	0	0	0	1	0	1
17277	Wed Feb 24 17:50:20 2010	3	10	5	117.48	Vermoeidheid	0	0	0	1	0	1	0	0	0	1	0	2
17277	Wed Feb 24 17:50:24 2010	3	11	4	117.49	Donderdag	0	0	0	0	0	0	1	0	1	1	0	4
17277	Wed Feb 24 17:50:29 2010	3	12	4	117.48	Beschaamd	1	1	0	0	0	0	0	0	0	0	1	2
17277	Wed Feb 24 17:50:33 2010	3	13	5	117.49	Woensdag	0	0	0	0	0	0	1	1	0	0	1	3
17277	Wed Feb 24 17:50:38 2010	3	14	5	117.50	Bang	1	1	0	0	0	0	0	0	0	0	1	2
17277	Wed Feb 24 17:50:42 2010	3	15	4	117.46	Buik- of maagkrampen	0	0	0	1	0	1	0	0	0	1	0	1
17277	Wed Feb 24 17:51:32 2010	5	1	4	117.48	Beschaamd	1	1	0	0	0	0	0	0	0	0	1	1
17277	Wed Feb 24 17:51:37 2010	5	2	5	117.49	Woensdag	0	0	0	0	0	0	1	0	1	1	0	3
17277	Wed Feb 24 17:51:41 2010	5	3	5	117.49	Woensdag	0	0	0	0	0	0	1	1	0	0	1	3
17277	Wed Feb 24 17:51:46 2010	5	4	5	117.43	Benauwd gevoel in en om de borst	0	0	0	1	0	1	0	0	0	1	0	1
17277	Wed Feb 24 17:51:50 2010	5	5	4	117.46	Buik- of maagkrampen	0	0	0	1	0	1	0	0	0	1	0	1
17277	Wed Feb 24 17:51:55 2010	5	6	4	117.48	Teneergeslagen	1	1	0	0	0	0	0	0	0	0	1	1
17277	Wed Feb 24 17:52:00 2010	5	7	5	117.50	Bang	1	1	0	0	0	0	0	0	0	0	1	1
17277	Wed Feb 24 17:52:04 2010	5	8	4	117.49	Maandag	0	0	0	0	0	0	1	1	0	0	1	1
17277	Wed Feb 24 17:52:09 2010	5	9	4	117.48	Vermoeidheid	0	0	0	1	0	1	0	0	0	1	0	2
17277	Wed Feb 24 17:52:13 2010	5	10	5	117.49	Donderdag	0	0	0	0	0	0	1	0	1	1	0	4
17277	Wed Feb 24 17:52:18 2010	5	11	7	117.48	Zenuwachtig	1	1	0	0	0	0	0	0	0	0	1	1
17277	Wed Feb 24 17:52:22 2010	5	12	4	117.50	Vrijdag	0	0	0	0	0	0	1	0	1	1	0	5
17277	Wed Feb 24 17:52:27 2010	5	13	4	117.49	Hoofdpijn	0	0	0	1	0	1	0	0	0	1	0	1
17277	Wed Feb 24 17:52:31 2010	5	14	5	117.46	Bonzen van het hart	0	0	0	1	0	1	0	0	0	1	0	1
17277	Wed Feb 24 17:52:36 2010	5	15	4	117.48	Vlug geïrriteerd	1	1	0	0	0	0	0	0	0	0	1	1
17277	Wed Feb 24 17:53:26 2010	7	1	4	117.50	Bang	1	1	0	0	0	0	0	0	0	0	1	1
17277	Wed Feb 24 17:53:30 2010	7	2	5	117.49	Woensdag	0	0	0	0	0	0	1	0	1	1	0	3
17277	Wed Feb 24 17:53:35 2010	7	3	5	117.48	Teneergeslagen	1	1	0	0	0	0	0	0	0	0	1	2
17277	Wed Feb 24 17:53:39 2010	7	4	4	117.46	Buik- of maagkrampen	0	0	0	1	0	1	0	0	0	1	0	1
17277	Wed Feb 24 17:53:44 2010	7	5	4	117.43	Benauwd gevoel in en om de borst	0	0	0	1	0	1	0	0	0	1	0	1
17277	Wed Feb 24 17:53:48 2010	7	6	5	117.49	Woensdag	0	0	0	0	0	0	1	1	0	0	1	3
17277	Wed Feb 24 17:53:53 2010	7	7	4	117.49	Donderdag	0	0	0	0	0	0	1	0	1	1	0	4
17277	Wed Feb 24 17:53:58 2010	7	8	5	117.49	Maandag	0	0	0	0	0	0	1	1	0	0	1	1
17277	Wed Feb 24 17:54:02 2010	7	9	5	117.48	Zenuwachtig	1	1	0	0	0	0	0	0	0	0	1	2
17277	Wed Feb 24 17:54:07 2010	7	10	5	117.48	Beschaamd	1	1	0	0	0	0	0	0	0	0	1	2
17277	Wed Feb 24 17:54:11 2010	7	11	4	117.46	Bonzen van het hart	0	0	0	1	0	1	0	0	0	1	0	2
17277	Wed Feb 24 17:54:16 2010	7	12	4	117.49	Hoofdpijn	0	0	0	1	0	1	0	0	0	1	0	1
17277	Wed Feb 24 17:54:20 2010	7	13	5	117.48	Vermoeidheid	0	0	0	1	0	1	0	0	0	1	0	2
17277	Wed Feb 24 17:54:25 2010	7	14	4	117.50	Vrijdag	0	0	0	0	0	0	1	0	1	1	0	5
17277	Wed Feb 24 17:54:29 2010	7	15	4	117.48	Vlug geïrriteerd	1	1	0	0	0	0	0	0	0	0	1	2
17277	Wed Feb 24 17:55:19 2010	9	1	5	117.49	Bedroefd	1	0	1	0	0	0	0	0	0	1	0	2
17277	Wed Feb 24 17:55:24 2010	9	2	4	117.50	Dinsdag	0	0	0	0	0	0	1	1	0	0	1	2
17277	Wed Feb 24 17:55:28 2010	9	3	5	117.49	Maandag	0	0	0	0	0	0	1	0	1	1	0	1
17277	Wed Feb 24 17:55:33 2010	9	4	5	117.48	Snelle hartslag	0	0	0	1	1	0	0	0	0	0	1	1
17277	Wed Feb 24 17:55:37 2010	9	5	4	117.41	Onvoldoende diep kunnen doorademen	0	0	0	1	1	0	0	0	0	0	1	1
17277	Wed Feb 24 17:55:42 2010	9	6	5	117.48	Duizeligheid	0	0	0	1	1	0	0	0	0	0	1	1
17277	Wed Feb 24 17:55:46 2010	9	7	4	117.50	Schuldig	1	0	1	0	0	0	0	0	0	1	0	2
17277	Wed Feb 24 17:55:51 2010	9	8	5	117.50	Dinsdag	0	0	0	0	0	0	1	0	1	1	0	2
17277	Wed Feb 24 17:55:56 2010	9	9	4	117.50	Vijandig	1	0	1	0	0	0	0	0	0	1	0	1
17277	Wed Feb 24 17:56:00 2010	9	10	4	117.49	Gespannen	1	0	1	0	0	0	0	0	0	1	0	2
17277	Wed Feb 24 17:56:05 2010	9	11	5	117.50	Angstig	1	0	1	0	0	0	0	0	0	1	0	1
17277	Wed Feb 24 17:56:09 2010	9	12	4	117.49	Donderdag	0	0	0	0	0	0	1	1	0	0	1	4
17277	Wed Feb 24 17:56:14 2010	9	13	4	117.48	Misselijkheid	0	0	0	1	1	0	0	0	0	0	1	1
17277	Wed Feb 24 17:56:18 2010	9	14	5	117.50	Spierpijn	0	0	0	1	1	0	0	0	0	0	1	1
17277	Wed Feb 24 17:56:23 2010	9	15	5	117.50	Vrijdag	0	0	0	0	0	0	1	1	0	0	1	5
17277	Wed Feb 24 17:57:13 2010	11	1	4	117.50	Spierpijn	0	0	0	1	1	0	0	0	0	0	1	1
17277	Wed Feb 24 17:57:17 2010	11	2	5	117.48	Misselijkheid	0	0	0	1	1	0	0	0	0	0	1	1
17277	Wed Feb 24 17:57:22 2010	11	3	4	117.48	Duizeligheid	0	0	0	1	1	0	0	0	0	0	1	1
17277	Wed Feb 24 17:57:26 2010	11	4	4	117.50	Angstig	1	0	1	0	0	0	0	0	0	1	0	1
17277	Wed Feb 24 17:57:31 2010	11	5	5	117.50	Schuldig	1	0	1	0	0	0	0	0	0	1	0	1
17277	Wed Feb 24 17:57:35 2010	11	6	5	117.48	Snelle hartslag	0	0	0	1	1	0	0	0	0	0	1	1
17277	Wed Feb 24 17:57:40 2010	11	7	5	117.41	Onvoldoende diep kunnen doorademen	0	0	0	1	1	0	0	0	0	0	1	1
17277	Wed Feb 24 17:57:44 2010	11	8	4	117.50	Vijandig	1	0	1	0	0	0	0	0	0	1	0	1
17277	Wed Feb 24 17:57:49 2010	11	9	5	117.50	Dinsdag	0	0	0	0	0	0	1	1	0	0	1	2
17277	Wed Feb 24 17:57:54 2010	11	10	4	117.49	Donderdag	0	0	0	0	0	0	1	1	0	0	1	4
17277	Wed Feb 24 17:57:58 2010	11	11	4	117.49	Maandag	0	0	0	0	0	0	1	0	1	1	0	1
17277	Wed Feb 24 17:58:03 2010	11	12	5	117.49	Bedroefd	1	0	1	0	0	0	0	0	0	1	0	1
17277	Wed Feb 24 17:58:07 2010	11	13	4	117.50	Dinsdag	0	0	0	0	0	0	1	0	1	1	0	2
17277	Wed Feb 24 17:58:12 2010	11	14	4	117.50	Vrijdag	0	0	0	0	0	0	1	1	0	0	1	5
17277	Wed Feb 24 17:58:16 2010	11	15	4	117.49	Gespannen	1	0	1	0	0	0	0	0	0	1	0	1
17277	Wed Feb 24 17:59:06 2010	13	1	4	117.48	Snelle hartslag	0	0	0	1	1	0	0	0	0	0	1	2
17277	Wed Feb 24 17:59:11 2010	13	2	5	117.50	Vijandig	1	0	1	0	0	0	0	0	0	1	0	2
17277	Wed Feb 24 17:59:15 2010	13	3	4	117.49	Donderdag	0	0	0	0	0	0	1	1	0	0	1	4
17277	Wed Feb 24 17:59:20 2010	13	4	4	117.50	Schuldig	1	0	1	0	0	0	0	0	0	1	0	2
17277	Wed Feb 24 17:59:24 2010	13	5	4	117.49	Gespannen	1	0	1	0	0	0	0	0	0	1	0	2
17277	Wed Feb 24 17:59:29 2010	13	6	5	117.50	Angstig	1	0	1	0	0	0	0	0	0	1	0	2
17277	Wed Feb 24 17:59:33 2010	13	7	4	117.48	Duizeligheid	0	0	0	1	1	0	0	0	0	0	1	1
17277	Wed Feb 24 17:59:38 2010	13	8	4	117.50	Dinsdag	0	0	0	0	0	0	1	1	0	0	1	2
17277	Wed Feb 24 17:59:42 2010	13	9	5	117.49	Bedroefd	1	0	1	0	0	0	0	0	0	1	0	3
17277	Wed Feb 24 17:59:47 2010	13	10	4	117.48	Misselijkheid	0	0	0	1	1	0	0	0	0	0	1	1
17277	Wed Feb 24 17:59:52 2010	13	11	4	117.50	Dinsdag	0	0	0	0	0	0	1	0	1	1	0	2
17277	Wed Feb 24 17:59:56 2010	13	12	5	117.41	Onvoldoende diep kunnen doorademen	0	0	0	1	1	0	0	0	0	0	1	1
17277	Wed Feb 24 18:00:01 2010	13	13	5	117.50	Vrijdag	0	0	0	0	0	0	1	1	0	0	1	5
17277	Wed Feb 24 18:00:05 2010	13	14	4	117.50	Spierpijn	0	0	0	1	1	0	0	0	0	0	1	1
17277	Wed Feb 24 18:00:10 2010	13	15	5	117.49	Maandag	0	0	0	0	0	0	1	0	1	1	0	1
17277	Wed Feb 24 18:02:31 2010	15	1	5	117.50	Dinsdag	0	0	0	0	0	0	1	0	1	1	0	2
17277	Wed Feb 24 18:02:36 2010	15	2	4	117.49	Woensdag	0	0	0	0	0	0	1	0	1	1	0	3
17277	Wed Feb 24 18:02:41 2010	15	3	5	117.48	Vlug geïrriteerd	1	1	0	0	0	0	0	0	0	0	1	2
17277	Wed Feb 24 18:02:45 2010	15	4	4	117.50	Bang	1	1	0	0	0	0	0	0	0	0	1	2
17277	Wed Feb 24 18:02:50 2010	15	5	4	117.46	Bonzen van het hart	0	0	0	1	0	1	0	0	0	1	0	2
17277	Wed Feb 24 18:02:54 2010	15	6	4	117.49	Hoofdpijn	0	0	0	1	0	1	0	0	0	1	0	1
17277	Wed Feb 24 18:02:59 2010	15	7	5	117.50	Vrijdag	0	0	0	0	0	0	1	0	1	1	0	5
17277	Wed Feb 24 18:03:03 2010	15	8	5	117.48	Beschaamd	1	1	0	0	0	0	0	0	0	0	1	2
17277	Wed Feb 24 18:03:08 2010	15	9	4	117.46	Buik- of maagkrampen	0	0	0	1	0	1	0	0	0	1	0	1
17277	Wed Feb 24 18:03:12 2010	15	10	4	117.48	Zenuwachtig	1	1	0	0	0	0	0	0	0	0	1	2
17277	Wed Feb 24 18:03:17 2010	15	11	5	117.50	Dinsdag	0	0	0	0	0	0	1	1	0	0	1	2
17277	Wed Feb 24 18:03:21 2010	15	12	4	117.43	Benauwd gevoel in en om de borst	0	0	0	1	0	1	0	0	0	1	0	1
17277	Wed Feb 24 18:03:26 2010	15	13	4	117.48	Teneergeslagen	1	1	0	0	0	0	0	0	0	0	1	2
17277	Wed Feb 24 18:03:30 2010	15	14	4	117.48	Vermoeidheid	0	0	0	1	0	1	0	0	0	1	0	2
17277	Wed Feb 24 18:03:35 2010	15	15	5	117.49	Donderdag	0	0	0	0	0	0	1	1	0	0	1	4
17277	Wed Feb 24 18:04:25 2010	17	1	4	117.46	Bonzen van het hart	0	0	0	1	0	1	0	0	0	1	0	1
17277	Wed Feb 24 18:04:29 2010	17	2	4	117.46	Buik- of maagkrampen	0	0	0	1	0	1	0	0	0	1	0	1
17277	Wed Feb 24 18:04:34 2010	17	3	4	117.49	Woensdag	0	0	0	0	0	0	1	0	1	1	0	3
17277	Wed Feb 24 18:04:39 2010	17	4	4	117.48	Teneergeslagen	1	1	0	0	0	0	0	0	0	0	1	1
17277	Wed Feb 24 18:04:43 2010	17	5	7	117.49	Hoofdpijn	0	0	0	1	0	1	0	0	0	1	0	1
17277	Wed Feb 24 18:04:48 2010	17	6	4	117.50	Bang	1	1	0	0	0	0	0	0	0	0	1	1
17277	Wed Feb 24 18:04:52 2010	17	7	4	117.48	Vermoeidheid	0	0	0	1	0	1	0	0	0	1	0	3
17277	Wed Feb 24 18:04:57 2010	17	8	5	117.43	Benauwd gevoel in en om de borst	0	0	0	1	0	1	0	0	0	1	0	1
17277	Wed Feb 24 18:05:01 2010	17	9	4	117.50	Vrijdag	0	0	0	0	0	0	1	0	1	1	0	5
17277	Wed Feb 24 18:05:06 2010	17	10	4	117.48	Vlug geïrriteerd	1	1	0	0	0	0	0	0	0	0	1	1
17277	Wed Feb 24 18:05:10 2010	17	11	5	117.50	Dinsdag	0	0	0	0	0	0	1	0	1	1	0	2
17277	Wed Feb 24 18:05:15 2010	17	12	5	117.48	Beschaamd	1	1	0	0	0	0	0	0	0	0	1	1
17277	Wed Feb 24 18:05:19 2010	17	13	4	117.49	Donderdag	0	0	0	0	0	0	1	1	0	0	1	4
17277	Wed Feb 24 18:05:24 2010	17	14	5	117.50	Dinsdag	0	0	0	0	0	0	1	1	0	0	1	2
17277	Wed Feb 24 18:05:28 2010	17	15	5	117.48	Zenuwachtig	1	1	0	0	0	0	0	0	0	0	1	1
17277	Wed Feb 24 18:06:18 2010	19	1	4	117.50	Vrijdag	0	0	0	0	0	0	1	0	1	1	0	5
17277	Wed Feb 24 18:06:23 2010	19	2	4	117.48	Beschaamd	1	1	0	0	0	0	0	0	0	0	1	1
17277	Wed Feb 24 18:06:27 2010	19	3	5	117.49	Woensdag	0	0	0	0	0	0	1	0	1	1	0	3
17277	Wed Feb 24 18:06:32 2010	19	4	4	117.48	Vlug geïrriteerd	1	1	0	0	0	0	0	0	0	0	1	1
17277	Wed Feb 24 18:06:37 2010	19	5	5	117.50	Dinsdag	0	0	0	0	0	0	1	1	0	0	1	2
17277	Wed Feb 24 18:06:41 2010	19	6	5	117.46	Buik- of maagkrampen	0	0	0	1	0	1	0	0	0	1	0	1
17277	Wed Feb 24 18:06:46 2010	19	7	4	117.49	Hoofdpijn	0	0	0	1	0	1	0	0	0	1	0	1
17277	Wed Feb 24 18:06:50 2010	19	8	4	117.48	Zenuwachtig	1	1	0	0	0	0	0	0	0	0	1	1
17277	Wed Feb 24 18:06:55 2010	19	9	5	117.43	Benauwd gevoel in en om de borst	0	0	0	1	0	1	0	0	0	1	0	1
17277	Wed Feb 24 18:06:59 2010	19	10	4	117.50	Dinsdag	0	0	0	0	0	0	1	0	1	1	0	2
17277	Wed Feb 24 18:07:04 2010	19	11	4	117.48	Vermoeidheid	0	0	0	1	0	1	0	0	0	1	0	3
17277	Wed Feb 24 18:07:08 2010	19	12	5	117.49	Donderdag	0	0	0	0	0	0	1	1	0	0	1	4
17277	Wed Feb 24 18:07:13 2010	19	13	5	117.50	Bang	1	1	0	0	0	0	0	0	0	0	1	1
17277	Wed Feb 24 18:07:17 2010	19	14	4	117.46	Bonzen van het hart	0	0	0	1	0	1	0	0	0	1	0	1
17277	Wed Feb 24 18:07:22 2010	19	15	5	117.48	Teneergeslagen	1	1	0	0	0	0	0	0	0	0	1	1
17277	Wed Feb 24 18:08:12 2010	21	1	4	117.50	Angstig	1	0	1	0	0	0	0	0	0	1	0	1
17277	Wed Feb 24 18:08:16 2010	21	2	7	117.48	Snelle hartslag	0	0	0	1	1	0	0	0	0	0	1	1
17277	Wed Feb 24 18:08:21 2010	21	3	4	117.50	Schuldig	1	0	1	0	0	0	0	0	0	1	0	1
17277	Wed Feb 24 18:08:25 2010	21	4	5	117.50	Vrijdag	0	0	0	0	0	0	1	1	0	0	1	5
17277	Wed Feb 24 18:08:30 2010	21	5	5	117.48	Misselijkheid	0	0	0	1	1	0	0	0	0	0	1	1
17277	Wed Feb 24 18:08:35 2010	21	6	5	117.49	Woensdag	0	0	0	0	0	0	1	1	0	0	1	3
17277	Wed Feb 24 18:08:39 2010	21	7	4	117.49	Donderdag	0	0	0	0	0	0	1	0	1	1	0	4
17277	Wed Feb 24 18:08:44 2010	21	8	5	117.41	Onvoldoende diep kunnen doorademen	0	0	0	1	1	0	0	0	0	0	1	1
17277	Wed Feb 24 18:08:48 2010	21	9	5	117.49	Maandag	0	0	0	0	0	0	1	1	0	0	1	1
17277	Wed Feb 24 18:08:53 2010	21	10	4	117.48	Duizeligheid	0	0	0	1	1	0	0	0	0	0	1	1
17277	Wed Feb 24 18:08:57 2010	21	11	5	117.50	Vijandig	1	0	1	0	0	0	0	0	0	1	0	1
17277	Wed Feb 24 18:09:02 2010	21	12	5	117.49	Gespannen	1	0	1	0	0	0	0	0	0	1	0	1
17277	Wed Feb 24 18:09:06 2010	21	13	4	117.50	Spierpijn	0	0	0	1	1	0	0	0	0	0	1	1
17277	Wed Feb 24 18:09:11 2010	21	14	4	117.49	Bedroefd	1	0	1	0	0	0	0	0	0	1	0	1
17277	Wed Feb 24 18:09:15 2010	21	15	5	117.49	Maandag	0	0	0	0	0	0	1	0	1	1	0	1
17277	Wed Feb 24 18:10:05 2010	23	1	4	117.41	Onvoldoende diep kunnen doorademen	0	0	0	1	1	0	0	0	0	0	1	1
17277	Wed Feb 24 18:10:10 2010	23	2	5	117.48	Snelle hartslag	0	0	0	1	1	0	0	0	0	0	1	1
17277	Wed Feb 24 18:10:14 2010	23	3	4	117.50	Vijandig	1	0	1	0	0	0	0	0	0	1	0	1
17277	Wed Feb 24 18:10:19 2010	23	4	4	117.49	Bedroefd	1	0	1	0	0	0	0	0	0	1	0	2
17277	Wed Feb 24 18:10:24 2010	23	5	5	117.50	Vrijdag	0	0	0	0	0	0	1	1	0	0	1	5
17277	Wed Feb 24 18:10:28 2010	23	6	4	117.48	Misselijkheid	0	0	0	1	1	0	0	0	0	0	1	1
17277	Wed Feb 24 18:10:33 2010	23	7	4	117.48	Duizeligheid	0	0	0	1	1	0	0	0	0	0	1	1
17277	Wed Feb 24 18:10:37 2010	23	8	4	117.49	Gespannen	1	0	1	0	0	0	0	0	0	1	0	2
17277	Wed Feb 24 18:10:42 2010	23	9	5	117.49	Donderdag	0	0	0	0	0	0	1	0	1	1	0	4
17277	Wed Feb 24 18:10:46 2010	23	10	4	117.50	Spierpijn	0	0	0	1	1	0	0	0	0	0	1	1
17277	Wed Feb 24 18:10:51 2010	23	11	5	117.49	Maandag	0	0	0	0	0	0	1	0	1	1	0	1
17277	Wed Feb 24 18:10:55 2010	23	12	5	117.49	Woensdag	0	0	0	0	0	0	1	1	0	0	1	3
17277	Wed Feb 24 18:11:00 2010	23	13	4	117.50	Angstig	1	0	1	0	0	0	0	0	0	1	0	1
17277	Wed Feb 24 18:11:04 2010	23	14	4	117.49	Maandag	0	0	0	0	0	0	1	1	0	0	1	1
17277	Wed Feb 24 18:11:09 2010	23	15	4	117.50	Schuldig	1	0	1	0	0	0	0	0	0	1	0	1
17277	Wed Feb 24 18:11:59 2010	25	1	4	117.49	Gespannen	1	0	1	0	0	0	0	0	0	1	0	2
17277	Wed Feb 24 18:12:03 2010	25	2	4	117.50	Angstig	1	0	1	0	0	0	0	0	0	1	0	2
17277	Wed Feb 24 18:12:08 2010	25	3	4	117.49	Woensdag	0	0	0	0	0	0	1	1	0	0	1	3
17277	Wed Feb 24 18:12:12 2010	25	4	5	117.41	Onvoldoende diep kunnen doorademen	0	0	0	1	1	0	0	0	0	0	1	1
17277	Wed Feb 24 18:12:17 2010	25	5	5	117.49	Maandag	0	0	0	0	0	0	1	1	0	0	1	1
17277	Wed Feb 24 18:12:22 2010	25	6	4	117.50	Vijandig	1	0	1	0	0	0	0	0	0	1	0	2
17277	Wed Feb 24 18:12:26 2010	25	7	5	117.50	Spierpijn	0	0	0	1	1	0	0	0	0	0	1	1
17277	Wed Feb 24 18:12:31 2010	25	8	5	117.49	Bedroefd	1	0	1	0	0	0	0	0	0	1	0	2
17277	Wed Feb 24 18:12:35 2010	25	9	4	117.48	Misselijkheid	0	0	0	1	1	0	0	0	0	0	1	1
17277	Wed Feb 24 18:12:40 2010	25	10	4	117.48	Snelle hartslag	0	0	0	1	1	0	0	0	0	0	1	1
17277	Wed Feb 24 18:12:44 2010	25	11	5	117.50	Vrijdag	0	0	0	0	0	0	1	1	0	0	1	5
17277	Wed Feb 24 18:12:49 2010	25	12	4	117.49	Donderdag	0	0	0	0	0	0	1	0	1	1	0	4
17277	Wed Feb 24 18:12:53 2010	25	13	4	117.48	Duizeligheid	0	0	0	1	1	0	0	0	0	0	1	1
17277	Wed Feb 24 18:12:58 2010	25	14	4	117.50	Schuldig	1	0	1	0	0	0	0	0	0	1	0	2
17277	Wed Feb 24 18:13:02 2010	25	15	5	117.49	Maandag	0	0	0	0	0	0	1	0	1	1	0	1
17277	Wed Feb 24 18:15:21 2010	27	1	4	117.50	Spierpijn	0	0	0	1	1	0	0	0	0	0	1	1
17277	Wed Feb 24 18:15:26 2010	27	2	5	117.49	Donderdag	0	0	0	0	0	0	1	0	1	1	0	4
17277	Wed Feb 24 18:15:30 2010	27	3	4	117.50	Vrijdag	0	0	0	0	0	0	1	1	0	0	1	5
17277	Wed Feb 24 18:15:35 2010	27	4	4	117.48	Teneergeslagen	1	1	0	0	0	0	0	0	0	0	1	1
17277	Wed Feb 24 18:15:39 2010	27	5	5	117.49	Woensdag	0	0	0	0	0	0	1	0	1	1	0	3
17277	Wed Feb 24 18:15:44 2010	27	6	4	117.48	Beschaamd	1	1	0	0	0	0	0	0	0	0	1	1
17277	Wed Feb 24 18:15:48 2010	27	7	4	117.48	Snelle hartslag	0	0	0	1	1	0	0	0	0	0	1	1
17277	Wed Feb 24 18:15:53 2010	27	8	5	117.49	Maandag	0	0	0	0	0	0	1	0	1	1	0	1
17277	Wed Feb 24 18:15:57 2010	27	9	5	117.48	Duizeligheid	0	0	0	1	1	0	0	0	0	0	1	1
17277	Wed Feb 24 18:16:02 2010	27	10	4	117.48	Vlug geïrriteerd	1	1	0	0	0	0	0	0	0	0	1	1
17277	Wed Feb 24 18:16:06 2010	27	11	4	117.48	Zenuwachtig	1	1	0	0	0	0	0	0	0	0	1	1
17277	Wed Feb 24 18:16:11 2010	27	12	5	117.41	Onvoldoende diep kunnen doorademen	0	0	0	1	1	0	0	0	0	0	1	1
17277	Wed Feb 24 18:16:15 2010	27	13	4	117.50	Bang	1	1	0	0	0	0	0	0	0	0	1	1
17277	Wed Feb 24 18:16:20 2010	27	14	4	117.50	Dinsdag	0	0	0	0	0	0	1	1	0	0	1	2
17277	Wed Feb 24 18:16:24 2010	27	15	5	117.48	Misselijkheid	0	0	0	1	1	0	0	0	0	0	1	1
17277	Wed Feb 24 18:17:15 2010	29	1	4	117.41	Onvoldoende diep kunnen doorademen	0	0	0	1	1	0	0	0	0	0	1	1
17277	Wed Feb 24 18:17:19 2010	29	2	5	117.48	Vlug geïrriteerd	1	1	0	0	0	0	0	0	0	0	1	2
17277	Wed Feb 24 18:17:24 2010	29	3	4	117.50	Dinsdag	0	0	0	0	0	0	1	1	0	0	1	2
17277	Wed Feb 24 18:17:28 2010	29	4	5	117.50	Vrijdag	0	0	0	0	0	0	1	1	0	0	1	5
17277	Wed Feb 24 18:17:33 2010	29	5	4	117.48	Beschaamd	1	1	0	0	0	0	0	0	0	0	1	2
17277	Wed Feb 24 18:17:37 2010	29	6	4	117.50	Spierpijn	0	0	0	1	1	0	0	0	0	0	1	1
17277	Wed Feb 24 18:17:42 2010	29	7	4	117.49	Donderdag	0	0	0	0	0	0	1	0	1	1	0	4
17277	Wed Feb 24 18:17:46 2010	29	8	4	117.48	Zenuwachtig	1	1	0	0	0	0	0	0	0	0	1	1
17277	Wed Feb 24 18:17:51 2010	29	9	5	117.50	Bang	1	1	0	0	0	0	0	0	0	0	1	2
17277	Wed Feb 24 18:17:55 2010	29	10	4	117.48	Teneergeslagen	1	1	0	0	0	0	0	0	0	0	1	2
17277	Wed Feb 24 18:18:00 2010	29	11	4	117.48	Duizeligheid	0	0	0	1	1	0	0	0	0	0	1	1
17277	Wed Feb 24 18:18:04 2010	29	12	5	117.49	Woensdag	0	0	0	0	0	0	1	0	1	1	0	3
17277	Wed Feb 24 18:18:09 2010	29	13	4	117.48	Snelle hartslag	0	0	0	1	1	0	0	0	0	0	1	1
17277	Wed Feb 24 18:18:13 2010	29	14	4	117.48	Misselijkheid	0	0	0	1	1	0	0	0	0	0	1	1
17277	Wed Feb 24 18:18:18 2010	29	15	5	117.49	Maandag	0	0	0	0	0	0	1	0	1	1	0	1
17277	Wed Feb 24 18:19:08 2010	31	1	4	117.48	Snelle hartslag	0	0	0	1	1	0	0	0	0	0	1	1
17277	Wed Feb 24 18:19:13 2010	31	2	4	117.48	Duizeligheid	0	0	0	1	1	0	0	0	0	0	1	1
17277	Wed Feb 24 18:19:17 2010	31	3	4	117.50	Dinsdag	0	0	0	0	0	0	1	1	0	0	1	2
17277	Wed Feb 24 18:19:22 2010	31	4	4	117.50	Spierpijn	0	0	0	1	1	0	0	0	0	0	1	1
17277	Wed Feb 24 18:19:26 2010	31	5	5	117.50	Vrijdag	0	0	0	0	0	0	1	1	0	0	1	5
17277	Wed Feb 24 18:19:31 2010	31	6	5	117.50	Bang	1	1	0	0	0	0	0	0	0	0	1	1
17277	Wed Feb 24 18:19:35 2010	31	7	4	117.49	Woensdag	0	0	0	0	0	0	1	0	1	1	0	3
17277	Wed Feb 24 18:19:40 2010	31	8	4	117.48	Misselijkheid	0	0	0	1	1	0	0	0	0	0	1	1
17277	Wed Feb 24 18:19:44 2010	31	9	5	117.49	Maandag	0	0	0	0	0	0	1	0	1	1	0	1
17277	Wed Feb 24 18:19:49 2010	31	10	4	117.48	Zenuwachtig	1	1	0	0	0	0	0	0	0	0	1	1
17277	Wed Feb 24 18:19:53 2010	31	11	4	117.41	Onvoldoende diep kunnen doorademen	0	0	0	1	1	0	0	0	0	0	1	1
17277	Wed Feb 24 18:19:58 2010	31	12	4	117.48	Teneergeslagen	1	1	0	0	0	0	0	0	0	0	1	1
17277	Wed Feb 24 18:20:02 2010	31	13	7	117.49	Donderdag	0	0	0	0	0	0	1	0	1	1	0	4
17277	Wed Feb 24 18:20:07 2010	31	14	4	117.48	Beschaamd	1	1	0	0	0	0	0	0	0	0	1	1
17277	Wed Feb 24 18:20:11 2010	31	15	4	117.48	Vlug geïrriteerd	1	1	0	0	0	0	0	0	0	0	1	1
17277	Wed Feb 24 18:21:02 2010	33	1	4	117.49	Gespannen	1	0	1	0	0	0	0	0	0	1	0	2
17277	Wed Feb 24 18:21:06 2010	33	2	4	117.48	Vermoeidheid	0	0	0	1	0	1	0	0	0	1	0	4
17277	Wed Feb 24 18:21:11 2010	33	3	5	117.50	Dinsdag	0	0	0	0	0	0	1	0	1	1	0	2
17277	Wed Feb 24 18:21:15 2010	33	4	7	117.46	Buik- of maagkrampen	0	0	0	1	0	1	0	0	0	1	0	1
17277	Wed Feb 24 18:21:20 2010	33	5	4	117.43	Benauwd gevoel in en om de borst	0	0	0	1	0	1	0	0	0	1	0	1
17277	Wed Feb 24 18:21:24 2010	33	6	4	117.50	Vijandig	1	0	1	0	0	0	0	0	0	1	0	1
17277	Wed Feb 24 18:21:29 2010	33	7	5	117.49	Donderdag	0	0	0	0	0	0	1	1	0	0	1	4
17277	Wed Feb 24 18:21:33 2010	33	8	4	117.50	Angstig	1	0	1	0	0	0	0	0	0	1	0	1
17277	Wed Feb 24 18:21:38 2010	33	9	4	117.49	Maandag	0	0	0	0	0	0	1	1	0	0	1	1
17277	Wed Feb 24 18:21:42 2010	33	10	5	117.46	Bonzen van het hart	0	0	0	1	0	1	0	0	0	1	0	1
17277	Wed Feb 24 18:21:47 2010	33	11	5	117.49	Bedroefd	1	0	1	0	0	0	0	0	0	1	0	2
17277	Wed Feb 24 18:21:51 2010	33	12	5	117.50	Schuldig	1	0	1	0	0	0	0	0	0	1	0	1
17277	Wed Feb 24 18:21:56 2010	33	13	4	117.49	Hoofdpijn	0	0	0	1	0	1	0	0	0	1	0	1
17277	Wed Feb 24 18:22:00 2010	33	14	5	117.49	Woensdag	0	0	0	0	0	0	1	1	0	0	1	3
17277	Wed Feb 24 18:22:05 2010	33	15	4	117.50	Vrijdag	0	0	0	0	0	0	1	0	1	1	0	5
17277	Wed Feb 24 18:22:55 2010	35	1	4	117.50	Angstig	1	0	1	0	0	0	0	0	0	1	0	2
17277	Wed Feb 24 18:22:59 2010	35	2	5	117.49	Hoofdpijn	0	0	0	1	0	1	0	0	0	1	0	1
17277	Wed Feb 24 18:23:04 2010	35	3	4	117.50	Vrijdag	0	0	0	0	0	0	1	0	1	1	0	5
17277	Wed Feb 24 18:23:08 2010	35	4	5	117.49	Woensdag	0	0	0	0	0	0	1	1	0	0	1	3
17277	Wed Feb 24 18:23:13 2010	35	5	4	117.50	Vijandig	1	0	1	0	0	0	0	0	0	1	0	2
17277	Wed Feb 24 18:23:18 2010	35	6	5	117.46	Bonzen van het hart	0	0	0	1	0	1	0	0	0	1	0	1
17277	Wed Feb 24 18:23:22 2010	35	7	4	117.43	Benauwd gevoel in en om de borst	0	0	0	1	0	1	0	0	0	1	0	1
17277	Wed Feb 24 18:23:27 2010	35	8	5	117.49	Maandag	0	0	0	0	0	0	1	1	0	0	1	1
17277	Wed Feb 24 18:23:31 2010	35	9	5	117.49	Bedroefd	1	0	1	0	0	0	0	0	0	1	0	2
17277	Wed Feb 24 18:23:36 2010	35	10	4	117.46	Buik- of maagkrampen	0	0	0	1	0	1	0	0	0	1	0	1
17277	Wed Feb 24 18:23:40 2010	35	11	5	117.49	Donderdag	0	0	0	0	0	0	1	1	0	0	1	4
17277	Wed Feb 24 18:23:45 2010	35	12	4	117.50	Dinsdag	0	0	0	0	0	0	1	0	1	1	0	2
17277	Wed Feb 24 18:23:49 2010	35	13	5	117.49	Gespannen	1	0	1	0	0	0	0	0	0	1	0	2
17277	Wed Feb 24 18:23:54 2010	35	14	4	117.50	Schuldig	1	0	1	0	0	0	0	0	0	1	0	2
17277	Wed Feb 24 18:23:58 2010	35	15	4	117.48	Vermoeidheid	0	0	0	1	0	1	0	0	0	1	0	4
17277	Wed Feb 24 18:24:48 2010	37	1	4	117.50	Dinsdag	0	0	0	0	0	0	1	0	1	1	0	2
17277	Wed Feb 24 18:24:53 2010	37	2	5	117.50	Schuldig	1	0	1	0	0	0	0	0	0	1	0	1
17277	Wed Feb 24 18:24:57 2010	37	3	4	117.49	Bedroefd	1	0	1	0	0	0	0	0	0	1	0	1
17277	Wed Feb 24 18:25:02 2010	37	4	4	117.48	Vermoeidheid	0	0	0	1	0	1	0	0	0	1	0	4
17277	Wed Feb 24 18:25:06 2010	37	5	5	117.50	Vrijdag	0	0	0	0	0	0	1	0	1	1	0	5
17277	Wed Feb 24 18:25:11 2010	37	6	5	117.49	Donderdag	0	0	0	0	0	0	1	1	0	0	1	4
17277	Wed Feb 24 18:25:16 2010	37	7	4	117.49	Gespannen	1	0	1	0	0	0	0	0	0	1	0	1
17277	Wed Feb 24 18:25:20 2010	37	8	4	117.46	Buik- of maagkrampen	0	0	0	1	0	1	0	0	0	1	0	1
17277	Wed Feb 24 18:25:25 2010	37	9	5	117.50	Vijandig	1	0	1	0	0	0	0	0	0	1	0	1
17277	Wed Feb 24 18:25:29 2010	37	10	4	117.49	Woensdag	0	0	0	0	0	0	1	1	0	0	1	3
17277	Wed Feb 24 18:25:34 2010	37	11	4	117.50	Angstig	1	0	1	0	0	0	0	0	0	1	0	1
17277	Wed Feb 24 18:25:38 2010	37	12	5	117.46	Bonzen van het hart	0	0	0	1	0	1	0	0	0	1	0	1
17277	Wed Feb 24 18:25:43 2010	37	13	5	117.49	Maandag	0	0	0	0	0	0	1	1	0	0	1	1
17277	Wed Feb 24 18:25:47 2010	37	14	4	117.49	Hoofdpijn	0	0	0	1	0	1	0	0	0	1	0	1
17277	Wed Feb 24 18:25:52 2010	37	15	4	117.43	Benauwd gevoel in en om de borst	0	0	0	1	0	1	0	0	0	1	0	1
17277	Wed Feb 24 18:28:11 2010	39	1	4	117.48	Vermoeidheid	0	0	0	1	0	1	0	0	0	1	0	4
17277	Wed Feb 24 18:28:15 2010	39	2	5	117.48	Zenuwachtig	1	1	0	0	0	0	0	0	0	0	1	1
17277	Wed Feb 24 18:28:20 2010	39	3	4	117.50	Bang	1	1	0	0	0	0	0	0	0	0	1	1
17277	Wed Feb 24 18:28:24 2010	39	4	4	117.46	Bonzen van het hart	0	0	0	1	0	1	0	0	0	1	0	1
17277	Wed Feb 24 18:28:29 2010	39	5	5	117.46	Buik- of maagkrampen	0	0	0	1	0	1	0	0	0	1	0	1
17277	Wed Feb 24 18:28:33 2010	39	6	5	117.49	Woensdag	0	0	0	0	0	0	1	0	1	1	0	3
17277	Wed Feb 24 18:28:38 2010	39	7	4	117.48	Teneergeslagen	1	1	0	0	0	0	0	0	0	0	1	1
17277	Wed Feb 24 18:28:43 2010	39	8	4	117.48	Beschaamd	1	1	0	0	0	0	0	0	0	0	1	1
17277	Wed Feb 24 18:28:47 2010	39	9	5	117.49	Donderdag	0	0	0	0	0	0	1	0	1	1	0	4
17277	Wed Feb 24 18:28:52 2010	39	10	4	117.48	Vlug geïrriteerd	1	1	0	0	0	0	0	0	0	0	1	1
17277	Wed Feb 24 18:28:56 2010	39	11	4	117.49	Hoofdpijn	0	0	0	1	0	1	0	0	0	1	0	1
17277	Wed Feb 24 18:29:01 2010	39	12	5	117.49	Donderdag	0	0	0	0	0	0	1	1	0	0	1	4
17277	Wed Feb 24 18:29:05 2010	39	13	4	117.43	Benauwd gevoel in en om de borst	0	0	0	1	0	1	0	0	0	1	0	1
17277	Wed Feb 24 18:29:10 2010	39	14	4	117.50	Dinsdag	0	0	0	0	0	0	1	1	0	0	1	2
17277	Wed Feb 24 18:29:14 2010	39	15	5	117.50	Vrijdag	0	0	0	0	0	0	1	0	1	1	0	5
17277	Wed Feb 24 18:30:04 2010	41	1	4	117.46	Buik- of maagkrampen	0	0	0	1	0	1	0	0	0	1	0	1
17277	Wed Feb 24 18:30:09 2010	41	2	5	117.46	Bonzen van het hart	0	0	0	1	0	1	0	0	0	1	0	1
17277	Wed Feb 24 18:30:13 2010	41	3	4	117.49	Hoofdpijn	0	0	0	1	0	1	0	0	0	1	0	1
17277	Wed Feb 24 18:30:18 2010	41	4	4	117.48	Teneergeslagen	1	1	0	0	0	0	0	0	0	0	1	1
17277	Wed Feb 24 18:30:22 2010	41	5	4	117.48	Vlug geïrriteerd	1	1	0	0	0	0	0	0	0	0	1	1
17277	Wed Feb 24 18:30:27 2010	41	6	5	117.48	Vermoeidheid	0	0	0	1	0	1	0	0	0	1	0	4
17277	Wed Feb 24 18:30:31 2010	41	7	4	117.49	Woensdag	0	0	0	0	0	0	1	0	1	1	0	3
17277	Wed Feb 24 18:30:36 2010	41	8	4	117.48	Zenuwachtig	1	1	0	0	0	0	0	0	0	0	1	1
17277	Wed Feb 24 18:30:41 2010	41	9	5	117.49	Donderdag	0	0	0	0	0	0	1	0	1	1	0	4
17277	Wed Feb 24 18:30:45 2010	41	10	4	117.43	Benauwd gevoel in en om de borst	0	0	0	1	0	1	0	0	0	1	0	1
17277	Wed Feb 24 18:30:50 2010	41	11	4	117.50	Bang	1	1	0	0	0	0	0	0	0	0	1	1
17277	Wed Feb 24 18:30:54 2010	41	12	5	117.49	Donderdag	0	0	0	0	0	0	1	1	0	0	1	4
17277	Wed Feb 24 18:30:59 2010	41	13	5	117.50	Dinsdag	0	0	0	0	0	0	1	1	0	0	1	2
17277	Wed Feb 24 18:31:03 2010	41	14	4	117.48	Beschaamd	1	1	0	0	0	0	0	0	0	0	1	1
17277	Wed Feb 24 18:31:08 2010	41	15	5	117.50	Vrijdag	0	0	0	0	0	0	1	0	1	1	0	5
17277	Wed Feb 24 18:31:58 2010	43	1	4	117.43	Benauwd gevoel in en om de borst	0	0	0	1	0	1	0	0	0	1	0	1
17277	Wed Feb 24 18:32:02 2010	43	2	4	117.50	Dinsdag	0	0	0	0	0	0	1	1	0	0	1	2
17277	Wed Feb 24 18:32:07 2010	43	3	4	117.50	Bang	1	1	0	0	0	0	0	0	0	0	1	2
17277	Wed Feb 24 18:32:11 2010	43	4	5	117.49	Hoofdpijn	0	0	0	1	0	1	0	0	0	1	0	1
17277	Wed Feb 24 18:32:16 2010	43	5	4	117.48	Beschaamd	1	1	0	0	0	0	0	0	0	0	1	2
17277	Wed Feb 24 18:32:20 2010	43	6	5	117.49	Woensdag	0	0	0	0	0	0	1	0	1	1	0	3
17277	Wed Feb 24 18:32:25 2010	43	7	5	117.50	Vrijdag	0	0	0	0	0	0	1	0	1	1	0	5
17277	Wed Feb 24 18:32:30 2010	43	8	4	117.48	Zenuwachtig	1	1	0	0	0	0	0	0	0	0	1	2
17277	Wed Feb 24 18:32:34 2010	43	9	4	117.49	Donderdag	0	0	0	0	0	0	1	1	0	0	1	4
17277	Wed Feb 24 18:32:39 2010	43	10	5	117.48	Vermoeidheid	0	0	0	1	0	1	0	0	0	1	0	4
17277	Wed Feb 24 18:32:43 2010	43	11	5	117.46	Bonzen van het hart	0	0	0	1	0	1	0	0	0	1	0	2
17277	Wed Feb 24 18:32:48 2010	43	12	4	117.48	Teneergeslagen	1	1	0	0	0	0	0	0	0	0	1	1
17277	Wed Feb 24 18:32:52 2010	43	13	4	117.46	Buik- of maagkrampen	0	0	0	1	0	1	0	0	0	1	0	1
17277	Wed Feb 24 18:32:57 2010	43	14	5	117.49	Donderdag	0	0	0	0	0	0	1	0	1	1	0	4
17277	Wed Feb 24 18:33:01 2010	43	15	4	117.48	Vlug geïrriteerd	1	1	0	0	0	0	0	0	0	0	1	2
17277	Wed Feb 24 18:33:51 2010	45	1	4	117.49	Maandag	0	0	0	0	0	0	1	1	0	0	1	1
17277	Wed Feb 24 18:33:56 2010	45	2	4	117.50	Angstig	1	0	1	0	0	0	0	0	0	1	0	1
17277	Wed Feb 24 18:34:00 2010	45	3	4	117.48	Duizeligheid	0	0	0	1	1	0	0	0	0	0	1	1
17277	Wed Feb 24 18:34:05 2010	45	4	5	117.48	Snelle hartslag	0	0	0	1	1	0	0	0	0	0	1	1
17277	Wed Feb 24 18:34:09 2010	45	5	5	117.50	Schuldig	1	0	1	0	0	0	0	0	0	1	0	2
17277	Wed Feb 24 18:34:14 2010	45	6	4	117.48	Misselijkheid	0	0	0	1	1	0	0	0	0	0	1	1
17277	Wed Feb 24 18:34:18 2010	45	7	4	117.50	Vijandig	1	0	1	0	0	0	0	0	0	1	0	1
17277	Wed Feb 24 18:34:23 2010	45	8	5	117.49	Woensdag	0	0	0	0	0	0	1	1	0	0	1	3
17277	Wed Feb 24 18:34:27 2010	45	9	4	117.50	Spierpijn	0	0	0	1	1	0	0	0	0	0	1	1
17277	Wed Feb 24 18:34:32 2010	45	10	4	117.49	Bedroefd	1	0	1	0	0	0	0	0	0	1	0	2
17277	Wed Feb 24 18:34:37 2010	45	11	4	117.50	Vrijdag	0	0	0	0	0	0	1	1	0	0	1	5
17277	Wed Feb 24 18:34:41 2010	45	12	5	117.49	Maandag	0	0	0	0	0	0	1	0	1	1	0	1
17277	Wed Feb 24 18:34:46 2010	45	13	4	117.50	Dinsdag	0	0	0	0	0	0	1	0	1	1	0	2
17277	Wed Feb 24 18:34:50 2010	45	14	4	117.41	Onvoldoende diep kunnen doorademen	0	0	0	1	1	0	0	0	0	0	1	1
17277	Wed Feb 24 18:34:55 2010	45	15	5	117.49	Gespannen	1	0	1	0	0	0	0	0	0	1	0	2
17277	Wed Feb 24 18:35:45 2010	47	1	4	117.50	Angstig	1	0	1	0	0	0	0	0	0	1	0	1
17277	Wed Feb 24 18:35:49 2010	47	2	4	117.48	Duizeligheid	0	0	0	1	1	0	0	0	0	0	1	1
17277	Wed Feb 24 18:35:54 2010	47	3	5	117.49	Maandag	0	0	0	0	0	0	1	0	1	1	0	1
17277	Wed Feb 24 18:35:58 2010	47	4	4	117.50	Spierpijn	0	0	0	1	1	0	0	0	0	0	1	1
17277	Wed Feb 24 18:36:03 2010	47	5	4	117.50	Vijandig	1	0	1	0	0	0	0	0	0	1	0	1
17277	Wed Feb 24 18:36:07 2010	47	6	7	117.50	Schuldig	1	0	1	0	0	0	0	0	0	1	0	1
17277	Wed Feb 24 18:36:12 2010	47	7	4	117.50	Vrijdag	0	0	0	0	0	0	1	1	0	0	1	5
17277	Wed Feb 24 18:36:16 2010	47	8	4	117.49	Maandag	0	0	0	0	0	0	1	1	0	0	1	1
17277	Wed Feb 24 18:36:21 2010	47	9	4	117.41	Onvoldoende diep kunnen doorademen	0	0	0	1	1	0	0	0	0	0	1	1
17277	Wed Feb 24 18:36:25 2010	47	10	5	117.49	Gespannen	1	0	1	0	0	0	0	0	0	1	0	1
17277	Wed Feb 24 18:36:30 2010	47	11	4	117.49	Woensdag	0	0	0	0	0	0	1	1	0	0	1	3
17277	Wed Feb 24 18:36:35 2010	47	12	4	117.48	Snelle hartslag	0	0	0	1	1	0	0	0	0	0	1	1
17277	Wed Feb 24 18:36:39 2010	47	13	5	117.48	Misselijkheid	0	0	0	1	1	0	0	0	0	0	1	1
17277	Wed Feb 24 18:36:44 2010	47	14	4	117.49	Bedroefd	1	0	1	0	0	0	0	0	0	1	0	1
17277	Wed Feb 24 18:36:48 2010	47	15	4	117.50	Dinsdag	0	0	0	0	0	0	1	0	1	1	0	2
17277	Wed Feb 24 18:37:38 2010	49	1	4	117.49	Bedroefd	1	0	1	0	0	0	0	0	0	1	0	1
17277	Wed Feb 24 18:37:43 2010	49	2	5	117.48	Duizeligheid	0	0	0	1	1	0	0	0	0	0	1	1
17277	Wed Feb 24 18:37:47 2010	49	3	5	117.48	Misselijkheid	0	0	0	1	1	0	0	0	0	0	1	1
17277	Wed Feb 24 18:37:52 2010	49	4	4	117.50	Vijandig	1	0	1	0	0	0	0	0	0	1	0	1
17277	Wed Feb 24 18:37:56 2010	49	5	5	117.50	Spierpijn	0	0	0	1	1	0	0	0	0	0	1	1
17277	Wed Feb 24 18:38:01 2010	49	6	4	117.50	Dinsdag	0	0	0	0	0	0	1	0	1	1	0	2
17277	Wed Feb 24 18:38:05 2010	49	7	4	117.50	Vrijdag	0	0	0	0	0	0	1	1	0	0	1	5
17277	Wed Feb 24 18:38:10 2010	49	8	4	117.48	Snelle hartslag	0	0	0	1	1	0	0	0	0	0	1	1
17277	Wed Feb 24 18:38:14 2010	49	9	5	117.49	Woensdag	0	0	0	0	0	0	1	1	0	0	1	3
17277	Wed Feb 24 18:38:19 2010	49	10	4	117.49	Gespannen	1	0	1	0	0	0	0	0	0	1	0	1
17277	Wed Feb 24 18:38:23 2010	49	11	5	117.41	Onvoldoende diep kunnen doorademen	0	0	0	1	1	0	0	0	0	0	1	1
17277	Wed Feb 24 18:38:28 2010	49	12	5	117.50	Schuldig	1	0	1	0	0	0	0	0	0	1	0	1
17277	Wed Feb 24 18:38:32 2010	49	13	4	117.50	Angstig	1	0	1	0	0	0	0	0	0	1	0	1
17277	Wed Feb 24 18:38:37 2010	49	14	4	117.49	Maandag	0	0	0	0	0	0	1	1	0	0	1	1
17277	Wed Feb 24 18:38:42 2010	49	15	5	117.49	Maandag	0	0	0	0	0	0	1	0	1	1	0	1
17277	Wed Feb 24 18:41:04 2010	51	1	4	117.48	Teneergeslagen	1	1	0	0	0	0	0	0	0	0	1	1
17277	Wed Feb 24 18:41:08 2010	51	2	4	117.48	Snelle hartslag	0	0	0	1	1	0	0	0	0	0	1	1
17277	Wed Feb 24 18:41:13 2010	51	3	4	117.50	Bang	1	1	0	0	0	0	0	0	0	0	1	1
17277	Wed Feb 24 18:41:17 2010	51	4	5	117.48	Duizeligheid	0	0	0	1	1	0	0	0	0	0	1	1
17277	Wed Feb 24 18:41:22 2010	51	5	4	117.49	Donderdag	0	0	0	0	0	0	1	1	0	0	1	4
17277	Wed Feb 24 18:41:26 2010	51	6	4	117.41	Onvoldoende diep kunnen doorademen	0	0	0	1	1	0	0	0	0	0	1	1
17277	Wed Feb 24 18:41:31 2010	51	7	5	117.49	Woensdag	0	0	0	0	0	0	1	0	1	1	0	3
17277	Wed Feb 24 18:41:35 2010	51	8	4	117.48	Zenuwachtig	1	1	0	0	0	0	0	0	0	0	1	1
17277	Wed Feb 24 18:41:40 2010	51	9	4	117.50	Spierpijn	0	0	0	1	1	0	0	0	0	0	1	1
17277	Wed Feb 24 18:41:44 2010	51	10	5	117.49	Maandag	0	0	0	0	0	0	1	1	0	0	1	1
17277	Wed Feb 24 18:41:49 2010	51	11	4	117.48	Beschaamd	1	1	0	0	0	0	0	0	0	0	1	1
17277	Wed Feb 24 18:41:53 2010	51	12	4	117.48	Misselijkheid	0	0	0	1	1	0	0	0	0	0	1	1
17277	Wed Feb 24 18:41:58 2010	51	13	5	117.48	Vlug geïrriteerd	1	1	0	0	0	0	0	0	0	0	1	2
17277	Wed Feb 24 18:42:02 2010	51	14	5	117.49	Donderdag	0	0	0	0	0	0	1	0	1	1	0	4
17277	Wed Feb 24 18:42:07 2010	51	15	4	117.50	Vrijdag	0	0	0	0	0	0	1	0	1	1	0	5
17277	Wed Feb 24 18:42:57 2010	53	1	4	117.49	Donderdag	0	0	0	0	0	0	1	0	1	1	0	4
17277	Wed Feb 24 18:43:02 2010	53	2	4	117.49	Woensdag	0	0	0	0	0	0	1	0	1	1	0	3
17277	Wed Feb 24 18:43:06 2010	53	3	4	117.41	Onvoldoende diep kunnen doorademen	0	0	0	1	1	0	0	0	0	0	1	1
17277	Wed Feb 24 18:43:11 2010	53	4	4	117.48	Teneergeslagen	1	1	0	0	0	0	0	0	0	0	1	1
17277	Wed Feb 24 18:43:15 2010	53	5	5	117.49	Donderdag	0	0	0	0	0	0	1	1	0	0	1	4
17277	Wed Feb 24 18:43:20 2010	53	6	6	117.48	Duizeligheid	0	0	0	1	1	0	0	0	0	0	1	1
17277	Wed Feb 24 18:43:24 2010	53	7	4	117.48	Snelle hartslag	0	0	0	1	1	0	0	0	0	0	1	1
17277	Wed Feb 24 18:43:29 2010	53	8	5	117.50	Vrijdag	0	0	0	0	0	0	1	0	1	1	0	5
17277	Wed Feb 24 18:43:33 2010	53	9	4	117.48	Beschaamd	1	1	0	0	0	0	0	0	0	0	1	1
17277	Wed Feb 24 18:43:38 2010	53	10	4	117.48	Vlug geïrriteerd	1	1	0	0	0	0	0	0	0	0	1	3
17277	Wed Feb 24 18:43:42 2010	53	11	4	117.50	Bang	1	1	0	0	0	0	0	0	0	0	1	2
17277	Wed Feb 24 18:43:47 2010	53	12	5	117.48	Misselijkheid	0	0	0	1	1	0	0	0	0	0	1	1
17277	Wed Feb 24 18:43:51 2010	53	13	4	117.50	Spierpijn	0	0	0	1	1	0	0	0	0	0	1	1
17277	Wed Feb 24 18:43:56 2010	53	14	4	117.48	Zenuwachtig	1	1	0	0	0	0	0	0	0	0	1	1
17277	Wed Feb 24 18:44:00 2010	53	15	5	117.49	Maandag	0	0	0	0	0	0	1	1	0	0	1	1
17277	Wed Feb 24 18:44:51 2010	55	1	4	117.50	Bang	1	1	0	0	0	0	0	0	0	0	1	1
17277	Wed Feb 24 18:44:55 2010	55	2	5	117.48	Duizeligheid	0	0	0	1	1	0	0	0	0	0	1	1
17277	Wed Feb 24 18:45:00 2010	55	3	5	117.41	Onvoldoende diep kunnen doorademen	0	0	0	1	1	0	0	0	0	0	1	1
17277	Wed Feb 24 18:45:04 2010	55	4	4	117.48	Snelle hartslag	0	0	0	1	1	0	0	0	0	0	1	1
17277	Wed Feb 24 18:45:09 2010	55	5	4	117.50	Spierpijn	0	0	0	1	1	0	0	0	0	0	1	1
17277	Wed Feb 24 18:45:13 2010	55	6	5	117.49	Donderdag	0	0	0	0	0	0	1	0	1	1	0	4
17277	Wed Feb 24 18:45:18 2010	55	7	4	117.49	Woensdag	0	0	0	0	0	0	1	0	1	1	0	3
17277	Wed Feb 24 18:45:22 2010	55	8	4	117.48	Beschaamd	1	1	0	0	0	0	0	0	0	0	1	1
17277	Wed Feb 24 18:45:27 2010	55	9	5	117.50	Vrijdag	0	0	0	0	0	0	1	0	1	1	0	5
17277	Wed Feb 24 18:45:31 2010	55	10	5	117.48	Teneergeslagen	1	1	0	0	0	0	0	0	0	0	1	1
17277	Wed Feb 24 18:45:36 2010	55	11	4	117.48	Zenuwachtig	1	1	0	0	0	0	0	0	0	0	1	1
17277	Wed Feb 24 18:45:40 2010	55	12	4	117.48	Misselijkheid	0	0	0	1	1	0	0	0	0	0	1	1
17277	Wed Feb 24 18:45:45 2010	55	13	5	117.48	Vlug geïrriteerd	1	1	0	0	0	0	0	0	0	0	1	3
17277	Wed Feb 24 18:45:49 2010	55	14	4	117.49	Donderdag	0	0	0	0	0	0	1	1	0	0	1	4
17277	Wed Feb 24 18:45:54 2010	55	15	4	117.49	Maandag	0	0	0	0	0	0	1	1	0	0	1	1
17277	Wed Feb 24 18:46:44 2010	57	1	4	117.46	Bonzen van het hart	0	0	0	1	0	1	0	0	0	1	0	1
17277	Wed Feb 24 18:46:48 2010	57	2	5	117.49	Maandag	0	0	0	0	0	0	1	0	1	1	0	1
17277	Wed Feb 24 18:46:53 2010	57	3	4	117.50	Dinsdag	0	0	0	0	0	0	1	0	1	1	0	2
17277	Wed Feb 24 18:46:58 2010	57	4	4	117.48	Vermoeidheid	0	0	0	1	0	1	0	0	0	1	0	5
17277	Wed Feb 24 18:47:02 2010	57	5	5	117.50	Dinsdag	0	0	0	0	0	0	1	1	0	0	1	2
17277	Wed Feb 24 18:47:07 2010	57	6	4	117.49	Hoofdpijn	0	0	0	1	0	1	0	0	0	1	0	1
17277	Wed Feb 24 18:47:11 2010	57	7	4	117.49	Gespannen	1	0	1	0	0	0	0	0	0	1	0	1
17277	Wed Feb 24 18:47:16 2010	57	8	5	117.49	Woensdag	0	0	0	0	0	0	1	1	0	0	1	3
17277	Wed Feb 24 18:47:20 2010	57	9	4	117.50	Vrijdag	0	0	0	0	0	0	1	1	0	0	1	5
17277	Wed Feb 24 18:47:25 2010	57	10	4	117.50	Vijandig	1	0	1	0	0	0	0	0	0	1	0	1
17277	Wed Feb 24 18:47:29 2010	57	11	4	117.50	Angstig	1	0	1	0	0	0	0	0	0	1	0	1
17277	Wed Feb 24 18:47:34 2010	57	12	4	117.49	Bedroefd	1	0	1	0	0	0	0	0	0	1	0	1
17277	Wed Feb 24 18:47:38 2010	57	13	4	117.50	Schuldig	1	0	1	0	0	0	0	0	0	1	0	1
17277	Wed Feb 24 18:47:43 2010	57	14	4	117.43	Benauwd gevoel in en om de borst	0	0	0	1	0	1	0	0	0	1	0	1
17277	Wed Feb 24 18:47:47 2010	57	15	5	117.46	Buik- of maagkrampen	0	0	0	1	0	1	0	0	0	1	0	1
17277	Wed Feb 24 18:48:37 2010	59	1	4	117.49	Gespannen	1	0	1	0	0	0	0	0	0	1	0	1
17277	Wed Feb 24 18:48:42 2010	59	2	5	117.50	Schuldig	1	0	1	0	0	0	0	0	0	1	0	2
17277	Wed Feb 24 18:48:46 2010	59	3	4	117.50	Vijandig	1	0	1	0	0	0	0	0	0	1	0	2
17277	Wed Feb 24 18:48:51 2010	59	4	4	117.50	Dinsdag	0	0	0	0	0	0	1	0	1	1	0	2
17277	Wed Feb 24 18:48:56 2010	59	5	5	117.50	Vrijdag	0	0	0	0	0	0	1	1	0	0	1	5
17277	Wed Feb 24 18:49:00 2010	59	6	4	117.46	Buik- of maagkrampen	0	0	0	1	0	1	0	0	0	1	0	1
17277	Wed Feb 24 18:49:05 2010	59	7	4	117.50	Dinsdag	0	0	0	0	0	0	1	1	0	0	1	2
17277	Wed Feb 24 18:49:09 2010	59	8	4	117.46	Bonzen van het hart	0	0	0	1	0	1	0	0	0	1	0	1
17277	Wed Feb 24 18:49:14 2010	59	9	4	117.50	Angstig	1	0	1	0	0	0	0	0	0	1	0	1
17277	Wed Feb 24 18:49:18 2010	59	10	4	117.49	Hoofdpijn	0	0	0	1	0	1	0	0	0	1	0	1
17277	Wed Feb 24 18:49:23 2010	59	11	4	117.48	Vermoeidheid	0	0	0	1	0	1	0	0	0	1	0	5
17277	Wed Feb 24 18:49:27 2010	59	12	5	117.43	Benauwd gevoel in en om de borst	0	0	0	1	0	1	0	0	0	1	0	1
17277	Wed Feb 24 18:49:32 2010	59	13	4	117.49	Bedroefd	1	0	1	0	0	0	0	0	0	1	0	2
17277	Wed Feb 24 18:49:36 2010	59	14	4	117.49	Woensdag	0	0	0	0	0	0	1	1	0	0	1	3
17277	Wed Feb 24 18:49:41 2010	59	15	5	117.49	Maandag	0	0	0	0	0	0	1	0	1	1	0	1
17277	Wed Feb 24 18:50:31 2010	61	1	4	117.50	Vijandig	1	0	1	0	0	0	0	0	0	1	0	1
17277	Wed Feb 24 18:50:35 2010	61	2	4	117.49	Woensdag	0	0	0	0	0	0	1	1	0	0	1	3
17277	Wed Feb 24 18:50:40 2010	61	3	5	117.48	Vermoeidheid	0	0	0	1	0	1	0	0	0	1	0	5
17277	Wed Feb 24 18:50:44 2010	61	4	4	117.46	Bonzen van het hart	0	0	0	1	0	1	0	0	0	1	0	1
17277	Wed Feb 24 18:50:49 2010	61	5	4	117.49	Gespannen	1	0	1	0	0	0	0	0	0	1	0	1
17277	Wed Feb 24 18:50:54 2010	61	6	4	117.43	Benauwd gevoel in en om de borst	0	0	0	1	0	1	0	0	0	1	0	1
17277	Wed Feb 24 18:50:58 2010	61	7	5	117.50	Dinsdag	0	0	0	0	0	0	1	0	1	1	0	2
17277	Wed Feb 24 18:51:03 2010	61	8	5	117.50	Vrijdag	0	0	0	0	0	0	1	1	0	0	1	5
17277	Wed Feb 24 18:51:07 2010	61	9	4	117.50	Schuldig	1	0	1	0	0	0	0	0	0	1	0	1
17277	Wed Feb 24 18:51:12 2010	61	10	4	117.46	Buik- of maagkrampen	0	0	0	1	0	1	0	0	0	1	0	1
17277	Wed Feb 24 18:51:16 2010	61	11	5	117.50	Dinsdag	0	0	0	0	0	0	1	1	0	0	1	2
17277	Wed Feb 24 18:51:21 2010	61	12	4	117.49	Hoofdpijn	0	0	0	1	0	1	0	0	0	1	0	1
17277	Wed Feb 24 18:51:25 2010	61	13	4	117.49	Bedroefd	1	0	1	0	0	0	0	0	0	1	0	1
17277	Wed Feb 24 18:51:30 2010	61	14	4	117.50	Angstig	1	0	1	0	0	0	0	0	0	1	0	1
17277	Wed Feb 24 18:51:34 2010	61	15	5	117.49	Maandag	0	0	0	0	0	0	1	0	1	1	0	1
17277	Wed Feb 24 18:53:51 2010	63	1	4	117.48	Zenuwachtig	1	1	0	0	0	0	0	0	0	0	1	1
17277	Wed Feb 24 18:53:56 2010	63	2	5	117.50	Vrijdag	0	0	0	0	0	0	1	1	0	0	1	5
17277	Wed Feb 24 18:54:00 2010	63	3	4	117.49	Hoofdpijn	0	0	0	1	0	1	0	0	0	1	0	1
17277	Wed Feb 24 18:54:05 2010	63	4	4	117.48	Vermoeidheid	0	0	0	1	0	1	0	0	0	1	0	5
17277	Wed Feb 24 18:54:10 2010	63	5	5	117.49	Woensdag	0	0	0	0	0	0	1	1	0	0	1	3
17277	Wed Feb 24 18:54:14 2010	63	6	5	117.46	Bonzen van het hart	0	0	0	1	0	1	0	0	0	1	0	1
17277	Wed Feb 24 18:54:19 2010	63	7	4	117.48	Beschaamd	1	1	0	0	0	0	0	0	0	0	1	1
17277	Wed Feb 24 18:54:23 2010	63	8	4	117.43	Benauwd gevoel in en om de borst	0	0	0	1	0	1	0	0	0	1	0	1
17277	Wed Feb 24 18:54:28 2010	63	9	5	117.48	Vlug geïrriteerd	1	1	0	0	0	0	0	0	0	0	1	3
17277	Wed Feb 24 18:54:32 2010	63	10	4	117.50	Vrijdag	0	0	0	0	0	0	1	0	1	1	0	5
17277	Wed Feb 24 18:54:37 2010	63	11	4	117.49	Donderdag	0	0	0	0	0	0	1	0	1	1	0	4
17277	Wed Feb 24 18:54:41 2010	63	12	5	117.49	Maandag	0	0	0	0	0	0	1	1	0	0	1	1
17277	Wed Feb 24 18:54:46 2010	63	13	7	117.48	Teneergeslagen	1	1	0	0	0	0	0	0	0	0	1	1
17277	Wed Feb 24 18:54:50 2010	63	14	4	117.50	Bang	1	1	0	0	0	0	0	0	0	0	1	1
17277	Wed Feb 24 18:54:55 2010	63	15	6	117.46	Buik- of maagkrampen	0	0	0	1	0	1	0	0	0	1	0	1
17277	Wed Feb 24 18:55:45 2010	65	1	4	117.49	Woensdag	0	0	0	0	0	0	1	1	0	0	1	3
17277	Wed Feb 24 18:55:50 2010	65	2	5	117.48	Teneergeslagen	1	1	0	0	0	0	0	0	0	0	1	1
17277	Wed Feb 24 18:55:54 2010	65	3	4	117.50	Vrijdag	0	0	0	0	0	0	1	0	1	1	0	5
17277	Wed Feb 24 18:55:59 2010	65	4	4	117.49	Donderdag	0	0	0	0	0	0	1	0	1	1	0	4
17277	Wed Feb 24 18:56:03 2010	65	5	5	117.48	Zenuwachtig	1	1	0	0	0	0	0	0	0	0	1	1
17277	Wed Feb 24 18:56:08 2010	65	6	4	117.48	Vlug geïrriteerd	1	1	0	0	0	0	0	0	0	0	1	3
17277	Wed Feb 24 18:56:12 2010	65	7	4	117.50	Vrijdag	0	0	0	0	0	0	1	1	0	0	1	5
17277	Wed Feb 24 18:56:17 2010	65	8	5	117.46	Bonzen van het hart	0	0	0	1	0	1	0	0	0	1	0	1
17277	Wed Feb 24 18:56:21 2010	65	9	4	117.46	Buik- of maagkrampen	0	0	0	1	0	1	0	0	0	1	0	1
17277	Wed Feb 24 18:56:26 2010	65	10	4	117.50	Bang	1	1	0	0	0	0	0	0	0	0	1	1
17277	Wed Feb 24 18:56:30 2010	65	11	4	117.49	Hoofdpijn	0	0	0	1	0	1	0	0	0	1	0	1
17277	Wed Feb 24 18:56:35 2010	65	12	5	117.48	Vermoeidheid	0	0	0	1	0	1	0	0	0	1	0	5
17277	Wed Feb 24 18:56:39 2010	65	13	4	117.48	Beschaamd	1	1	0	0	0	0	0	0	0	0	1	1
17277	Wed Feb 24 18:56:44 2010	65	14	4	117.43	Benauwd gevoel in en om de borst	0	0	0	1	0	1	0	0	0	1	0	1
17277	Wed Feb 24 18:56:48 2010	65	15	5	117.49	Maandag	0	0	0	0	0	0	1	1	0	0	1	1
17277	Wed Feb 24 18:57:38 2010	67	1	4	117.46	Bonzen van het hart	0	0	0	1	0	1	0	0	0	1	0	1
17277	Wed Feb 24 18:57:43 2010	67	2	4	117.48	Teneergeslagen	1	1	0	0	0	0	0	0	0	0	1	1
17277	Wed Feb 24 18:57:48 2010	67	3	5	117.48	Vlug geïrriteerd	1	1	0	0	0	0	0	0	0	0	1	3
17277	Wed Feb 24 18:57:52 2010	67	4	4	117.48	Vermoeidheid	0	0	0	1	0	1	0	0	0	1	0	5
17277	Wed Feb 24 18:57:57 2010	67	5	4	117.50	Bang	1	1	0	0	0	0	0	0	0	0	1	2
17277	Wed Feb 24 18:58:01 2010	67	6	5	117.49	Hoofdpijn	0	0	0	1	0	1	0	0	0	1	0	1
17277	Wed Feb 24 18:58:06 2010	67	7	4	117.43	Benauwd gevoel in en om de borst	0	0	0	1	0	1	0	0	0	1	0	1
17277	Wed Feb 24 18:58:10 2010	67	8	4	117.50	Vrijdag	0	0	0	0	0	0	1	1	0	0	1	5
17277	Wed Feb 24 18:58:15 2010	67	9	5	117.49	Donderdag	0	0	0	0	0	0	1	0	1	1	0	4
17277	Wed Feb 24 18:58:19 2010	67	10	5	117.48	Beschaamd	1	1	0	0	0	0	0	0	0	0	1	2
17277	Wed Feb 24 18:58:24 2010	67	11	4	117.49	Maandag	0	0	0	0	0	0	1	1	0	0	1	1
17277	Wed Feb 24 18:58:28 2010	67	12	4	117.46	Buik- of maagkrampen	0	0	0	1	0	1	0	0	0	1	0	1
17277	Wed Feb 24 18:58:33 2010	67	13	5	117.49	Woensdag	0	0	0	0	0	0	1	1	0	0	1	3
17277	Wed Feb 24 18:58:37 2010	67	14	4	117.48	Zenuwachtig	1	1	0	0	0	0	0	0	0	0	1	2
17277	Wed Feb 24 18:58:42 2010	67	15	4	117.50	Vrijdag	0	0	0	0	0	0	1	0	1	1	0	5
17277	Wed Feb 24 18:59:32 2010	69	1	4	117.50	Dinsdag	0	0	0	0	0	0	1	0	1	1	0	2
17277	Wed Feb 24 18:59:36 2010	69	2	5	117.49	Woensdag	0	0	0	0	0	0	1	0	1	1	0	3
17277	Wed Feb 24 18:59:41 2010	69	3	4	117.50	Schuldig	1	0	1	0	0	0	0	0	0	1	0	2
17277	Wed Feb 24 18:59:46 2010	69	4	4	117.49	Gespannen	1	0	1	0	0	0	0	0	0	1	0	3
17277	Wed Feb 24 18:59:50 2010	69	5	5	117.49	Donderdag	0	0	0	0	0	0	1	1	0	0	1	4
17277	Wed Feb 24 18:59:55 2010	69	6	4	117.41	Onvoldoende diep kunnen doorademen	0	0	0	1	1	0	0	0	0	0	1	1
17277	Wed Feb 24 18:59:59 2010	69	7	4	117.50	Dinsdag	0	0	0	0	0	0	1	1	0	0	1	2
17277	Wed Feb 24 19:00:04 2010	69	8	4	117.50	Spierpijn	0	0	0	1	1	0	0	0	0	0	1	2
17277	Wed Feb 24 19:00:08 2010	69	9	5	117.49	Bedroefd	1	0	1	0	0	0	0	0	0	1	0	2
17277	Wed Feb 24 19:00:13 2010	69	10	4	117.48	Snelle hartslag	0	0	0	1	1	0	0	0	0	0	1	1
17277	Wed Feb 24 19:00:17 2010	69	11	4	117.48	Duizeligheid	0	0	0	1	1	0	0	0	0	0	1	1
17277	Wed Feb 24 19:00:22 2010	69	12	5	117.48	Misselijkheid	0	0	0	1	1	0	0	0	0	0	1	1
17277	Wed Feb 24 19:00:26 2010	69	13	4	117.50	Angstig	1	0	1	0	0	0	0	0	0	1	0	2
17277	Wed Feb 24 19:00:31 2010	69	14	4	117.50	Vijandig	1	0	1	0	0	0	0	0	0	1	0	2
17277	Wed Feb 24 19:00:35 2010	69	15	5	117.49	Maandag	0	0	0	0	0	0	1	0	1	1	0	1
17277	Wed Feb 24 19:01:25 2010	71	1	4	117.48	Misselijkheid	0	0	0	1	1	0	0	0	0	0	1	1
17277	Wed Feb 24 19:01:30 2010	71	2	4	117.49	Gespannen	1	0	1	0	0	0	0	0	0	1	0	3
17277	Wed Feb 24 19:01:34 2010	71	3	5	117.50	Schuldig	1	0	1	0	0	0	0	0	0	1	0	1
17277	Wed Feb 24 19:01:39 2010	71	4	4	117.50	Spierpijn	0	0	0	1	1	0	0	0	0	0	1	2
17277	Wed Feb 24 19:01:43 2010	71	5	4	117.50	Angstig	1	0	1	0	0	0	0	0	0	1	0	1
17277	Wed Feb 24 19:01:48 2010	71	6	4	117.48	Duizeligheid	0	0	0	1	1	0	0	0	0	0	1	1
17277	Wed Feb 24 19:01:53 2010	71	7	6	117.49	Maandag	0	0	0	0	0	0	1	0	1	1	0	1
17277	Wed Feb 24 19:01:57 2010	71	8	4	117.48	Snelle hartslag	0	0	0	1	1	0	0	0	0	0	1	1
17277	Wed Feb 24 19:02:02 2010	71	9	6	117.50	Vijandig	1	0	1	0	0	0	0	0	0	1	0	1
17277	Wed Feb 24 19:02:06 2010	71	10	5	117.50	Dinsdag	0	0	0	0	0	0	1	0	1	1	0	2
17277	Wed Feb 24 19:02:11 2010	71	11	5	117.50	Dinsdag	0	0	0	0	0	0	1	1	0	0	1	2
17277	Wed Feb 24 19:02:15 2010	71	12	4	117.49	Woensdag	0	0	0	0	0	0	1	0	1	1	0	3
17277	Wed Feb 24 19:02:20 2010	71	13	5	117.41	Onvoldoende diep kunnen doorademen	0	0	0	1	1	0	0	0	0	0	1	1
17277	Wed Feb 24 19:02:24 2010	71	14	5	117.49	Donderdag	0	0	0	0	0	0	1	1	0	0	1	4
17277	Wed Feb 24 19:02:29 2010	71	15	4	117.49	Bedroefd	1	0	1	0	0	0	0	0	0	1	0	1
17277	Wed Feb 24 19:03:19 2010	73	1	4	117.49	Bedroefd	1	0	1	0	0	0	0	0	0	1	0	1
17277	Wed Feb 24 19:03:23 2010	73	2	5	117.50	Dinsdag	0	0	0	0	0	0	1	1	0	0	1	2
17277	Wed Feb 24 19:03:28 2010	73	3	4	117.50	Schuldig	1	0	1	0	0	0	0	0	0	1	0	1
17277	Wed Feb 24 19:03:32 2010	73	4	6	117.48	Misselijkheid	0	0	0	1	1	0	0	0	0	0	1	1
17277	Wed Feb 24 19:03:37 2010	73	5	4	117.50	Dinsdag	0	0	0	0	0	0	1	0	1	1	0	2
17277	Wed Feb 24 19:03:42 2010	73	6	4	117.50	Spierpijn	0	0	0	1	1	0	0	0	0	0	1	2
17277	Wed Feb 24 19:03:46 2010	73	7	5	117.41	Onvoldoende diep kunnen doorademen	0	0	0	1	1	0	0	0	0	0	1	1
17277	Wed Feb 24 19:03:51 2010	73	8	4	117.48	Duizeligheid	0	0	0	1	1	0	0	0	0	0	1	1
17277	Wed Feb 24 19:03:55 2010	73	9	4	117.49	Gespannen	1	0	1	0	0	0	0	0	0	1	0	3
17277	Wed Feb 24 19:04:00 2010	73	10	5	117.49	Woensdag	0	0	0	0	0	0	1	0	1	1	0	3
17277	Wed Feb 24 19:04:04 2010	73	11	4	117.50	Vijandig	1	0	1	0	0	0	0	0	0	1	0	1
17277	Wed Feb 24 19:04:09 2010	73	12	5	117.48	Snelle hartslag	0	0	0	1	1	0	0	0	0	0	1	1
17277	Wed Feb 24 19:04:13 2010	73	13	5	117.49	Maandag	0	0	0	0	0	0	1	0	1	1	0	1
17277	Wed Feb 24 19:04:18 2010	73	14	5	117.49	Donderdag	0	0	0	0	0	0	1	1	0	0	1	4
17277	Wed Feb 24 19:04:22 2010	73	15	4	117.50	Angstig	1	0	1	0	0	0	0	0	0	1	0	1
