# Supplementary material for: Unraveling the Relationship between Trait Negative Affectivity and Habitual Symptom Reporting
Source: PLoS One. 2015 Jan 20;10(1):e0115748. doi: 10.1371/journal.pone.0115748 (PMC4300148; doi:10.1371/journal.pone.0115748)
Supplement: S1 File — Data S1, Contains the raw data of the high NA-high HSR participants. Data S2, Contains the raw data of the high NA-low HSR participants. Data S3, Contains the raw data of the low NA-low HSR participants. (ZIP) [file pone.0115748.s001.zip › Data S2/EL_2_C_EXP1_144333_results.xls]

## Sheet: EL_2_C_EXP1_144333_results
version	timestamp	block number	trial number	lost msec	free VRAM	trial contents	vraagA	vraagA_2	vraagA_1	vraagB	vraagB_2	vraagB_1	vraagC	vraagC_2	vraagC_1	deel1	deel2	value
17277	Mon Mar 01 14:45:14 2010	3	1	4	117.50	Dinsdag	0	0	0	0	0	0	1	0	1	1	0	2
17277	Mon Mar 01 14:45:19 2010	3	2	6	117.48	Misselijkheid	0	0	0	1	1	0	0	0	0	0	1	1.1
17277	Mon Mar 01 14:45:23 2010	3	3	5	117.41	Onvoldoende diep kunnen doorademen	0	0	0	1	1	0	0	0	0	0	1	1
17277	Mon Mar 01 14:45:28 2010	3	4	5	117.49	Maandag	0	0	0	0	0	0	1	1	0	0	1	1
17277	Mon Mar 01 14:45:32 2010	3	5	4	117.49	Donderdag	0	0	0	0	0	0	1	0	1	1	0	4
17277	Mon Mar 01 14:45:37 2010	3	6	5	117.50	Dinsdag	0	0	0	0	0	0	1	1	0	0	1	2
17277	Mon Mar 01 14:45:41 2010	3	7	5	117.50	Spierpijn	0	0	0	1	1	0	0	0	0	0	1	1
17277	Mon Mar 01 14:45:46 2010	3	8	4	117.49	Gespannen	1	0	1	0	0	0	0	0	0	1	0	1
17277	Mon Mar 01 14:45:50 2010	3	9	5	117.50	Schuldig	1	0	1	0	0	0	0	0	0	1	0	1
17277	Mon Mar 01 14:45:55 2010	3	10	5	117.48	Snelle hartslag	0	0	0	1	1	0	0	0	0	0	1	1
17277	Mon Mar 01 14:45:59 2010	3	11	4	117.50	Vijandig	1	0	1	0	0	0	0	0	0	1	0	1
17277	Mon Mar 01 14:46:04 2010	3	12	4	117.50	Angstig	1	0	1	0	0	0	0	0	0	1	0	1
17277	Mon Mar 01 14:46:09 2010	3	13	4	117.48	Duizeligheid	0	0	0	1	1	0	0	0	0	0	1	1
17277	Mon Mar 01 14:46:13 2010	3	14	5	117.49	Woensdag	0	0	0	0	0	0	1	1	0	0	1	3
17277	Mon Mar 01 14:46:18 2010	3	15	4	117.49	Bedroefd	1	0	1	0	0	0	0	0	0	1	0	1
17277	Mon Mar 01 14:47:08 2010	5	1	4	117.50	Dinsdag	0	0	0	0	0	0	1	1	0	0	1	2
17277	Mon Mar 01 14:47:12 2010	5	2	5	117.41	Onvoldoende diep kunnen doorademen	0	0	0	1	1	0	0	0	0	0	1	1
17277	Mon Mar 01 14:47:17 2010	5	3	5	117.49	Gespannen	1	0	1	0	0	0	0	0	0	1	0	1
17277	Mon Mar 01 14:47:21 2010	5	4	4	117.49	Bedroefd	1	0	1	0	0	0	0	0	0	1	0	1
17277	Mon Mar 01 14:47:26 2010	5	5	4	117.48	Duizeligheid	0	0	0	1	1	0	0	0	0	0	1	1
17277	Mon Mar 01 14:47:30 2010	5	6	5	117.49	Maandag	0	0	0	0	0	0	1	1	0	0	1	1
17277	Mon Mar 01 14:47:35 2010	5	7	4	117.48	Snelle hartslag	0	0	0	1	1	0	0	0	0	0	1	1
17277	Mon Mar 01 14:47:39 2010	5	8	4	117.49	Woensdag	0	0	0	0	0	0	1	1	0	0	1	3
17277	Mon Mar 01 14:47:44 2010	5	9	5	117.49	Donderdag	0	0	0	0	0	0	1	0	1	1	0	4
17277	Mon Mar 01 14:47:49 2010	5	10	5	117.50	Angstig	1	0	1	0	0	0	0	0	0	1	0	1
17277	Mon Mar 01 14:47:53 2010	5	11	4	117.50	Schuldig	1	0	1	0	0	0	0	0	0	1	0	1
17277	Mon Mar 01 14:47:58 2010	5	12	5	117.50	Spierpijn	0	0	0	1	1	0	0	0	0	0	1	1
17277	Mon Mar 01 14:48:02 2010	5	13	5	117.50	Vijandig	1	0	1	0	0	0	0	0	0	1	0	1
17277	Mon Mar 01 14:48:07 2010	5	14	4	117.48	Misselijkheid	0	0	0	1	1	0	0	0	0	0	1	1
17277	Mon Mar 01 14:48:11 2010	5	15	4	117.50	Dinsdag	0	0	0	0	0	0	1	0	1	1	0	2
17277	Mon Mar 01 14:49:01 2010	7	1	2	117.48	Snelle hartslag	0	0	0	1	1	0	0	0	0	0	1	niet geklikt
17277	Mon Mar 01 14:49:06 2010	7	2	5	117.50	Dinsdag	0	0	0	0	0	0	1	1	0	0	1	2
17277	Mon Mar 01 14:49:10 2010	7	3	5	117.50	Dinsdag	0	0	0	0	0	0	1	0	1	1	0	2
17277	Mon Mar 01 14:49:15 2010	7	4	4	117.48	Misselijkheid	0	0	0	1	1	0	0	0	0	0	1	1
17277	Mon Mar 01 14:49:19 2010	7	5	4	117.49	Gespannen	1	0	1	0	0	0	0	0	0	1	0	1
17277	Mon Mar 01 14:49:24 2010	7	6	4	117.49	Bedroefd	1	0	1	0	0	0	0	0	0	1	0	2
17277	Mon Mar 01 14:49:28 2010	7	7	7	117.49	Maandag	0	0	0	0	0	0	1	1	0	0	1	1
17277	Mon Mar 01 14:49:33 2010	7	8	4	117.50	Schuldig	1	0	1	0	0	0	0	0	0	1	0	2
17277	Mon Mar 01 14:49:37 2010	7	9	4	117.48	Duizeligheid	0	0	0	1	1	0	0	0	0	0	1	1
17277	Mon Mar 01 14:49:42 2010	7	10	5	117.49	Donderdag	0	0	0	0	0	0	1	0	1	1	0	4
17277	Mon Mar 01 14:49:47 2010	7	11	4	117.50	Angstig	1	0	1	0	0	0	0	0	0	1	0	1
17277	Mon Mar 01 14:49:51 2010	7	12	4	117.41	Onvoldoende diep kunnen doorademen	0	0	0	1	1	0	0	0	0	0	1	1
17277	Mon Mar 01 14:49:56 2010	7	13	4	117.50	Vijandig	1	0	1	0	0	0	0	0	0	1	0	2
17277	Mon Mar 01 14:50:00 2010	7	14	5	117.50	Spierpijn	0	0	0	1	1	0	0	0	0	0	1	1
17277	Mon Mar 01 14:50:05 2010	7	15	4	117.49	Woensdag	0	0	0	0	0	0	1	1	0	0	1	3
17277	Mon Mar 01 14:50:55 2010	9	1	4	117.49	Maandag	0	0	0	0	0	0	1	0	1	1	0	1
17277	Mon Mar 01 14:50:59 2010	9	2	5	117.49	Woensdag	0	0	0	0	0	0	1	0	1	1	0	3
17277	Mon Mar 01 14:51:04 2010	9	3	5	117.43	Benauwd gevoel in en om de borst	0	0	0	1	0	1	0	0	0	1	0	2
17277	Mon Mar 01 14:51:08 2010	9	4	2	117.48	Beschaamd	1	1	0	0	0	0	0	0	0	0	1	niet geklikt
17277	Mon Mar 01 14:51:13 2010	9	5	4	117.48	Teneergeslagen	1	1	0	0	0	0	0	0	0	0	1	2
17277	Mon Mar 01 14:51:17 2010	9	6	4	117.50	Bang	1	1	0	0	0	0	0	0	0	0	1	3
17277	Mon Mar 01 14:51:22 2010	9	7	5	117.48	Vermoeidheid	0	0	0	1	0	1	0	0	0	1	0	1
17277	Mon Mar 01 14:51:26 2010	9	8	4	117.48	Vlug geïrriteerd	1	1	0	0	0	0	0	0	0	0	1	2
17277	Mon Mar 01 14:51:31 2010	9	9	4	117.50	Vrijdag	0	0	0	0	0	0	1	1	0	0	1	5
17277	Mon Mar 01 14:51:35 2010	9	10	5	117.46	Bonzen van het hart	0	0	0	1	0	1	0	0	0	1	0	2
17277	Mon Mar 01 14:51:40 2010	9	11	4	117.50	Vrijdag	0	0	0	0	0	0	1	0	1	1	0	5
17277	Mon Mar 01 14:51:44 2010	9	12	4	117.49	Hoofdpijn	0	0	0	1	0	1	0	0	0	1	0	1
17277	Mon Mar 01 14:51:49 2010	9	13	5	117.46	Buik- of maagkrampen	0	0	0	1	0	1	0	0	0	1	0	1
17277	Mon Mar 01 14:51:54 2010	9	14	4	117.48	Zenuwachtig	1	1	0	0	0	0	0	0	0	0	1	2
17277	Mon Mar 01 14:51:58 2010	9	15	4	117.49	Donderdag	0	0	0	0	0	0	1	1	0	0	1	4
17277	Mon Mar 01 14:52:48 2010	11	1	5	117.49	Woensdag	0	0	0	0	0	0	1	0	1	1	0	3
17277	Mon Mar 01 14:52:53 2010	11	2	4	117.50	Bang	1	1	0	0	0	0	0	0	0	0	1	1
17277	Mon Mar 01 14:52:57 2010	11	3	4	117.49	Donderdag	0	0	0	0	0	0	1	1	0	0	1	4
17277	Mon Mar 01 14:53:02 2010	11	4	4	117.49	Hoofdpijn	0	0	0	1	0	1	0	0	0	1	0	1
17277	Mon Mar 01 14:53:06 2010	11	5	5	117.48	Vlug geïrriteerd	1	1	0	0	0	0	0	0	0	0	1	1
17277	Mon Mar 01 14:53:11 2010	11	6	4	117.49	Maandag	0	0	0	0	0	0	1	0	1	1	0	1
17277	Mon Mar 01 14:53:15 2010	11	7	5	117.50	Vrijdag	0	0	0	0	0	0	1	1	0	0	1	5
17277	Mon Mar 01 14:53:20 2010	11	8	5	117.48	Teneergeslagen	1	1	0	0	0	0	0	0	0	0	1	1
17277	Mon Mar 01 14:53:24 2010	11	9	4	117.48	Beschaamd	1	1	0	0	0	0	0	0	0	0	1	1
17277	Mon Mar 01 14:53:29 2010	11	10	5	117.46	Bonzen van het hart	0	0	0	1	0	1	0	0	0	1	0	1
17277	Mon Mar 01 14:53:33 2010	11	11	4	117.46	Buik- of maagkrampen	0	0	0	1	0	1	0	0	0	1	0	1
17277	Mon Mar 01 14:53:38 2010	11	12	5	117.43	Benauwd gevoel in en om de borst	0	0	0	1	0	1	0	0	0	1	0	1
17277	Mon Mar 01 14:53:43 2010	11	13	4	117.48	Vermoeidheid	0	0	0	1	0	1	0	0	0	1	0	1
17277	Mon Mar 01 14:53:47 2010	11	14	5	117.50	Vrijdag	0	0	0	0	0	0	1	0	1	1	0	5
17277	Mon Mar 01 14:53:52 2010	11	15	5	117.48	Zenuwachtig	1	1	0	0	0	0	0	0	0	0	1	1
17277	Mon Mar 01 14:54:42 2010	13	1	4	117.46	Bonzen van het hart	0	0	0	1	0	1	0	0	0	1	0	1
17277	Mon Mar 01 14:54:46 2010	13	2	5	117.50	Bang	1	1	0	0	0	0	0	0	0	0	1	1
17277	Mon Mar 01 14:54:51 2010	13	3	4	117.46	Buik- of maagkrampen	0	0	0	1	0	1	0	0	0	1	0	1
17277	Mon Mar 01 14:54:55 2010	13	4	5	117.48	Beschaamd	1	1	0	0	0	0	0	0	0	0	1	1
17277	Mon Mar 01 14:55:00 2010	13	5	5	117.48	Vlug geïrriteerd	1	1	0	0	0	0	0	0	0	0	1	1
17277	Mon Mar 01 14:55:04 2010	13	6	4	117.48	Vermoeidheid	0	0	0	1	0	1	0	0	0	1	0	1
17277	Mon Mar 01 14:55:09 2010	13	7	4	117.49	Hoofdpijn	0	0	0	1	0	1	0	0	0	1	0	1
17277	Mon Mar 01 14:55:13 2010	13	8	5	117.49	Maandag	0	0	0	0	0	0	1	0	1	1	0	1
17277	Mon Mar 01 14:55:18 2010	13	9	4	117.43	Benauwd gevoel in en om de borst	0	0	0	1	0	1	0	0	0	1	0	1
17277	Mon Mar 01 14:55:22 2010	13	10	4	117.49	Donderdag	0	0	0	0	0	0	1	1	0	0	1	4
17277	Mon Mar 01 14:55:27 2010	13	11	5	117.50	Vrijdag	0	0	0	0	0	0	1	0	1	1	0	5
17277	Mon Mar 01 14:55:32 2010	13	12	5	117.48	Teneergeslagen	1	1	0	0	0	0	0	0	0	0	1	1
17277	Mon Mar 01 14:55:36 2010	13	13	4	117.49	Woensdag	0	0	0	0	0	0	1	0	1	1	0	3
17277	Mon Mar 01 14:55:41 2010	13	14	4	117.50	Vrijdag	0	0	0	0	0	0	1	1	0	0	1	5
17277	Mon Mar 01 14:55:45 2010	13	15	5	117.48	Zenuwachtig	1	1	0	0	0	0	0	0	0	0	1	1
17277	Mon Mar 01 14:58:09 2010	15	1	4	117.48	Snelle hartslag	0	0	0	1	1	0	0	0	0	0	1	1
17277	Mon Mar 01 14:58:13 2010	15	2	5	117.48	Vlug geïrriteerd	1	1	0	0	0	0	0	0	0	0	1	1
17277	Mon Mar 01 14:58:18 2010	15	3	4	117.41	Onvoldoende diep kunnen doorademen	0	0	0	1	1	0	0	0	0	0	1	1
17277	Mon Mar 01 14:58:22 2010	15	4	4	117.48	Beschaamd	1	1	0	0	0	0	0	0	0	0	1	1
17277	Mon Mar 01 14:58:27 2010	15	5	5	117.49	Woensdag	0	0	0	0	0	0	1	0	1	1	0	3
17277	Mon Mar 01 14:58:31 2010	15	6	4	117.48	Zenuwachtig	1	1	0	0	0	0	0	0	0	0	1	1
17277	Mon Mar 01 14:58:36 2010	15	7	4	117.48	Misselijkheid	0	0	0	1	1	0	0	0	0	0	1	1
17277	Mon Mar 01 14:58:40 2010	15	8	5	117.49	Donderdag	0	0	0	0	0	0	1	0	1	1	0	4
17277	Mon Mar 01 14:58:45 2010	15	9	4	117.50	Bang	1	1	0	0	0	0	0	0	0	0	1	1
17277	Mon Mar 01 14:58:50 2010	15	10	4	117.48	Teneergeslagen	1	1	0	0	0	0	0	0	0	0	1	1
17277	Mon Mar 01 14:58:54 2010	15	11	2	117.48	Duizeligheid	0	0	0	1	1	0	0	0	0	0	1	niet geklikt
17277	Mon Mar 01 14:58:59 2010	15	12	5	117.49	Woensdag	0	0	0	0	0	0	1	1	0	0	1	3
17277	Mon Mar 01 14:59:03 2010	15	13	4	117.50	Spierpijn	0	0	0	1	1	0	0	0	0	0	1	1
17277	Mon Mar 01 14:59:08 2010	15	14	5	117.50	Dinsdag	0	0	0	0	0	0	1	1	0	0	1	2
17277	Mon Mar 01 14:59:12 2010	15	15	5	117.50	Dinsdag	0	0	0	0	0	0	1	0	1	1	0	2
17277	Mon Mar 01 15:00:02 2010	17	1	4	117.49	Donderdag	0	0	0	0	0	0	1	0	1	1	0	4
17277	Mon Mar 01 15:00:07 2010	17	2	4	117.48	Zenuwachtig	1	1	0	0	0	0	0	0	0	0	1	1
17277	Mon Mar 01 15:00:11 2010	17	3	5	117.50	Dinsdag	0	0	0	0	0	0	1	0	1	1	0	2
17277	Mon Mar 01 15:00:16 2010	17	4	5	117.48	Beschaamd	1	1	0	0	0	0	0	0	0	0	1	1
17277	Mon Mar 01 15:00:20 2010	17	5	4	117.41	Onvoldoende diep kunnen doorademen	0	0	0	1	1	0	0	0	0	0	1	1
17277	Mon Mar 01 15:00:25 2010	17	6	4	117.48	Duizeligheid	0	0	0	1	1	0	0	0	0	0	1	1
17277	Mon Mar 01 15:00:29 2010	17	7	5	117.50	Spierpijn	0	0	0	1	1	0	0	0	0	0	1	1
17277	Mon Mar 01 15:00:34 2010	17	8	4	117.50	Dinsdag	0	0	0	0	0	0	1	1	0	0	1	2
17277	Mon Mar 01 15:00:38 2010	17	9	4	117.48	Snelle hartslag	0	0	0	1	1	0	0	0	0	0	1	2
17277	Mon Mar 01 15:00:43 2010	17	10	5	117.49	Woensdag	0	0	0	0	0	0	1	0	1	1	0	3
17277	Mon Mar 01 15:00:47 2010	17	11	5	117.50	Bang	1	1	0	0	0	0	0	0	0	0	1	1
17277	Mon Mar 01 15:00:52 2010	17	12	4	117.49	Woensdag	0	0	0	0	0	0	1	1	0	0	1	3
17277	Mon Mar 01 15:00:57 2010	17	13	4	117.48	Misselijkheid	0	0	0	1	1	0	0	0	0	0	1	1
17277	Mon Mar 01 15:01:01 2010	17	14	5	117.48	Teneergeslagen	1	1	0	0	0	0	0	0	0	0	1	1
17277	Mon Mar 01 15:01:06 2010	17	15	4	117.48	Vlug geïrriteerd	1	1	0	0	0	0	0	0	0	0	1	1
17277	Mon Mar 01 15:01:56 2010	19	1	4	117.48	Zenuwachtig	1	1	0	0	0	0	0	0	0	0	1	1
17277	Mon Mar 01 15:02:00 2010	19	2	6	117.41	Onvoldoende diep kunnen doorademen	0	0	0	1	1	0	0	0	0	0	1	1
17277	Mon Mar 01 15:02:05 2010	19	3	4	117.49	Woensdag	0	0	0	0	0	0	1	0	1	1	0	3
17277	Mon Mar 01 15:02:09 2010	19	4	5	117.49	Donderdag	0	0	0	0	0	0	1	0	1	1	0	4
17277	Mon Mar 01 15:02:14 2010	19	5	5	117.48	Duizeligheid	0	0	0	1	1	0	0	0	0	0	1	1
17277	Mon Mar 01 15:02:18 2010	19	6	4	117.48	Misselijkheid	0	0	0	1	1	0	0	0	0	0	1	1
17277	Mon Mar 01 15:02:23 2010	19	7	4	117.48	Teneergeslagen	1	1	0	0	0	0	0	0	0	0	1	1
17277	Mon Mar 01 15:02:27 2010	19	8	4	117.48	Beschaamd	1	1	0	0	0	0	0	0	0	0	1	1
17277	Mon Mar 01 15:02:32 2010	19	9	5	117.50	Bang	1	1	0	0	0	0	0	0	0	0	1	1
17277	Mon Mar 01 15:02:36 2010	19	10	5	117.49	Woensdag	0	0	0	0	0	0	1	1	0	0	1	3
17277	Mon Mar 01 15:02:41 2010	19	11	4	117.48	Snelle hartslag	0	0	0	1	1	0	0	0	0	0	1	1
17277	Mon Mar 01 15:02:45 2010	19	12	5	117.50	Spierpijn	0	0	0	1	1	0	0	0	0	0	1	1
17277	Mon Mar 01 15:02:50 2010	19	13	4	117.50	Dinsdag	0	0	0	0	0	0	1	0	1	1	0	2
17277	Mon Mar 01 15:02:55 2010	19	14	4	117.48	Vlug geïrriteerd	1	1	0	0	0	0	0	0	0	0	1	1
17277	Mon Mar 01 15:02:59 2010	19	15	5	117.50	Dinsdag	0	0	0	0	0	0	1	1	0	0	1	2
17277	Mon Mar 01 15:03:49 2010	21	1	4	117.49	Gespannen	1	0	1	0	0	0	0	0	0	1	0	1
17277	Mon Mar 01 15:03:54 2010	21	2	5	117.50	Vrijdag	0	0	0	0	0	0	1	0	1	1	0	5
17277	Mon Mar 01 15:03:58 2010	21	3	4	117.48	Vermoeidheid	0	0	0	1	0	1	0	0	0	1	0	1
17277	Mon Mar 01 15:04:03 2010	21	4	2	117.50	Vijandig	1	0	1	0	0	0	0	0	0	1	0	niet geklikt
17277	Mon Mar 01 15:04:07 2010	21	5	5	117.46	Buik- of maagkrampen	0	0	0	1	0	1	0	0	0	1	0	1
17277	Mon Mar 01 15:04:12 2010	21	6	4	117.50	Angstig	1	0	1	0	0	0	0	0	0	1	0	1
17277	Mon Mar 01 15:04:16 2010	21	7	4	117.49	Donderdag	0	0	0	0	0	0	1	1	0	0	1	4
17277	Mon Mar 01 15:04:21 2010	21	8	4	117.43	Benauwd gevoel in en om de borst	0	0	0	1	0	1	0	0	0	1	0	1
17277	Mon Mar 01 15:04:25 2010	21	9	5	117.50	Vrijdag	0	0	0	0	0	0	1	1	0	0	1	5
17277	Mon Mar 01 15:04:30 2010	21	10	5	117.49	Maandag	0	0	0	0	0	0	1	1	0	0	1	1
17277	Mon Mar 01 15:04:34 2010	21	11	4	117.49	Bedroefd	1	0	1	0	0	0	0	0	0	1	0	1
17277	Mon Mar 01 15:04:39 2010	21	12	5	117.50	Schuldig	1	0	1	0	0	0	0	0	0	1	0	1
17277	Mon Mar 01 15:04:43 2010	21	13	4	117.49	Maandag	0	0	0	0	0	0	1	0	1	1	0	1
17277	Mon Mar 01 15:04:48 2010	21	14	4	117.49	Hoofdpijn	0	0	0	1	0	1	0	0	0	1	0	1
17277	Mon Mar 01 15:04:53 2010	21	15	5	117.46	Bonzen van het hart	0	0	0	1	0	1	0	0	0	1	0	1
17277	Mon Mar 01 15:05:43 2010	23	1	4	117.49	Hoofdpijn	0	0	0	1	0	1	0	0	0	1	0	1
17277	Mon Mar 01 15:05:47 2010	23	2	4	117.49	Bedroefd	1	0	1	0	0	0	0	0	0	1	0	1
17277	Mon Mar 01 15:05:52 2010	23	3	4	117.50	Schuldig	1	0	1	0	0	0	0	0	0	1	0	1
17277	Mon Mar 01 15:05:56 2010	23	4	5	117.50	Vrijdag	0	0	0	0	0	0	1	0	1	1	0	5
17277	Mon Mar 01 15:06:01 2010	23	5	5	117.50	Vrijdag	0	0	0	0	0	0	1	1	0	0	1	5
17277	Mon Mar 01 15:06:05 2010	23	6	4	117.48	Vermoeidheid	0	0	0	1	0	1	0	0	0	1	0	2
17277	Mon Mar 01 15:06:10 2010	23	7	5	117.49	Maandag	0	0	0	0	0	0	1	0	1	1	0	1
17277	Mon Mar 01 15:06:14 2010	23	8	5	117.50	Vijandig	1	0	1	0	0	0	0	0	0	1	0	2
17277	Mon Mar 01 15:06:19 2010	23	9	4	117.49	Maandag	0	0	0	0	0	0	1	1	0	0	1	1
17277	Mon Mar 01 15:06:23 2010	23	10	4	117.50	Angstig	1	0	1	0	0	0	0	0	0	1	0	2
17277	Mon Mar 01 15:06:28 2010	23	11	5	117.46	Bonzen van het hart	0	0	0	1	0	1	0	0	0	1	0	1
17277	Mon Mar 01 15:06:32 2010	23	12	4	117.43	Benauwd gevoel in en om de borst	0	0	0	1	0	1	0	0	0	1	0	1
17277	Mon Mar 01 15:06:37 2010	23	13	4	117.49	Donderdag	0	0	0	0	0	0	1	1	0	0	1	4
17277	Mon Mar 01 15:06:41 2010	23	14	4	117.46	Buik- of maagkrampen	0	0	0	1	0	1	0	0	0	1	0	1
17277	Mon Mar 01 15:06:46 2010	23	15	5	117.49	Gespannen	1	0	1	0	0	0	0	0	0	1	0	1
17277	Mon Mar 01 15:07:36 2010	25	1	4	117.49	Gespannen	1	0	1	0	0	0	0	0	0	1	0	1
17277	Mon Mar 01 15:07:41 2010	25	2	4	117.49	Hoofdpijn	0	0	0	1	0	1	0	0	0	1	0	1
17277	Mon Mar 01 15:07:45 2010	25	3	5	117.46	Bonzen van het hart	0	0	0	1	0	1	0	0	0	1	0	1
17277	Mon Mar 01 15:07:50 2010	25	4	4	117.50	Schuldig	1	0	1	0	0	0	0	0	0	1	0	1
17277	Mon Mar 01 15:07:54 2010	25	5	4	117.50	Vrijdag	0	0	0	0	0	0	1	0	1	1	0	5
17277	Mon Mar 01 15:07:59 2010	25	6	5	117.50	Vrijdag	0	0	0	0	0	0	1	1	0	0	1	5
17277	Mon Mar 01 15:08:03 2010	25	7	5	117.49	Maandag	0	0	0	0	0	0	1	1	0	0	1	1
17277	Mon Mar 01 15:08:08 2010	25	8	4	117.49	Donderdag	0	0	0	0	0	0	1	1	0	0	1	4
17277	Mon Mar 01 15:08:12 2010	25	9	4	117.50	Vijandig	1	0	1	0	0	0	0	0	0	1	0	1
17277	Mon Mar 01 15:08:17 2010	25	10	5	117.43	Benauwd gevoel in en om de borst	0	0	0	1	0	1	0	0	0	1	0	1
17277	Mon Mar 01 15:08:21 2010	25	11	4	117.50	Angstig	1	0	1	0	0	0	0	0	0	1	0	1
17277	Mon Mar 01 15:08:26 2010	25	12	2	117.46	Buik- of maagkrampen	0	0	0	1	0	1	0	0	0	1	0	niet geklikt
17277	Mon Mar 01 15:08:30 2010	25	13	6	117.49	Maandag	0	0	0	0	0	0	1	0	1	1	0	1
17277	Mon Mar 01 15:08:35 2010	25	14	5	117.48	Vermoeidheid	0	0	0	1	0	1	0	0	0	1	0	2
17277	Mon Mar 01 15:08:39 2010	25	15	4	117.49	Bedroefd	1	0	1	0	0	0	0	0	0	1	0	1
17277	Mon Mar 01 15:11:01 2010	27	1	4	117.48	Duizeligheid	0	0	0	1	1	0	0	0	0	0	1	1
17277	Mon Mar 01 15:11:06 2010	27	2	4	117.48	Misselijkheid	0	0	0	1	1	0	0	0	0	0	1	1
17277	Mon Mar 01 15:11:10 2010	27	3	5	117.50	Bang	1	1	0	0	0	0	0	0	0	0	1	1
17277	Mon Mar 01 15:11:15 2010	27	4	6	117.49	Maandag	0	0	0	0	0	0	1	1	0	0	1	1
17277	Mon Mar 01 15:11:19 2010	27	5	4	117.48	Teneergeslagen	1	1	0	0	0	0	0	0	0	0	1	1
17277	Mon Mar 01 15:11:24 2010	27	6	4	117.48	Beschaamd	1	1	0	0	0	0	0	0	0	0	1	1
17277	Mon Mar 01 15:11:28 2010	27	7	5	117.50	Vrijdag	0	0	0	0	0	0	1	1	0	0	1	5
17277	Mon Mar 01 15:11:33 2010	27	8	4	117.50	Spierpijn	0	0	0	1	1	0	0	0	0	0	1	1
17277	Mon Mar 01 15:11:37 2010	27	9	6	117.41	Onvoldoende diep kunnen doorademen	0	0	0	1	1	0	0	0	0	0	1	1.1
17277	Mon Mar 01 15:11:42 2010	27	10	5	117.50	Dinsdag	0	0	0	0	0	0	1	0	1	1	0	2
17277	Mon Mar 01 15:11:46 2010	27	11	4	117.50	Dinsdag	0	0	0	0	0	0	1	1	0	0	1	2
17277	Mon Mar 01 15:11:51 2010	27	12	4	117.48	Vlug geïrriteerd	1	1	0	0	0	0	0	0	0	0	1	1
17277	Mon Mar 01 15:11:55 2010	27	13	4	117.48	Snelle hartslag	0	0	0	1	1	0	0	0	0	0	1	1
17277	Mon Mar 01 15:12:00 2010	27	14	5	117.50	Vrijdag	0	0	0	0	0	0	1	0	1	1	0	5
17277	Mon Mar 01 15:12:04 2010	27	15	4	117.48	Zenuwachtig	1	1	0	0	0	0	0	0	0	0	1	1
17277	Mon Mar 01 15:12:55 2010	29	1	4	117.50	Dinsdag	0	0	0	0	0	0	1	1	0	0	1	2
17277	Mon Mar 01 15:12:59 2010	29	2	4	117.48	Teneergeslagen	1	1	0	0	0	0	0	0	0	0	1	1
17277	Mon Mar 01 15:13:04 2010	29	3	5	117.50	Vrijdag	0	0	0	0	0	0	1	1	0	0	1	5
17277	Mon Mar 01 15:13:08 2010	29	4	5	117.50	Dinsdag	0	0	0	0	0	0	1	0	1	1	0	2
17277	Mon Mar 01 15:13:13 2010	29	5	4	117.50	Bang	1	1	0	0	0	0	0	0	0	0	1	1
17277	Mon Mar 01 15:13:17 2010	29	6	4	117.48	Snelle hartslag	0	0	0	1	1	0	0	0	0	0	1	1
17277	Mon Mar 01 15:13:22 2010	29	7	5	117.48	Beschaamd	1	1	0	0	0	0	0	0	0	0	1	1
17277	Mon Mar 01 15:13:26 2010	29	8	4	117.50	Vrijdag	0	0	0	0	0	0	1	0	1	1	0	5
17277	Mon Mar 01 15:13:31 2010	29	9	4	117.48	Zenuwachtig	1	1	0	0	0	0	0	0	0	0	1	1
17277	Mon Mar 01 15:13:35 2010	29	10	5	117.48	Misselijkheid	0	0	0	1	1	0	0	0	0	0	1	1
17277	Mon Mar 01 15:13:40 2010	29	11	5	117.50	Spierpijn	0	0	0	1	1	0	0	0	0	0	1	1
17277	Mon Mar 01 15:13:44 2010	29	12	4	117.48	Vlug geïrriteerd	1	1	0	0	0	0	0	0	0	0	1	1
17277	Mon Mar 01 15:13:49 2010	29	13	4	117.41	Onvoldoende diep kunnen doorademen	0	0	0	1	1	0	0	0	0	0	1	1
17277	Mon Mar 01 15:13:53 2010	29	14	5	117.49	Maandag	0	0	0	0	0	0	1	1	0	0	1	1
17277	Mon Mar 01 15:13:58 2010	29	15	4	117.48	Duizeligheid	0	0	0	1	1	0	0	0	0	0	1	1
17277	Mon Mar 01 15:14:48 2010	31	1	4	117.49	Maandag	0	0	0	0	0	0	1	1	0	0	1	1
17277	Mon Mar 01 15:14:53 2010	31	2	4	117.50	Spierpijn	0	0	0	1	1	0	0	0	0	0	1	1
17277	Mon Mar 01 15:14:57 2010	31	3	4	117.48	Vlug geïrriteerd	1	1	0	0	0	0	0	0	0	0	1	1
17277	Mon Mar 01 15:15:02 2010	31	4	7	117.50	Vrijdag	0	0	0	0	0	0	1	1	0	0	1	5
17277	Mon Mar 01 15:15:06 2010	31	5	4	117.48	Duizeligheid	0	0	0	1	1	0	0	0	0	0	1	1
17277	Mon Mar 01 15:15:11 2010	31	6	4	117.50	Bang	1	1	0	0	0	0	0	0	0	0	1	2
17277	Mon Mar 01 15:15:15 2010	31	7	5	117.48	Snelle hartslag	0	0	0	1	1	0	0	0	0	0	1	1
17277	Mon Mar 01 15:15:20 2010	31	8	4	117.50	Dinsdag	0	0	0	0	0	0	1	1	0	0	1	2
17277	Mon Mar 01 15:15:24 2010	31	9	5	117.50	Dinsdag	0	0	0	0	0	0	1	0	1	1	0	2
17277	Mon Mar 01 15:15:29 2010	31	10	4	117.48	Zenuwachtig	1	1	0	0	0	0	0	0	0	0	1	1
17277	Mon Mar 01 15:15:33 2010	31	11	5	117.41	Onvoldoende diep kunnen doorademen	0	0	0	1	1	0	0	0	0	0	1	1
17277	Mon Mar 01 15:15:38 2010	31	12	4	117.48	Misselijkheid	0	0	0	1	1	0	0	0	0	0	1	1
17277	Mon Mar 01 15:15:42 2010	31	13	4	117.50	Vrijdag	0	0	0	0	0	0	1	0	1	1	0	5
17277	Mon Mar 01 15:15:47 2010	31	14	5	117.48	Teneergeslagen	1	1	0	0	0	0	0	0	0	0	1	1
17277	Mon Mar 01 15:15:51 2010	31	15	4	117.48	Beschaamd	1	1	0	0	0	0	0	0	0	0	1	1
17277	Mon Mar 01 15:16:41 2010	33	1	5	117.49	Bedroefd	1	0	1	0	0	0	0	0	0	1	0	1
17277	Mon Mar 01 15:16:46 2010	33	2	4	117.43	Benauwd gevoel in en om de borst	0	0	0	1	0	1	0	0	0	1	0	1
17277	Mon Mar 01 15:16:51 2010	33	3	4	117.46	Bonzen van het hart	0	0	0	1	0	1	0	0	0	1	0	2
17277	Mon Mar 01 15:16:55 2010	33	4	5	117.49	Donderdag	0	0	0	0	0	0	1	1	0	0	1	4
17277	Mon Mar 01 15:17:00 2010	33	5	4	117.49	Woensdag	0	0	0	0	0	0	1	0	1	1	0	3
17277	Mon Mar 01 15:17:04 2010	33	6	4	117.49	Maandag	0	0	0	0	0	0	1	0	1	1	0	1
17277	Mon Mar 01 15:17:09 2010	33	7	5	117.50	Angstig	1	0	1	0	0	0	0	0	0	1	0	2
17277	Mon Mar 01 15:17:13 2010	33	8	7	117.48	Vermoeidheid	0	0	0	1	0	1	0	0	0	1	0	1
17277	Mon Mar 01 15:17:18 2010	33	9	6	117.49	Hoofdpijn	0	0	0	1	0	1	0	0	0	1	0	1.1
17277	Mon Mar 01 15:17:22 2010	33	10	6	117.50	Vijandig	1	0	1	0	0	0	0	0	0	1	0	1.1
17277	Mon Mar 01 15:17:27 2010	33	11	5	117.49	Gespannen	1	0	1	0	0	0	0	0	0	1	0	1
17277	Mon Mar 01 15:17:31 2010	33	12	4	117.49	Donderdag	0	0	0	0	0	0	1	0	1	1	0	4
17277	Mon Mar 01 15:17:36 2010	33	13	5	117.49	Woensdag	0	0	0	0	0	0	1	1	0	0	1	3
17277	Mon Mar 01 15:17:40 2010	33	14	5	117.50	Schuldig	1	0	1	0	0	0	0	0	0	1	0	1
17277	Mon Mar 01 15:17:45 2010	33	15	5	117.46	Buik- of maagkrampen	0	0	0	1	0	1	0	0	0	1	0	1
17277	Mon Mar 01 15:18:35 2010	35	1	4	117.46	Buik- of maagkrampen	0	0	0	1	0	1	0	0	0	1	0	1
17277	Mon Mar 01 15:18:39 2010	35	2	4	117.48	Vermoeidheid	0	0	0	1	0	1	0	0	0	1	0	2
17277	Mon Mar 01 15:18:44 2010	35	3	5	117.50	Vijandig	1	0	1	0	0	0	0	0	0	1	0	1
17277	Mon Mar 01 15:18:49 2010	35	4	4	117.43	Benauwd gevoel in en om de borst	0	0	0	1	0	1	0	0	0	1	0	1
17277	Mon Mar 01 15:18:53 2010	35	5	4	117.50	Angstig	1	0	1	0	0	0	0	0	0	1	0	1
17277	Mon Mar 01 15:18:58 2010	35	6	6	117.46	Bonzen van het hart	0	0	0	1	0	1	0	0	0	1	0	1
17277	Mon Mar 01 15:19:02 2010	35	7	5	117.49	Donderdag	0	0	0	0	0	0	1	0	1	1	0	4
17277	Mon Mar 01 15:19:07 2010	35	8	4	117.49	Donderdag	0	0	0	0	0	0	1	1	0	0	1	4
17277	Mon Mar 01 15:19:11 2010	35	9	4	117.49	Woensdag	0	0	0	0	0	0	1	1	0	0	1	3
17277	Mon Mar 01 15:19:16 2010	35	10	6	117.49	Woensdag	0	0	0	0	0	0	1	0	1	1	0	3
17277	Mon Mar 01 15:19:20 2010	35	11	4	117.49	Bedroefd	1	0	1	0	0	0	0	0	0	1	0	1
17277	Mon Mar 01 15:19:25 2010	35	12	4	117.49	Hoofdpijn	0	0	0	1	0	1	0	0	0	1	0	1
17277	Mon Mar 01 15:19:29 2010	35	13	4	117.50	Schuldig	1	0	1	0	0	0	0	0	0	1	0	1
17277	Mon Mar 01 15:19:34 2010	35	14	7	117.49	Maandag	0	0	0	0	0	0	1	0	1	1	0	1
17277	Mon Mar 01 15:19:38 2010	35	15	4	117.49	Gespannen	1	0	1	0	0	0	0	0	0	1	0	1
17277	Mon Mar 01 15:20:28 2010	37	1	5	117.49	Woensdag	0	0	0	0	0	0	1	0	1	1	0	3
17277	Mon Mar 01 15:20:33 2010	37	2	4	117.43	Benauwd gevoel in en om de borst	0	0	0	1	0	1	0	0	0	1	0	1
17277	Mon Mar 01 15:20:37 2010	37	3	4	117.50	Schuldig	1	0	1	0	0	0	0	0	0	1	0	1
17277	Mon Mar 01 15:20:42 2010	37	4	5	117.49	Woensdag	0	0	0	0	0	0	1	1	0	0	1	3
17277	Mon Mar 01 15:20:47 2010	37	5	7	117.46	Buik- of maagkrampen	0	0	0	1	0	1	0	0	0	1	0	1
17277	Mon Mar 01 15:20:51 2010	37	6	4	117.49	Hoofdpijn	0	0	0	1	0	1	0	0	0	1	0	1
17277	Mon Mar 01 15:20:56 2010	37	7	7	117.49	Donderdag	0	0	0	0	0	0	1	1	0	0	1	5.4
17277	Mon Mar 01 15:21:00 2010	37	8	5	117.48	Vermoeidheid	0	0	0	1	0	1	0	0	0	1	0	3
17277	Mon Mar 01 15:21:05 2010	37	9	4	117.50	Angstig	1	0	1	0	0	0	0	0	0	1	0	1
17277	Mon Mar 01 15:21:09 2010	37	10	4	117.50	Vijandig	1	0	1	0	0	0	0	0	0	1	0	1
17277	Mon Mar 01 15:21:14 2010	37	11	7	117.49	Gespannen	1	0	1	0	0	0	0	0	0	1	0	2.1
17277	Mon Mar 01 15:21:18 2010	37	12	5	117.49	Maandag	0	0	0	0	0	0	1	0	1	1	0	1
17277	Mon Mar 01 15:21:23 2010	37	13	4	117.46	Bonzen van het hart	0	0	0	1	0	1	0	0	0	1	0	1
17277	Mon Mar 01 15:21:27 2010	37	14	4	117.49	Bedroefd	1	0	1	0	0	0	0	0	0	1	0	1
17277	Mon Mar 01 15:21:32 2010	37	15	5	117.49	Donderdag	0	0	0	0	0	0	1	0	1	1	0	4
17277	Mon Mar 01 15:23:51 2010	39	1	4	117.50	Vijandig	1	0	1	0	0	0	0	0	0	1	0	1
17277	Mon Mar 01 15:23:56 2010	39	2	5	117.50	Dinsdag	0	0	0	0	0	0	1	0	1	1	0	2
17277	Mon Mar 01 15:24:00 2010	39	3	5	117.49	Hoofdpijn	0	0	0	1	0	1	0	0	0	1	0	1
17277	Mon Mar 01 15:24:05 2010	39	4	4	117.43	Benauwd gevoel in en om de borst	0	0	0	1	0	1	0	0	0	1	0	1
17277	Mon Mar 01 15:24:09 2010	39	5	8	117.48	Vermoeidheid	0	0	0	1	0	1	0	0	0	1	0	1,2,3
17277	Mon Mar 01 15:24:14 2010	39	6	4	117.46	Bonzen van het hart	0	0	0	1	0	1	0	0	0	1	0	1
17277	Mon Mar 01 15:24:18 2010	39	7	6	117.49	Maandag	0	0	0	0	0	0	1	1	0	0	1	1
17277	Mon Mar 01 15:24:23 2010	39	8	4	117.50	Angstig	1	0	1	0	0	0	0	0	0	1	0	1
17277	Mon Mar 01 15:24:27 2010	39	9	6	117.46	Buik- of maagkrampen	0	0	0	1	0	1	0	0	0	1	0	1
17277	Mon Mar 01 15:24:32 2010	39	10	5	117.49	Woensdag	0	0	0	0	0	0	1	0	1	1	0	3
17277	Mon Mar 01 15:24:37 2010	39	11	4	117.49	Bedroefd	1	0	1	0	0	0	0	0	0	1	0	1
17277	Mon Mar 01 15:24:41 2010	39	12	4	117.49	Donderdag	0	0	0	0	0	0	1	1	0	0	1	4
17277	Mon Mar 01 15:24:46 2010	39	13	4	117.50	Schuldig	1	0	1	0	0	0	0	0	0	1	0	1
17277	Mon Mar 01 15:24:50 2010	39	14	7	117.49	Gespannen	1	0	1	0	0	0	0	0	0	1	0	1.1
17277	Mon Mar 01 15:24:55 2010	39	15	4	117.50	Vrijdag	0	0	0	0	0	0	1	1	0	0	1	5
17277	Mon Mar 01 15:25:45 2010	41	1	5	117.50	Vrijdag	0	0	0	0	0	0	1	1	0	0	1	5
17277	Mon Mar 01 15:25:49 2010	41	2	4	117.49	Maandag	0	0	0	0	0	0	1	1	0	0	1	1
17277	Mon Mar 01 15:25:54 2010	41	3	4	117.48	Vermoeidheid	0	0	0	1	0	1	0	0	0	1	0	2
17277	Mon Mar 01 15:25:58 2010	41	4	5	117.50	Angstig	1	0	1	0	0	0	0	0	0	1	0	1
17277	Mon Mar 01 15:26:03 2010	41	5	6	117.49	Hoofdpijn	0	0	0	1	0	1	0	0	0	1	0	1
17277	Mon Mar 01 15:26:07 2010	41	6	4	117.46	Buik- of maagkrampen	0	0	0	1	0	1	0	0	0	1	0	1
17277	Mon Mar 01 15:26:12 2010	41	7	6	117.46	Bonzen van het hart	0	0	0	1	0	1	0	0	0	1	0	1
17277	Mon Mar 01 15:26:16 2010	41	8	5	117.50	Vijandig	1	0	1	0	0	0	0	0	0	1	0	1
17277	Mon Mar 01 15:26:21 2010	41	9	4	117.43	Benauwd gevoel in en om de borst	0	0	0	1	0	1	0	0	0	1	0	1
17277	Mon Mar 01 15:26:25 2010	41	10	4	117.49	Bedroefd	1	0	1	0	0	0	0	0	0	1	0	1
17277	Mon Mar 01 15:26:30 2010	41	11	5	117.49	Donderdag	0	0	0	0	0	0	1	1	0	0	1	4
17277	Mon Mar 01 15:26:35 2010	41	12	4	117.50	Dinsdag	0	0	0	0	0	0	1	0	1	1	0	2
17277	Mon Mar 01 15:26:39 2010	41	13	4	117.50	Schuldig	1	0	1	0	0	0	0	0	0	1	0	1
17277	Mon Mar 01 15:26:44 2010	41	14	5	117.49	Woensdag	0	0	0	0	0	0	1	0	1	1	0	3
17277	Mon Mar 01 15:26:48 2010	41	15	7	117.49	Gespannen	1	0	1	0	0	0	0	0	0	1	0	2.1
17277	Mon Mar 01 15:27:38 2010	43	1	4	117.49	Maandag	0	0	0	0	0	0	1	1	0	0	1	1
17277	Mon Mar 01 15:27:43 2010	43	2	4	117.50	Dinsdag	0	0	0	0	0	0	1	0	1	1	0	2
17277	Mon Mar 01 15:27:47 2010	43	3	5	117.50	Schuldig	1	0	1	0	0	0	0	0	0	1	0	1
17277	Mon Mar 01 15:27:52 2010	43	4	7	117.48	Vermoeidheid	0	0	0	1	0	1	0	0	0	1	0	4
17277	Mon Mar 01 15:27:56 2010	43	5	4	117.50	Vrijdag	0	0	0	0	0	0	1	1	0	0	1	5
17277	Mon Mar 01 15:28:01 2010	43	6	5	117.49	Donderdag	0	0	0	0	0	0	1	1	0	0	1	4
17277	Mon Mar 01 15:28:05 2010	43	7	6	117.49	Woensdag	0	0	0	0	0	0	1	0	1	1	0	3
17277	Mon Mar 01 15:28:10 2010	43	8	4	117.49	Gespannen	1	0	1	0	0	0	0	0	0	1	0	1
17277	Mon Mar 01 15:28:14 2010	43	9	4	117.49	Hoofdpijn	0	0	0	1	0	1	0	0	0	1	0	1
17277	Mon Mar 01 15:28:19 2010	43	10	5	117.46	Bonzen van het hart	0	0	0	1	0	1	0	0	0	1	0	1
17277	Mon Mar 01 15:28:23 2010	43	11	5	117.49	Bedroefd	1	0	1	0	0	0	0	0	0	1	0	1
17277	Mon Mar 01 15:28:28 2010	43	12	4	117.46	Buik- of maagkrampen	0	0	0	1	0	1	0	0	0	1	0	1
17277	Mon Mar 01 15:28:33 2010	43	13	4	117.50	Vijandig	1	0	1	0	0	0	0	0	0	1	0	1
17277	Mon Mar 01 15:28:37 2010	43	14	5	117.43	Benauwd gevoel in en om de borst	0	0	0	1	0	1	0	0	0	1	0	1
17277	Mon Mar 01 15:28:42 2010	43	15	4	117.50	Angstig	1	0	1	0	0	0	0	0	0	1	0	1
17277	Mon Mar 01 15:29:32 2010	45	1	4	117.48	Snelle hartslag	0	0	0	1	1	0	0	0	0	0	1	1
17277	Mon Mar 01 15:29:36 2010	45	2	4	117.48	Beschaamd	1	1	0	0	0	0	0	0	0	0	1	1
17277	Mon Mar 01 15:29:41 2010	45	3	6	117.50	Spierpijn	0	0	0	1	1	0	0	0	0	0	1	1
17277	Mon Mar 01 15:29:45 2010	45	4	6	117.50	Bang	1	1	0	0	0	0	0	0	0	0	1	1
17277	Mon Mar 01 15:29:50 2010	45	5	4	117.48	Vlug geïrriteerd	1	1	0	0	0	0	0	0	0	0	1	1
17277	Mon Mar 01 15:29:54 2010	45	6	4	117.49	Maandag	0	0	0	0	0	0	1	0	1	1	0	1
17277	Mon Mar 01 15:29:59 2010	45	7	5	117.50	Vrijdag	0	0	0	0	0	0	1	0	1	1	0	5
17277	Mon Mar 01 15:30:03 2010	45	8	4	117.49	Woensdag	0	0	0	0	0	0	1	1	0	0	1	3
17277	Mon Mar 01 15:30:08 2010	45	9	4	117.48	Duizeligheid	0	0	0	1	1	0	0	0	0	0	1	1
17277	Mon Mar 01 15:30:12 2010	45	10	4	117.48	Misselijkheid	0	0	0	1	1	0	0	0	0	0	1	1
17277	Mon Mar 01 15:30:17 2010	45	11	6	117.48	Teneergeslagen	1	1	0	0	0	0	0	0	0	0	1	1
17277	Mon Mar 01 15:30:22 2010	45	12	4	117.50	Dinsdag	0	0	0	0	0	0	1	1	0	0	1	2
17277	Mon Mar 01 15:30:26 2010	45	13	4	117.41	Onvoldoende diep kunnen doorademen	0	0	0	1	1	0	0	0	0	0	1	1
17277	Mon Mar 01 15:30:31 2010	45	14	5	117.48	Zenuwachtig	1	1	0	0	0	0	0	0	0	0	1	1
17277	Mon Mar 01 15:30:35 2010	45	15	4	117.49	Donderdag	0	0	0	0	0	0	1	0	1	1	0	4
17277	Mon Mar 01 15:31:25 2010	47	1	4	117.41	Onvoldoende diep kunnen doorademen	0	0	0	1	1	0	0	0	0	0	1	2
17277	Mon Mar 01 15:31:30 2010	47	2	5	117.50	Dinsdag	0	0	0	0	0	0	1	1	0	0	1	2
17277	Mon Mar 01 15:31:34 2010	47	3	4	117.48	Misselijkheid	0	0	0	1	1	0	0	0	0	0	1	1
17277	Mon Mar 01 15:31:39 2010	47	4	4	117.50	Spierpijn	0	0	0	1	1	0	0	0	0	0	1	1
17277	Mon Mar 01 15:31:43 2010	47	5	5	117.48	Beschaamd	1	1	0	0	0	0	0	0	0	0	1	1
17277	Mon Mar 01 15:31:48 2010	47	6	4	117.49	Woensdag	0	0	0	0	0	0	1	1	0	0	1	3
17277	Mon Mar 01 15:31:52 2010	47	7	4	117.48	Zenuwachtig	1	1	0	0	0	0	0	0	0	0	1	1
17277	Mon Mar 01 15:31:57 2010	47	8	4	117.48	Teneergeslagen	1	1	0	0	0	0	0	0	0	0	1	2
17277	Mon Mar 01 15:32:01 2010	47	9	5	117.48	Vlug geïrriteerd	1	1	0	0	0	0	0	0	0	0	1	1
17277	Mon Mar 01 15:32:06 2010	47	10	4	117.49	Donderdag	0	0	0	0	0	0	1	0	1	1	0	4
17277	Mon Mar 01 15:32:10 2010	47	11	4	117.49	Maandag	0	0	0	0	0	0	1	0	1	1	0	1
17277	Mon Mar 01 15:32:15 2010	47	12	4	117.48	Duizeligheid	0	0	0	1	1	0	0	0	0	0	1	1
17277	Mon Mar 01 15:32:19 2010	47	13	6	117.50	Bang	1	1	0	0	0	0	0	0	0	0	1	1
17277	Mon Mar 01 15:32:24 2010	47	14	4	117.50	Vrijdag	0	0	0	0	0	0	1	0	1	1	0	5
17277	Mon Mar 01 15:32:29 2010	47	15	4	117.48	Snelle hartslag	0	0	0	1	1	0	0	0	0	0	1	1
17277	Mon Mar 01 15:33:19 2010	49	1	4	117.50	Vrijdag	0	0	0	0	0	0	1	0	1	1	0	5
17277	Mon Mar 01 15:33:23 2010	49	2	5	117.48	Snelle hartslag	0	0	0	1	1	0	0	0	0	0	1	1
17277	Mon Mar 01 15:33:28 2010	49	3	4	117.49	Donderdag	0	0	0	0	0	0	1	0	1	1	0	4
17277	Mon Mar 01 15:33:32 2010	49	4	4	117.48	Misselijkheid	0	0	0	1	1	0	0	0	0	0	1	1
17277	Mon Mar 01 15:33:37 2010	49	5	6	117.48	Duizeligheid	0	0	0	1	1	0	0	0	0	0	1	1
17277	Mon Mar 01 15:33:41 2010	49	6	5	117.50	Spierpijn	0	0	0	1	1	0	0	0	0	0	1	1
17277	Mon Mar 01 15:33:46 2010	49	7	4	117.41	Onvoldoende diep kunnen doorademen	0	0	0	1	1	0	0	0	0	0	1	1
17277	Mon Mar 01 15:33:50 2010	49	8	4	117.48	Beschaamd	1	1	0	0	0	0	0	0	0	0	1	1
17277	Mon Mar 01 15:33:55 2010	49	9	5	117.48	Vlug geïrriteerd	1	1	0	0	0	0	0	0	0	0	1	1
17277	Mon Mar 01 15:33:59 2010	49	10	4	117.50	Bang	1	1	0	0	0	0	0	0	0	0	1	1
17277	Mon Mar 01 15:34:04 2010	49	11	4	117.49	Maandag	0	0	0	0	0	0	1	0	1	1	0	1
17277	Mon Mar 01 15:34:08 2010	49	12	6	117.48	Teneergeslagen	1	1	0	0	0	0	0	0	0	0	1	1
17277	Mon Mar 01 15:34:13 2010	49	13	4	117.50	Dinsdag	0	0	0	0	0	0	1	1	0	0	1	2
17277	Mon Mar 01 15:34:18 2010	49	14	4	117.49	Woensdag	0	0	0	0	0	0	1	1	0	0	1	3
17277	Mon Mar 01 15:34:22 2010	49	15	4	117.48	Zenuwachtig	1	1	0	0	0	0	0	0	0	0	1	1
17277	Mon Mar 01 15:36:41 2010	51	1	4	117.49	Hoofdpijn	0	0	0	1	0	1	0	0	0	1	0	1
17277	Mon Mar 01 15:36:46 2010	51	2	4	117.50	Vrijdag	0	0	0	0	0	0	1	0	1	1	0	5
17277	Mon Mar 01 15:36:50 2010	51	3	4	117.43	Benauwd gevoel in en om de borst	0	0	0	1	0	1	0	0	0	1	0	1
17277	Mon Mar 01 15:36:55 2010	51	4	5	117.49	Woensdag	0	0	0	0	0	0	1	0	1	1	0	3
17277	Mon Mar 01 15:36:59 2010	51	5	4	117.48	Vermoeidheid	0	0	0	1	0	1	0	0	0	1	0	4
17277	Mon Mar 01 15:37:04 2010	51	6	4	117.49	Bedroefd	1	0	1	0	0	0	0	0	0	1	0	1
17277	Mon Mar 01 15:37:08 2010	51	7	4	117.46	Bonzen van het hart	0	0	0	1	0	1	0	0	0	1	0	1
17277	Mon Mar 01 15:37:13 2010	51	8	6	117.46	Buik- of maagkrampen	0	0	0	1	0	1	0	0	0	1	0	1
17277	Mon Mar 01 15:37:17 2010	51	9	4	117.50	Angstig	1	0	1	0	0	0	0	0	0	1	0	1
17277	Mon Mar 01 15:37:22 2010	51	10	4	117.49	Donderdag	0	0	0	0	0	0	1	0	1	1	0	4
17277	Mon Mar 01 15:37:26 2010	51	11	5	117.49	Donderdag	0	0	0	0	0	0	1	1	0	0	1	4
17277	Mon Mar 01 15:37:31 2010	51	12	4	117.50	Vijandig	1	0	1	0	0	0	0	0	0	1	0	1
17277	Mon Mar 01 15:37:35 2010	51	13	4	117.49	Gespannen	1	0	1	0	0	0	0	0	0	1	0	1
17277	Mon Mar 01 15:37:40 2010	51	14	6	117.50	Dinsdag	0	0	0	0	0	0	1	0	1	1	0	2
17277	Mon Mar 01 15:37:44 2010	51	15	5	117.50	Schuldig	1	0	1	0	0	0	0	0	0	1	0	1
17277	Mon Mar 01 15:38:34 2010	53	1	4	117.49	Woensdag	0	0	0	0	0	0	1	0	1	1	0	3
17277	Mon Mar 01 15:38:39 2010	53	2	4	117.50	Vijandig	1	0	1	0	0	0	0	0	0	1	0	1
17277	Mon Mar 01 15:38:44 2010	53	3	4	117.49	Donderdag	0	0	0	0	0	0	1	1	0	0	1	4
17277	Mon Mar 01 15:38:48 2010	53	4	4	117.49	Bedroefd	1	0	1	0	0	0	0	0	0	1	0	1
17277	Mon Mar 01 15:38:53 2010	53	5	5	117.50	Angstig	1	0	1	0	0	0	0	0	0	1	0	1
17277	Mon Mar 01 15:38:57 2010	53	6	5	117.48	Vermoeidheid	0	0	0	1	0	1	0	0	0	1	0	1
17277	Mon Mar 01 15:39:02 2010	53	7	4	117.43	Benauwd gevoel in en om de borst	0	0	0	1	0	1	0	0	0	1	0	1
17277	Mon Mar 01 15:39:06 2010	53	8	4	117.50	Dinsdag	0	0	0	0	0	0	1	0	1	1	0	2
17277	Mon Mar 01 15:39:11 2010	53	9	5	117.49	Donderdag	0	0	0	0	0	0	1	0	1	1	0	4
17277	Mon Mar 01 15:39:15 2010	53	10	4	117.49	Gespannen	1	0	1	0	0	0	0	0	0	1	0	1
17277	Mon Mar 01 15:39:20 2010	53	11	4	117.46	Bonzen van het hart	0	0	0	1	0	1	0	0	0	1	0	1
17277	Mon Mar 01 15:39:24 2010	53	12	5	117.50	Vrijdag	0	0	0	0	0	0	1	0	1	1	0	5
17277	Mon Mar 01 15:39:29 2010	53	13	5	117.46	Buik- of maagkrampen	0	0	0	1	0	1	0	0	0	1	0	1
17277	Mon Mar 01 15:39:33 2010	53	14	4	117.49	Hoofdpijn	0	0	0	1	0	1	0	0	0	1	0	1
17277	Mon Mar 01 15:39:38 2010	53	15	5	117.50	Schuldig	1	0	1	0	0	0	0	0	0	1	0	1
17277	Mon Mar 01 15:40:28 2010	55	1	4	117.46	Buik- of maagkrampen	0	0	0	1	0	1	0	0	0	1	0	1
17277	Mon Mar 01 15:40:32 2010	55	2	4	117.49	Donderdag	0	0	0	0	0	0	1	1	0	0	1	4
17277	Mon Mar 01 15:40:37 2010	55	3	4	117.48	Vermoeidheid	0	0	0	1	0	1	0	0	0	1	0	4
17277	Mon Mar 01 15:40:41 2010	55	4	4	117.49	Bedroefd	1	0	1	0	0	0	0	0	0	1	0	1
17277	Mon Mar 01 15:40:46 2010	55	5	5	117.49	Gespannen	1	0	1	0	0	0	0	0	0	1	0	1
17277	Mon Mar 01 15:40:51 2010	55	6	4	117.50	Angstig	1	0	1	0	0	0	0	0	0	1	0	1
17277	Mon Mar 01 15:40:55 2010	55	7	4	117.50	Schuldig	1	0	1	0	0	0	0	0	0	1	0	1
17277	Mon Mar 01 15:41:00 2010	55	8	5	117.50	Vrijdag	0	0	0	0	0	0	1	0	1	1	0	5
17277	Mon Mar 01 15:41:04 2010	55	9	4	117.49	Donderdag	0	0	0	0	0	0	1	0	1	1	0	4
17277	Mon Mar 01 15:41:09 2010	55	10	4	117.49	Woensdag	0	0	0	0	0	0	1	0	1	1	0	3
17277	Mon Mar 01 15:41:13 2010	55	11	5	117.43	Benauwd gevoel in en om de borst	0	0	0	1	0	1	0	0	0	1	0	1
17277	Mon Mar 01 15:41:18 2010	55	12	5	117.49	Hoofdpijn	0	0	0	1	0	1	0	0	0	1	0	1
17277	Mon Mar 01 15:41:22 2010	55	13	6	117.46	Bonzen van het hart	0	0	0	1	0	1	0	0	0	1	0	1.1
17277	Mon Mar 01 15:41:27 2010	55	14	7	117.50	Dinsdag	0	0	0	0	0	0	1	0	1	1	0	2.2
17277	Mon Mar 01 15:41:31 2010	55	15	5	117.50	Vijandig	1	0	1	0	0	0	0	0	0	1	0	1
17277	Mon Mar 01 15:42:21 2010	57	1	4	117.48	Zenuwachtig	1	1	0	0	0	0	0	0	0	0	1	1
17277	Mon Mar 01 15:42:26 2010	57	2	4	117.49	Woensdag	0	0	0	0	0	0	1	1	0	0	1	3
17277	Mon Mar 01 15:42:30 2010	57	3	7	117.48	Misselijkheid	0	0	0	1	1	0	0	0	0	0	1	1
17277	Mon Mar 01 15:42:35 2010	57	4	4	117.48	Duizeligheid	0	0	0	1	1	0	0	0	0	0	1	1
17277	Mon Mar 01 15:42:39 2010	57	5	5	117.49	Maandag	0	0	0	0	0	0	1	1	0	0	1	1
17277	Mon Mar 01 15:42:44 2010	57	6	5	117.49	Maandag	0	0	0	0	0	0	1	0	1	1	0	1
17277	Mon Mar 01 15:42:49 2010	57	7	4	117.48	Vlug geïrriteerd	1	1	0	0	0	0	0	0	0	0	1	1
17277	Mon Mar 01 15:42:53 2010	57	8	4	117.50	Spierpijn	0	0	0	1	1	0	0	0	0	0	1	1
17277	Mon Mar 01 15:42:58 2010	57	9	5	117.41	Onvoldoende diep kunnen doorademen	0	0	0	1	1	0	0	0	0	0	1	1
17277	Mon Mar 01 15:43:02 2010	57	10	6	117.48	Teneergeslagen	1	1	0	0	0	0	0	0	0	0	1	1
17277	Mon Mar 01 15:43:07 2010	57	11	5	117.50	Vrijdag	0	0	0	0	0	0	1	1	0	0	1	5
17277	Mon Mar 01 15:43:11 2010	57	12	4	117.50	Bang	1	1	0	0	0	0	0	0	0	0	1	1
17277	Mon Mar 01 15:43:16 2010	57	13	5	117.48	Snelle hartslag	0	0	0	1	1	0	0	0	0	0	1	1
17277	Mon Mar 01 15:43:20 2010	57	14	4	117.50	Dinsdag	0	0	0	0	0	0	1	1	0	0	1	2
17277	Mon Mar 01 15:43:25 2010	57	15	4	117.48	Beschaamd	1	1	0	0	0	0	0	0	0	0	1	1
17277	Mon Mar 01 15:44:15 2010	59	1	5	117.50	Vrijdag	0	0	0	0	0	0	1	1	0	0	1	5
17277	Mon Mar 01 15:44:19 2010	59	2	4	117.48	Zenuwachtig	1	1	0	0	0	0	0	0	0	0	1	1
17277	Mon Mar 01 15:44:24 2010	59	3	4	117.50	Bang	1	1	0	0	0	0	0	0	0	0	1	1
17277	Mon Mar 01 15:44:28 2010	59	4	5	117.50	Spierpijn	0	0	0	1	1	0	0	0	0	0	1	1
17277	Mon Mar 01 15:44:33 2010	59	5	4	117.41	Onvoldoende diep kunnen doorademen	0	0	0	1	1	0	0	0	0	0	1	1
17277	Mon Mar 01 15:44:37 2010	59	6	4	117.49	Maandag	0	0	0	0	0	0	1	0	1	1	0	1
17277	Mon Mar 01 15:44:42 2010	59	7	5	117.50	Dinsdag	0	0	0	0	0	0	1	1	0	0	1	2
17277	Mon Mar 01 15:44:47 2010	59	8	4	117.48	Snelle hartslag	0	0	0	1	1	0	0	0	0	0	1	1
17277	Mon Mar 01 15:44:51 2010	59	9	4	117.48	Vlug geïrriteerd	1	1	0	0	0	0	0	0	0	0	1	1
17277	Mon Mar 01 15:44:56 2010	59	10	5	117.49	Woensdag	0	0	0	0	0	0	1	1	0	0	1	3
17277	Mon Mar 01 15:45:00 2010	59	11	5	117.48	Beschaamd	1	1	0	0	0	0	0	0	0	0	1	1
17277	Mon Mar 01 15:45:05 2010	59	12	4	117.48	Misselijkheid	0	0	0	1	1	0	0	0	0	0	1	1
17277	Mon Mar 01 15:45:09 2010	59	13	4	117.49	Maandag	0	0	0	0	0	0	1	1	0	0	1	1
17277	Mon Mar 01 15:45:14 2010	59	14	5	117.48	Teneergeslagen	1	1	0	0	0	0	0	0	0	0	1	1
17277	Mon Mar 01 15:45:18 2010	59	15	4	117.48	Duizeligheid	0	0	0	1	1	0	0	0	0	0	1	1
17277	Mon Mar 01 15:46:08 2010	61	1	4	117.48	Duizeligheid	0	0	0	1	1	0	0	0	0	0	1	1
17277	Mon Mar 01 15:46:13 2010	61	2	5	117.48	Vlug geïrriteerd	1	1	0	0	0	0	0	0	0	0	1	1
17277	Mon Mar 01 15:46:17 2010	61	3	5	117.48	Snelle hartslag	0	0	0	1	1	0	0	0	0	0	1	1
17277	Mon Mar 01 15:46:22 2010	61	4	4	117.48	Zenuwachtig	1	1	0	0	0	0	0	0	0	0	1	1
17277	Mon Mar 01 15:46:26 2010	61	5	4	117.48	Misselijkheid	0	0	0	1	1	0	0	0	0	0	1	1
17277	Mon Mar 01 15:46:31 2010	61	6	4	117.49	Maandag	0	0	0	0	0	0	1	1	0	0	1	1
17277	Mon Mar 01 15:46:35 2010	61	7	6	117.49	Maandag	0	0	0	0	0	0	1	0	1	1	0	1
17277	Mon Mar 01 15:46:40 2010	61	8	8	117.48	Beschaamd	1	1	0	0	0	0	0	0	0	0	1	1
17277	Mon Mar 01 15:46:45 2010	61	9	5	117.48	Teneergeslagen	1	1	0	0	0	0	0	0	0	0	1	1
17277	Mon Mar 01 15:46:49 2010	61	10	5	117.50	Dinsdag	0	0	0	0	0	0	1	1	0	0	1	2
17277	Mon Mar 01 15:46:54 2010	61	11	5	117.50	Bang	1	1	0	0	0	0	0	0	0	0	1	1
17277	Mon Mar 01 15:46:58 2010	61	12	4	117.50	Vrijdag	0	0	0	0	0	0	1	1	0	0	1	5
17277	Mon Mar 01 15:47:03 2010	61	13	4	117.50	Spierpijn	0	0	0	1	1	0	0	0	0	0	1	1
17277	Mon Mar 01 15:47:07 2010	61	14	6	117.49	Woensdag	0	0	0	0	0	0	1	1	0	0	1	3
17277	Mon Mar 01 15:47:12 2010	61	15	5	117.41	Onvoldoende diep kunnen doorademen	0	0	0	1	1	0	0	0	0	0	1	1
17277	Mon Mar 01 15:49:30 2010	63	1	5	117.50	Dinsdag	0	0	0	0	0	0	1	0	1	1	0	2
17277	Mon Mar 01 15:49:34 2010	63	2	4	117.50	Angstig	1	0	1	0	0	0	0	0	0	1	0	2
17277	Mon Mar 01 15:49:39 2010	63	3	6	117.46	Bonzen van het hart	0	0	0	1	0	1	0	0	0	1	0	2
17277	Mon Mar 01 15:49:43 2010	63	4	4	117.50	Vijandig	1	0	1	0	0	0	0	0	0	1	0	1
17277	Mon Mar 01 15:49:48 2010	63	5	5	117.48	Vermoeidheid	0	0	0	1	0	1	0	0	0	1	0	2
17277	Mon Mar 01 15:49:52 2010	63	6	9	117.46	Buik- of maagkrampen	0	0	0	1	0	1	0	0	0	1	0	2,2,1
17277	Mon Mar 01 15:49:57 2010	63	7	5	117.49	Donderdag	0	0	0	0	0	0	1	1	0	0	1	4
17277	Mon Mar 01 15:50:01 2010	63	8	5	117.49	Bedroefd	1	0	1	0	0	0	0	0	0	1	0	1
17277	Mon Mar 01 15:50:06 2010	63	9	4	117.50	Schuldig	1	0	1	0	0	0	0	0	0	1	0	1
17277	Mon Mar 01 15:50:11 2010	63	10	4	117.50	Vrijdag	0	0	0	0	0	0	1	0	1	1	0	5
17277	Mon Mar 01 15:50:15 2010	63	11	5	117.43	Benauwd gevoel in en om de borst	0	0	0	1	0	1	0	0	0	1	0	2
17277	Mon Mar 01 15:50:20 2010	63	12	4	117.49	Hoofdpijn	0	0	0	1	0	1	0	0	0	1	0	1
17277	Mon Mar 01 15:50:24 2010	63	13	4	117.50	Vrijdag	0	0	0	0	0	0	1	1	0	0	1	5
17277	Mon Mar 01 15:50:29 2010	63	14	4	117.49	Gespannen	1	0	1	0	0	0	0	0	0	1	0	2
17277	Mon Mar 01 15:50:33 2010	63	15	5	117.49	Maandag	0	0	0	0	0	0	1	0	1	1	0	1
17277	Mon Mar 01 15:51:23 2010	65	1	4	117.50	Angstig	1	0	1	0	0	0	0	0	0	1	0	1
17277	Mon Mar 01 15:51:28 2010	65	2	4	117.50	Vijandig	1	0	1	0	0	0	0	0	0	1	0	1
17277	Mon Mar 01 15:51:32 2010	65	3	4	117.49	Hoofdpijn	0	0	0	1	0	1	0	0	0	1	0	1
17277	Mon Mar 01 15:51:37 2010	65	4	4	117.46	Bonzen van het hart	0	0	0	1	0	1	0	0	0	1	0	1
17277	Mon Mar 01 15:51:41 2010	65	5	5	117.48	Vermoeidheid	0	0	0	1	0	1	0	0	0	1	0	2
17277	Mon Mar 01 15:51:46 2010	65	6	4	117.50	Vrijdag	0	0	0	0	0	0	1	1	0	0	1	5
17277	Mon Mar 01 15:51:50 2010	65	7	4	117.43	Benauwd gevoel in en om de borst	0	0	0	1	0	1	0	0	0	1	0	1
17277	Mon Mar 01 15:51:55 2010	65	8	5	117.46	Buik- of maagkrampen	0	0	0	1	0	1	0	0	0	1	0	1
17277	Mon Mar 01 15:51:59 2010	65	9	4	117.49	Maandag	0	0	0	0	0	0	1	0	1	1	0	1
17277	Mon Mar 01 15:52:04 2010	65	10	4	117.50	Dinsdag	0	0	0	0	0	0	1	0	1	1	0	2
17277	Mon Mar 01 15:52:09 2010	65	11	4	117.49	Bedroefd	1	0	1	0	0	0	0	0	0	1	0	1
17277	Mon Mar 01 15:52:13 2010	65	12	7	117.50	Schuldig	1	0	1	0	0	0	0	0	0	1	0	1
17277	Mon Mar 01 15:52:18 2010	65	13	4	117.49	Donderdag	0	0	0	0	0	0	1	1	0	0	1	4
17277	Mon Mar 01 15:52:22 2010	65	14	4	117.49	Gespannen	1	0	1	0	0	0	0	0	0	1	0	1
17277	Mon Mar 01 15:52:27 2010	65	15	5	117.50	Vrijdag	0	0	0	0	0	0	1	0	1	1	0	5
17277	Mon Mar 01 15:53:17 2010	67	1	4	117.46	Buik- of maagkrampen	0	0	0	1	0	1	0	0	0	1	0	1
17277	Mon Mar 01 15:53:21 2010	67	2	4	117.50	Vrijdag	0	0	0	0	0	0	1	1	0	0	1	5
17277	Mon Mar 01 15:53:26 2010	67	3	4	117.50	Schuldig	1	0	1	0	0	0	0	0	0	1	0	1
17277	Mon Mar 01 15:53:30 2010	67	4	4	117.49	Bedroefd	1	0	1	0	0	0	0	0	0	1	0	1
17277	Mon Mar 01 15:53:35 2010	67	5	5	117.49	Hoofdpijn	0	0	0	1	0	1	0	0	0	1	0	1
17277	Mon Mar 01 15:53:39 2010	67	6	5	117.50	Vijandig	1	0	1	0	0	0	0	0	0	1	0	1
17277	Mon Mar 01 15:53:44 2010	67	7	4	117.43	Benauwd gevoel in en om de borst	0	0	0	1	0	1	0	0	0	1	0	1
17277	Mon Mar 01 15:53:48 2010	67	8	7	117.48	Vermoeidheid	0	0	0	1	0	1	0	0	0	1	0	5.4
17277	Mon Mar 01 15:53:53 2010	67	9	4	117.50	Dinsdag	0	0	0	0	0	0	1	0	1	1	0	2
17277	Mon Mar 01 15:53:57 2010	67	10	4	117.50	Angstig	1	0	1	0	0	0	0	0	0	1	0	1
17277	Mon Mar 01 15:54:02 2010	67	11	6	117.49	Maandag	0	0	0	0	0	0	1	0	1	1	0	1
17277	Mon Mar 01 15:54:07 2010	67	12	5	117.49	Donderdag	0	0	0	0	0	0	1	1	0	0	1	4
17277	Mon Mar 01 15:54:11 2010	67	13	4	117.49	Gespannen	1	0	1	0	0	0	0	0	0	1	0	1
17277	Mon Mar 01 15:54:16 2010	67	14	4	117.46	Bonzen van het hart	0	0	0	1	0	1	0	0	0	1	0	1
17277	Mon Mar 01 15:54:20 2010	67	15	5	117.50	Vrijdag	0	0	0	0	0	0	1	0	1	1	0	5
17277	Mon Mar 01 15:55:10 2010	69	1	4	117.50	Spierpijn	0	0	0	1	1	0	0	0	0	0	1	1
17277	Mon Mar 01 15:55:15 2010	69	2	4	117.49	Maandag	0	0	0	0	0	0	1	1	0	0	1	1
17277	Mon Mar 01 15:55:19 2010	69	3	4	117.41	Onvoldoende diep kunnen doorademen	0	0	0	1	1	0	0	0	0	0	1	1
17277	Mon Mar 01 15:55:24 2010	69	4	5	117.48	Duizeligheid	0	0	0	1	1	0	0	0	0	0	1	1
17277	Mon Mar 01 15:55:28 2010	69	5	4	117.48	Vlug geïrriteerd	1	1	0	0	0	0	0	0	0	0	1	1
17277	Mon Mar 01 15:55:33 2010	69	6	5	117.50	Dinsdag	0	0	0	0	0	0	1	1	0	0	1	2
17277	Mon Mar 01 15:55:37 2010	69	7	4	117.48	Snelle hartslag	0	0	0	1	1	0	0	0	0	0	1	1
17277	Mon Mar 01 15:55:42 2010	69	8	5	117.50	Bang	1	1	0	0	0	0	0	0	0	0	1	1
17277	Mon Mar 01 15:55:46 2010	69	9	4	117.48	Zenuwachtig	1	1	0	0	0	0	0	0	0	0	1	1
17277	Mon Mar 01 15:55:51 2010	69	10	5	117.49	Woensdag	0	0	0	0	0	0	1	1	0	0	1	3
17277	Mon Mar 01 15:55:55 2010	69	11	5	117.48	Misselijkheid	0	0	0	1	1	0	0	0	0	0	1	1
17277	Mon Mar 01 15:56:00 2010	69	12	6	117.48	Beschaamd	1	1	0	0	0	0	0	0	0	0	1	1
17277	Mon Mar 01 15:56:04 2010	69	13	5	117.49	Donderdag	0	0	0	0	0	0	1	0	1	1	0	4
17277	Mon Mar 01 15:56:09 2010	69	14	5	117.48	Teneergeslagen	1	1	0	0	0	0	0	0	0	0	1	1
17277	Mon Mar 01 15:56:14 2010	69	15	4	117.49	Woensdag	0	0	0	0	0	0	1	0	1	1	0	3
17277	Mon Mar 01 15:57:04 2010	71	1	5	117.48	Vlug geïrriteerd	1	1	0	0	0	0	0	0	0	0	1	1
17277	Mon Mar 01 15:57:08 2010	71	2	4	117.49	Maandag	0	0	0	0	0	0	1	1	0	0	1	1
17277	Mon Mar 01 15:57:13 2010	71	3	4	117.50	Bang	1	1	0	0	0	0	0	0	0	0	1	1
17277	Mon Mar 01 15:57:17 2010	71	4	6	117.48	Zenuwachtig	1	1	0	0	0	0	0	0	0	0	1	1
17277	Mon Mar 01 15:57:22 2010	71	5	4	117.50	Spierpijn	0	0	0	1	1	0	0	0	0	0	1	1
17277	Mon Mar 01 15:57:26 2010	71	6	4	117.49	Woensdag	0	0	0	0	0	0	1	0	1	1	0	3
17277	Mon Mar 01 15:57:31 2010	71	7	5	117.41	Onvoldoende diep kunnen doorademen	0	0	0	1	1	0	0	0	0	0	1	1
17277	Mon Mar 01 15:57:35 2010	71	8	5	117.49	Donderdag	0	0	0	0	0	0	1	0	1	1	0	4
17277	Mon Mar 01 15:57:40 2010	71	9	4	117.49	Woensdag	0	0	0	0	0	0	1	1	0	0	1	3
17277	Mon Mar 01 15:57:44 2010	71	10	4	117.48	Teneergeslagen	1	1	0	0	0	0	0	0	0	0	1	1
17277	Mon Mar 01 15:57:49 2010	71	11	5	117.48	Misselijkheid	0	0	0	1	1	0	0	0	0	0	1	1
17277	Mon Mar 01 15:57:53 2010	71	12	4	117.48	Snelle hartslag	0	0	0	1	1	0	0	0	0	0	1	1
17277	Mon Mar 01 15:57:58 2010	71	13	4	117.48	Duizeligheid	0	0	0	1	1	0	0	0	0	0	1	1
17277	Mon Mar 01 15:58:03 2010	71	14	4	117.48	Beschaamd	1	1	0	0	0	0	0	0	0	0	1	1
17277	Mon Mar 01 15:58:07 2010	71	15	4	117.50	Dinsdag	0	0	0	0	0	0	1	1	0	0	1	2
17277	Mon Mar 01 15:58:57 2010	73	1	4	117.50	Dinsdag	0	0	0	0	0	0	1	1	0	0	1	2
17277	Mon Mar 01 15:59:02 2010	73	2	4	117.48	Beschaamd	1	1	0	0	0	0	0	0	0	0	1	1
17277	Mon Mar 01 15:59:06 2010	73	3	5	117.49	Woensdag	0	0	0	0	0	0	1	0	1	1	0	3
17277	Mon Mar 01 15:59:11 2010	73	4	4	117.48	Teneergeslagen	1	1	0	0	0	0	0	0	0	0	1	2
17277	Mon Mar 01 15:59:15 2010	73	5	4	117.48	Misselijkheid	0	0	0	1	1	0	0	0	0	0	1	1
17277	Mon Mar 01 15:59:20 2010	73	6	6	117.50	Spierpijn	0	0	0	1	1	0	0	0	0	0	1	1
17277	Mon Mar 01 15:59:24 2010	73	7	5	117.49	Woensdag	0	0	0	0	0	0	1	1	0	0	1	3
17277	Mon Mar 01 15:59:29 2010	73	8	4	117.48	Duizeligheid	0	0	0	1	1	0	0	0	0	0	1	1
17277	Mon Mar 01 15:59:33 2010	73	9	4	117.48	Vlug geïrriteerd	1	1	0	0	0	0	0	0	0	0	1	1
17277	Mon Mar 01 15:59:38 2010	73	10	5	117.49	Maandag	0	0	0	0	0	0	1	1	0	0	1	1
17277	Mon Mar 01 15:59:42 2010	73	11	12	117.50	Bang	1	1	0	0	0	0	0	0	0	0	1	1,2,2,1,1
17277	Mon Mar 01 15:59:47 2010	73	12	4	117.48	Snelle hartslag	0	0	0	1	1	0	0	0	0	0	1	1
17277	Mon Mar 01 15:59:51 2010	73	13	4	117.48	Zenuwachtig	1	1	0	0	0	0	0	0	0	0	1	1
17277	Mon Mar 01 15:59:56 2010	73	14	5	117.49	Donderdag	0	0	0	0	0	0	1	0	1	1	0	4
17277	Mon Mar 01 16:00:01 2010	73	15	4	117.41	Onvoldoende diep kunnen doorademen	0	0	0	1	1	0	0	0	0	0	1	1
