# Supplementary material for: Unraveling the Relationship between Trait Negative Affectivity and Habitual Symptom Reporting
Source: PLoS One. 2015 Jan 20;10(1):e0115748. doi: 10.1371/journal.pone.0115748 (PMC4300148; doi:10.1371/journal.pone.0115748)
Supplement: S1 File — Data S1, Contains the raw data of the high NA-high HSR participants. Data S2, Contains the raw data of the high NA-low HSR participants. Data S3, Contains the raw data of the low NA-low HSR participants. (ZIP) [file pone.0115748.s001.zip › Data S2/FD_2_C_EXP1_343342_results.xls]

## Sheet: FD_2_C_EXP1_343342_results
version	timestamp	block number	trial number	lost msec	free VRAM	trial contents	vraagA	vraagA_2	vraagA_1	vraagB	vraagB_2	vraagB_1	vraagC	vraagC_2	vraagC_1	deel1	deel2	value
17277	Thu Mar 04 19:52:02 2010	3	1	5	117.49	Donderdag	0	0	0	0	0	0	1	0	1	1	0	4
17277	Thu Mar 04 19:52:06 2010	3	2	4	117.50	Angstig	1	0	1	0	0	0	0	0	0	1	0	1
17277	Thu Mar 04 19:52:11 2010	3	3	4	117.43	Benauwd gevoel in en om de borst	0	0	0	1	0	1	0	0	0	1	0	1
17277	Thu Mar 04 19:52:15 2010	3	4	4	117.50	Schuldig	1	0	1	0	0	0	0	0	0	1	0	1
17277	Thu Mar 04 19:52:20 2010	3	5	5	117.50	Vijandig	1	0	1	0	0	0	0	0	0	1	0	1
17277	Thu Mar 04 19:52:24 2010	3	6	4	117.48	Vermoeidheid	0	0	0	1	0	1	0	0	0	1	0	1
17277	Thu Mar 04 19:52:29 2010	3	7	4	117.46	Buik- of maagkrampen	0	0	0	1	0	1	0	0	0	1	0	1
17277	Thu Mar 04 19:52:34 2010	3	8	5	117.46	Bonzen van het hart	0	0	0	1	0	1	0	0	0	1	0	1
17277	Thu Mar 04 19:52:38 2010	3	9	4	117.49	Gespannen	1	0	1	0	0	0	0	0	0	1	0	1
17277	Thu Mar 04 19:52:43 2010	3	10	4	117.49	Hoofdpijn	0	0	0	1	0	1	0	0	0	1	0	1
17277	Thu Mar 04 19:52:47 2010	3	11	4	117.49	Bedroefd	1	0	1	0	0	0	0	0	0	1	0	1
17277	Thu Mar 04 19:52:52 2010	3	12	5	117.49	Donderdag	0	0	0	0	0	0	1	1	0	0	1	4
17277	Thu Mar 04 19:52:56 2010	3	13	4	117.49	Maandag	0	0	0	0	0	0	1	0	1	1	0	1
17277	Thu Mar 04 19:53:01 2010	3	14	4	117.49	Maandag	0	0	0	0	0	0	1	1	0	0	1	1
17277	Thu Mar 04 19:53:05 2010	3	15	5	117.50	Vrijdag	0	0	0	0	0	0	1	0	1	1	0	5
17277	Thu Mar 04 19:53:55 2010	5	1	4	117.49	Donderdag	0	0	0	0	0	0	1	0	1	1	0	4
17277	Thu Mar 04 19:54:00 2010	5	2	5	117.49	Donderdag	0	0	0	0	0	0	1	1	0	0	1	4
17277	Thu Mar 04 19:54:04 2010	5	3	4	117.49	Gespannen	1	0	1	0	0	0	0	0	0	1	0	1
17277	Thu Mar 04 19:54:09 2010	5	4	4	117.50	Schuldig	1	0	1	0	0	0	0	0	0	1	0	1
17277	Thu Mar 04 19:54:13 2010	5	5	5	117.50	Angstig	1	0	1	0	0	0	0	0	0	1	0	1
17277	Thu Mar 04 19:54:18 2010	5	6	5	117.49	Maandag	0	0	0	0	0	0	1	0	1	1	0	1
17277	Thu Mar 04 19:54:23 2010	5	7	5	117.50	Vijandig	1	0	1	0	0	0	0	0	0	1	0	1
17277	Thu Mar 04 19:54:27 2010	5	8	4	117.43	Benauwd gevoel in en om de borst	0	0	0	1	0	1	0	0	0	1	0	1
17277	Thu Mar 04 19:54:32 2010	5	9	5	117.49	Bedroefd	1	0	1	0	0	0	0	0	0	1	0	1
17277	Thu Mar 04 19:54:36 2010	5	10	4	117.46	Buik- of maagkrampen	0	0	0	1	0	1	0	0	0	1	0	1
17277	Thu Mar 04 19:54:41 2010	5	11	4	117.48	Vermoeidheid	0	0	0	1	0	1	0	0	0	1	0	1
17277	Thu Mar 04 19:54:45 2010	5	12	5	117.50	Vrijdag	0	0	0	0	0	0	1	0	1	1	0	5
17277	Thu Mar 04 19:54:50 2010	5	13	5	117.49	Hoofdpijn	0	0	0	1	0	1	0	0	0	1	0	1
17277	Thu Mar 04 19:54:54 2010	5	14	4	117.49	Maandag	0	0	0	0	0	0	1	1	0	0	1	1
17277	Thu Mar 04 19:54:59 2010	5	15	4	117.46	Bonzen van het hart	0	0	0	1	0	1	0	0	0	1	0	1
17277	Thu Mar 04 19:55:49 2010	7	1	4	117.50	Vijandig	1	0	1	0	0	0	0	0	0	1	0	1
17277	Thu Mar 04 19:55:53 2010	7	2	4	117.48	Vermoeidheid	0	0	0	1	0	1	0	0	0	1	0	1
17277	Thu Mar 04 19:55:58 2010	7	3	4	117.49	Maandag	0	0	0	0	0	0	1	0	1	1	0	1
17277	Thu Mar 04 19:56:02 2010	7	4	5	117.50	Angstig	1	0	1	0	0	0	0	0	0	1	0	1
17277	Thu Mar 04 19:56:07 2010	7	5	6	117.49	Maandag	0	0	0	0	0	0	1	1	0	0	1	1
17277	Thu Mar 04 19:56:12 2010	7	6	4	117.49	Hoofdpijn	0	0	0	1	0	1	0	0	0	1	0	1
17277	Thu Mar 04 19:56:16 2010	7	7	5	117.49	Gespannen	1	0	1	0	0	0	0	0	0	1	0	2
17277	Thu Mar 04 19:56:21 2010	7	8	4	117.50	Vrijdag	0	0	0	0	0	0	1	0	1	1	0	5
17277	Thu Mar 04 19:56:25 2010	7	9	4	117.49	Donderdag	0	0	0	0	0	0	1	0	1	1	0	4
17277	Thu Mar 04 19:56:30 2010	7	10	4	117.46	Buik- of maagkrampen	0	0	0	1	0	1	0	0	0	1	0	1
17277	Thu Mar 04 19:56:34 2010	7	11	5	117.46	Bonzen van het hart	0	0	0	1	0	1	0	0	0	1	0	2
17277	Thu Mar 04 19:56:39 2010	7	12	4	117.50	Schuldig	1	0	1	0	0	0	0	0	0	1	0	1
17277	Thu Mar 04 19:56:43 2010	7	13	4	117.43	Benauwd gevoel in en om de borst	0	0	0	1	0	1	0	0	0	1	0	1
17277	Thu Mar 04 19:56:48 2010	7	14	5	117.49	Donderdag	0	0	0	0	0	0	1	1	0	0	1	4
17277	Thu Mar 04 19:56:52 2010	7	15	5	117.49	Bedroefd	1	0	1	0	0	0	0	0	0	1	0	1
17277	Thu Mar 04 19:57:42 2010	9	1	4	117.48	Teneergeslagen	1	1	0	0	0	0	0	0	0	0	1	1
17277	Thu Mar 04 19:57:47 2010	9	2	5	117.49	Woensdag	0	0	0	0	0	0	1	1	0	0	1	3
17277	Thu Mar 04 19:57:51 2010	9	3	5	117.49	Woensdag	0	0	0	0	0	0	1	0	1	1	0	3
17277	Thu Mar 04 19:57:56 2010	9	4	4	117.48	Beschaamd	1	1	0	0	0	0	0	0	0	0	1	1
17277	Thu Mar 04 19:58:00 2010	9	5	4	117.48	Vlug geïrriteerd	1	1	0	0	0	0	0	0	0	0	1	1
17277	Thu Mar 04 19:58:05 2010	9	6	5	117.48	Snelle hartslag	0	0	0	1	1	0	0	0	0	0	1	2
17277	Thu Mar 04 19:58:10 2010	9	7	7	117.48	Duizeligheid	0	0	0	1	1	0	0	0	0	0	1	1
17277	Thu Mar 04 19:58:14 2010	9	8	5	117.41	Onvoldoende diep kunnen doorademen	0	0	0	1	1	0	0	0	0	0	1	2
17277	Thu Mar 04 19:58:19 2010	9	9	4	117.50	Bang	1	1	0	0	0	0	0	0	0	0	1	1
17277	Thu Mar 04 19:58:23 2010	9	10	5	117.50	Vrijdag	0	0	0	0	0	0	1	1	0	0	1	5
17277	Thu Mar 04 19:58:28 2010	9	11	4	117.50	Dinsdag	0	0	0	0	0	0	1	0	1	1	0	2
17277	Thu Mar 04 19:58:32 2010	9	12	4	117.50	Dinsdag	0	0	0	0	0	0	1	1	0	0	1	2
17277	Thu Mar 04 19:58:37 2010	9	13	2	117.48	Zenuwachtig	1	1	0	0	0	0	0	0	0	0	1	1
17277	Thu Mar 04 19:58:41 2010	9	14	5	117.48	Misselijkheid	0	0	0	1	1	0	0	0	0	0	1	1
17277	Thu Mar 04 19:58:46 2010	9	15	4	117.50	Spierpijn	0	0	0	1	1	0	0	0	0	0	1	1
17277	Thu Mar 04 19:59:36 2010	11	1	4	117.50	Spierpijn	0	0	0	1	1	0	0	0	0	0	1	1
17277	Thu Mar 04 19:59:40 2010	11	2	4	117.48	Zenuwachtig	1	1	0	0	0	0	0	0	0	0	1	2
17277	Thu Mar 04 19:59:45 2010	11	3	5	117.48	Teneergeslagen	1	1	0	0	0	0	0	0	0	0	1	1
17277	Thu Mar 04 19:59:49 2010	11	4	4	117.41	Onvoldoende diep kunnen doorademen	0	0	0	1	1	0	0	0	0	0	1	1
17277	Thu Mar 04 19:59:54 2010	11	5	4	117.50	Vrijdag	0	0	0	0	0	0	1	1	0	0	1	5
17277	Thu Mar 04 19:59:58 2010	11	6	4	117.48	Duizeligheid	0	0	0	1	1	0	0	0	0	0	1	1
17277	Thu Mar 04 20:00:03 2010	11	7	5	117.50	Dinsdag	0	0	0	0	0	0	1	0	1	1	0	2
17277	Thu Mar 04 20:00:07 2010	11	8	5	117.49	Woensdag	0	0	0	0	0	0	1	1	0	0	1	3
17277	Thu Mar 04 20:00:12 2010	11	9	4	117.48	Snelle hartslag	0	0	0	1	1	0	0	0	0	0	1	1
17277	Thu Mar 04 20:00:17 2010	11	10	4	117.48	Vlug geïrriteerd	1	1	0	0	0	0	0	0	0	0	1	1
17277	Thu Mar 04 20:00:21 2010	11	11	7	117.49	Woensdag	0	0	0	0	0	0	1	0	1	1	0	3
17277	Thu Mar 04 20:00:26 2010	11	12	4	117.48	Beschaamd	1	1	0	0	0	0	0	0	0	0	1	1
17277	Thu Mar 04 20:00:30 2010	11	13	6	117.48	Misselijkheid	0	0	0	1	1	0	0	0	0	0	1	1
17277	Thu Mar 04 20:00:35 2010	11	14	5	117.50	Dinsdag	0	0	0	0	0	0	1	1	0	0	1	2
17277	Thu Mar 04 20:00:39 2010	11	15	4	117.50	Bang	1	1	0	0	0	0	0	0	0	0	1	1
17277	Thu Mar 04 20:01:29 2010	13	1	4	117.48	Beschaamd	1	1	0	0	0	0	0	0	0	0	1	1
17277	Thu Mar 04 20:01:34 2010	13	2	5	117.49	Woensdag	0	0	0	0	0	0	1	1	0	0	1	3
17277	Thu Mar 04 20:01:38 2010	13	3	5	117.41	Onvoldoende diep kunnen doorademen	0	0	0	1	1	0	0	0	0	0	1	1
17277	Thu Mar 04 20:01:43 2010	13	4	4	117.48	Snelle hartslag	0	0	0	1	1	0	0	0	0	0	1	1
17277	Thu Mar 04 20:01:47 2010	13	5	5	117.48	Vlug geïrriteerd	1	1	0	0	0	0	0	0	0	0	1	1
17277	Thu Mar 04 20:01:52 2010	13	6	5	117.50	Dinsdag	0	0	0	0	0	0	1	0	1	1	0	2
17277	Thu Mar 04 20:01:56 2010	13	7	4	117.50	Spierpijn	0	0	0	1	1	0	0	0	0	0	1	1
17277	Thu Mar 04 20:02:01 2010	13	8	4	117.50	Bang	1	1	0	0	0	0	0	0	0	0	1	1
17277	Thu Mar 04 20:02:06 2010	13	9	4	117.48	Teneergeslagen	1	1	0	0	0	0	0	0	0	0	1	1
17277	Thu Mar 04 20:02:10 2010	13	10	5	117.49	Woensdag	0	0	0	0	0	0	1	0	1	1	0	3
17277	Thu Mar 04 20:02:15 2010	13	11	4	117.48	Zenuwachtig	1	1	0	0	0	0	0	0	0	0	1	1
17277	Thu Mar 04 20:02:19 2010	13	12	4	117.48	Duizeligheid	0	0	0	1	1	0	0	0	0	0	1	1
17277	Thu Mar 04 20:02:24 2010	13	13	4	117.48	Misselijkheid	0	0	0	1	1	0	0	0	0	0	1	1
17277	Thu Mar 04 20:02:28 2010	13	14	5	117.50	Dinsdag	0	0	0	0	0	0	1	1	0	0	1	2
17277	Thu Mar 04 20:02:33 2010	13	15	4	117.50	Vrijdag	0	0	0	0	0	0	1	1	0	0	1	5
17277	Thu Mar 04 20:04:48 2010	15	1	4	117.50	Bang	1	1	0	0	0	0	0	0	0	0	1	1
17277	Thu Mar 04 20:04:52 2010	15	2	5	117.49	Maandag	0	0	0	0	0	0	1	1	0	0	1	1
17277	Thu Mar 04 20:04:57 2010	15	3	5	117.48	Snelle hartslag	0	0	0	1	1	0	0	0	0	0	1	1
17277	Thu Mar 04 20:05:01 2010	15	4	4	117.48	Duizeligheid	0	0	0	1	1	0	0	0	0	0	1	1
17277	Thu Mar 04 20:05:06 2010	15	5	5	117.50	Vrijdag	0	0	0	0	0	0	1	1	0	0	1	5
17277	Thu Mar 04 20:05:10 2010	15	6	5	117.49	Donderdag	0	0	0	0	0	0	1	1	0	0	1	4
17277	Thu Mar 04 20:05:15 2010	15	7	4	117.41	Onvoldoende diep kunnen doorademen	0	0	0	1	1	0	0	0	0	0	1	1
17277	Thu Mar 04 20:05:19 2010	15	8	4	117.48	Zenuwachtig	1	1	0	0	0	0	0	0	0	0	1	1
17277	Thu Mar 04 20:05:24 2010	15	9	4	117.50	Spierpijn	0	0	0	1	1	0	0	0	0	0	1	1
17277	Thu Mar 04 20:05:28 2010	15	10	5	117.48	Teneergeslagen	1	1	0	0	0	0	0	0	0	0	1	1
17277	Thu Mar 04 20:05:33 2010	15	11	4	117.49	Maandag	0	0	0	0	0	0	1	0	1	1	0	1
17277	Thu Mar 04 20:05:37 2010	15	12	4	117.48	Beschaamd	1	1	0	0	0	0	0	0	0	0	1	1
17277	Thu Mar 04 20:05:42 2010	15	13	4	117.48	Misselijkheid	0	0	0	1	1	0	0	0	0	0	1	1
17277	Thu Mar 04 20:05:47 2010	15	14	5	117.50	Vrijdag	0	0	0	0	0	0	1	0	1	1	0	5
17277	Thu Mar 04 20:05:51 2010	15	15	5	117.48	Vlug geïrriteerd	1	1	0	0	0	0	0	0	0	0	1	1
17277	Thu Mar 04 20:06:41 2010	17	1	4	117.48	Teneergeslagen	1	1	0	0	0	0	0	0	0	0	1	2
17277	Thu Mar 04 20:06:46 2010	17	2	4	117.41	Onvoldoende diep kunnen doorademen	0	0	0	1	1	0	0	0	0	0	1	3
17277	Thu Mar 04 20:06:50 2010	17	3	5	117.48	Beschaamd	1	1	0	0	0	0	0	0	0	0	1	1
17277	Thu Mar 04 20:06:55 2010	17	4	4	117.50	Spierpijn	0	0	0	1	1	0	0	0	0	0	1	1
17277	Thu Mar 04 20:06:59 2010	17	5	4	117.50	Vrijdag	0	0	0	0	0	0	1	1	0	0	1	5
17277	Thu Mar 04 20:07:04 2010	17	6	4	117.48	Zenuwachtig	1	1	0	0	0	0	0	0	0	0	1	2
17277	Thu Mar 04 20:07:08 2010	17	7	5	117.48	Vlug geïrriteerd	1	1	0	0	0	0	0	0	0	0	1	1
17277	Thu Mar 04 20:07:13 2010	17	8	4	117.50	Vrijdag	0	0	0	0	0	0	1	0	1	1	0	5
17277	Thu Mar 04 20:07:17 2010	17	9	4	117.49	Maandag	0	0	0	0	0	0	1	1	0	0	1	1
17277	Thu Mar 04 20:07:22 2010	17	10	6	117.49	Maandag	0	0	0	0	0	0	1	0	1	1	0	1
17277	Thu Mar 04 20:07:26 2010	17	11	5	117.50	Bang	1	1	0	0	0	0	0	0	0	0	1	2
17277	Thu Mar 04 20:07:31 2010	17	12	4	117.48	Snelle hartslag	0	0	0	1	1	0	0	0	0	0	1	3
17277	Thu Mar 04 20:07:35 2010	17	13	5	117.49	Donderdag	0	0	0	0	0	0	1	1	0	0	1	4
17277	Thu Mar 04 20:07:40 2010	17	14	5	117.48	Misselijkheid	0	0	0	1	1	0	0	0	0	0	1	1
17277	Thu Mar 04 20:07:45 2010	17	15	4	117.48	Duizeligheid	0	0	0	1	1	0	0	0	0	0	1	1
17277	Thu Mar 04 20:08:35 2010	19	1	4	117.48	Misselijkheid	0	0	0	1	1	0	0	0	0	0	1	1
17277	Thu Mar 04 20:08:39 2010	19	2	4	117.48	Vlug geïrriteerd	1	1	0	0	0	0	0	0	0	0	1	1
17277	Thu Mar 04 20:08:44 2010	19	3	4	117.48	Snelle hartslag	0	0	0	1	1	0	0	0	0	0	1	1
17277	Thu Mar 04 20:08:48 2010	19	4	4	117.48	Duizeligheid	0	0	0	1	1	0	0	0	0	0	1	1
17277	Thu Mar 04 20:08:53 2010	19	5	5	117.48	Teneergeslagen	1	1	0	0	0	0	0	0	0	0	1	1
17277	Thu Mar 04 20:08:57 2010	19	6	4	117.49	Donderdag	0	0	0	0	0	0	1	1	0	0	1	4
17277	Thu Mar 04 20:09:02 2010	19	7	4	117.41	Onvoldoende diep kunnen doorademen	0	0	0	1	1	0	0	0	0	0	1	1
17277	Thu Mar 04 20:09:06 2010	19	8	5	117.49	Maandag	0	0	0	0	0	0	1	0	1	1	0	1
17277	Thu Mar 04 20:09:11 2010	19	9	5	117.49	Maandag	0	0	0	0	0	0	1	1	0	0	1	1
17277	Thu Mar 04 20:09:15 2010	19	10	4	117.50	Vrijdag	0	0	0	0	0	0	1	0	1	1	0	5
17277	Thu Mar 04 20:09:20 2010	19	11	4	117.48	Zenuwachtig	1	1	0	0	0	0	0	0	0	0	1	1
17277	Thu Mar 04 20:09:24 2010	19	12	4	117.50	Bang	1	1	0	0	0	0	0	0	0	0	1	1
17277	Thu Mar 04 20:09:29 2010	19	13	4	117.50	Vrijdag	0	0	0	0	0	0	1	1	0	0	1	5
17277	Thu Mar 04 20:09:33 2010	19	14	4	117.48	Beschaamd	1	1	0	0	0	0	0	0	0	0	1	1
17277	Thu Mar 04 20:09:38 2010	19	15	4	117.50	Spierpijn	0	0	0	1	1	0	0	0	0	0	1	1
17277	Thu Mar 04 20:10:28 2010	21	1	4	117.50	Schuldig	1	0	1	0	0	0	0	0	0	1	0	1
17277	Thu Mar 04 20:10:33 2010	21	2	4	117.43	Benauwd gevoel in en om de borst	0	0	0	1	0	1	0	0	0	1	0	1
17277	Thu Mar 04 20:10:37 2010	21	3	5	117.49	Gespannen	1	0	1	0	0	0	0	0	0	1	0	1
17277	Thu Mar 04 20:10:42 2010	21	4	4	117.49	Bedroefd	1	0	1	0	0	0	0	0	0	1	0	1
17277	Thu Mar 04 20:10:46 2010	21	5	4	117.50	Dinsdag	0	0	0	0	0	0	1	1	0	0	1	2
17277	Thu Mar 04 20:10:51 2010	21	6	5	117.49	Woensdag	0	0	0	0	0	0	1	1	0	0	1	3
17277	Thu Mar 04 20:10:55 2010	21	7	5	117.49	Woensdag	0	0	0	0	0	0	1	0	1	1	0	3
17277	Thu Mar 04 20:11:00 2010	21	8	4	117.46	Bonzen van het hart	0	0	0	1	0	1	0	0	0	1	0	1
17277	Thu Mar 04 20:11:04 2010	21	9	5	117.49	Donderdag	0	0	0	0	0	0	1	0	1	1	0	4
17277	Thu Mar 04 20:11:09 2010	21	10	5	117.46	Buik- of maagkrampen	0	0	0	1	0	1	0	0	0	1	0	1
17277	Thu Mar 04 20:11:13 2010	21	11	7	117.49	Hoofdpijn	0	0	0	1	0	1	0	0	0	1	0	1
17277	Thu Mar 04 20:11:18 2010	21	12	5	117.50	Angstig	1	0	1	0	0	0	0	0	0	1	0	1
17277	Thu Mar 04 20:11:22 2010	21	13	4	117.50	Vijandig	1	0	1	0	0	0	0	0	0	1	0	1
17277	Thu Mar 04 20:11:27 2010	21	14	5	117.50	Dinsdag	0	0	0	0	0	0	1	0	1	1	0	2
17277	Thu Mar 04 20:11:32 2010	21	15	4	117.48	Vermoeidheid	0	0	0	1	0	1	0	0	0	1	0	1
17277	Thu Mar 04 20:12:22 2010	23	1	5	117.49	Donderdag	0	0	0	0	0	0	1	0	1	1	0	4
17277	Thu Mar 04 20:12:26 2010	23	2	4	117.49	Woensdag	0	0	0	0	0	0	1	0	1	1	0	3
17277	Thu Mar 04 20:12:31 2010	23	3	4	117.50	Schuldig	1	0	1	0	0	0	0	0	0	1	0	1
17277	Thu Mar 04 20:12:35 2010	23	4	4	117.50	Angstig	1	0	1	0	0	0	0	0	0	1	0	2
17277	Thu Mar 04 20:12:40 2010	23	5	5	117.49	Bedroefd	1	0	1	0	0	0	0	0	0	1	0	1
17277	Thu Mar 04 20:12:44 2010	23	6	4	117.43	Benauwd gevoel in en om de borst	0	0	0	1	0	1	0	0	0	1	0	3
17277	Thu Mar 04 20:12:49 2010	23	7	4	117.49	Woensdag	0	0	0	0	0	0	1	1	0	0	1	3
17277	Thu Mar 04 20:12:53 2010	23	8	5	117.49	Hoofdpijn	0	0	0	1	0	1	0	0	0	1	0	1
17277	Thu Mar 04 20:12:58 2010	23	9	5	117.50	Vijandig	1	0	1	0	0	0	0	0	0	1	0	1
17277	Thu Mar 04 20:13:02 2010	23	10	4	117.46	Bonzen van het hart	0	0	0	1	0	1	0	0	0	1	0	2
17277	Thu Mar 04 20:13:07 2010	23	11	4	117.46	Buik- of maagkrampen	0	0	0	1	0	1	0	0	0	1	0	2
17277	Thu Mar 04 20:13:11 2010	23	12	5	117.50	Dinsdag	0	0	0	0	0	0	1	0	1	1	0	2
17277	Thu Mar 04 20:13:16 2010	23	13	4	117.48	Vermoeidheid	0	0	0	1	0	1	0	0	0	1	0	1
17277	Thu Mar 04 20:13:20 2010	23	14	6	117.49	Gespannen	1	0	1	0	0	0	0	0	0	1	0	4
17277	Thu Mar 04 20:13:25 2010	23	15	5	117.50	Dinsdag	0	0	0	0	0	0	1	1	0	0	1	2
17277	Thu Mar 04 20:14:15 2010	25	1	4	117.49	Hoofdpijn	0	0	0	1	0	1	0	0	0	1	0	1
17277	Thu Mar 04 20:14:20 2010	25	2	4	117.46	Buik- of maagkrampen	0	0	0	1	0	1	0	0	0	1	0	1
17277	Thu Mar 04 20:14:24 2010	25	3	4	117.48	Vermoeidheid	0	0	0	1	0	1	0	0	0	1	0	1
17277	Thu Mar 04 20:14:29 2010	25	4	5	117.49	Donderdag	0	0	0	0	0	0	1	0	1	1	0	4
17277	Thu Mar 04 20:14:33 2010	25	5	4	117.49	Gespannen	1	0	1	0	0	0	0	0	0	1	0	1
17277	Thu Mar 04 20:14:38 2010	25	6	4	117.50	Dinsdag	0	0	0	0	0	0	1	0	1	1	0	2
17277	Thu Mar 04 20:14:42 2010	25	7	4	117.49	Bedroefd	1	0	1	0	0	0	0	0	0	1	0	1
17277	Thu Mar 04 20:14:47 2010	25	8	5	117.49	Woensdag	0	0	0	0	0	0	1	1	0	0	1	3
17277	Thu Mar 04 20:14:51 2010	25	9	4	117.49	Woensdag	0	0	0	0	0	0	1	0	1	1	0	3
17277	Thu Mar 04 20:14:56 2010	25	10	5	117.50	Angstig	1	0	1	0	0	0	0	0	0	1	0	1
17277	Thu Mar 04 20:15:00 2010	25	11	5	117.50	Schuldig	1	0	1	0	0	0	0	0	0	1	0	1
17277	Thu Mar 04 20:15:05 2010	25	12	4	117.50	Vijandig	1	0	1	0	0	0	0	0	0	1	0	1
17277	Thu Mar 04 20:15:09 2010	25	13	4	117.50	Dinsdag	0	0	0	0	0	0	1	1	0	0	1	2
17277	Thu Mar 04 20:15:14 2010	25	14	5	117.43	Benauwd gevoel in en om de borst	0	0	0	1	0	1	0	0	0	1	0	1
17277	Thu Mar 04 20:15:18 2010	25	15	5	117.46	Bonzen van het hart	0	0	0	1	0	1	0	0	0	1	0	1
17277	Thu Mar 04 20:17:34 2010	27	1	4	117.49	Woensdag	0	0	0	0	0	0	1	0	1	1	0	3
17277	Thu Mar 04 20:17:38 2010	27	2	5	117.46	Buik- of maagkrampen	0	0	0	1	0	1	0	0	0	1	0	1
17277	Thu Mar 04 20:17:43 2010	27	3	4	117.50	Vijandig	1	0	1	0	0	0	0	0	0	1	0	1
17277	Thu Mar 04 20:17:47 2010	27	4	6	117.48	Vermoeidheid	0	0	0	1	0	1	0	0	0	1	0	1
17277	Thu Mar 04 20:17:52 2010	27	5	5	117.49	Bedroefd	1	0	1	0	0	0	0	0	0	1	0	1
17277	Thu Mar 04 20:17:56 2010	27	6	4	117.50	Angstig	1	0	1	0	0	0	0	0	0	1	0	1
17277	Thu Mar 04 20:18:01 2010	27	7	4	117.49	Hoofdpijn	0	0	0	1	0	1	0	0	0	1	0	1
17277	Thu Mar 04 20:18:05 2010	27	8	4	117.43	Benauwd gevoel in en om de borst	0	0	0	1	0	1	0	0	0	1	0	1
17277	Thu Mar 04 20:18:10 2010	27	9	5	117.50	Vrijdag	0	0	0	0	0	0	1	0	1	1	0	5
17277	Thu Mar 04 20:18:14 2010	27	10	4	117.46	Bonzen van het hart	0	0	0	1	0	1	0	0	0	1	0	1
17277	Thu Mar 04 20:18:19 2010	27	11	4	117.49	Donderdag	0	0	0	0	0	0	1	1	0	0	1	4
17277	Thu Mar 04 20:18:24 2010	27	12	4	117.50	Schuldig	1	0	1	0	0	0	0	0	0	1	0	1
17277	Thu Mar 04 20:18:28 2010	27	13	7	117.50	Vrijdag	0	0	0	0	0	0	1	1	0	0	1	5
17277	Thu Mar 04 20:18:33 2010	27	14	4	117.49	Gespannen	1	0	1	0	0	0	0	0	0	1	0	1
17277	Thu Mar 04 20:18:37 2010	27	15	5	117.49	Maandag	0	0	0	0	0	0	1	1	0	0	1	1
17277	Thu Mar 04 20:19:27 2010	29	1	4	117.46	Bonzen van het hart	0	0	0	1	0	1	0	0	0	1	0	1
17277	Thu Mar 04 20:19:32 2010	29	2	5	117.46	Buik- of maagkrampen	0	0	0	1	0	1	0	0	0	1	0	1
17277	Thu Mar 04 20:19:36 2010	29	3	4	117.48	Vermoeidheid	0	0	0	1	0	1	0	0	0	1	0	1
17277	Thu Mar 04 20:19:41 2010	29	4	5	117.49	Gespannen	1	0	1	0	0	0	0	0	0	1	0	1
17277	Thu Mar 04 20:19:45 2010	29	5	5	117.50	Angstig	1	0	1	0	0	0	0	0	0	1	0	1
17277	Thu Mar 04 20:19:50 2010	29	6	4	117.43	Benauwd gevoel in en om de borst	0	0	0	1	0	1	0	0	0	1	0	1
17277	Thu Mar 04 20:19:54 2010	29	7	5	117.49	Hoofdpijn	0	0	0	1	0	1	0	0	0	1	0	1
17277	Thu Mar 04 20:19:59 2010	29	8	5	117.49	Maandag	0	0	0	0	0	0	1	1	0	0	1	1
17277	Thu Mar 04 20:20:03 2010	29	9	4	117.49	Woensdag	0	0	0	0	0	0	1	0	1	1	0	3
17277	Thu Mar 04 20:20:08 2010	29	10	4	117.50	Vijandig	1	0	1	0	0	0	0	0	0	1	0	1
17277	Thu Mar 04 20:20:12 2010	29	11	5	117.50	Vrijdag	0	0	0	0	0	0	1	0	1	1	0	5
17277	Thu Mar 04 20:20:17 2010	29	12	5	117.50	Schuldig	1	0	1	0	0	0	0	0	0	1	0	1
17277	Thu Mar 04 20:20:22 2010	29	13	4	117.50	Vrijdag	0	0	0	0	0	0	1	1	0	0	1	5
17277	Thu Mar 04 20:20:26 2010	29	14	4	117.49	Donderdag	0	0	0	0	0	0	1	1	0	0	1	4
17277	Thu Mar 04 20:20:31 2010	29	15	4	117.49	Bedroefd	1	0	1	0	0	0	0	0	0	1	0	1
17277	Thu Mar 04 20:21:21 2010	31	1	4	117.49	Maandag	0	0	0	0	0	0	1	1	0	0	1	1
17277	Thu Mar 04 20:21:25 2010	31	2	5	117.49	Bedroefd	1	0	1	0	0	0	0	0	0	1	0	2
17277	Thu Mar 04 20:21:30 2010	31	3	5	117.48	Vermoeidheid	0	0	0	1	0	1	0	0	0	1	0	1
17277	Thu Mar 04 20:21:34 2010	31	4	4	117.49	Donderdag	0	0	0	0	0	0	1	1	0	0	1	4
17277	Thu Mar 04 20:21:39 2010	31	5	6	117.43	Benauwd gevoel in en om de borst	0	0	0	1	0	1	0	0	0	1	0	4
17277	Thu Mar 04 20:21:43 2010	31	6	5	117.50	Vijandig	1	0	1	0	0	0	0	0	0	1	0	1
17277	Thu Mar 04 20:21:48 2010	31	7	4	117.50	Angstig	1	0	1	0	0	0	0	0	0	1	0	2
17277	Thu Mar 04 20:21:52 2010	31	8	5	117.49	Woensdag	0	0	0	0	0	0	1	0	1	1	0	3
17277	Thu Mar 04 20:21:57 2010	31	9	5	117.49	Gespannen	1	0	1	0	0	0	0	0	0	1	0	3
17277	Thu Mar 04 20:22:01 2010	31	10	5	117.50	Vrijdag	0	0	0	0	0	0	1	0	1	1	0	5
17277	Thu Mar 04 20:22:06 2010	31	11	4	117.50	Schuldig	1	0	1	0	0	0	0	0	0	1	0	1
17277	Thu Mar 04 20:22:10 2010	31	12	4	117.49	Hoofdpijn	0	0	0	1	0	1	0	0	0	1	0	1
17277	Thu Mar 04 20:22:15 2010	31	13	5	117.50	Vrijdag	0	0	0	0	0	0	1	1	0	0	1	5
17277	Thu Mar 04 20:22:19 2010	31	14	5	117.46	Buik- of maagkrampen	0	0	0	1	0	1	0	0	0	1	0	1
17277	Thu Mar 04 20:22:24 2010	31	15	4	117.46	Bonzen van het hart	0	0	0	1	0	1	0	0	0	1	0	2
17277	Thu Mar 04 20:23:14 2010	33	1	4	117.48	Zenuwachtig	1	1	0	0	0	0	0	0	0	0	1	1
17277	Thu Mar 04 20:23:19 2010	33	2	4	117.48	Duizeligheid	0	0	0	1	1	0	0	0	0	0	1	1
17277	Thu Mar 04 20:23:23 2010	33	3	4	117.50	Spierpijn	0	0	0	1	1	0	0	0	0	0	1	1
17277	Thu Mar 04 20:23:28 2010	33	4	5	117.41	Onvoldoende diep kunnen doorademen	0	0	0	1	1	0	0	0	0	0	1	1
17277	Thu Mar 04 20:23:32 2010	33	5	4	117.48	Teneergeslagen	1	1	0	0	0	0	0	0	0	0	1	3
17277	Thu Mar 04 20:23:37 2010	33	6	4	117.49	Donderdag	0	0	0	0	0	0	1	0	1	1	0	4
17277	Thu Mar 04 20:23:41 2010	33	7	5	117.49	Woensdag	0	0	0	0	0	0	1	1	0	0	1	3
17277	Thu Mar 04 20:23:46 2010	33	8	5	117.49	Maandag	0	0	0	0	0	0	1	0	1	1	0	1
17277	Thu Mar 04 20:23:50 2010	33	9	4	117.50	Dinsdag	0	0	0	0	0	0	1	1	0	0	1	2
17277	Thu Mar 04 20:23:55 2010	33	10	4	117.48	Misselijkheid	0	0	0	1	1	0	0	0	0	0	1	1
17277	Thu Mar 04 20:23:59 2010	33	11	5	117.48	Beschaamd	1	1	0	0	0	0	0	0	0	0	1	1
17277	Thu Mar 04 20:24:04 2010	33	12	4	117.48	Vlug geïrriteerd	1	1	0	0	0	0	0	0	0	0	1	1
17277	Thu Mar 04 20:24:08 2010	33	13	4	117.50	Bang	1	1	0	0	0	0	0	0	0	0	1	1
17277	Thu Mar 04 20:24:13 2010	33	14	4	117.48	Snelle hartslag	0	0	0	1	1	0	0	0	0	0	1	1
17277	Thu Mar 04 20:24:17 2010	33	15	5	117.50	Dinsdag	0	0	0	0	0	0	1	0	1	1	0	2
17277	Thu Mar 04 20:25:08 2010	35	1	4	117.41	Onvoldoende diep kunnen doorademen	0	0	0	1	1	0	0	0	0	0	1	1
17277	Thu Mar 04 20:25:12 2010	35	2	5	117.48	Duizeligheid	0	0	0	1	1	0	0	0	0	0	1	1
17277	Thu Mar 04 20:25:17 2010	35	3	4	117.50	Dinsdag	0	0	0	0	0	0	1	1	0	0	1	2
17277	Thu Mar 04 20:25:21 2010	35	4	4	117.50	Spierpijn	0	0	0	1	1	0	0	0	0	0	1	1
17277	Thu Mar 04 20:25:26 2010	35	5	4	117.48	Vlug geïrriteerd	1	1	0	0	0	0	0	0	0	0	1	1
17277	Thu Mar 04 20:25:30 2010	35	6	5	117.48	Misselijkheid	0	0	0	1	1	0	0	0	0	0	1	1
17277	Thu Mar 04 20:25:35 2010	35	7	5	117.48	Snelle hartslag	0	0	0	1	1	0	0	0	0	0	1	1
17277	Thu Mar 04 20:25:39 2010	35	8	4	117.49	Woensdag	0	0	0	0	0	0	1	1	0	0	1	3
17277	Thu Mar 04 20:25:44 2010	35	9	5	117.49	Donderdag	0	0	0	0	0	0	1	0	1	1	0	4
17277	Thu Mar 04 20:25:48 2010	35	10	5	117.48	Teneergeslagen	1	1	0	0	0	0	0	0	0	0	1	1
17277	Thu Mar 04 20:25:53 2010	35	11	4	117.50	Bang	1	1	0	0	0	0	0	0	0	0	1	1
17277	Thu Mar 04 20:25:57 2010	35	12	4	117.48	Zenuwachtig	1	1	0	0	0	0	0	0	0	0	1	1
17277	Thu Mar 04 20:26:02 2010	35	13	6	117.49	Maandag	0	0	0	0	0	0	1	0	1	1	0	1
17277	Thu Mar 04 20:26:06 2010	35	14	6	117.50	Dinsdag	0	0	0	0	0	0	1	0	1	1	0	2
17277	Thu Mar 04 20:26:11 2010	35	15	6	117.48	Beschaamd	1	1	0	0	0	0	0	0	0	0	1	1
17277	Thu Mar 04 20:27:01 2010	37	1	4	117.48	Zenuwachtig	1	1	0	0	0	0	0	0	0	0	1	1
17277	Thu Mar 04 20:27:06 2010	37	2	4	117.50	Spierpijn	0	0	0	1	1	0	0	0	0	0	1	1
17277	Thu Mar 04 20:27:10 2010	37	3	5	117.48	Duizeligheid	0	0	0	1	1	0	0	0	0	0	1	1
17277	Thu Mar 04 20:27:15 2010	37	4	4	117.41	Onvoldoende diep kunnen doorademen	0	0	0	1	1	0	0	0	0	0	1	1
17277	Thu Mar 04 20:27:19 2010	37	5	4	117.48	Teneergeslagen	1	1	0	0	0	0	0	0	0	0	1	1
17277	Thu Mar 04 20:27:24 2010	37	6	5	117.50	Dinsdag	0	0	0	0	0	0	1	0	1	1	0	2
17277	Thu Mar 04 20:27:28 2010	37	7	4	117.48	Beschaamd	1	1	0	0	0	0	0	0	0	0	1	1
17277	Thu Mar 04 20:27:33 2010	37	8	4	117.49	Donderdag	0	0	0	0	0	0	1	0	1	1	0	4
17277	Thu Mar 04 20:27:37 2010	37	9	5	117.50	Bang	1	1	0	0	0	0	0	0	0	0	1	1
17277	Thu Mar 04 20:27:42 2010	37	10	6	117.50	Dinsdag	0	0	0	0	0	0	1	1	0	0	1	2
17277	Thu Mar 04 20:27:46 2010	37	11	4	117.48	Vlug geïrriteerd	1	1	0	0	0	0	0	0	0	0	1	1
17277	Thu Mar 04 20:27:51 2010	37	12	4	117.49	Maandag	0	0	0	0	0	0	1	0	1	1	0	1
17277	Thu Mar 04 20:27:55 2010	37	13	4	117.48	Misselijkheid	0	0	0	1	1	0	0	0	0	0	1	1
17277	Thu Mar 04 20:28:00 2010	37	14	5	117.48	Snelle hartslag	0	0	0	1	1	0	0	0	0	0	1	1
17277	Thu Mar 04 20:28:04 2010	37	15	4	117.49	Woensdag	0	0	0	0	0	0	1	1	0	0	1	3
17277	Thu Mar 04 20:30:21 2010	39	1	4	117.49	Bedroefd	1	0	1	0	0	0	0	0	0	1	0	1
17277	Thu Mar 04 20:30:26 2010	39	2	4	117.50	Vijandig	1	0	1	0	0	0	0	0	0	1	0	1
17277	Thu Mar 04 20:30:30 2010	39	3	5	117.49	Maandag	0	0	0	0	0	0	1	0	1	1	0	1
17277	Thu Mar 04 20:30:35 2010	39	4	4	117.49	Gespannen	1	0	1	0	0	0	0	0	0	1	0	1
17277	Thu Mar 04 20:30:39 2010	39	5	5	117.48	Vermoeidheid	0	0	0	1	0	1	0	0	0	1	0	2
17277	Thu Mar 04 20:30:44 2010	39	6	5	117.49	Donderdag	0	0	0	0	0	0	1	1	0	0	1	4
17277	Thu Mar 04 20:30:48 2010	39	7	4	117.46	Buik- of maagkrampen	0	0	0	1	0	1	0	0	0	1	0	1
17277	Thu Mar 04 20:30:53 2010	39	8	4	117.50	Angstig	1	0	1	0	0	0	0	0	0	1	0	1
17277	Thu Mar 04 20:30:57 2010	39	9	4	117.43	Benauwd gevoel in en om de borst	0	0	0	1	0	1	0	0	0	1	0	1
17277	Thu Mar 04 20:31:02 2010	39	10	7	117.49	Maandag	0	0	0	0	0	0	1	1	0	0	1	1
17277	Thu Mar 04 20:31:06 2010	39	11	4	117.50	Dinsdag	0	0	0	0	0	0	1	0	1	1	0	2
17277	Thu Mar 04 20:31:11 2010	39	12	4	117.46	Bonzen van het hart	0	0	0	1	0	1	0	0	0	1	0	1
17277	Thu Mar 04 20:31:16 2010	39	13	5	117.50	Vrijdag	0	0	0	0	0	0	1	0	1	1	0	5
17277	Thu Mar 04 20:31:20 2010	39	14	7	117.50	Schuldig	1	0	1	0	0	0	0	0	0	1	0	1
17277	Thu Mar 04 20:31:25 2010	39	15	4	117.49	Hoofdpijn	0	0	0	1	0	1	0	0	0	1	0	2
17277	Thu Mar 04 20:32:15 2010	41	1	5	117.50	Dinsdag	0	0	0	0	0	0	1	0	1	1	0	2
17277	Thu Mar 04 20:32:19 2010	41	2	4	117.49	Hoofdpijn	0	0	0	1	0	1	0	0	0	1	0	3
17277	Thu Mar 04 20:32:24 2010	41	3	6	117.49	Maandag	0	0	0	0	0	0	1	1	0	0	1	1
17277	Thu Mar 04 20:32:28 2010	41	4	5	117.49	Gespannen	1	0	1	0	0	0	0	0	0	1	0	1
17277	Thu Mar 04 20:32:33 2010	41	5	5	117.50	Angstig	1	0	1	0	0	0	0	0	0	1	0	1
17277	Thu Mar 04 20:32:37 2010	41	6	4	117.50	Vijandig	1	0	1	0	0	0	0	0	0	1	0	1
17277	Thu Mar 04 20:32:42 2010	41	7	4	117.48	Vermoeidheid	0	0	0	1	0	1	0	0	0	1	0	3
17277	Thu Mar 04 20:32:46 2010	41	8	4	117.43	Benauwd gevoel in en om de borst	0	0	0	1	0	1	0	0	0	1	0	2
17277	Thu Mar 04 20:32:51 2010	41	9	4	117.50	Vrijdag	0	0	0	0	0	0	1	0	1	1	0	5
17277	Thu Mar 04 20:32:55 2010	41	10	4	117.49	Bedroefd	1	0	1	0	0	0	0	0	0	1	0	1
17277	Thu Mar 04 20:33:00 2010	41	11	5	117.49	Donderdag	0	0	0	0	0	0	1	1	0	0	1	4
17277	Thu Mar 04 20:33:04 2010	41	12	5	117.46	Buik- of maagkrampen	0	0	0	1	0	1	0	0	0	1	0	1
17277	Thu Mar 04 20:33:09 2010	41	13	4	117.50	Schuldig	1	0	1	0	0	0	0	0	0	1	0	1
17277	Thu Mar 04 20:33:14 2010	41	14	4	117.49	Maandag	0	0	0	0	0	0	1	0	1	1	0	1
17277	Thu Mar 04 20:33:18 2010	41	15	5	117.46	Bonzen van het hart	0	0	0	1	0	1	0	0	0	1	0	1
17277	Thu Mar 04 20:34:08 2010	43	1	5	117.50	Dinsdag	0	0	0	0	0	0	1	0	1	1	0	2
17277	Thu Mar 04 20:34:13 2010	43	2	4	117.50	Schuldig	1	0	1	0	0	0	0	0	0	1	0	1
17277	Thu Mar 04 20:34:17 2010	43	3	4	117.49	Gespannen	1	0	1	0	0	0	0	0	0	1	0	2
17277	Thu Mar 04 20:34:22 2010	43	4	4	117.48	Vermoeidheid	0	0	0	1	0	1	0	0	0	1	0	3
17277	Thu Mar 04 20:34:26 2010	43	5	5	117.43	Benauwd gevoel in en om de borst	0	0	0	1	0	1	0	0	0	1	0	2
17277	Thu Mar 04 20:34:31 2010	43	6	4	117.50	Angstig	1	0	1	0	0	0	0	0	0	1	0	1
17277	Thu Mar 04 20:34:35 2010	43	7	4	117.46	Buik- of maagkrampen	0	0	0	1	0	1	0	0	0	1	0	2
17277	Thu Mar 04 20:34:40 2010	43	8	5	117.50	Vrijdag	0	0	0	0	0	0	1	0	1	1	0	5
17277	Thu Mar 04 20:34:44 2010	43	9	5	117.50	Vijandig	1	0	1	0	0	0	0	0	0	1	0	1
17277	Thu Mar 04 20:34:49 2010	43	10	4	117.49	Donderdag	0	0	0	0	0	0	1	1	0	0	1	4
17277	Thu Mar 04 20:34:53 2010	43	11	5	117.49	Maandag	0	0	0	0	0	0	1	1	0	0	1	1
17277	Thu Mar 04 20:34:58 2010	43	12	5	117.46	Bonzen van het hart	0	0	0	1	0	1	0	0	0	1	0	1
17277	Thu Mar 04 20:35:03 2010	43	13	5	117.49	Maandag	0	0	0	0	0	0	1	0	1	1	0	1
17277	Thu Mar 04 20:35:07 2010	43	14	4	117.49	Hoofdpijn	0	0	0	1	0	1	0	0	0	1	0	3
17277	Thu Mar 04 20:35:12 2010	43	15	5	117.49	Bedroefd	1	0	1	0	0	0	0	0	0	1	0	1
17277	Thu Mar 04 20:36:02 2010	45	1	6	117.48	Beschaamd	1	1	0	0	0	0	0	0	0	0	1	1
17277	Thu Mar 04 20:36:06 2010	45	2	5	117.48	Teneergeslagen	1	1	0	0	0	0	0	0	0	0	1	1
17277	Thu Mar 04 20:36:11 2010	45	3	4	117.50	Spierpijn	0	0	0	1	1	0	0	0	0	0	1	1
17277	Thu Mar 04 20:36:15 2010	45	4	4	117.49	Woensdag	0	0	0	0	0	0	1	0	1	1	0	3
17277	Thu Mar 04 20:36:20 2010	45	5	5	117.50	Vrijdag	0	0	0	0	0	0	1	1	0	0	1	5
17277	Thu Mar 04 20:36:24 2010	45	6	7	117.48	Vlug geïrriteerd	1	1	0	0	0	0	0	0	0	0	1	2
17277	Thu Mar 04 20:36:29 2010	45	7	4	117.50	Dinsdag	0	0	0	0	0	0	1	1	0	0	1	2
17277	Thu Mar 04 20:36:33 2010	45	8	5	117.49	Woensdag	0	0	0	0	0	0	1	1	0	0	1	3
17277	Thu Mar 04 20:36:38 2010	45	9	5	117.48	Misselijkheid	0	0	0	1	1	0	0	0	0	0	1	1
17277	Thu Mar 04 20:36:42 2010	45	10	4	117.49	Donderdag	0	0	0	0	0	0	1	0	1	1	0	4
17277	Thu Mar 04 20:36:47 2010	45	11	4	117.48	Duizeligheid	0	0	0	1	1	0	0	0	0	0	1	2
17277	Thu Mar 04 20:36:51 2010	45	12	4	117.48	Zenuwachtig	1	1	0	0	0	0	0	0	0	0	1	1
17277	Thu Mar 04 20:36:56 2010	45	13	5	117.48	Snelle hartslag	0	0	0	1	1	0	0	0	0	0	1	1
17277	Thu Mar 04 20:37:01 2010	45	14	4	117.41	Onvoldoende diep kunnen doorademen	0	0	0	1	1	0	0	0	0	0	1	1
17277	Thu Mar 04 20:37:05 2010	45	15	4	117.50	Bang	1	1	0	0	0	0	0	0	0	0	1	1
17277	Thu Mar 04 20:37:55 2010	47	1	4	117.48	Snelle hartslag	0	0	0	1	1	0	0	0	0	0	1	1
17277	Thu Mar 04 20:38:00 2010	47	2	5	117.50	Spierpijn	0	0	0	1	1	0	0	0	0	0	1	1
17277	Thu Mar 04 20:38:04 2010	47	3	4	117.50	Vrijdag	0	0	0	0	0	0	1	1	0	0	1	5
17277	Thu Mar 04 20:38:09 2010	47	4	4	117.49	Donderdag	0	0	0	0	0	0	1	0	1	1	0	4
17277	Thu Mar 04 20:38:13 2010	47	5	4	117.48	Teneergeslagen	1	1	0	0	0	0	0	0	0	0	1	1
17277	Thu Mar 04 20:38:18 2010	47	6	5	117.49	Woensdag	0	0	0	0	0	0	1	0	1	1	0	3
17277	Thu Mar 04 20:38:22 2010	47	7	6	117.48	Zenuwachtig	1	1	0	0	0	0	0	0	0	0	1	1
17277	Thu Mar 04 20:38:27 2010	47	8	4	117.50	Dinsdag	0	0	0	0	0	0	1	1	0	0	1	2
17277	Thu Mar 04 20:38:31 2010	47	9	5	117.48	Vlug geïrriteerd	1	1	0	0	0	0	0	0	0	0	1	3
17277	Thu Mar 04 20:38:36 2010	47	10	7	117.48	Misselijkheid	0	0	0	1	1	0	0	0	0	0	1	1
17277	Thu Mar 04 20:38:40 2010	47	11	4	117.41	Onvoldoende diep kunnen doorademen	0	0	0	1	1	0	0	0	0	0	1	1
17277	Thu Mar 04 20:38:45 2010	47	12	4	117.48	Duizeligheid	0	0	0	1	1	0	0	0	0	0	1	3
17277	Thu Mar 04 20:38:49 2010	47	13	5	117.50	Bang	1	1	0	0	0	0	0	0	0	0	1	1
17277	Thu Mar 04 20:38:54 2010	47	14	4	117.49	Woensdag	0	0	0	0	0	0	1	1	0	0	1	3
17277	Thu Mar 04 20:38:58 2010	47	15	5	117.48	Beschaamd	1	1	0	0	0	0	0	0	0	0	1	1
17277	Thu Mar 04 20:39:49 2010	49	1	4	117.48	Teneergeslagen	1	1	0	0	0	0	0	0	0	0	1	1
17277	Thu Mar 04 20:39:53 2010	49	2	5	117.49	Woensdag	0	0	0	0	0	0	1	0	1	1	0	3
17277	Thu Mar 04 20:39:58 2010	49	3	5	117.48	Beschaamd	1	1	0	0	0	0	0	0	0	0	1	1
17277	Thu Mar 04 20:40:02 2010	49	4	4	117.49	Donderdag	0	0	0	0	0	0	1	0	1	1	0	4
17277	Thu Mar 04 20:40:07 2010	49	5	4	117.48	Duizeligheid	0	0	0	1	1	0	0	0	0	0	1	3
17277	Thu Mar 04 20:40:11 2010	49	6	4	117.48	Vlug geïrriteerd	1	1	0	0	0	0	0	0	0	0	1	4
17277	Thu Mar 04 20:40:16 2010	49	7	5	117.50	Vrijdag	0	0	0	0	0	0	1	1	0	0	1	5
17277	Thu Mar 04 20:40:20 2010	49	8	4	117.48	Snelle hartslag	0	0	0	1	1	0	0	0	0	0	1	1
17277	Thu Mar 04 20:40:25 2010	49	9	4	117.50	Bang	1	1	0	0	0	0	0	0	0	0	1	1
17277	Thu Mar 04 20:40:29 2010	49	10	5	117.48	Zenuwachtig	1	1	0	0	0	0	0	0	0	0	1	1
17277	Thu Mar 04 20:40:34 2010	49	11	4	117.41	Onvoldoende diep kunnen doorademen	0	0	0	1	1	0	0	0	0	0	1	1
17277	Thu Mar 04 20:40:38 2010	49	12	4	117.49	Woensdag	0	0	0	0	0	0	1	1	0	0	1	3
17277	Thu Mar 04 20:40:43 2010	49	13	4	117.48	Misselijkheid	0	0	0	1	1	0	0	0	0	0	1	1
17277	Thu Mar 04 20:40:47 2010	49	14	5	117.50	Spierpijn	0	0	0	1	1	0	0	0	0	0	1	1
17277	Thu Mar 04 20:40:52 2010	49	15	4	117.50	Dinsdag	0	0	0	0	0	0	1	1	0	0	1	2
17277	Thu Mar 04 20:43:05 2010	51	1	4	117.48	Snelle hartslag	0	0	0	1	1	0	0	0	0	0	1	1
17277	Thu Mar 04 20:43:09 2010	51	2	5	117.50	Dinsdag	0	0	0	0	0	0	1	1	0	0	1	2
17277	Thu Mar 04 20:43:14 2010	51	3	5	117.49	Donderdag	0	0	0	0	0	0	1	1	0	0	1	4
17277	Thu Mar 04 20:43:18 2010	51	4	4	117.41	Onvoldoende diep kunnen doorademen	0	0	0	1	1	0	0	0	0	0	1	1
17277	Thu Mar 04 20:43:23 2010	51	5	4	117.48	Vlug geïrriteerd	1	1	0	0	0	0	0	0	0	0	1	5
17277	Thu Mar 04 20:43:28 2010	51	6	4	117.48	Beschaamd	1	1	0	0	0	0	0	0	0	0	1	1
17277	Thu Mar 04 20:43:32 2010	51	7	7	117.48	Zenuwachtig	1	1	0	0	0	0	0	0	0	0	1	1
17277	Thu Mar 04 20:43:37 2010	51	8	5	117.50	Spierpijn	0	0	0	1	1	0	0	0	0	0	1	1
17277	Thu Mar 04 20:43:41 2010	51	9	4	117.49	Woensdag	0	0	0	0	0	0	1	1	0	0	1	3
17277	Thu Mar 04 20:43:46 2010	51	10	5	117.48	Misselijkheid	0	0	0	1	1	0	0	0	0	0	1	1
17277	Thu Mar 04 20:43:50 2010	51	11	4	117.49	Donderdag	0	0	0	0	0	0	1	0	1	1	0	4
17277	Thu Mar 04 20:43:55 2010	51	12	4	117.48	Teneergeslagen	1	1	0	0	0	0	0	0	0	0	1	1
17277	Thu Mar 04 20:43:59 2010	51	13	5	117.50	Dinsdag	0	0	0	0	0	0	1	0	1	1	0	2
17277	Thu Mar 04 20:44:04 2010	51	14	5	117.50	Bang	1	1	0	0	0	0	0	0	0	0	1	1
17277	Thu Mar 04 20:44:08 2010	51	15	4	117.48	Duizeligheid	0	0	0	1	1	0	0	0	0	0	1	3
17277	Thu Mar 04 20:44:58 2010	53	1	4	117.48	Beschaamd	1	1	0	0	0	0	0	0	0	0	1	1
17277	Thu Mar 04 20:45:03 2010	53	2	4	117.48	Vlug geïrriteerd	1	1	0	0	0	0	0	0	0	0	1	5
17277	Thu Mar 04 20:45:07 2010	53	3	4	117.50	Dinsdag	0	0	0	0	0	0	1	1	0	0	1	2
17277	Thu Mar 04 20:45:12 2010	53	4	4	117.50	Bang	1	1	0	0	0	0	0	0	0	0	1	1
17277	Thu Mar 04 20:45:16 2010	53	5	7	117.48	Zenuwachtig	1	1	0	0	0	0	0	0	0	0	1	1
17277	Thu Mar 04 20:45:21 2010	53	6	4	117.48	Duizeligheid	0	0	0	1	1	0	0	0	0	0	1	3
17277	Thu Mar 04 20:45:26 2010	53	7	4	117.48	Teneergeslagen	1	1	0	0	0	0	0	0	0	0	1	1
17277	Thu Mar 04 20:45:30 2010	53	8	5	117.49	Donderdag	0	0	0	0	0	0	1	0	1	1	0	4
17277	Thu Mar 04 20:45:35 2010	53	9	4	117.48	Snelle hartslag	0	0	0	1	1	0	0	0	0	0	1	1
17277	Thu Mar 04 20:45:39 2010	53	10	4	117.48	Misselijkheid	0	0	0	1	1	0	0	0	0	0	1	1
17277	Thu Mar 04 20:45:44 2010	53	11	5	117.49	Woensdag	0	0	0	0	0	0	1	1	0	0	1	3
17277	Thu Mar 04 20:45:48 2010	53	12	5	117.49	Donderdag	0	0	0	0	0	0	1	1	0	0	1	4
17277	Thu Mar 04 20:45:53 2010	53	13	4	117.50	Spierpijn	0	0	0	1	1	0	0	0	0	0	1	1
17277	Thu Mar 04 20:45:57 2010	53	14	4	117.41	Onvoldoende diep kunnen doorademen	0	0	0	1	1	0	0	0	0	0	1	1
17277	Thu Mar 04 20:46:02 2010	53	15	6	117.50	Dinsdag	0	0	0	0	0	0	1	0	1	1	0	2
17277	Thu Mar 04 20:46:52 2010	55	1	4	117.48	Beschaamd	1	1	0	0	0	0	0	0	0	0	1	1
17277	Thu Mar 04 20:46:56 2010	55	2	4	117.49	Woensdag	0	0	0	0	0	0	1	1	0	0	1	3
17277	Thu Mar 04 20:47:01 2010	55	3	4	117.49	Donderdag	0	0	0	0	0	0	1	1	0	0	1	4
17277	Thu Mar 04 20:47:05 2010	55	4	4	117.48	Teneergeslagen	1	1	0	0	0	0	0	0	0	0	1	1
17277	Thu Mar 04 20:47:10 2010	55	5	5	117.50	Dinsdag	0	0	0	0	0	0	1	1	0	0	1	2
17277	Thu Mar 04 20:47:14 2010	55	6	4	117.48	Misselijkheid	0	0	0	1	1	0	0	0	0	0	1	1
17277	Thu Mar 04 20:47:19 2010	55	7	5	117.48	Snelle hartslag	0	0	0	1	1	0	0	0	0	0	1	1
17277	Thu Mar 04 20:47:23 2010	55	8	6	117.48	Zenuwachtig	1	1	0	0	0	0	0	0	0	0	1	1
17277	Thu Mar 04 20:47:28 2010	55	9	4	117.41	Onvoldoende diep kunnen doorademen	0	0	0	1	1	0	0	0	0	0	1	1
17277	Thu Mar 04 20:47:32 2010	55	10	4	117.50	Bang	1	1	0	0	0	0	0	0	0	0	1	1
17277	Thu Mar 04 20:47:37 2010	55	11	4	117.48	Duizeligheid	0	0	0	1	1	0	0	0	0	0	1	3
17277	Thu Mar 04 20:47:42 2010	55	12	5	117.50	Spierpijn	0	0	0	1	1	0	0	0	0	0	1	1
17277	Thu Mar 04 20:47:46 2010	55	13	4	117.50	Dinsdag	0	0	0	0	0	0	1	0	1	1	0	2
17277	Thu Mar 04 20:47:51 2010	55	14	4	117.49	Donderdag	0	0	0	0	0	0	1	0	1	1	0	4
17277	Thu Mar 04 20:47:55 2010	55	15	4	117.48	Vlug geïrriteerd	1	1	0	0	0	0	0	0	0	0	1	4
17277	Thu Mar 04 20:48:45 2010	57	1	7	117.50	Vrijdag	0	0	0	0	0	0	1	0	1	1	0	5
17277	Thu Mar 04 20:48:50 2010	57	2	4	117.46	Buik- of maagkrampen	0	0	0	1	0	1	0	0	0	1	0	1
17277	Thu Mar 04 20:48:54 2010	57	3	4	117.43	Benauwd gevoel in en om de borst	0	0	0	1	0	1	0	0	0	1	0	1
17277	Thu Mar 04 20:48:59 2010	57	4	4	117.49	Bedroefd	1	0	1	0	0	0	0	0	0	1	0	1
17277	Thu Mar 04 20:49:03 2010	57	5	4	117.49	Maandag	0	0	0	0	0	0	1	0	1	1	0	1
17277	Thu Mar 04 20:49:08 2010	57	6	4	117.50	Vijandig	1	0	1	0	0	0	0	0	0	1	0	1
17277	Thu Mar 04 20:49:12 2010	57	7	4	117.48	Vermoeidheid	0	0	0	1	0	1	0	0	0	1	0	4
17277	Thu Mar 04 20:49:17 2010	57	8	5	117.49	Maandag	0	0	0	0	0	0	1	1	0	0	1	1
17277	Thu Mar 04 20:49:21 2010	57	9	4	117.50	Vrijdag	0	0	0	0	0	0	1	1	0	0	1	5
17277	Thu Mar 04 20:49:26 2010	57	10	4	117.49	Hoofdpijn	0	0	0	1	0	1	0	0	0	1	0	4
17277	Thu Mar 04 20:49:31 2010	57	11	4	117.50	Angstig	1	0	1	0	0	0	0	0	0	1	0	1
17277	Thu Mar 04 20:49:35 2010	57	12	5	117.50	Schuldig	1	0	1	0	0	0	0	0	0	1	0	1
17277	Thu Mar 04 20:49:40 2010	57	13	4	117.49	Gespannen	1	0	1	0	0	0	0	0	0	1	0	2
17277	Thu Mar 04 20:49:44 2010	57	14	4	117.49	Woensdag	0	0	0	0	0	0	1	0	1	1	0	3
17277	Thu Mar 04 20:49:49 2010	57	15	5	117.46	Bonzen van het hart	0	0	0	1	0	1	0	0	0	1	0	1
17277	Thu Mar 04 20:50:39 2010	59	1	6	117.48	Vermoeidheid	0	0	0	1	0	1	0	0	0	1	0	3
17277	Thu Mar 04 20:50:43 2010	59	2	5	117.50	Vrijdag	0	0	0	0	0	0	1	0	1	1	0	5
17277	Thu Mar 04 20:50:48 2010	59	3	5	117.50	Angstig	1	0	1	0	0	0	0	0	0	1	0	1
17277	Thu Mar 04 20:50:52 2010	59	4	5	117.50	Vrijdag	0	0	0	0	0	0	1	1	0	0	1	5
17277	Thu Mar 04 20:50:57 2010	59	5	4	117.46	Buik- of maagkrampen	0	0	0	1	0	1	0	0	0	1	0	1
17277	Thu Mar 04 20:51:01 2010	59	6	4	117.50	Vijandig	1	0	1	0	0	0	0	0	0	1	0	1
17277	Thu Mar 04 20:51:06 2010	59	7	5	117.49	Bedroefd	1	0	1	0	0	0	0	0	0	1	0	1
17277	Thu Mar 04 20:51:10 2010	59	8	4	117.46	Bonzen van het hart	0	0	0	1	0	1	0	0	0	1	0	1
17277	Thu Mar 04 20:51:15 2010	59	9	4	117.49	Gespannen	1	0	1	0	0	0	0	0	0	1	0	2
17277	Thu Mar 04 20:51:19 2010	59	10	5	117.49	Woensdag	0	0	0	0	0	0	1	0	1	1	0	3
17277	Thu Mar 04 20:51:24 2010	59	11	5	117.49	Hoofdpijn	0	0	0	1	0	1	0	0	0	1	0	4
17277	Thu Mar 04 20:51:29 2010	59	12	4	117.43	Benauwd gevoel in en om de borst	0	0	0	1	0	1	0	0	0	1	0	1
17277	Thu Mar 04 20:51:33 2010	59	13	4	117.49	Maandag	0	0	0	0	0	0	1	0	1	1	0	1
17277	Thu Mar 04 20:51:38 2010	59	14	4	117.50	Schuldig	1	0	1	0	0	0	0	0	0	1	0	1
17277	Thu Mar 04 20:51:42 2010	59	15	5	117.49	Maandag	0	0	0	0	0	0	1	1	0	0	1	1
17277	Thu Mar 04 20:52:32 2010	61	1	4	117.49	Maandag	0	0	0	0	0	0	1	1	0	0	1	1
17277	Thu Mar 04 20:52:37 2010	61	2	5	117.50	Vijandig	1	0	1	0	0	0	0	0	0	1	0	1
17277	Thu Mar 04 20:52:41 2010	61	3	5	117.46	Bonzen van het hart	0	0	0	1	0	1	0	0	0	1	0	1
17277	Thu Mar 04 20:52:46 2010	61	4	5	117.50	Vrijdag	0	0	0	0	0	0	1	0	1	1	0	5
17277	Thu Mar 04 20:52:50 2010	61	5	7	117.48	Vermoeidheid	0	0	0	1	0	1	0	0	0	1	0	3
17277	Thu Mar 04 20:52:55 2010	61	6	4	117.49	Woensdag	0	0	0	0	0	0	1	0	1	1	0	3
17277	Thu Mar 04 20:52:59 2010	61	7	4	117.43	Benauwd gevoel in en om de borst	0	0	0	1	0	1	0	0	0	1	0	1
17277	Thu Mar 04 20:53:04 2010	61	8	4	117.46	Buik- of maagkrampen	0	0	0	1	0	1	0	0	0	1	0	1
17277	Thu Mar 04 20:53:08 2010	61	9	5	117.49	Hoofdpijn	0	0	0	1	0	1	0	0	0	1	0	4
17277	Thu Mar 04 20:53:13 2010	61	10	4	117.50	Vrijdag	0	0	0	0	0	0	1	1	0	0	1	5
17277	Thu Mar 04 20:53:17 2010	61	11	4	117.50	Angstig	1	0	1	0	0	0	0	0	0	1	0	1
17277	Thu Mar 04 20:53:22 2010	61	12	5	117.49	Maandag	0	0	0	0	0	0	1	0	1	1	0	1
17277	Thu Mar 04 20:53:27 2010	61	13	5	117.49	Gespannen	1	0	1	0	0	0	0	0	0	1	0	3
17277	Thu Mar 04 20:53:31 2010	61	14	4	117.50	Schuldig	1	0	1	0	0	0	0	0	0	1	0	1
17277	Thu Mar 04 20:53:36 2010	61	15	4	117.49	Bedroefd	1	0	1	0	0	0	0	0	0	1	0	3
17277	Thu Mar 04 21:06:58 2010	63	1	5	117.46	Buik- of maagkrampen	0	0	0	1	0	1	0	0	0	1	0	1
17277	Thu Mar 04 21:07:02 2010	63	2	4	117.49	Woensdag	0	0	0	0	0	0	1	0	1	1	0	3
17277	Thu Mar 04 21:07:07 2010	63	3	4	117.49	Hoofdpijn	0	0	0	1	0	1	0	0	0	1	0	4
17277	Thu Mar 04 21:07:12 2010	63	4	5	117.49	Donderdag	0	0	0	0	0	0	1	1	0	0	1	4
17277	Thu Mar 04 21:07:16 2010	63	5	5	117.49	Woensdag	0	0	0	0	0	0	1	1	0	0	1	3
17277	Thu Mar 04 21:07:21 2010	63	6	4	117.50	Bang	1	1	0	0	0	0	0	0	0	0	1	1
17277	Thu Mar 04 21:07:25 2010	63	7	4	117.48	Vermoeidheid	0	0	0	1	0	1	0	0	0	1	0	4
17277	Thu Mar 04 21:07:30 2010	63	8	5	117.48	Beschaamd	1	1	0	0	0	0	0	0	0	0	1	1
17277	Thu Mar 04 21:07:34 2010	63	9	4	117.48	Teneergeslagen	1	1	0	0	0	0	0	0	0	0	1	1
17277	Thu Mar 04 21:07:39 2010	63	10	5	117.46	Bonzen van het hart	0	0	0	1	0	1	0	0	0	1	0	1
17277	Thu Mar 04 21:07:43 2010	63	11	4	117.43	Benauwd gevoel in en om de borst	0	0	0	1	0	1	0	0	0	1	0	1
17277	Thu Mar 04 21:07:48 2010	63	12	5	117.48	Vlug geïrriteerd	1	1	0	0	0	0	0	0	0	0	1	4
17277	Thu Mar 04 21:07:52 2010	63	13	4	117.50	Vrijdag	0	0	0	0	0	0	1	0	1	1	0	5
17277	Thu Mar 04 21:07:57 2010	63	14	4	117.48	Zenuwachtig	1	1	0	0	0	0	0	0	0	0	1	1
17277	Thu Mar 04 21:08:01 2010	63	15	5	117.50	Dinsdag	0	0	0	0	0	0	1	0	1	1	0	2
17277	Thu Mar 04 21:08:51 2010	65	1	4	117.48	Vlug geïrriteerd	1	1	0	0	0	0	0	0	0	0	1	5
17277	Thu Mar 04 21:08:56 2010	65	2	4	117.48	Vermoeidheid	0	0	0	1	0	1	0	0	0	1	0	4
17277	Thu Mar 04 21:09:00 2010	65	3	5	117.50	Bang	1	1	0	0	0	0	0	0	0	0	1	1
17277	Thu Mar 04 21:09:05 2010	65	4	5	117.49	Donderdag	0	0	0	0	0	0	1	1	0	0	1	4
17277	Thu Mar 04 21:09:10 2010	65	5	4	117.46	Buik- of maagkrampen	0	0	0	1	0	1	0	0	0	1	0	1
17277	Thu Mar 04 21:09:14 2010	65	6	5	117.50	Dinsdag	0	0	0	0	0	0	1	0	1	1	0	2
17277	Thu Mar 04 21:09:19 2010	65	7	5	117.48	Teneergeslagen	1	1	0	0	0	0	0	0	0	0	1	1
17277	Thu Mar 04 21:09:23 2010	65	8	4	117.49	Hoofdpijn	0	0	0	1	0	1	0	0	0	1	0	4
17277	Thu Mar 04 21:09:28 2010	65	9	4	117.50	Vrijdag	0	0	0	0	0	0	1	0	1	1	0	5
17277	Thu Mar 04 21:09:32 2010	65	10	4	117.48	Zenuwachtig	1	1	0	0	0	0	0	0	0	0	1	1
17277	Thu Mar 04 21:09:37 2010	65	11	5	117.43	Benauwd gevoel in en om de borst	0	0	0	1	0	1	0	0	0	1	0	1
17277	Thu Mar 04 21:09:41 2010	65	12	4	117.48	Beschaamd	1	1	0	0	0	0	0	0	0	0	1	1
17277	Thu Mar 04 21:09:46 2010	65	13	4	117.49	Woensdag	0	0	0	0	0	0	1	1	0	0	1	3
17277	Thu Mar 04 21:09:50 2010	65	14	5	117.49	Woensdag	0	0	0	0	0	0	1	0	1	1	0	3
17277	Thu Mar 04 21:09:55 2010	65	15	5	117.46	Bonzen van het hart	0	0	0	1	0	1	0	0	0	1	0	1
17277	Thu Mar 04 21:10:45 2010	67	1	4	117.49	Donderdag	0	0	0	0	0	0	1	1	0	0	1	4
17277	Thu Mar 04 21:10:49 2010	67	2	5	117.43	Benauwd gevoel in en om de borst	0	0	0	1	0	1	0	0	0	1	0	1
17277	Thu Mar 04 21:10:54 2010	67	3	6	117.49	Hoofdpijn	0	0	0	1	0	1	0	0	0	1	0	4
17277	Thu Mar 04 21:10:58 2010	67	4	4	117.48	Zenuwachtig	1	1	0	0	0	0	0	0	0	0	1	1
17277	Thu Mar 04 21:11:03 2010	67	5	5	117.46	Bonzen van het hart	0	0	0	1	0	1	0	0	0	1	0	1
17277	Thu Mar 04 21:11:08 2010	67	6	4	117.48	Vlug geïrriteerd	1	1	0	0	0	0	0	0	0	0	1	5
17277	Thu Mar 04 21:11:12 2010	67	7	4	117.48	Vermoeidheid	0	0	0	1	0	1	0	0	0	1	0	4
17277	Thu Mar 04 21:11:17 2010	67	8	4	117.46	Buik- of maagkrampen	0	0	0	1	0	1	0	0	0	1	0	1
17277	Thu Mar 04 21:11:21 2010	67	9	5	117.49	Woensdag	0	0	0	0	0	0	1	0	1	1	0	3
17277	Thu Mar 04 21:11:26 2010	67	10	4	117.50	Dinsdag	0	0	0	0	0	0	1	0	1	1	0	2
17277	Thu Mar 04 21:11:30 2010	67	11	4	117.48	Teneergeslagen	1	1	0	0	0	0	0	0	0	0	1	1
17277	Thu Mar 04 21:11:35 2010	67	12	4	117.48	Beschaamd	1	1	0	0	0	0	0	0	0	0	1	1
17277	Thu Mar 04 21:11:39 2010	67	13	5	117.50	Vrijdag	0	0	0	0	0	0	1	0	1	1	0	5
17277	Thu Mar 04 21:11:44 2010	67	14	4	117.50	Bang	1	1	0	0	0	0	0	0	0	0	1	1
17277	Thu Mar 04 21:11:48 2010	67	15	4	117.49	Woensdag	0	0	0	0	0	0	1	1	0	0	1	3
17277	Thu Mar 04 21:12:38 2010	69	1	4	117.49	Donderdag	0	0	0	0	0	0	1	0	1	1	0	4
17277	Thu Mar 04 21:12:43 2010	69	2	4	117.49	Bedroefd	1	0	1	0	0	0	0	0	0	1	0	1
17277	Thu Mar 04 21:12:47 2010	69	3	5	117.50	Schuldig	1	0	1	0	0	0	0	0	0	1	0	1
17277	Thu Mar 04 21:12:52 2010	69	4	5	117.50	Dinsdag	0	0	0	0	0	0	1	1	0	0	1	2
17277	Thu Mar 04 21:12:57 2010	69	5	4	117.41	Onvoldoende diep kunnen doorademen	0	0	0	1	1	0	0	0	0	0	1	1
17277	Thu Mar 04 21:13:01 2010	69	6	4	117.48	Misselijkheid	0	0	0	1	1	0	0	0	0	0	1	1
17277	Thu Mar 04 21:13:06 2010	69	7	5	117.50	Vijandig	1	0	1	0	0	0	0	0	0	1	0	1
17277	Thu Mar 04 21:13:10 2010	69	8	4	117.48	Snelle hartslag	0	0	0	1	1	0	0	0	0	0	1	1
17277	Thu Mar 04 21:13:15 2010	69	9	4	117.49	Maandag	0	0	0	0	0	0	1	0	1	1	0	1
17277	Thu Mar 04 21:13:19 2010	69	10	4	117.48	Duizeligheid	0	0	0	1	1	0	0	0	0	0	1	3
17277	Thu Mar 04 21:13:24 2010	69	11	5	117.49	Gespannen	1	0	1	0	0	0	0	0	0	1	0	4
17277	Thu Mar 04 21:13:28 2010	69	12	4	117.50	Vrijdag	0	0	0	0	0	0	1	1	0	0	1	5
17277	Thu Mar 04 21:13:33 2010	69	13	5	117.50	Spierpijn	0	0	0	1	1	0	0	0	0	0	1	1
17277	Thu Mar 04 21:13:37 2010	69	14	5	117.49	Maandag	0	0	0	0	0	0	1	1	0	0	1	1
17277	Thu Mar 04 21:13:42 2010	69	15	5	117.50	Angstig	1	0	1	0	0	0	0	0	0	1	0	1
17277	Thu Mar 04 21:14:32 2010	71	1	4	117.41	Onvoldoende diep kunnen doorademen	0	0	0	1	1	0	0	0	0	0	1	1
17277	Thu Mar 04 21:14:36 2010	71	2	4	117.50	Vijandig	1	0	1	0	0	0	0	0	0	1	0	1
17277	Thu Mar 04 21:14:41 2010	71	3	5	117.49	Maandag	0	0	0	0	0	0	1	1	0	0	1	1
17277	Thu Mar 04 21:14:45 2010	71	4	5	117.50	Dinsdag	0	0	0	0	0	0	1	1	0	0	1	2
17277	Thu Mar 04 21:14:50 2010	71	5	4	117.49	Maandag	0	0	0	0	0	0	1	0	1	1	0	1
17277	Thu Mar 04 21:14:54 2010	71	6	4	117.48	Misselijkheid	0	0	0	1	1	0	0	0	0	0	1	1
17277	Thu Mar 04 21:14:59 2010	71	7	4	117.50	Schuldig	1	0	1	0	0	0	0	0	0	1	0	1
17277	Thu Mar 04 21:15:04 2010	71	8	5	117.49	Bedroefd	1	0	1	0	0	0	0	0	0	1	0	1
17277	Thu Mar 04 21:15:08 2010	71	9	4	117.50	Spierpijn	0	0	0	1	1	0	0	0	0	0	1	1
17277	Thu Mar 04 21:15:13 2010	71	10	4	117.50	Vrijdag	0	0	0	0	0	0	1	1	0	0	1	5
17277	Thu Mar 04 21:15:17 2010	71	11	5	117.48	Duizeligheid	0	0	0	1	1	0	0	0	0	0	1	3
17277	Thu Mar 04 21:15:22 2010	71	12	4	117.48	Snelle hartslag	0	0	0	1	1	0	0	0	0	0	1	1
17277	Thu Mar 04 21:15:26 2010	71	13	4	117.50	Angstig	1	0	1	0	0	0	0	0	0	1	0	1
17277	Thu Mar 04 21:15:31 2010	71	14	5	117.49	Donderdag	0	0	0	0	0	0	1	0	1	1	0	4
17277	Thu Mar 04 21:15:35 2010	71	15	5	117.49	Gespannen	1	0	1	0	0	0	0	0	0	1	0	2
17277	Thu Mar 04 21:16:26 2010	73	1	4	117.50	Vijandig	1	0	1	0	0	0	0	0	0	1	0	1
17277	Thu Mar 04 21:16:30 2010	73	2	5	117.50	Spierpijn	0	0	0	1	1	0	0	0	0	0	1	1
17277	Thu Mar 04 21:16:35 2010	73	3	4	117.50	Angstig	1	0	1	0	0	0	0	0	0	1	0	1
17277	Thu Mar 04 21:16:39 2010	73	4	4	117.49	Gespannen	1	0	1	0	0	0	0	0	0	1	0	4
17277	Thu Mar 04 21:16:44 2010	73	5	4	117.48	Snelle hartslag	0	0	0	1	1	0	0	0	0	0	1	1
17277	Thu Mar 04 21:16:48 2010	73	6	5	117.49	Bedroefd	1	0	1	0	0	0	0	0	0	1	0	3
17277	Thu Mar 04 21:16:53 2010	73	7	5	117.49	Maandag	0	0	0	0	0	0	1	1	0	0	1	1
17277	Thu Mar 04 21:16:57 2010	73	8	5	117.50	Dinsdag	0	0	0	0	0	0	1	1	0	0	1	2
17277	Thu Mar 04 21:17:02 2010	73	9	4	117.48	Duizeligheid	0	0	0	1	1	0	0	0	0	0	1	3
17277	Thu Mar 04 21:17:06 2010	73	10	5	117.49	Maandag	0	0	0	0	0	0	1	0	1	1	0	1
17277	Thu Mar 04 21:17:11 2010	73	11	4	117.41	Onvoldoende diep kunnen doorademen	0	0	0	1	1	0	0	0	0	0	1	1
17277	Thu Mar 04 21:17:16 2010	73	12	5	117.50	Vrijdag	0	0	0	0	0	0	1	1	0	0	1	5
17277	Thu Mar 04 21:17:20 2010	73	13	5	117.48	Misselijkheid	0	0	0	1	1	0	0	0	0	0	1	1
17277	Thu Mar 04 21:17:25 2010	73	14	4	117.49	Donderdag	0	0	0	0	0	0	1	0	1	1	0	4
17277	Thu Mar 04 21:17:29 2010	73	15	4	117.50	Schuldig	1	0	1	0	0	0	0	0	0	1	0	1
