# Supplementary material for: Unraveling the Relationship between Trait Negative Affectivity and Habitual Symptom Reporting
Source: PLoS One. 2015 Jan 20;10(1):e0115748. doi: 10.1371/journal.pone.0115748 (PMC4300148; doi:10.1371/journal.pone.0115748)
Supplement: S1 File — Data S1, Contains the raw data of the high NA-high HSR participants. Data S2, Contains the raw data of the high NA-low HSR participants. Data S3, Contains the raw data of the low NA-low HSR participants. (ZIP) [file pone.0115748.s001.zip › Data S2/IL_2_C_EXP1_114342_results.xls]

## Sheet: IL_2_C_EXP1_114342_results
version	timestamp	block number	trial number	lost msec	free VRAM	trial contents	vraagA	vraagA_2	vraagA_1	vraagB	vraagB_2	vraagB_1	vraagC	vraagC_2	vraagC_1	deel1	deel2	value
17277	Mon Mar 01 17:46:09 2010	3	1	4	117.50	Angstig	1	0	1	0	0	0	0	0	0	1	0	1
17277	Mon Mar 01 17:46:14 2010	3	2	5	117.49	Bedroefd	1	0	1	0	0	0	0	0	0	1	0	1
17277	Mon Mar 01 17:46:18 2010	3	3	4	117.48	Duizeligheid	0	0	0	1	1	0	0	0	0	0	1	1
17277	Mon Mar 01 17:46:23 2010	3	4	5	117.49	Maandag	0	0	0	0	0	0	1	1	0	0	1	1
17277	Mon Mar 01 17:46:27 2010	3	5	5	117.49	Donderdag	0	0	0	0	0	0	1	0	1	1	0	4
17277	Mon Mar 01 17:46:32 2010	3	6	5	117.49	Donderdag	0	0	0	0	0	0	1	1	0	0	1	4
17277	Mon Mar 01 17:46:36 2010	3	7	4	117.48	Snelle hartslag	0	0	0	1	1	0	0	0	0	0	1	1
17277	Mon Mar 01 17:46:41 2010	3	8	4	117.50	Spierpijn	0	0	0	1	1	0	0	0	0	0	1	1
17277	Mon Mar 01 17:46:45 2010	3	9	5	117.49	Gespannen	1	0	1	0	0	0	0	0	0	1	0	1
17277	Mon Mar 01 17:46:50 2010	3	10	5	117.50	Vijandig	1	0	1	0	0	0	0	0	0	1	0	1
17277	Mon Mar 01 17:46:55 2010	3	11	4	117.49	Woensdag	0	0	0	0	0	0	1	0	1	1	0	3
17277	Mon Mar 01 17:46:59 2010	3	12	4	117.48	Misselijkheid	0	0	0	1	1	0	0	0	0	0	1	1
17277	Mon Mar 01 17:47:04 2010	3	13	5	117.50	Schuldig	1	0	1	0	0	0	0	0	0	1	0	1
17277	Mon Mar 01 17:47:08 2010	3	14	7	117.50	Vrijdag	0	0	0	0	0	0	1	1	0	0	1	5
17277	Mon Mar 01 17:47:13 2010	3	15	4	117.41	Onvoldoende diep kunnen doorademen	0	0	0	1	1	0	0	0	0	0	1	1
17277	Mon Mar 01 17:48:03 2010	5	1	4	117.50	Angstig	1	0	1	0	0	0	0	0	0	1	0	1
17277	Mon Mar 01 17:48:07 2010	5	2	4	117.48	Snelle hartslag	0	0	0	1	1	0	0	0	0	0	1	1
17277	Mon Mar 01 17:48:12 2010	5	3	5	117.49	Donderdag	0	0	0	0	0	0	1	0	1	1	0	4
17277	Mon Mar 01 17:48:16 2010	5	4	4	117.48	Misselijkheid	0	0	0	1	1	0	0	0	0	0	1	1
17277	Mon Mar 01 17:48:21 2010	5	5	4	117.50	Vijandig	1	0	1	0	0	0	0	0	0	1	0	1
17277	Mon Mar 01 17:48:25 2010	5	6	5	117.50	Vrijdag	0	0	0	0	0	0	1	1	0	0	1	5
17277	Mon Mar 01 17:48:30 2010	5	7	5	117.50	Schuldig	1	0	1	0	0	0	0	0	0	1	0	1
17277	Mon Mar 01 17:48:35 2010	5	8	4	117.49	Woensdag	0	0	0	0	0	0	1	0	1	1	0	3
17277	Mon Mar 01 17:48:39 2010	5	9	4	117.49	Bedroefd	1	0	1	0	0	0	0	0	0	1	0	1
17277	Mon Mar 01 17:48:44 2010	5	10	4	117.49	Gespannen	1	0	1	0	0	0	0	0	0	1	0	1
17277	Mon Mar 01 17:48:48 2010	5	11	5	117.48	Duizeligheid	0	0	0	1	1	0	0	0	0	0	1	1
17277	Mon Mar 01 17:48:53 2010	5	12	4	117.50	Spierpijn	0	0	0	1	1	0	0	0	0	0	1	1
17277	Mon Mar 01 17:48:57 2010	5	13	4	117.41	Onvoldoende diep kunnen doorademen	0	0	0	1	1	0	0	0	0	0	1	1
17277	Mon Mar 01 17:49:02 2010	5	14	5	117.49	Donderdag	0	0	0	0	0	0	1	1	0	0	1	4
17277	Mon Mar 01 17:49:06 2010	5	15	5	117.49	Maandag	0	0	0	0	0	0	1	1	0	0	1	1
17277	Mon Mar 01 17:49:56 2010	7	1	2	117.49	Bedroefd	1	0	1	0	0	0	0	0	0	1	0	niet geklikt
17277	Mon Mar 01 17:50:01 2010	7	2	5	117.50	Vrijdag	0	0	0	0	0	0	1	1	0	0	1	5
17277	Mon Mar 01 17:50:05 2010	7	3	7	117.49	Maandag	0	0	0	0	0	0	1	1	0	0	1	1
17277	Mon Mar 01 17:50:10 2010	7	4	4	117.49	Donderdag	0	0	0	0	0	0	1	1	0	0	1	4
17277	Mon Mar 01 17:50:14 2010	7	5	4	117.49	Gespannen	1	0	1	0	0	0	0	0	0	1	0	1
17277	Mon Mar 01 17:50:19 2010	7	6	5	117.50	Spierpijn	0	0	0	1	1	0	0	0	0	0	1	1
17277	Mon Mar 01 17:50:23 2010	7	7	5	117.48	Duizeligheid	0	0	0	1	1	0	0	0	0	0	1	1
17277	Mon Mar 01 17:50:28 2010	7	8	4	117.41	Onvoldoende diep kunnen doorademen	0	0	0	1	1	0	0	0	0	0	1	1
17277	Mon Mar 01 17:50:32 2010	7	9	5	117.49	Woensdag	0	0	0	0	0	0	1	0	1	1	0	3
17277	Mon Mar 01 17:50:37 2010	7	10	5	117.50	Angstig	1	0	1	0	0	0	0	0	0	1	0	2
17277	Mon Mar 01 17:50:42 2010	7	11	4	117.48	Snelle hartslag	0	0	0	1	1	0	0	0	0	0	1	1
17277	Mon Mar 01 17:50:46 2010	7	12	4	117.50	Vijandig	1	0	1	0	0	0	0	0	0	1	0	1
17277	Mon Mar 01 17:50:51 2010	7	13	2	117.50	Schuldig	1	0	1	0	0	0	0	0	0	1	0	niet geklikt
17277	Mon Mar 01 17:50:55 2010	7	14	5	117.49	Donderdag	0	0	0	0	0	0	1	0	1	1	0	4
17277	Mon Mar 01 17:51:00 2010	7	15	4	117.48	Misselijkheid	0	0	0	1	1	0	0	0	0	0	1	1
17277	Mon Mar 01 17:51:50 2010	9	1	2	117.48	Vermoeidheid	0	0	0	1	0	1	0	0	0	1	0	niet geklikt
17277	Mon Mar 01 17:51:54 2010	9	2	5	117.50	Vrijdag	0	0	0	0	0	0	1	0	1	1	0	5
17277	Mon Mar 01 17:51:59 2010	9	3	4	117.49	Hoofdpijn	0	0	0	1	0	1	0	0	0	1	0	1
17277	Mon Mar 01 17:52:03 2010	9	4	4	117.48	Zenuwachtig	1	1	0	0	0	0	0	0	0	0	1	1
17277	Mon Mar 01 17:52:08 2010	9	5	4	117.48	Teneergeslagen	1	1	0	0	0	0	0	0	0	0	1	1
17277	Mon Mar 01 17:52:12 2010	9	6	5	117.48	Beschaamd	1	1	0	0	0	0	0	0	0	0	1	1
17277	Mon Mar 01 17:52:17 2010	9	7	4	117.50	Bang	1	1	0	0	0	0	0	0	0	0	1	1
17277	Mon Mar 01 17:52:21 2010	9	8	4	117.50	Dinsdag	0	0	0	0	0	0	1	1	0	0	1	2
17277	Mon Mar 01 17:52:26 2010	9	9	5	117.50	Dinsdag	0	0	0	0	0	0	1	0	1	1	0	2
17277	Mon Mar 01 17:52:31 2010	9	10	5	117.46	Bonzen van het hart	0	0	0	1	0	1	0	0	0	1	0	1
17277	Mon Mar 01 17:52:35 2010	9	11	5	117.48	Vlug geïrriteerd	1	1	0	0	0	0	0	0	0	0	1	1
17277	Mon Mar 01 17:52:40 2010	9	12	4	117.49	Woensdag	0	0	0	0	0	0	1	1	0	0	1	3
17277	Mon Mar 01 17:52:44 2010	9	13	4	117.46	Buik- of maagkrampen	0	0	0	1	0	1	0	0	0	1	0	1
17277	Mon Mar 01 17:52:49 2010	9	14	5	117.43	Benauwd gevoel in en om de borst	0	0	0	1	0	1	0	0	0	1	0	1
17277	Mon Mar 01 17:52:53 2010	9	15	5	117.49	Maandag	0	0	0	0	0	0	1	0	1	1	0	1
17277	Mon Mar 01 17:53:43 2010	11	1	5	117.50	Vrijdag	0	0	0	0	0	0	1	0	1	1	0	5
17277	Mon Mar 01 17:53:48 2010	11	2	4	117.48	Vlug geïrriteerd	1	1	0	0	0	0	0	0	0	0	1	1
17277	Mon Mar 01 17:53:52 2010	11	3	4	117.50	Dinsdag	0	0	0	0	0	0	1	1	0	0	1	2
17277	Mon Mar 01 17:53:57 2010	11	4	5	117.49	Maandag	0	0	0	0	0	0	1	0	1	1	0	1
17277	Mon Mar 01 17:54:01 2010	11	5	5	117.49	Woensdag	0	0	0	0	0	0	1	1	0	0	1	3
17277	Mon Mar 01 17:54:06 2010	11	6	4	117.48	Teneergeslagen	1	1	0	0	0	0	0	0	0	0	1	1
17277	Mon Mar 01 17:54:10 2010	11	7	4	117.46	Bonzen van het hart	0	0	0	1	0	1	0	0	0	1	0	1
17277	Mon Mar 01 17:54:15 2010	11	8	5	117.48	Vermoeidheid	0	0	0	1	0	1	0	0	0	1	0	2
17277	Mon Mar 01 17:54:19 2010	11	9	4	117.48	Beschaamd	1	1	0	0	0	0	0	0	0	0	1	1
17277	Mon Mar 01 17:54:24 2010	11	10	4	117.49	Hoofdpijn	0	0	0	1	0	1	0	0	0	1	0	1
17277	Mon Mar 01 17:54:29 2010	11	11	4	117.43	Benauwd gevoel in en om de borst	0	0	0	1	0	1	0	0	0	1	0	1
17277	Mon Mar 01 17:54:33 2010	11	12	5	117.50	Bang	1	1	0	0	0	0	0	0	0	0	1	1
17277	Mon Mar 01 17:54:38 2010	11	13	4	117.46	Buik- of maagkrampen	0	0	0	1	0	1	0	0	0	1	0	1
17277	Mon Mar 01 17:54:42 2010	11	14	4	117.48	Zenuwachtig	1	1	0	0	0	0	0	0	0	0	1	1
17277	Mon Mar 01 17:54:47 2010	11	15	5	117.50	Dinsdag	0	0	0	0	0	0	1	0	1	1	0	2
17277	Mon Mar 01 17:55:37 2010	13	1	4	117.50	Dinsdag	0	0	0	0	0	0	1	0	1	1	0	2
17277	Mon Mar 01 17:55:41 2010	13	2	5	117.48	Beschaamd	1	1	0	0	0	0	0	0	0	0	1	1
17277	Mon Mar 01 17:55:46 2010	13	3	4	117.48	Teneergeslagen	1	1	0	0	0	0	0	0	0	0	1	1
17277	Mon Mar 01 17:55:50 2010	13	4	4	117.49	Woensdag	0	0	0	0	0	0	1	1	0	0	1	3
17277	Mon Mar 01 17:55:55 2010	13	5	5	117.43	Benauwd gevoel in en om de borst	0	0	0	1	0	1	0	0	0	1	0	1
17277	Mon Mar 01 17:55:59 2010	13	6	5	117.48	Vlug geïrriteerd	1	1	0	0	0	0	0	0	0	0	1	1
17277	Mon Mar 01 17:56:04 2010	13	7	4	117.50	Bang	1	1	0	0	0	0	0	0	0	0	1	1
17277	Mon Mar 01 17:56:08 2010	13	8	4	117.49	Hoofdpijn	0	0	0	1	0	1	0	0	0	1	0	1
17277	Mon Mar 01 17:56:13 2010	13	9	5	117.46	Buik- of maagkrampen	0	0	0	1	0	1	0	0	0	1	0	1
17277	Mon Mar 01 17:56:18 2010	13	10	4	117.48	Vermoeidheid	0	0	0	1	0	1	0	0	0	1	0	2
17277	Mon Mar 01 17:56:22 2010	13	11	4	117.48	Zenuwachtig	1	1	0	0	0	0	0	0	0	0	1	1
17277	Mon Mar 01 17:56:27 2010	13	12	4	117.46	Bonzen van het hart	0	0	0	1	0	1	0	0	0	1	0	1
17277	Mon Mar 01 17:56:31 2010	13	13	5	117.50	Dinsdag	0	0	0	0	0	0	1	1	0	0	1	2
17277	Mon Mar 01 17:56:36 2010	13	14	4	117.50	Vrijdag	0	0	0	0	0	0	1	0	1	1	0	5
17277	Mon Mar 01 17:56:40 2010	13	15	4	117.49	Maandag	0	0	0	0	0	0	1	0	1	1	0	1
17277	Mon Mar 01 17:59:03 2010	15	1	4	117.50	Vijandig	1	0	1	0	0	0	0	0	0	1	0	1
17277	Mon Mar 01 17:59:08 2010	15	2	4	117.50	Spierpijn	0	0	0	1	1	0	0	0	0	0	1	1
17277	Mon Mar 01 17:59:12 2010	15	3	5	117.48	Duizeligheid	0	0	0	1	1	0	0	0	0	0	1	1
17277	Mon Mar 01 17:59:17 2010	15	4	5	117.49	Donderdag	0	0	0	0	0	0	1	0	1	1	0	4
17277	Mon Mar 01 17:59:21 2010	15	5	6	117.49	Woensdag	0	0	0	0	0	0	1	0	1	1	0	3
17277	Mon Mar 01 17:59:26 2010	15	6	4	117.49	Woensdag	0	0	0	0	0	0	1	1	0	0	1	3
17277	Mon Mar 01 17:59:30 2010	15	7	5	117.41	Onvoldoende diep kunnen doorademen	0	0	0	1	1	0	0	0	0	0	1	1
17277	Mon Mar 01 17:59:35 2010	15	8	5	117.48	Snelle hartslag	0	0	0	1	1	0	0	0	0	0	1	1
17277	Mon Mar 01 17:59:39 2010	15	9	4	117.49	Bedroefd	1	0	1	0	0	0	0	0	0	1	0	1
17277	Mon Mar 01 17:59:44 2010	15	10	4	117.50	Schuldig	1	0	1	0	0	0	0	0	0	1	0	1
17277	Mon Mar 01 17:59:48 2010	15	11	4	117.50	Angstig	1	0	1	0	0	0	0	0	0	1	0	1
17277	Mon Mar 01 17:59:53 2010	15	12	7	117.48	Misselijkheid	0	0	0	1	1	0	0	0	0	0	1	1
17277	Mon Mar 01 17:59:57 2010	15	13	5	117.50	Vrijdag	0	0	0	0	0	0	1	0	1	1	0	5
17277	Mon Mar 01 18:00:02 2010	15	14	4	117.49	Maandag	0	0	0	0	0	0	1	1	0	0	1	1
17277	Mon Mar 01 18:00:06 2010	15	15	5	117.49	Gespannen	1	0	1	0	0	0	0	0	0	1	0	1
17277	Mon Mar 01 18:00:57 2010	17	1	4	117.49	Woensdag	0	0	0	0	0	0	1	0	1	1	0	3
17277	Mon Mar 01 18:01:01 2010	17	2	4	117.50	Vijandig	1	0	1	0	0	0	0	0	0	1	0	1
17277	Mon Mar 01 18:01:06 2010	17	3	5	117.41	Onvoldoende diep kunnen doorademen	0	0	0	1	1	0	0	0	0	0	1	1
17277	Mon Mar 01 18:01:10 2010	17	4	4	117.48	Snelle hartslag	0	0	0	1	1	0	0	0	0	0	1	1
17277	Mon Mar 01 18:01:15 2010	17	5	4	117.50	Vrijdag	0	0	0	0	0	0	1	0	1	1	0	5
17277	Mon Mar 01 18:01:19 2010	17	6	5	117.50	Angstig	1	0	1	0	0	0	0	0	0	1	0	1
17277	Mon Mar 01 18:01:24 2010	17	7	5	117.49	Bedroefd	1	0	1	0	0	0	0	0	0	1	0	1
17277	Mon Mar 01 18:01:28 2010	17	8	4	117.49	Gespannen	1	0	1	0	0	0	0	0	0	1	0	1
17277	Mon Mar 01 18:01:33 2010	17	9	4	117.49	Woensdag	0	0	0	0	0	0	1	1	0	0	1	3
17277	Mon Mar 01 18:01:37 2010	17	10	4	117.50	Spierpijn	0	0	0	1	1	0	0	0	0	0	1	1
17277	Mon Mar 01 18:01:42 2010	17	11	5	117.48	Misselijkheid	0	0	0	1	1	0	0	0	0	0	1	1
17277	Mon Mar 01 18:01:46 2010	17	12	4	117.50	Schuldig	1	0	1	0	0	0	0	0	0	1	0	1
17277	Mon Mar 01 18:01:51 2010	17	13	4	117.48	Duizeligheid	0	0	0	1	1	0	0	0	0	0	1	1
17277	Mon Mar 01 18:01:55 2010	17	14	5	117.49	Maandag	0	0	0	0	0	0	1	1	0	0	1	1
17277	Mon Mar 01 18:02:00 2010	17	15	5	117.49	Donderdag	0	0	0	0	0	0	1	0	1	1	0	4
17277	Mon Mar 01 18:02:50 2010	19	1	4	117.48	Snelle hartslag	0	0	0	1	1	0	0	0	0	0	1	1
17277	Mon Mar 01 18:02:55 2010	19	2	5	117.49	Donderdag	0	0	0	0	0	0	1	0	1	1	0	4
17277	Mon Mar 01 18:02:59 2010	19	3	4	117.49	Maandag	0	0	0	0	0	0	1	1	0	0	1	1
17277	Mon Mar 01 18:03:04 2010	19	4	4	117.49	Bedroefd	1	0	1	0	0	0	0	0	0	1	0	1
17277	Mon Mar 01 18:03:08 2010	19	5	5	117.50	Vijandig	1	0	1	0	0	0	0	0	0	1	0	1
17277	Mon Mar 01 18:03:13 2010	19	6	5	117.49	Gespannen	1	0	1	0	0	0	0	0	0	1	0	1
17277	Mon Mar 01 18:03:17 2010	19	7	4	117.48	Duizeligheid	0	0	0	1	1	0	0	0	0	0	1	1
17277	Mon Mar 01 18:03:22 2010	19	8	4	117.48	Misselijkheid	0	0	0	1	1	0	0	0	0	0	1	1
17277	Mon Mar 01 18:03:26 2010	19	9	5	117.49	Woensdag	0	0	0	0	0	0	1	0	1	1	0	3
17277	Mon Mar 01 18:03:31 2010	19	10	4	117.50	Angstig	1	0	1	0	0	0	0	0	0	1	0	1
17277	Mon Mar 01 18:03:35 2010	19	11	4	117.50	Schuldig	1	0	1	0	0	0	0	0	0	1	0	1
17277	Mon Mar 01 18:03:40 2010	19	12	4	117.41	Onvoldoende diep kunnen doorademen	0	0	0	1	1	0	0	0	0	0	1	1
17277	Mon Mar 01 18:03:44 2010	19	13	5	117.50	Vrijdag	0	0	0	0	0	0	1	0	1	1	0	5
17277	Mon Mar 01 18:03:49 2010	19	14	4	117.49	Woensdag	0	0	0	0	0	0	1	1	0	0	1	3
17277	Mon Mar 01 18:03:53 2010	19	15	5	117.50	Spierpijn	0	0	0	1	1	0	0	0	0	0	1	1
17277	Mon Mar 01 18:04:44 2010	21	1	4	117.49	Donderdag	0	0	0	0	0	0	1	1	0	0	1	4
17277	Mon Mar 01 18:04:48 2010	21	2	5	117.48	Vermoeidheid	0	0	0	1	0	1	0	0	0	1	0	3
17277	Mon Mar 01 18:04:53 2010	21	3	5	117.49	Hoofdpijn	0	0	0	1	0	1	0	0	0	1	0	1
17277	Mon Mar 01 18:04:57 2010	21	4	4	117.48	Vlug geïrriteerd	1	1	0	0	0	0	0	0	0	0	1	1
17277	Mon Mar 01 18:05:02 2010	21	5	4	117.48	Beschaamd	1	1	0	0	0	0	0	0	0	0	1	1
17277	Mon Mar 01 18:05:06 2010	21	6	5	117.46	Bonzen van het hart	0	0	0	1	0	1	0	0	0	1	0	1
17277	Mon Mar 01 18:05:11 2010	21	7	6	117.49	Maandag	0	0	0	0	0	0	1	0	1	1	0	1
17277	Mon Mar 01 18:05:15 2010	21	8	4	117.46	Buik- of maagkrampen	0	0	0	1	0	1	0	0	0	1	0	1
17277	Mon Mar 01 18:05:20 2010	21	9	4	117.48	Teneergeslagen	1	1	0	0	0	0	0	0	0	0	1	1
17277	Mon Mar 01 18:05:24 2010	21	10	5	117.50	Dinsdag	0	0	0	0	0	0	1	1	0	0	1	2
17277	Mon Mar 01 18:05:29 2010	21	11	4	117.50	Dinsdag	0	0	0	0	0	0	1	0	1	1	0	2
17277	Mon Mar 01 18:05:33 2010	21	12	4	117.50	Vrijdag	0	0	0	0	0	0	1	1	0	0	1	5
17277	Mon Mar 01 18:05:38 2010	21	13	4	117.50	Bang	1	1	0	0	0	0	0	0	0	0	1	1
17277	Mon Mar 01 18:05:42 2010	21	14	5	117.43	Benauwd gevoel in en om de borst	0	0	0	1	0	1	0	0	0	1	0	1
17277	Mon Mar 01 18:05:47 2010	21	15	4	117.48	Zenuwachtig	1	1	0	0	0	0	0	0	0	0	1	1
17277	Mon Mar 01 18:06:37 2010	23	1	4	117.48	Vermoeidheid	0	0	0	1	0	1	0	0	0	1	0	3
17277	Mon Mar 01 18:06:42 2010	23	2	4	117.48	Beschaamd	1	1	0	0	0	0	0	0	0	0	1	1
17277	Mon Mar 01 18:06:46 2010	23	3	5	117.46	Bonzen van het hart	0	0	0	1	0	1	0	0	0	1	0	1
17277	Mon Mar 01 18:06:51 2010	23	4	4	117.50	Dinsdag	0	0	0	0	0	0	1	1	0	0	1	2
17277	Mon Mar 01 18:06:55 2010	23	5	4	117.49	Maandag	0	0	0	0	0	0	1	0	1	1	0	1
17277	Mon Mar 01 18:07:00 2010	23	6	5	117.50	Bang	1	1	0	0	0	0	0	0	0	0	1	1
17277	Mon Mar 01 18:07:04 2010	23	7	5	117.46	Buik- of maagkrampen	0	0	0	1	0	1	0	0	0	1	0	1
17277	Mon Mar 01 18:07:09 2010	23	8	4	117.43	Benauwd gevoel in en om de borst	0	0	0	1	0	1	0	0	0	1	0	1
17277	Mon Mar 01 18:07:13 2010	23	9	4	117.48	Vlug geïrriteerd	1	1	0	0	0	0	0	0	0	0	1	2
17277	Mon Mar 01 18:07:18 2010	23	10	4	117.48	Zenuwachtig	1	1	0	0	0	0	0	0	0	0	1	1
17277	Mon Mar 01 18:07:22 2010	23	11	5	117.48	Teneergeslagen	1	1	0	0	0	0	0	0	0	0	1	1
17277	Mon Mar 01 18:07:27 2010	23	12	4	117.49	Hoofdpijn	0	0	0	1	0	1	0	0	0	1	0	1
17277	Mon Mar 01 18:07:31 2010	23	13	5	117.49	Donderdag	0	0	0	0	0	0	1	1	0	0	1	4
17277	Mon Mar 01 18:07:36 2010	23	14	5	117.50	Vrijdag	0	0	0	0	0	0	1	1	0	0	1	5
17277	Mon Mar 01 18:07:40 2010	23	15	5	117.50	Dinsdag	0	0	0	0	0	0	1	0	1	1	0	2
17277	Mon Mar 01 18:08:30 2010	25	1	4	117.50	Bang	1	1	0	0	0	0	0	0	0	0	1	1
17277	Mon Mar 01 18:08:35 2010	25	2	4	117.48	Beschaamd	1	1	0	0	0	0	0	0	0	0	1	1
17277	Mon Mar 01 18:08:40 2010	25	3	4	117.43	Benauwd gevoel in en om de borst	0	0	0	1	0	1	0	0	0	1	0	1
17277	Mon Mar 01 18:08:44 2010	25	4	5	117.50	Vrijdag	0	0	0	0	0	0	1	1	0	0	1	5
17277	Mon Mar 01 18:08:49 2010	25	5	4	117.50	Dinsdag	0	0	0	0	0	0	1	0	1	1	0	2
17277	Mon Mar 01 18:08:53 2010	25	6	4	117.48	Vermoeidheid	0	0	0	1	0	1	0	0	0	1	0	2
17277	Mon Mar 01 18:08:58 2010	25	7	4	117.48	Teneergeslagen	1	1	0	0	0	0	0	0	0	0	1	1
17277	Mon Mar 01 18:09:02 2010	25	8	5	117.49	Hoofdpijn	0	0	0	1	0	1	0	0	0	1	0	1
17277	Mon Mar 01 18:09:07 2010	25	9	5	117.49	Maandag	0	0	0	0	0	0	1	0	1	1	0	1
17277	Mon Mar 01 18:09:11 2010	25	10	4	117.46	Bonzen van het hart	0	0	0	1	0	1	0	0	0	1	0	1
17277	Mon Mar 01 18:09:16 2010	25	11	4	117.48	Vlug geïrriteerd	1	1	0	0	0	0	0	0	0	0	1	1
17277	Mon Mar 01 18:09:20 2010	25	12	5	117.48	Zenuwachtig	1	1	0	0	0	0	0	0	0	0	1	1
17277	Mon Mar 01 18:09:25 2010	25	13	4	117.50	Dinsdag	0	0	0	0	0	0	1	1	0	0	1	2
17277	Mon Mar 01 18:09:29 2010	25	14	4	117.49	Donderdag	0	0	0	0	0	0	1	1	0	0	1	4
17277	Mon Mar 01 18:09:34 2010	25	15	5	117.46	Buik- of maagkrampen	0	0	0	1	0	1	0	0	0	1	0	1
17277	Mon Mar 01 18:12:05 2010	27	1	4	117.50	Dinsdag	0	0	0	0	0	0	1	0	1	1	0	2
17277	Mon Mar 01 18:12:10 2010	27	2	4	117.50	Bang	1	1	0	0	0	0	0	0	0	0	1	1
17277	Mon Mar 01 18:12:15 2010	27	3	5	117.49	Maandag	0	0	0	0	0	0	1	1	0	0	1	1
17277	Mon Mar 01 18:12:19 2010	27	4	5	117.48	Zenuwachtig	1	1	0	0	0	0	0	0	0	0	1	1
17277	Mon Mar 01 18:12:24 2010	27	5	4	117.50	Spierpijn	0	0	0	1	1	0	0	0	0	0	1	1
17277	Mon Mar 01 18:12:28 2010	27	6	4	117.49	Donderdag	0	0	0	0	0	0	1	0	1	1	0	4
17277	Mon Mar 01 18:12:33 2010	27	7	5	117.49	Woensdag	0	0	0	0	0	0	1	0	1	1	0	3
17277	Mon Mar 01 18:12:37 2010	27	8	5	117.48	Snelle hartslag	0	0	0	1	1	0	0	0	0	0	1	1
17277	Mon Mar 01 18:12:42 2010	27	9	4	117.48	Misselijkheid	0	0	0	1	1	0	0	0	0	0	1	1
17277	Mon Mar 01 18:12:46 2010	27	10	4	117.48	Teneergeslagen	1	1	0	0	0	0	0	0	0	0	1	1
17277	Mon Mar 01 18:12:51 2010	27	11	4	117.41	Onvoldoende diep kunnen doorademen	0	0	0	1	1	0	0	0	0	0	1	1
17277	Mon Mar 01 18:12:55 2010	27	12	5	117.48	Duizeligheid	0	0	0	1	1	0	0	0	0	0	1	1
17277	Mon Mar 01 18:13:00 2010	27	13	4	117.48	Beschaamd	1	1	0	0	0	0	0	0	0	0	1	1
17277	Mon Mar 01 18:13:04 2010	27	14	4	117.50	Dinsdag	0	0	0	0	0	0	1	1	0	0	1	2
17277	Mon Mar 01 18:13:09 2010	27	15	4	117.48	Vlug geïrriteerd	1	1	0	0	0	0	0	0	0	0	1	1
17277	Mon Mar 01 18:13:59 2010	29	1	4	117.50	Bang	1	1	0	0	0	0	0	0	0	0	1	1
17277	Mon Mar 01 18:14:04 2010	29	2	5	117.50	Dinsdag	0	0	0	0	0	0	1	1	0	0	1	2
17277	Mon Mar 01 18:14:08 2010	29	3	5	117.41	Onvoldoende diep kunnen doorademen	0	0	0	1	1	0	0	0	0	0	1	1
17277	Mon Mar 01 18:14:13 2010	29	4	5	117.49	Woensdag	0	0	0	0	0	0	1	0	1	1	0	3
17277	Mon Mar 01 18:14:17 2010	29	5	5	117.48	Misselijkheid	0	0	0	1	1	0	0	0	0	0	1	1
17277	Mon Mar 01 18:14:22 2010	29	6	5	117.50	Spierpijn	0	0	0	1	1	0	0	0	0	0	1	1
17277	Mon Mar 01 18:14:26 2010	29	7	5	117.48	Beschaamd	1	1	0	0	0	0	0	0	0	0	1	1
17277	Mon Mar 01 18:14:31 2010	29	8	4	117.48	Duizeligheid	0	0	0	1	1	0	0	0	0	0	1	1
17277	Mon Mar 01 18:14:35 2010	29	9	5	117.48	Teneergeslagen	1	1	0	0	0	0	0	0	0	0	1	1
17277	Mon Mar 01 18:14:40 2010	29	10	5	117.48	Snelle hartslag	0	0	0	1	1	0	0	0	0	0	1	1
17277	Mon Mar 01 18:14:44 2010	29	11	4	117.50	Dinsdag	0	0	0	0	0	0	1	0	1	1	0	2
17277	Mon Mar 01 18:14:49 2010	29	12	4	117.48	Zenuwachtig	1	1	0	0	0	0	0	0	0	0	1	1
17277	Mon Mar 01 18:14:53 2010	29	13	5	117.49	Donderdag	0	0	0	0	0	0	1	0	1	1	0	4
17277	Mon Mar 01 18:14:58 2010	29	14	5	117.49	Maandag	0	0	0	0	0	0	1	1	0	0	1	1
17277	Mon Mar 01 18:15:02 2010	29	15	4	117.48	Vlug geïrriteerd	1	1	0	0	0	0	0	0	0	0	1	1
17277	Mon Mar 01 18:15:52 2010	31	1	4	117.48	Beschaamd	1	1	0	0	0	0	0	0	0	0	1	1
17277	Mon Mar 01 18:15:57 2010	31	2	4	117.48	Teneergeslagen	1	1	0	0	0	0	0	0	0	0	1	1
17277	Mon Mar 01 18:16:02 2010	31	3	5	117.48	Vlug geïrriteerd	1	1	0	0	0	0	0	0	0	0	1	1
17277	Mon Mar 01 18:16:06 2010	31	4	4	117.48	Duizeligheid	0	0	0	1	1	0	0	0	0	0	1	1
17277	Mon Mar 01 18:16:11 2010	31	5	4	117.49	Donderdag	0	0	0	0	0	0	1	0	1	1	0	4
17277	Mon Mar 01 18:16:15 2010	31	6	5	117.49	Maandag	0	0	0	0	0	0	1	1	0	0	1	1
17277	Mon Mar 01 18:16:20 2010	31	7	5	117.50	Spierpijn	0	0	0	1	1	0	0	0	0	0	1	1
17277	Mon Mar 01 18:16:24 2010	31	8	4	117.48	Misselijkheid	0	0	0	1	1	0	0	0	0	0	1	1
17277	Mon Mar 01 18:16:29 2010	31	9	4	117.50	Bang	1	1	0	0	0	0	0	0	0	0	1	1
17277	Mon Mar 01 18:16:33 2010	31	10	4	117.48	Snelle hartslag	0	0	0	1	1	0	0	0	0	0	1	1
17277	Mon Mar 01 18:16:38 2010	31	11	5	117.41	Onvoldoende diep kunnen doorademen	0	0	0	1	1	0	0	0	0	0	1	1
17277	Mon Mar 01 18:16:42 2010	31	12	4	117.49	Woensdag	0	0	0	0	0	0	1	0	1	1	0	3
17277	Mon Mar 01 18:16:47 2010	31	13	4	117.48	Zenuwachtig	1	1	0	0	0	0	0	0	0	0	1	1
17277	Mon Mar 01 18:16:51 2010	31	14	5	117.50	Dinsdag	0	0	0	0	0	0	1	0	1	1	0	2
17277	Mon Mar 01 18:16:56 2010	31	15	5	117.50	Dinsdag	0	0	0	0	0	0	1	1	0	0	1	2
17277	Mon Mar 01 18:17:46 2010	33	1	4	117.50	Angstig	1	0	1	0	0	0	0	0	0	1	0	1
17277	Mon Mar 01 18:17:50 2010	33	2	4	117.49	Maandag	0	0	0	0	0	0	1	0	1	1	0	1
17277	Mon Mar 01 18:17:55 2010	33	3	4	117.49	Gespannen	1	0	1	0	0	0	0	0	0	1	0	1
17277	Mon Mar 01 18:17:59 2010	33	4	4	117.50	Schuldig	1	0	1	0	0	0	0	0	0	1	0	1
17277	Mon Mar 01 18:18:04 2010	33	5	5	117.49	Donderdag	0	0	0	0	0	0	1	1	0	0	1	4
17277	Mon Mar 01 18:18:08 2010	33	6	4	117.49	Hoofdpijn	0	0	0	1	0	1	0	0	0	1	0	1
17277	Mon Mar 01 18:18:13 2010	33	7	4	117.46	Bonzen van het hart	0	0	0	1	0	1	0	0	0	1	0	1
17277	Mon Mar 01 18:18:18 2010	33	8	5	117.43	Benauwd gevoel in en om de borst	0	0	0	1	0	1	0	0	0	1	0	1
17277	Mon Mar 01 18:18:22 2010	33	9	5	117.48	Vermoeidheid	0	0	0	1	0	1	0	0	0	1	0	2
17277	Mon Mar 01 18:18:27 2010	33	10	4	117.49	Bedroefd	1	0	1	0	0	0	0	0	0	1	0	2
17277	Mon Mar 01 18:18:31 2010	33	11	7	117.50	Vrijdag	0	0	0	0	0	0	1	1	0	0	1	1.5
17277	Mon Mar 01 18:18:36 2010	33	12	5	117.50	Vrijdag	0	0	0	0	0	0	1	0	1	1	0	5
17277	Mon Mar 01 18:18:40 2010	33	13	5	117.46	Buik- of maagkrampen	0	0	0	1	0	1	0	0	0	1	0	1
17277	Mon Mar 01 18:18:45 2010	33	14	4	117.50	Vijandig	1	0	1	0	0	0	0	0	0	1	0	1
17277	Mon Mar 01 18:18:49 2010	33	15	5	117.49	Woensdag	0	0	0	0	0	0	1	1	0	0	1	3
17277	Mon Mar 01 18:19:39 2010	35	1	4	117.49	Bedroefd	1	0	1	0	0	0	0	0	0	1	0	1
17277	Mon Mar 01 18:19:44 2010	35	2	5	117.48	Vermoeidheid	0	0	0	1	0	1	0	0	0	1	0	3
17277	Mon Mar 01 18:19:48 2010	35	3	4	117.50	Vrijdag	0	0	0	0	0	0	1	1	0	0	1	5
17277	Mon Mar 01 18:19:53 2010	35	4	4	117.46	Bonzen van het hart	0	0	0	1	0	1	0	0	0	1	0	1
17277	Mon Mar 01 18:19:57 2010	35	5	4	117.50	Schuldig	1	0	1	0	0	0	0	0	0	1	0	1
17277	Mon Mar 01 18:20:02 2010	35	6	4	117.50	Angstig	1	0	1	0	0	0	0	0	0	1	0	1
17277	Mon Mar 01 18:20:07 2010	35	7	4	117.49	Maandag	0	0	0	0	0	0	1	0	1	1	0	1
17277	Mon Mar 01 18:20:11 2010	35	8	4	117.49	Woensdag	0	0	0	0	0	0	1	1	0	0	1	3
17277	Mon Mar 01 18:20:16 2010	35	9	4	117.49	Hoofdpijn	0	0	0	1	0	1	0	0	0	1	0	1
17277	Mon Mar 01 18:20:20 2010	35	10	5	117.50	Vijandig	1	0	1	0	0	0	0	0	0	1	0	1
17277	Mon Mar 01 18:20:25 2010	35	11	4	117.46	Buik- of maagkrampen	0	0	0	1	0	1	0	0	0	1	0	1
17277	Mon Mar 01 18:20:29 2010	35	12	4	117.50	Vrijdag	0	0	0	0	0	0	1	0	1	1	0	5
17277	Mon Mar 01 18:20:34 2010	35	13	5	117.43	Benauwd gevoel in en om de borst	0	0	0	1	0	1	0	0	0	1	0	1
17277	Mon Mar 01 18:20:38 2010	35	14	5	117.49	Donderdag	0	0	0	0	0	0	1	1	0	0	1	4
17277	Mon Mar 01 18:20:43 2010	35	15	4	117.49	Gespannen	1	0	1	0	0	0	0	0	0	1	0	1
17277	Mon Mar 01 18:21:33 2010	37	1	5	117.49	Maandag	0	0	0	0	0	0	1	0	1	1	0	1
17277	Mon Mar 01 18:21:37 2010	37	2	4	117.50	Angstig	1	0	1	0	0	0	0	0	0	1	0	1
17277	Mon Mar 01 18:21:42 2010	37	3	5	117.43	Benauwd gevoel in en om de borst	0	0	0	1	0	1	0	0	0	1	0	1
17277	Mon Mar 01 18:21:46 2010	37	4	5	117.49	Bedroefd	1	0	1	0	0	0	0	0	0	1	0	1
17277	Mon Mar 01 18:21:51 2010	37	5	4	117.46	Buik- of maagkrampen	0	0	0	1	0	1	0	0	0	1	0	1
17277	Mon Mar 01 18:21:55 2010	37	6	5	117.49	Hoofdpijn	0	0	0	1	0	1	0	0	0	1	0	1
17277	Mon Mar 01 18:22:00 2010	37	7	4	117.49	Donderdag	0	0	0	0	0	0	1	1	0	0	1	4
17277	Mon Mar 01 18:22:05 2010	37	8	5	117.50	Vrijdag	0	0	0	0	0	0	1	0	1	1	0	5
17277	Mon Mar 01 18:22:09 2010	37	9	4	117.50	Vrijdag	0	0	0	0	0	0	1	1	0	0	1	5
17277	Mon Mar 01 18:22:14 2010	37	10	4	117.50	Schuldig	1	0	1	0	0	0	0	0	0	1	0	1
17277	Mon Mar 01 18:22:18 2010	37	11	4	117.50	Vijandig	1	0	1	0	0	0	0	0	0	1	0	1
17277	Mon Mar 01 18:22:23 2010	37	12	4	117.46	Bonzen van het hart	0	0	0	1	0	1	0	0	0	1	0	1
17277	Mon Mar 01 18:22:27 2010	37	13	4	117.49	Woensdag	0	0	0	0	0	0	1	1	0	0	1	3
17277	Mon Mar 01 18:22:32 2010	37	14	4	117.48	Vermoeidheid	0	0	0	1	0	1	0	0	0	1	0	1
17277	Mon Mar 01 18:22:36 2010	37	15	4	117.49	Gespannen	1	0	1	0	0	0	0	0	0	1	0	1
17277	Mon Mar 01 18:24:57 2010	39	1	2	117.48	Vermoeidheid	0	0	0	1	0	1	0	0	0	1	0	niet geklikt
17277	Mon Mar 01 18:25:01 2010	39	2	4	117.50	Vrijdag	0	0	0	0	0	0	1	0	1	1	0	5
17277	Mon Mar 01 18:25:06 2010	39	3	5	117.50	Vijandig	1	0	1	0	0	0	0	0	0	1	0	1
17277	Mon Mar 01 18:25:10 2010	39	4	5	117.49	Woensdag	0	0	0	0	0	0	1	0	1	1	0	3
17277	Mon Mar 01 18:25:15 2010	39	5	4	117.49	Hoofdpijn	0	0	0	1	0	1	0	0	0	1	0	1
17277	Mon Mar 01 18:25:20 2010	39	6	4	117.46	Buik- of maagkrampen	0	0	0	1	0	1	0	0	0	1	0	1
17277	Mon Mar 01 18:25:24 2010	39	7	5	117.49	Donderdag	0	0	0	0	0	0	1	0	1	1	0	4
17277	Mon Mar 01 18:25:29 2010	39	8	4	117.50	Angstig	1	0	1	0	0	0	0	0	0	1	0	1
17277	Mon Mar 01 18:25:33 2010	39	9	4	117.49	Donderdag	0	0	0	0	0	0	1	1	0	0	1	4
17277	Mon Mar 01 18:25:38 2010	39	10	4	117.49	Gespannen	1	0	1	0	0	0	0	0	0	1	0	1
17277	Mon Mar 01 18:25:42 2010	39	11	5	117.49	Bedroefd	1	0	1	0	0	0	0	0	0	1	0	1
17277	Mon Mar 01 18:25:47 2010	39	12	4	117.43	Benauwd gevoel in en om de borst	0	0	0	1	0	1	0	0	0	1	0	1
17277	Mon Mar 01 18:25:51 2010	39	13	4	117.46	Bonzen van het hart	0	0	0	1	0	1	0	0	0	1	0	1
17277	Mon Mar 01 18:25:56 2010	39	14	4	117.50	Schuldig	1	0	1	0	0	0	0	0	0	1	0	1
17277	Mon Mar 01 18:26:00 2010	39	15	5	117.49	Woensdag	0	0	0	0	0	0	1	1	0	0	1	3
17277	Mon Mar 01 18:26:50 2010	41	1	4	117.50	Vrijdag	0	0	0	0	0	0	1	0	1	1	0	5
17277	Mon Mar 01 18:26:55 2010	41	2	4	117.49	Donderdag	0	0	0	0	0	0	1	0	1	1	0	4
17277	Mon Mar 01 18:26:59 2010	41	3	4	117.50	Schuldig	1	0	1	0	0	0	0	0	0	1	0	2
17277	Mon Mar 01 18:27:04 2010	41	4	5	117.50	Vijandig	1	0	1	0	0	0	0	0	0	1	0	1
17277	Mon Mar 01 18:27:08 2010	41	5	4	117.49	Donderdag	0	0	0	0	0	0	1	1	0	0	1	4
17277	Mon Mar 01 18:27:13 2010	41	6	4	117.48	Vermoeidheid	0	0	0	1	0	1	0	0	0	1	0	1
17277	Mon Mar 01 18:27:18 2010	41	7	5	117.49	Woensdag	0	0	0	0	0	0	1	1	0	0	1	3
17277	Mon Mar 01 18:27:22 2010	41	8	5	117.50	Angstig	1	0	1	0	0	0	0	0	0	1	0	1
17277	Mon Mar 01 18:27:27 2010	41	9	2	117.46	Buik- of maagkrampen	0	0	0	1	0	1	0	0	0	1	0	niet geklikt
17277	Mon Mar 01 18:27:31 2010	41	10	4	117.43	Benauwd gevoel in en om de borst	0	0	0	1	0	1	0	0	0	1	0	1
17277	Mon Mar 01 18:27:36 2010	41	11	4	117.49	Gespannen	1	0	1	0	0	0	0	0	0	1	0	1
17277	Mon Mar 01 18:27:40 2010	41	12	5	117.49	Hoofdpijn	0	0	0	1	0	1	0	0	0	1	0	1
17277	Mon Mar 01 18:27:45 2010	41	13	4	117.46	Bonzen van het hart	0	0	0	1	0	1	0	0	0	1	0	1
17277	Mon Mar 01 18:27:49 2010	41	14	4	117.49	Bedroefd	1	0	1	0	0	0	0	0	0	1	0	2
17277	Mon Mar 01 18:27:54 2010	41	15	5	117.49	Woensdag	0	0	0	0	0	0	1	0	1	1	0	3
17277	Mon Mar 01 18:28:44 2010	43	1	4	117.46	Bonzen van het hart	0	0	0	1	0	1	0	0	0	1	0	1
17277	Mon Mar 01 18:28:48 2010	43	2	5	117.50	Angstig	1	0	1	0	0	0	0	0	0	1	0	1
17277	Mon Mar 01 18:28:53 2010	43	3	4	117.49	Hoofdpijn	0	0	0	1	0	1	0	0	0	1	0	1
17277	Mon Mar 01 18:28:57 2010	43	4	5	117.43	Benauwd gevoel in en om de borst	0	0	0	1	0	1	0	0	0	1	0	1
17277	Mon Mar 01 18:29:02 2010	43	5	5	117.50	Vrijdag	0	0	0	0	0	0	1	0	1	1	0	5
17277	Mon Mar 01 18:29:07 2010	43	6	4	117.49	Bedroefd	1	0	1	0	0	0	0	0	0	1	0	1
17277	Mon Mar 01 18:29:11 2010	43	7	4	117.50	Schuldig	1	0	1	0	0	0	0	0	0	1	0	1
17277	Mon Mar 01 18:29:16 2010	43	8	4	117.46	Buik- of maagkrampen	0	0	0	1	0	1	0	0	0	1	0	1
17277	Mon Mar 01 18:29:20 2010	43	9	5	117.50	Vijandig	1	0	1	0	0	0	0	0	0	1	0	1
17277	Mon Mar 01 18:29:25 2010	43	10	4	117.49	Woensdag	0	0	0	0	0	0	1	1	0	0	1	3
17277	Mon Mar 01 18:29:29 2010	43	11	4	117.49	Gespannen	1	0	1	0	0	0	0	0	0	1	0	1
17277	Mon Mar 01 18:29:34 2010	43	12	5	117.49	Donderdag	0	0	0	0	0	0	1	1	0	0	1	4
17277	Mon Mar 01 18:29:38 2010	43	13	5	117.49	Woensdag	0	0	0	0	0	0	1	0	1	1	0	3
17277	Mon Mar 01 18:29:43 2010	43	14	4	117.49	Donderdag	0	0	0	0	0	0	1	0	1	1	0	4
17277	Mon Mar 01 18:29:47 2010	43	15	4	117.48	Vermoeidheid	0	0	0	1	0	1	0	0	0	1	0	4
17277	Mon Mar 01 18:30:37 2010	45	1	4	117.48	Snelle hartslag	0	0	0	1	1	0	0	0	0	0	1	1
17277	Mon Mar 01 18:30:42 2010	45	2	5	117.48	Beschaamd	1	1	0	0	0	0	0	0	0	0	1	1
17277	Mon Mar 01 18:30:46 2010	45	3	4	117.49	Maandag	0	0	0	0	0	0	1	0	1	1	0	1
17277	Mon Mar 01 18:30:51 2010	45	4	4	117.48	Vlug geïrriteerd	1	1	0	0	0	0	0	0	0	0	1	1
17277	Mon Mar 01 18:30:55 2010	45	5	4	117.48	Zenuwachtig	1	1	0	0	0	0	0	0	0	0	1	1
17277	Mon Mar 01 18:31:00 2010	45	6	5	117.50	Dinsdag	0	0	0	0	0	0	1	1	0	0	1	2
17277	Mon Mar 01 18:31:05 2010	45	7	4	117.48	Misselijkheid	0	0	0	1	1	0	0	0	0	0	1	1
17277	Mon Mar 01 18:31:09 2010	45	8	4	117.48	Duizeligheid	0	0	0	1	1	0	0	0	0	0	1	1
17277	Mon Mar 01 18:31:14 2010	45	9	4	117.50	Bang	1	1	0	0	0	0	0	0	0	0	1	1
17277	Mon Mar 01 18:31:18 2010	45	10	5	117.49	Maandag	0	0	0	0	0	0	1	1	0	0	1	1
17277	Mon Mar 01 18:31:23 2010	45	11	4	117.41	Onvoldoende diep kunnen doorademen	0	0	0	1	1	0	0	0	0	0	1	1
17277	Mon Mar 01 18:31:27 2010	45	12	5	117.50	Dinsdag	0	0	0	0	0	0	1	0	1	1	0	2
17277	Mon Mar 01 18:31:32 2010	45	13	5	117.48	Teneergeslagen	1	1	0	0	0	0	0	0	0	0	1	1
17277	Mon Mar 01 18:31:36 2010	45	14	5	117.50	Vrijdag	0	0	0	0	0	0	1	1	0	0	1	5
17277	Mon Mar 01 18:31:41 2010	45	15	4	117.50	Spierpijn	0	0	0	1	1	0	0	0	0	0	1	1
17277	Mon Mar 01 18:32:31 2010	47	1	4	117.48	Teneergeslagen	1	1	0	0	0	0	0	0	0	0	1	1
17277	Mon Mar 01 18:32:35 2010	47	2	4	117.48	Zenuwachtig	1	1	0	0	0	0	0	0	0	0	1	1
17277	Mon Mar 01 18:32:40 2010	47	3	5	117.49	Maandag	0	0	0	0	0	0	1	0	1	1	0	1
17277	Mon Mar 01 18:32:44 2010	47	4	4	117.41	Onvoldoende diep kunnen doorademen	0	0	0	1	1	0	0	0	0	0	1	1
17277	Mon Mar 01 18:32:49 2010	47	5	4	117.50	Spierpijn	0	0	0	1	1	0	0	0	0	0	1	1
17277	Mon Mar 01 18:32:53 2010	47	6	4	117.48	Beschaamd	1	1	0	0	0	0	0	0	0	0	1	1
17277	Mon Mar 01 18:32:58 2010	47	7	5	117.50	Vrijdag	0	0	0	0	0	0	1	1	0	0	1	5
17277	Mon Mar 01 18:33:03 2010	47	8	4	117.50	Bang	1	1	0	0	0	0	0	0	0	0	1	1
17277	Mon Mar 01 18:33:07 2010	47	9	4	117.48	Duizeligheid	0	0	0	1	1	0	0	0	0	0	1	1
17277	Mon Mar 01 18:33:12 2010	47	10	4	117.48	Snelle hartslag	0	0	0	1	1	0	0	0	0	0	1	1
17277	Mon Mar 01 18:33:16 2010	47	11	6	117.48	Misselijkheid	0	0	0	1	1	0	0	0	0	0	1	1
17277	Mon Mar 01 18:33:21 2010	47	12	4	117.49	Maandag	0	0	0	0	0	0	1	1	0	0	1	1
17277	Mon Mar 01 18:33:25 2010	47	13	4	117.48	Vlug geïrriteerd	1	1	0	0	0	0	0	0	0	0	1	1
17277	Mon Mar 01 18:33:30 2010	47	14	4	117.50	Dinsdag	0	0	0	0	0	0	1	0	1	1	0	2
17277	Mon Mar 01 18:33:34 2010	47	15	5	117.50	Dinsdag	0	0	0	0	0	0	1	1	0	0	1	2
17277	Mon Mar 01 18:34:24 2010	49	1	4	117.48	Snelle hartslag	0	0	0	1	1	0	0	0	0	0	1	1
17277	Mon Mar 01 18:34:29 2010	49	2	4	117.50	Dinsdag	0	0	0	0	0	0	1	0	1	1	0	2
17277	Mon Mar 01 18:34:33 2010	49	3	4	117.49	Maandag	0	0	0	0	0	0	1	0	1	1	0	1
17277	Mon Mar 01 18:34:38 2010	49	4	4	117.48	Duizeligheid	0	0	0	1	1	0	0	0	0	0	1	1
17277	Mon Mar 01 18:34:42 2010	49	5	5	117.41	Onvoldoende diep kunnen doorademen	0	0	0	1	1	0	0	0	0	0	1	1
17277	Mon Mar 01 18:34:47 2010	49	6	4	117.50	Bang	1	1	0	0	0	0	0	0	0	0	1	1
17277	Mon Mar 01 18:34:51 2010	49	7	4	117.48	Zenuwachtig	1	1	0	0	0	0	0	0	0	0	1	1
17277	Mon Mar 01 18:34:56 2010	49	8	6	117.48	Misselijkheid	0	0	0	1	1	0	0	0	0	0	1	1
17277	Mon Mar 01 18:35:00 2010	49	9	7	117.48	Teneergeslagen	1	1	0	0	0	0	0	0	0	0	1	1
17277	Mon Mar 01 18:35:05 2010	49	10	4	117.50	Spierpijn	0	0	0	1	1	0	0	0	0	0	1	1
17277	Mon Mar 01 18:35:10 2010	49	11	4	117.49	Maandag	0	0	0	0	0	0	1	1	0	0	1	1
17277	Mon Mar 01 18:35:14 2010	49	12	5	117.48	Vlug geïrriteerd	1	1	0	0	0	0	0	0	0	0	1	1
17277	Mon Mar 01 18:35:19 2010	49	13	5	117.50	Vrijdag	0	0	0	0	0	0	1	1	0	0	1	5
17277	Mon Mar 01 18:35:23 2010	49	14	4	117.48	Beschaamd	1	1	0	0	0	0	0	0	0	0	1	1
17277	Mon Mar 01 18:35:28 2010	49	15	4	117.50	Dinsdag	0	0	0	0	0	0	1	1	0	0	1	2
17277	Mon Mar 01 18:37:54 2010	51	1	4	117.50	Dinsdag	0	0	0	0	0	0	1	1	0	0	1	2
17277	Mon Mar 01 18:37:59 2010	51	2	5	117.50	Vrijdag	0	0	0	0	0	0	1	1	0	0	1	5
17277	Mon Mar 01 18:38:03 2010	51	3	5	117.49	Maandag	0	0	0	0	0	0	1	0	1	1	0	1
17277	Mon Mar 01 18:38:08 2010	51	4	5	117.41	Onvoldoende diep kunnen doorademen	0	0	0	1	1	0	0	0	0	0	1	1
17277	Mon Mar 01 18:38:12 2010	51	5	4	117.50	Spierpijn	0	0	0	1	1	0	0	0	0	0	1	1
17277	Mon Mar 01 18:38:17 2010	51	6	4	117.50	Bang	1	1	0	0	0	0	0	0	0	0	1	1
17277	Mon Mar 01 18:38:21 2010	51	7	4	117.48	Misselijkheid	0	0	0	1	1	0	0	0	0	0	1	1
17277	Mon Mar 01 18:38:26 2010	51	8	5	117.49	Donderdag	0	0	0	0	0	0	1	0	1	1	0	4
17277	Mon Mar 01 18:38:30 2010	51	9	4	117.48	Beschaamd	1	1	0	0	0	0	0	0	0	0	1	1
17277	Mon Mar 01 18:38:35 2010	51	10	4	117.48	Snelle hartslag	0	0	0	1	1	0	0	0	0	0	1	1
17277	Mon Mar 01 18:38:40 2010	51	11	4	117.48	Zenuwachtig	1	1	0	0	0	0	0	0	0	0	1	1
17277	Mon Mar 01 18:38:44 2010	51	12	5	117.48	Duizeligheid	0	0	0	1	1	0	0	0	0	0	1	1
17277	Mon Mar 01 18:38:49 2010	51	13	4	117.48	Vlug geïrriteerd	1	1	0	0	0	0	0	0	0	0	1	1
17277	Mon Mar 01 18:38:53 2010	51	14	4	117.49	Woensdag	0	0	0	0	0	0	1	0	1	1	0	3
17277	Mon Mar 01 18:38:58 2010	51	15	5	117.48	Teneergeslagen	1	1	0	0	0	0	0	0	0	0	1	2
17277	Mon Mar 01 18:39:48 2010	53	1	4	117.49	Woensdag	0	0	0	0	0	0	1	0	1	1	0	3
17277	Mon Mar 01 18:39:52 2010	53	2	5	117.50	Spierpijn	0	0	0	1	1	0	0	0	0	0	1	1
17277	Mon Mar 01 18:39:57 2010	53	3	4	117.48	Vlug geïrriteerd	1	1	0	0	0	0	0	0	0	0	1	1
17277	Mon Mar 01 18:40:01 2010	53	4	4	117.48	Beschaamd	1	1	0	0	0	0	0	0	0	0	1	1
17277	Mon Mar 01 18:40:06 2010	53	5	6	117.50	Bang	1	1	0	0	0	0	0	0	0	0	1	1
17277	Mon Mar 01 18:40:10 2010	53	6	5	117.41	Onvoldoende diep kunnen doorademen	0	0	0	1	1	0	0	0	0	0	1	1
17277	Mon Mar 01 18:40:15 2010	53	7	4	117.50	Dinsdag	0	0	0	0	0	0	1	1	0	0	1	2
17277	Mon Mar 01 18:40:19 2010	53	8	5	117.48	Snelle hartslag	0	0	0	1	1	0	0	0	0	0	1	1
17277	Mon Mar 01 18:40:24 2010	53	9	4	117.48	Teneergeslagen	1	1	0	0	0	0	0	0	0	0	1	1
17277	Mon Mar 01 18:40:29 2010	53	10	5	117.49	Maandag	0	0	0	0	0	0	1	0	1	1	0	1
17277	Mon Mar 01 18:40:33 2010	53	11	4	117.48	Duizeligheid	0	0	0	1	1	0	0	0	0	0	1	1
17277	Mon Mar 01 18:40:38 2010	53	12	5	117.49	Donderdag	0	0	0	0	0	0	1	0	1	1	0	4
17277	Mon Mar 01 18:40:42 2010	53	13	5	117.50	Vrijdag	0	0	0	0	0	0	1	1	0	0	1	5
17277	Mon Mar 01 18:40:47 2010	53	14	5	117.48	Misselijkheid	0	0	0	1	1	0	0	0	0	0	1	1
17277	Mon Mar 01 18:40:51 2010	53	15	4	117.48	Zenuwachtig	1	1	0	0	0	0	0	0	0	0	1	1
17277	Mon Mar 01 18:41:41 2010	55	1	4	117.48	Misselijkheid	0	0	0	1	1	0	0	0	0	0	1	1
17277	Mon Mar 01 18:41:46 2010	55	2	4	117.48	Beschaamd	1	1	0	0	0	0	0	0	0	0	1	1
17277	Mon Mar 01 18:41:50 2010	55	3	5	117.49	Woensdag	0	0	0	0	0	0	1	0	1	1	0	3
17277	Mon Mar 01 18:41:55 2010	55	4	4	117.48	Zenuwachtig	1	1	0	0	0	0	0	0	0	0	1	1
17277	Mon Mar 01 18:41:59 2010	55	5	4	117.50	Vrijdag	0	0	0	0	0	0	1	1	0	0	1	5
17277	Mon Mar 01 18:42:04 2010	55	6	4	117.41	Onvoldoende diep kunnen doorademen	0	0	0	1	1	0	0	0	0	0	1	1
17277	Mon Mar 01 18:42:08 2010	55	7	5	117.49	Maandag	0	0	0	0	0	0	1	0	1	1	0	1
17277	Mon Mar 01 18:42:13 2010	55	8	4	117.50	Bang	1	1	0	0	0	0	0	0	0	0	1	1
17277	Mon Mar 01 18:42:17 2010	55	9	4	117.49	Donderdag	0	0	0	0	0	0	1	0	1	1	0	4
17277	Mon Mar 01 18:42:22 2010	55	10	4	117.48	Snelle hartslag	0	0	0	1	1	0	0	0	0	0	1	1
17277	Mon Mar 01 18:42:27 2010	55	11	5	117.48	Teneergeslagen	1	1	0	0	0	0	0	0	0	0	1	1
17277	Mon Mar 01 18:42:31 2010	55	12	4	117.48	Duizeligheid	0	0	0	1	1	0	0	0	0	0	1	1
17277	Mon Mar 01 18:42:36 2010	55	13	4	117.50	Spierpijn	0	0	0	1	1	0	0	0	0	0	1	1
17277	Mon Mar 01 18:42:40 2010	55	14	5	117.50	Dinsdag	0	0	0	0	0	0	1	1	0	0	1	2
17277	Mon Mar 01 18:42:45 2010	55	15	5	117.48	Vlug geïrriteerd	1	1	0	0	0	0	0	0	0	0	1	1
17277	Mon Mar 01 18:43:35 2010	57	1	4	117.49	Donderdag	0	0	0	0	0	0	1	1	0	0	1	4
17277	Mon Mar 01 18:43:39 2010	57	2	5	117.50	Dinsdag	0	0	0	0	0	0	1	0	1	1	0	2
17277	Mon Mar 01 18:43:44 2010	57	3	5	117.43	Benauwd gevoel in en om de borst	0	0	0	1	0	1	0	0	0	1	0	1
17277	Mon Mar 01 18:43:48 2010	57	4	4	117.46	Bonzen van het hart	0	0	0	1	0	1	0	0	0	1	0	1
17277	Mon Mar 01 18:43:53 2010	57	5	4	117.50	Angstig	1	0	1	0	0	0	0	0	0	1	0	1
17277	Mon Mar 01 18:43:57 2010	57	6	5	117.48	Vermoeidheid	0	0	0	1	0	1	0	0	0	1	0	5
17277	Mon Mar 01 18:44:02 2010	57	7	5	117.50	Schuldig	1	0	1	0	0	0	0	0	0	1	0	1
17277	Mon Mar 01 18:44:06 2010	57	8	4	117.50	Vrijdag	0	0	0	0	0	0	1	0	1	1	0	5
17277	Mon Mar 01 18:44:11 2010	57	9	5	117.49	Maandag	0	0	0	0	0	0	1	1	0	0	1	1
17277	Mon Mar 01 18:44:15 2010	57	10	5	117.46	Buik- of maagkrampen	0	0	0	1	0	1	0	0	0	1	0	1
17277	Mon Mar 01 18:44:20 2010	57	11	5	117.49	Gespannen	1	0	1	0	0	0	0	0	0	1	0	1
17277	Mon Mar 01 18:44:25 2010	57	12	4	117.49	Woensdag	0	0	0	0	0	0	1	1	0	0	1	3
17277	Mon Mar 01 18:44:29 2010	57	13	4	117.50	Vijandig	1	0	1	0	0	0	0	0	0	1	0	1
17277	Mon Mar 01 18:44:34 2010	57	14	5	117.49	Bedroefd	1	0	1	0	0	0	0	0	0	1	0	1
17277	Mon Mar 01 18:44:38 2010	57	15	4	117.49	Hoofdpijn	0	0	0	1	0	1	0	0	0	1	0	1
17277	Mon Mar 01 18:45:28 2010	59	1	4	117.50	Angstig	1	0	1	0	0	0	0	0	0	1	0	1
17277	Mon Mar 01 18:45:33 2010	59	2	4	117.49	Woensdag	0	0	0	0	0	0	1	1	0	0	1	3
17277	Mon Mar 01 18:45:37 2010	59	3	4	117.49	Maandag	0	0	0	0	0	0	1	1	0	0	1	1
17277	Mon Mar 01 18:45:42 2010	59	4	5	117.43	Benauwd gevoel in en om de borst	0	0	0	1	0	1	0	0	0	1	0	1
17277	Mon Mar 01 18:45:46 2010	59	5	5	117.50	Schuldig	1	0	1	0	0	0	0	0	0	1	0	1
17277	Mon Mar 01 18:45:51 2010	59	6	4	117.50	Vijandig	1	0	1	0	0	0	0	0	0	1	0	1
17277	Mon Mar 01 18:45:55 2010	59	7	4	117.46	Bonzen van het hart	0	0	0	1	0	1	0	0	0	1	0	1
17277	Mon Mar 01 18:46:00 2010	59	8	4	117.48	Vermoeidheid	0	0	0	1	0	1	0	0	0	1	0	5
17277	Mon Mar 01 18:46:04 2010	59	9	5	117.50	Dinsdag	0	0	0	0	0	0	1	0	1	1	0	2
17277	Mon Mar 01 18:46:09 2010	59	10	4	117.49	Donderdag	0	0	0	0	0	0	1	1	0	0	1	4
17277	Mon Mar 01 18:46:14 2010	59	11	4	117.49	Gespannen	1	0	1	0	0	0	0	0	0	1	0	1
17277	Mon Mar 01 18:46:18 2010	59	12	5	117.46	Buik- of maagkrampen	0	0	0	1	0	1	0	0	0	1	0	1
17277	Mon Mar 01 18:46:23 2010	59	13	7	117.50	Vrijdag	0	0	0	0	0	0	1	0	1	1	0	5
17277	Mon Mar 01 18:46:27 2010	59	14	4	117.49	Hoofdpijn	0	0	0	1	0	1	0	0	0	1	0	1
17277	Mon Mar 01 18:46:32 2010	59	15	4	117.49	Bedroefd	1	0	1	0	0	0	0	0	0	1	0	1
17277	Mon Mar 01 18:47:22 2010	61	1	4	117.49	Maandag	0	0	0	0	0	0	1	1	0	0	1	1
17277	Mon Mar 01 18:47:26 2010	61	2	5	117.50	Dinsdag	0	0	0	0	0	0	1	0	1	1	0	2
17277	Mon Mar 01 18:47:31 2010	61	3	4	117.48	Vermoeidheid	0	0	0	1	0	1	0	0	0	1	0	5
17277	Mon Mar 01 18:47:35 2010	61	4	4	117.49	Gespannen	1	0	1	0	0	0	0	0	0	1	0	1
17277	Mon Mar 01 18:47:40 2010	61	5	5	117.46	Buik- of maagkrampen	0	0	0	1	0	1	0	0	0	1	0	1
17277	Mon Mar 01 18:47:44 2010	61	6	7	117.46	Bonzen van het hart	0	0	0	1	0	1	0	0	0	1	0	1
17277	Mon Mar 01 18:47:49 2010	61	7	4	117.49	Hoofdpijn	0	0	0	1	0	1	0	0	0	1	0	1
17277	Mon Mar 01 18:47:53 2010	61	8	5	117.50	Vrijdag	0	0	0	0	0	0	1	0	1	1	0	5
17277	Mon Mar 01 18:47:58 2010	61	9	5	117.43	Benauwd gevoel in en om de borst	0	0	0	1	0	1	0	0	0	1	0	1
17277	Mon Mar 01 18:48:02 2010	61	10	5	117.50	Angstig	1	0	1	0	0	0	0	0	0	1	0	2
17277	Mon Mar 01 18:48:07 2010	61	11	4	117.49	Woensdag	0	0	0	0	0	0	1	1	0	0	1	3
17277	Mon Mar 01 18:48:12 2010	61	12	6	117.49	Donderdag	0	0	0	0	0	0	1	1	0	0	1	4
17277	Mon Mar 01 18:48:16 2010	61	13	5	117.50	Vijandig	1	0	1	0	0	0	0	0	0	1	0	1
17277	Mon Mar 01 18:48:21 2010	61	14	4	117.49	Bedroefd	1	0	1	0	0	0	0	0	0	1	0	2
17277	Mon Mar 01 18:48:25 2010	61	15	4	117.50	Schuldig	1	0	1	0	0	0	0	0	0	1	0	2
17277	Mon Mar 01 18:50:47 2010	63	1	4	117.46	Buik- of maagkrampen	0	0	0	1	0	1	0	0	0	1	0	1
17277	Mon Mar 01 18:50:51 2010	63	2	4	117.50	Vrijdag	0	0	0	0	0	0	1	0	1	1	0	5
17277	Mon Mar 01 18:50:56 2010	63	3	5	117.50	Bang	1	1	0	0	0	0	0	0	0	0	1	1
17277	Mon Mar 01 18:51:00 2010	63	4	5	117.48	Vlug geïrriteerd	1	1	0	0	0	0	0	0	0	0	1	1
17277	Mon Mar 01 18:51:05 2010	63	5	5	117.49	Hoofdpijn	0	0	0	1	0	1	0	0	0	1	0	1
17277	Mon Mar 01 18:51:09 2010	63	6	4	117.43	Benauwd gevoel in en om de borst	0	0	0	1	0	1	0	0	0	1	0	1
17277	Mon Mar 01 18:51:14 2010	63	7	4	117.49	Donderdag	0	0	0	0	0	0	1	1	0	0	1	4
17277	Mon Mar 01 18:51:18 2010	63	8	5	117.49	Maandag	0	0	0	0	0	0	1	1	0	0	1	1
17277	Mon Mar 01 18:51:23 2010	63	9	5	117.48	Vermoeidheid	0	0	0	1	0	1	0	0	0	1	0	5
17277	Mon Mar 01 18:51:27 2010	63	10	4	117.48	Beschaamd	1	1	0	0	0	0	0	0	0	0	1	1
17277	Mon Mar 01 18:51:32 2010	63	11	4	117.46	Bonzen van het hart	0	0	0	1	0	1	0	0	0	1	0	1
17277	Mon Mar 01 18:51:36 2010	63	12	5	117.49	Woensdag	0	0	0	0	0	0	1	1	0	0	1	3
17277	Mon Mar 01 18:51:41 2010	63	13	5	117.48	Zenuwachtig	1	1	0	0	0	0	0	0	0	0	1	1
17277	Mon Mar 01 18:51:46 2010	63	14	4	117.48	Teneergeslagen	1	1	0	0	0	0	0	0	0	0	1	1
17277	Mon Mar 01 18:51:50 2010	63	15	4	117.49	Donderdag	0	0	0	0	0	0	1	0	1	1	0	4
17277	Mon Mar 01 18:52:40 2010	65	1	4	117.43	Benauwd gevoel in en om de borst	0	0	0	1	0	1	0	0	0	1	0	1
17277	Mon Mar 01 18:52:45 2010	65	2	5	117.49	Donderdag	0	0	0	0	0	0	1	0	1	1	0	4
17277	Mon Mar 01 18:52:49 2010	65	3	4	117.48	Vermoeidheid	0	0	0	1	0	1	0	0	0	1	0	5
17277	Mon Mar 01 18:52:54 2010	65	4	4	117.46	Bonzen van het hart	0	0	0	1	0	1	0	0	0	1	0	1
17277	Mon Mar 01 18:52:58 2010	65	5	5	117.48	Zenuwachtig	1	1	0	0	0	0	0	0	0	0	1	1
17277	Mon Mar 01 18:53:03 2010	65	6	5	117.46	Buik- of maagkrampen	0	0	0	1	0	1	0	0	0	1	0	1
17277	Mon Mar 01 18:53:07 2010	65	7	4	117.49	Donderdag	0	0	0	0	0	0	1	1	0	0	1	4
17277	Mon Mar 01 18:53:12 2010	65	8	4	117.48	Teneergeslagen	1	1	0	0	0	0	0	0	0	0	1	1
17277	Mon Mar 01 18:53:16 2010	65	9	5	117.48	Beschaamd	1	1	0	0	0	0	0	0	0	0	1	1
17277	Mon Mar 01 18:53:21 2010	65	10	5	117.50	Vrijdag	0	0	0	0	0	0	1	0	1	1	0	5
17277	Mon Mar 01 18:53:25 2010	65	11	4	117.49	Woensdag	0	0	0	0	0	0	1	1	0	0	1	3
17277	Mon Mar 01 18:53:30 2010	65	12	4	117.50	Bang	1	1	0	0	0	0	0	0	0	0	1	1
17277	Mon Mar 01 18:53:35 2010	65	13	5	117.49	Hoofdpijn	0	0	0	1	0	1	0	0	0	1	0	1
17277	Mon Mar 01 18:53:39 2010	65	14	5	117.49	Maandag	0	0	0	0	0	0	1	1	0	0	1	1
17277	Mon Mar 01 18:53:44 2010	65	15	4	117.48	Vlug geïrriteerd	1	1	0	0	0	0	0	0	0	0	1	1
17277	Mon Mar 01 18:54:34 2010	67	1	4	117.49	Hoofdpijn	0	0	0	1	0	1	0	0	0	1	0	1
17277	Mon Mar 01 18:54:38 2010	67	2	5	117.46	Buik- of maagkrampen	0	0	0	1	0	1	0	0	0	1	0	1
17277	Mon Mar 01 18:54:43 2010	67	3	5	117.49	Woensdag	0	0	0	0	0	0	1	1	0	0	1	3
17277	Mon Mar 01 18:54:47 2010	67	4	4	117.50	Bang	1	1	0	0	0	0	0	0	0	0	1	1
17277	Mon Mar 01 18:54:52 2010	67	5	4	117.48	Teneergeslagen	1	1	0	0	0	0	0	0	0	0	1	1
17277	Mon Mar 01 18:54:56 2010	67	6	5	117.50	Vrijdag	0	0	0	0	0	0	1	0	1	1	0	5
17277	Mon Mar 01 18:55:01 2010	67	7	5	117.49	Donderdag	0	0	0	0	0	0	1	0	1	1	0	4
17277	Mon Mar 01 18:55:05 2010	67	8	4	117.49	Donderdag	0	0	0	0	0	0	1	1	0	0	1	4
17277	Mon Mar 01 18:55:10 2010	67	9	4	117.48	Zenuwachtig	1	1	0	0	0	0	0	0	0	0	1	1
17277	Mon Mar 01 18:55:14 2010	67	10	5	117.48	Vermoeidheid	0	0	0	1	0	1	0	0	0	1	0	5
17277	Mon Mar 01 18:55:19 2010	67	11	5	117.46	Bonzen van het hart	0	0	0	1	0	1	0	0	0	1	0	1
17277	Mon Mar 01 18:55:23 2010	67	12	4	117.43	Benauwd gevoel in en om de borst	0	0	0	1	0	1	0	0	0	1	0	1
17277	Mon Mar 01 18:55:28 2010	67	13	4	117.48	Vlug geïrriteerd	1	1	0	0	0	0	0	0	0	0	1	1
17277	Mon Mar 01 18:55:33 2010	67	14	5	117.49	Maandag	0	0	0	0	0	0	1	1	0	0	1	1
17277	Mon Mar 01 18:55:37 2010	67	15	4	117.48	Beschaamd	1	1	0	0	0	0	0	0	0	0	1	1
17277	Mon Mar 01 18:56:27 2010	69	1	4	117.48	Snelle hartslag	0	0	0	1	1	0	0	0	0	0	1	1
17277	Mon Mar 01 18:56:32 2010	69	2	5	117.49	Maandag	0	0	0	0	0	0	1	0	1	1	0	1
17277	Mon Mar 01 18:56:36 2010	69	3	5	117.50	Vijandig	1	0	1	0	0	0	0	0	0	1	0	1
17277	Mon Mar 01 18:56:41 2010	69	4	5	117.48	Misselijkheid	0	0	0	1	1	0	0	0	0	0	1	1
17277	Mon Mar 01 18:56:45 2010	69	5	4	117.50	Dinsdag	0	0	0	0	0	0	1	0	1	1	0	2
17277	Mon Mar 01 18:56:50 2010	69	6	4	117.48	Duizeligheid	0	0	0	1	1	0	0	0	0	0	1	1
17277	Mon Mar 01 18:56:54 2010	69	7	5	117.50	Schuldig	1	0	1	0	0	0	0	0	0	1	0	1
17277	Mon Mar 01 18:56:59 2010	69	8	5	117.50	Vrijdag	0	0	0	0	0	0	1	1	0	0	1	5
17277	Mon Mar 01 18:57:03 2010	69	9	6	117.49	Woensdag	0	0	0	0	0	0	1	0	1	1	0	3
17277	Mon Mar 01 18:57:08 2010	69	10	4	117.41	Onvoldoende diep kunnen doorademen	0	0	0	1	1	0	0	0	0	0	1	1
17277	Mon Mar 01 18:57:12 2010	69	11	5	117.49	Gespannen	1	0	1	0	0	0	0	0	0	1	0	1
17277	Mon Mar 01 18:57:17 2010	69	12	4	117.50	Spierpijn	0	0	0	1	1	0	0	0	0	0	1	1
17277	Mon Mar 01 18:57:21 2010	69	13	4	117.49	Bedroefd	1	0	1	0	0	0	0	0	0	1	0	1
17277	Mon Mar 01 18:57:26 2010	69	14	5	117.50	Dinsdag	0	0	0	0	0	0	1	1	0	0	1	2
17277	Mon Mar 01 18:57:31 2010	69	15	5	117.50	Angstig	1	0	1	0	0	0	0	0	0	1	0	1
17277	Mon Mar 01 18:58:21 2010	71	1	4	117.50	Schuldig	1	0	1	0	0	0	0	0	0	1	0	1
17277	Mon Mar 01 18:58:25 2010	71	2	4	117.41	Onvoldoende diep kunnen doorademen	0	0	0	1	1	0	0	0	0	0	1	1
17277	Mon Mar 01 18:58:30 2010	71	3	5	117.48	Misselijkheid	0	0	0	1	1	0	0	0	0	0	1	1
17277	Mon Mar 01 18:58:34 2010	71	4	4	117.49	Gespannen	1	0	1	0	0	0	0	0	0	1	0	1
17277	Mon Mar 01 18:58:39 2010	71	5	4	117.49	Maandag	0	0	0	0	0	0	1	0	1	1	0	1
17277	Mon Mar 01 18:58:43 2010	71	6	4	117.50	Dinsdag	0	0	0	0	0	0	1	0	1	1	0	2
17277	Mon Mar 01 18:58:48 2010	71	7	5	117.48	Snelle hartslag	0	0	0	1	1	0	0	0	0	0	1	1
17277	Mon Mar 01 18:58:52 2010	71	8	4	117.49	Bedroefd	1	0	1	0	0	0	0	0	0	1	0	1
17277	Mon Mar 01 18:58:57 2010	71	9	4	117.50	Vijandig	1	0	1	0	0	0	0	0	0	1	0	1
17277	Mon Mar 01 18:59:01 2010	71	10	4	117.50	Angstig	1	0	1	0	0	0	0	0	0	1	0	1
17277	Mon Mar 01 18:59:06 2010	71	11	5	117.50	Spierpijn	0	0	0	1	1	0	0	0	0	0	1	1
17277	Mon Mar 01 18:59:10 2010	71	12	4	117.50	Vrijdag	0	0	0	0	0	0	1	1	0	0	1	5
17277	Mon Mar 01 18:59:15 2010	71	13	6	117.49	Woensdag	0	0	0	0	0	0	1	0	1	1	0	3
17277	Mon Mar 01 18:59:20 2010	71	14	4	117.48	Duizeligheid	0	0	0	1	1	0	0	0	0	0	1	1
17277	Mon Mar 01 18:59:24 2010	71	15	5	117.50	Dinsdag	0	0	0	0	0	0	1	1	0	0	1	2
17277	Mon Mar 01 19:00:14 2010	73	1	4	117.41	Onvoldoende diep kunnen doorademen	0	0	0	1	1	0	0	0	0	0	1	1
17277	Mon Mar 01 19:00:19 2010	73	2	5	117.50	Dinsdag	0	0	0	0	0	0	1	1	0	0	1	2
17277	Mon Mar 01 19:00:23 2010	73	3	5	117.49	Maandag	0	0	0	0	0	0	1	0	1	1	0	1
17277	Mon Mar 01 19:00:28 2010	73	4	4	117.50	Vrijdag	0	0	0	0	0	0	1	1	0	0	1	5
17277	Mon Mar 01 19:00:32 2010	73	5	4	117.49	Gespannen	1	0	1	0	0	0	0	0	0	1	0	1
17277	Mon Mar 01 19:00:37 2010	73	6	4	117.49	Bedroefd	1	0	1	0	0	0	0	0	0	1	0	2
17277	Mon Mar 01 19:00:41 2010	73	7	5	117.50	Vijandig	1	0	1	0	0	0	0	0	0	1	0	1
17277	Mon Mar 01 19:00:46 2010	73	8	4	117.50	Angstig	1	0	1	0	0	0	0	0	0	1	0	2
17277	Mon Mar 01 19:00:50 2010	73	9	4	117.50	Spierpijn	0	0	0	1	1	0	0	0	0	0	1	1
17277	Mon Mar 01 19:00:55 2010	73	10	5	117.50	Dinsdag	0	0	0	0	0	0	1	0	1	1	0	2
17277	Mon Mar 01 19:00:59 2010	73	11	5	117.48	Duizeligheid	0	0	0	1	1	0	0	0	0	0	1	1
17277	Mon Mar 01 19:01:04 2010	73	12	4	117.49	Woensdag	0	0	0	0	0	0	1	0	1	1	0	3
17277	Mon Mar 01 19:01:08 2010	73	13	4	117.50	Schuldig	1	0	1	0	0	0	0	0	0	1	0	1
17277	Mon Mar 01 19:01:13 2010	73	14	5	117.48	Snelle hartslag	0	0	0	1	1	0	0	0	0	0	1	1
17277	Mon Mar 01 19:01:18 2010	73	15	5	117.48	Misselijkheid	0	0	0	1	1	0	0	0	0	0	1	1
