# Supplementary material for: Unraveling the Relationship between Trait Negative Affectivity and Habitual Symptom Reporting
Source: PLoS One. 2015 Jan 20;10(1):e0115748. doi: 10.1371/journal.pone.0115748 (PMC4300148; doi:10.1371/journal.pone.0115748)
Supplement: S1 File — Data S1, Contains the raw data of the high NA-high HSR participants. Data S2, Contains the raw data of the high NA-low HSR participants. Data S3, Contains the raw data of the low NA-low HSR participants. (ZIP) [file pone.0115748.s001.zip › Data S2/JoB_2_C_EXP2_432113_results.xls]

## Sheet: JoB_2_C_EXP2_432113_results
version	timestamp	block number	trial number	lost msec	free VRAM	trial contents	vraagA	vraagA_2	vraagA_1	vraagB	vraagB_2	vraagB_1	vraagC	vraagC_2	vraagC_1	deel1	deel2	value
17277	Mon Feb 22 14:42:32 2010	3	1	4	117.50	Bang	1	1	0	0	0	0	0	0	0	0	1	3
17277	Mon Feb 22 14:42:36 2010	3	2	4	117.48	Duizeligheid	0	0	0	1	1	0	0	0	0	0	1	1
17277	Mon Feb 22 14:42:41 2010	3	3	4	117.48	Vlug geïrriteerd	1	1	0	0	0	0	0	0	0	0	1	2
17277	Mon Feb 22 14:42:45 2010	3	4	4	117.50	Spierpijn	0	0	0	1	1	0	0	0	0	0	1	2
17277	Mon Feb 22 14:42:50 2010	3	5	5	117.48	Zenuwachtig	1	1	0	0	0	0	0	0	0	0	1	3
17277	Mon Feb 22 14:42:54 2010	3	6	5	117.48	Beschaamd	1	1	0	0	0	0	0	0	0	0	1	1
17277	Mon Feb 22 14:42:59 2010	3	7	4	117.48	Misselijkheid	0	0	0	1	1	0	0	0	0	0	1	1
17277	Mon Feb 22 14:43:04 2010	3	8	5	117.49	Maandag	0	0	0	0	0	0	1	1	0	0	1	1
17277	Mon Feb 22 14:43:08 2010	3	9	4	117.48	Teneergeslagen	1	1	0	0	0	0	0	0	0	0	1	3
17277	Mon Feb 22 14:43:13 2010	3	10	5	117.50	Vrijdag	0	0	0	0	0	0	1	1	0	0	1	5
17277	Mon Feb 22 14:43:17 2010	3	11	5	117.48	Snelle hartslag	0	0	0	1	1	0	0	0	0	0	1	2
17277	Mon Feb 22 14:43:22 2010	3	12	4	117.50	Dinsdag	0	0	0	0	0	0	1	1	0	0	1	2
17277	Mon Feb 22 14:43:26 2010	3	13	4	117.41	Onvoldoende diep kunnen doorademen	0	0	0	1	1	0	0	0	0	0	1	1
17277	Mon Feb 22 14:43:31 2010	3	14	5	117.50	Vrijdag	0	0	0	0	0	0	1	0	1	1	0	5
17277	Mon Feb 22 14:43:35 2010	3	15	5	117.49	Maandag	0	0	0	0	0	0	1	0	1	1	0	1
17277	Mon Feb 22 14:44:25 2010	5	1	4	117.50	Spierpijn	0	0	0	1	1	0	0	0	0	0	1	2
17277	Mon Feb 22 14:44:30 2010	5	2	4	117.48	Misselijkheid	0	0	0	1	1	0	0	0	0	0	1	2
17277	Mon Feb 22 14:44:34 2010	5	3	5	117.48	Duizeligheid	0	0	0	1	1	0	0	0	0	0	1	1
17277	Mon Feb 22 14:44:39 2010	5	4	4	117.49	Maandag	0	0	0	0	0	0	1	1	0	0	1	1
17277	Mon Feb 22 14:44:43 2010	5	5	4	117.48	Beschaamd	1	1	0	0	0	0	0	0	0	0	1	1
17277	Mon Feb 22 14:44:48 2010	5	6	5	117.48	Zenuwachtig	1	1	0	0	0	0	0	0	0	0	1	2
17277	Mon Feb 22 14:44:53 2010	5	7	4	117.50	Bang	1	1	0	0	0	0	0	0	0	0	1	2
17277	Mon Feb 22 14:44:57 2010	5	8	5	117.50	Dinsdag	0	0	0	0	0	0	1	1	0	0	1	2
17277	Mon Feb 22 14:45:02 2010	5	9	5	117.41	Onvoldoende diep kunnen doorademen	0	0	0	1	1	0	0	0	0	0	1	1
17277	Mon Feb 22 14:45:06 2010	5	10	4	117.50	Vrijdag	0	0	0	0	0	0	1	1	0	0	1	5
17277	Mon Feb 22 14:45:11 2010	5	11	5	117.49	Maandag	0	0	0	0	0	0	1	0	1	1	0	1
17277	Mon Feb 22 14:45:15 2010	5	12	5	117.50	Vrijdag	0	0	0	0	0	0	1	0	1	1	0	5
17277	Mon Feb 22 14:45:20 2010	5	13	4	117.48	Vlug geïrriteerd	1	1	0	0	0	0	0	0	0	0	1	1
17277	Mon Feb 22 14:45:24 2010	5	14	4	117.48	Snelle hartslag	0	0	0	1	1	0	0	0	0	0	1	2
17277	Mon Feb 22 14:45:29 2010	5	15	5	117.48	Teneergeslagen	1	1	0	0	0	0	0	0	0	0	1	3
17277	Mon Feb 22 14:46:19 2010	7	1	4	117.50	Bang	1	1	0	0	0	0	0	0	0	0	1	1
17277	Mon Feb 22 14:46:23 2010	7	2	4	117.48	Zenuwachtig	1	1	0	0	0	0	0	0	0	0	1	2
17277	Mon Feb 22 14:46:28 2010	7	3	5	117.49	Maandag	0	0	0	0	0	0	1	1	0	0	1	1
17277	Mon Feb 22 14:46:32 2010	7	4	4	117.48	Misselijkheid	0	0	0	1	1	0	0	0	0	0	1	2
17277	Mon Feb 22 14:46:37 2010	7	5	4	117.50	Spierpijn	0	0	0	1	1	0	0	0	0	0	1	2
17277	Mon Feb 22 14:46:41 2010	7	6	5	117.48	Duizeligheid	0	0	0	1	1	0	0	0	0	0	1	1
17277	Mon Feb 22 14:46:46 2010	7	7	4	117.50	Dinsdag	0	0	0	0	0	0	1	1	0	0	1	2
17277	Mon Feb 22 14:46:51 2010	7	8	4	117.48	Snelle hartslag	0	0	0	1	1	0	0	0	0	0	1	1
17277	Mon Feb 22 14:46:55 2010	7	9	5	117.48	Beschaamd	1	1	0	0	0	0	0	0	0	0	1	1
17277	Mon Feb 22 14:47:00 2010	7	10	4	117.41	Onvoldoende diep kunnen doorademen	0	0	0	1	1	0	0	0	0	0	1	1
17277	Mon Feb 22 14:47:04 2010	7	11	4	117.48	Teneergeslagen	1	1	0	0	0	0	0	0	0	0	1	1
17277	Mon Feb 22 14:47:09 2010	7	12	5	117.49	Maandag	0	0	0	0	0	0	1	0	1	1	0	1
17277	Mon Feb 22 14:47:13 2010	7	13	4	117.50	Vrijdag	0	0	0	0	0	0	1	1	0	0	1	5
17277	Mon Feb 22 14:47:18 2010	7	14	5	117.50	Vrijdag	0	0	0	0	0	0	1	0	1	1	0	5
17277	Mon Feb 22 14:47:22 2010	7	15	5	117.48	Vlug geïrriteerd	1	1	0	0	0	0	0	0	0	0	1	1
17277	Mon Feb 22 14:48:12 2010	9	1	4	117.49	Hoofdpijn	0	0	0	1	0	1	0	0	0	1	0	1
17277	Mon Feb 22 14:48:17 2010	9	2	5	117.49	Donderdag	0	0	0	0	0	0	1	1	0	0	1	4
17277	Mon Feb 22 14:48:21 2010	9	3	4	117.50	Schuldig	1	0	1	0	0	0	0	0	0	1	0	1
17277	Mon Feb 22 14:48:26 2010	9	4	4	117.46	Bonzen van het hart	0	0	0	1	0	1	0	0	0	1	0	2
17277	Mon Feb 22 14:48:30 2010	9	5	5	117.49	Woensdag	0	0	0	0	0	0	1	0	1	1	0	3
17277	Mon Feb 22 14:48:35 2010	9	6	5	117.50	Dinsdag	0	0	0	0	0	0	1	0	1	1	0	2
17277	Mon Feb 22 14:48:39 2010	9	7	4	117.49	Bedroefd	1	0	1	0	0	0	0	0	0	1	0	1
17277	Mon Feb 22 14:48:44 2010	9	8	4	117.43	Benauwd gevoel in en om de borst	0	0	0	1	0	1	0	0	0	1	0	1
17277	Mon Feb 22 14:48:49 2010	9	9	7	117.48	Vermoeidheid	0	0	0	1	0	1	0	0	0	1	0	3
17277	Mon Feb 22 14:48:53 2010	9	10	4	117.50	Vijandig	1	0	1	0	0	0	0	0	0	1	0	1
17277	Mon Feb 22 14:48:58 2010	9	11	4	117.49	Gespannen	1	0	1	0	0	0	0	0	0	1	0	2
17277	Mon Feb 22 14:49:02 2010	9	12	5	117.46	Buik- of maagkrampen	0	0	0	1	0	1	0	0	0	1	0	2
17277	Mon Feb 22 14:49:07 2010	9	13	4	117.49	Donderdag	0	0	0	0	0	0	1	0	1	1	0	4
17277	Mon Feb 22 14:49:11 2010	9	14	5	117.49	Woensdag	0	0	0	0	0	0	1	1	0	0	1	3
17277	Mon Feb 22 14:49:16 2010	9	15	5	117.50	Angstig	1	0	1	0	0	0	0	0	0	1	0	1
17277	Mon Feb 22 14:50:06 2010	11	1	5	117.49	Donderdag	0	0	0	0	0	0	1	0	1	1	0	4
17277	Mon Feb 22 14:50:10 2010	11	2	4	117.46	Buik- of maagkrampen	0	0	0	1	0	1	0	0	0	1	0	2
17277	Mon Feb 22 14:50:15 2010	11	3	4	117.46	Bonzen van het hart	0	0	0	1	0	1	0	0	0	1	0	1
17277	Mon Feb 22 14:50:19 2010	11	4	5	117.43	Benauwd gevoel in en om de borst	0	0	0	1	0	1	0	0	0	1	0	1
17277	Mon Feb 22 14:50:24 2010	11	5	4	117.49	Bedroefd	1	0	1	0	0	0	0	0	0	1	0	1
17277	Mon Feb 22 14:50:28 2010	11	6	5	117.49	Woensdag	0	0	0	0	0	0	1	0	1	1	0	3
17277	Mon Feb 22 14:50:33 2010	11	7	4	117.50	Vijandig	1	0	1	0	0	0	0	0	0	1	0	1
17277	Mon Feb 22 14:50:38 2010	11	8	4	117.49	Hoofdpijn	0	0	0	1	0	1	0	0	0	1	0	2
17277	Mon Feb 22 14:50:42 2010	11	9	4	117.50	Angstig	1	0	1	0	0	0	0	0	0	1	0	1
17277	Mon Feb 22 14:50:47 2010	11	10	5	117.50	Schuldig	1	0	1	0	0	0	0	0	0	1	0	1
17277	Mon Feb 22 14:50:51 2010	11	11	7	117.49	Woensdag	0	0	0	0	0	0	1	1	0	0	1	3
17277	Mon Feb 22 14:50:56 2010	11	12	4	117.48	Vermoeidheid	0	0	0	1	0	1	0	0	0	1	0	3
17277	Mon Feb 22 14:51:00 2010	11	13	5	117.49	Donderdag	0	0	0	0	0	0	1	1	0	0	1	4
17277	Mon Feb 22 14:51:05 2010	11	14	5	117.50	Dinsdag	0	0	0	0	0	0	1	0	1	1	0	2
17277	Mon Feb 22 14:51:09 2010	11	15	4	117.49	Gespannen	1	0	1	0	0	0	0	0	0	1	0	2
17277	Mon Feb 22 14:51:59 2010	13	1	4	117.49	Gespannen	1	0	1	0	0	0	0	0	0	1	0	2
17277	Mon Feb 22 14:52:04 2010	13	2	5	117.49	Woensdag	0	0	0	0	0	0	1	0	1	1	0	3
17277	Mon Feb 22 14:52:08 2010	13	3	5	117.50	Angstig	1	0	1	0	0	0	0	0	0	1	0	2
17277	Mon Feb 22 14:52:13 2010	13	4	4	117.50	Vijandig	1	0	1	0	0	0	0	0	0	1	0	2
17277	Mon Feb 22 14:52:17 2010	13	5	5	117.49	Woensdag	0	0	0	0	0	0	1	1	0	0	1	3
17277	Mon Feb 22 14:52:22 2010	13	6	5	117.46	Bonzen van het hart	0	0	0	1	0	1	0	0	0	1	0	2
17277	Mon Feb 22 14:52:26 2010	13	7	4	117.49	Donderdag	0	0	0	0	0	0	1	1	0	0	1	4
17277	Mon Feb 22 14:52:31 2010	13	8	2	117.50	Schuldig	1	0	1	0	0	0	0	0	0	1	0	3
17277	Mon Feb 22 14:52:36 2010	13	9	5	117.49	Donderdag	0	0	0	0	0	0	1	0	1	1	0	4
17277	Mon Feb 22 14:52:40 2010	13	10	4	117.48	Vermoeidheid	0	0	0	1	0	1	0	0	0	1	0	3
17277	Mon Feb 22 14:52:45 2010	13	11	4	117.49	Hoofdpijn	0	0	0	1	0	1	0	0	0	1	0	2
17277	Mon Feb 22 14:52:49 2010	13	12	5	117.46	Buik- of maagkrampen	0	0	0	1	0	1	0	0	0	1	0	2
17277	Mon Feb 22 14:52:54 2010	13	13	4	117.50	Dinsdag	0	0	0	0	0	0	1	0	1	1	0	2
17277	Mon Feb 22 14:52:58 2010	13	14	4	117.43	Benauwd gevoel in en om de borst	0	0	0	1	0	1	0	0	0	1	0	1
17277	Mon Feb 22 14:53:03 2010	13	15	5	117.49	Bedroefd	1	0	1	0	0	0	0	0	0	1	0	2
17277	Mon Feb 22 14:55:34 2010	15	1	5	117.50	Dinsdag	0	0	0	0	0	0	1	0	1	1	0	2
17277	Mon Feb 22 14:55:38 2010	15	2	4	117.46	Bonzen van het hart	0	0	0	1	0	1	0	0	0	1	0	2
17277	Mon Feb 22 14:55:43 2010	15	3	4	117.49	Gespannen	1	0	1	0	0	0	0	0	0	1	0	2
17277	Mon Feb 22 14:55:47 2010	15	4	5	117.46	Buik- of maagkrampen	0	0	0	1	0	1	0	0	0	1	0	2
17277	Mon Feb 22 14:55:52 2010	15	5	4	117.49	Bedroefd	1	0	1	0	0	0	0	0	0	1	0	2
17277	Mon Feb 22 14:55:56 2010	15	6	4	117.43	Benauwd gevoel in en om de borst	0	0	0	1	0	1	0	0	0	1	0	1
17277	Mon Feb 22 14:56:01 2010	15	7	5	117.50	Vijandig	1	0	1	0	0	0	0	0	0	1	0	2
17277	Mon Feb 22 14:56:05 2010	15	8	4	117.49	Hoofdpijn	0	0	0	1	0	1	0	0	0	1	0	1
17277	Mon Feb 22 14:56:10 2010	15	9	4	117.50	Vrijdag	0	0	0	0	0	0	1	1	0	0	1	5
17277	Mon Feb 22 14:56:14 2010	15	10	5	117.50	Angstig	1	0	1	0	0	0	0	0	0	1	0	2
17277	Mon Feb 22 14:56:19 2010	15	11	4	117.50	Schuldig	1	0	1	0	0	0	0	0	0	1	0	1
17277	Mon Feb 22 14:56:24 2010	15	12	4	117.50	Vrijdag	0	0	0	0	0	0	1	0	1	1	0	5
17277	Mon Feb 22 14:56:28 2010	15	13	5	117.49	Maandag	0	0	0	0	0	0	1	1	0	0	1	1
17277	Mon Feb 22 14:56:33 2010	15	14	4	117.48	Vermoeidheid	0	0	0	1	0	1	0	0	0	1	0	3
17277	Mon Feb 22 14:56:37 2010	15	15	4	117.49	Woensdag	0	0	0	0	0	0	1	1	0	0	1	3
17277	Mon Feb 22 14:57:27 2010	17	1	4	117.49	Hoofdpijn	0	0	0	1	0	1	0	0	0	1	0	1
17277	Mon Feb 22 14:57:32 2010	17	2	4	117.43	Benauwd gevoel in en om de borst	0	0	0	1	0	1	0	0	0	1	0	1
17277	Mon Feb 22 14:57:36 2010	17	3	5	117.48	Vermoeidheid	0	0	0	1	0	1	0	0	0	1	0	3
17277	Mon Feb 22 14:57:41 2010	17	4	5	117.49	Woensdag	0	0	0	0	0	0	1	1	0	0	1	3
17277	Mon Feb 22 14:57:45 2010	17	5	4	117.50	Angstig	1	0	1	0	0	0	0	0	0	1	0	1
17277	Mon Feb 22 14:57:50 2010	17	6	5	117.49	Maandag	0	0	0	0	0	0	1	1	0	0	1	1
17277	Mon Feb 22 14:57:54 2010	17	7	4	117.50	Vrijdag	0	0	0	0	0	0	1	0	1	1	0	5
17277	Mon Feb 22 14:57:59 2010	17	8	4	117.46	Bonzen van het hart	0	0	0	1	0	1	0	0	0	1	0	1
17277	Mon Feb 22 14:58:03 2010	17	9	5	117.46	Buik- of maagkrampen	0	0	0	1	0	1	0	0	0	1	0	2
17277	Mon Feb 22 14:58:08 2010	17	10	4	117.50	Vijandig	1	0	1	0	0	0	0	0	0	1	0	1
17277	Mon Feb 22 14:58:12 2010	17	11	4	117.50	Vrijdag	0	0	0	0	0	0	1	1	0	0	1	5
17277	Mon Feb 22 14:58:17 2010	17	12	5	117.49	Bedroefd	1	0	1	0	0	0	0	0	0	1	0	1
17277	Mon Feb 22 14:58:22 2010	17	13	4	117.50	Dinsdag	0	0	0	0	0	0	1	0	1	1	0	2
17277	Mon Feb 22 14:58:26 2010	17	14	4	117.49	Gespannen	1	0	1	0	0	0	0	0	0	1	0	2
17277	Mon Feb 22 14:58:31 2010	17	15	5	117.50	Schuldig	1	0	1	0	0	0	0	0	0	1	0	2
17277	Mon Feb 22 14:59:21 2010	19	1	5	117.50	Dinsdag	0	0	0	0	0	0	1	0	1	1	0	2
17277	Mon Feb 22 14:59:25 2010	19	2	5	117.49	Gespannen	1	0	1	0	0	0	0	0	0	1	0	2
17277	Mon Feb 22 14:59:30 2010	19	3	4	117.48	Vermoeidheid	0	0	0	1	0	1	0	0	0	1	0	4
17277	Mon Feb 22 14:59:34 2010	19	4	4	117.49	Bedroefd	1	0	1	0	0	0	0	0	0	1	0	1
17277	Mon Feb 22 14:59:39 2010	19	5	5	117.50	Angstig	1	0	1	0	0	0	0	0	0	1	0	1
17277	Mon Feb 22 14:59:43 2010	19	6	4	117.49	Hoofdpijn	0	0	0	1	0	1	0	0	0	1	0	1
17277	Mon Feb 22 14:59:48 2010	19	7	5	117.49	Woensdag	0	0	0	0	0	0	1	1	0	0	1	3
17277	Mon Feb 22 14:59:52 2010	19	8	5	117.49	Maandag	0	0	0	0	0	0	1	1	0	0	1	1
17277	Mon Feb 22 14:59:57 2010	19	9	4	117.50	Vrijdag	0	0	0	0	0	0	1	1	0	0	1	5
17277	Mon Feb 22 15:00:01 2010	19	10	4	117.50	Vijandig	1	0	1	0	0	0	0	0	0	1	0	1
17277	Mon Feb 22 15:00:06 2010	19	11	5	117.46	Bonzen van het hart	0	0	0	1	0	1	0	0	0	1	0	1
17277	Mon Feb 22 15:00:10 2010	19	12	4	117.50	Schuldig	1	0	1	0	0	0	0	0	0	1	0	2
17277	Mon Feb 22 15:00:15 2010	19	13	5	117.50	Vrijdag	0	0	0	0	0	0	1	0	1	1	0	5
17277	Mon Feb 22 15:00:20 2010	19	14	5	117.46	Buik- of maagkrampen	0	0	0	1	0	1	0	0	0	1	0	2
17277	Mon Feb 22 15:00:24 2010	19	15	4	117.43	Benauwd gevoel in en om de borst	0	0	0	1	0	1	0	0	0	1	0	1
17277	Mon Feb 22 15:01:14 2010	21	1	4	117.41	Onvoldoende diep kunnen doorademen	0	0	0	1	1	0	0	0	0	0	1	1
17277	Mon Feb 22 15:01:19 2010	21	2	4	117.48	Duizeligheid	0	0	0	1	1	0	0	0	0	0	1	1
17277	Mon Feb 22 15:01:23 2010	21	3	5	117.49	Donderdag	0	0	0	0	0	0	1	0	1	1	0	4
17277	Mon Feb 22 15:01:28 2010	21	4	4	117.48	Teneergeslagen	1	1	0	0	0	0	0	0	0	0	1	2
17277	Mon Feb 22 15:01:32 2010	21	5	4	117.50	Spierpijn	0	0	0	1	1	0	0	0	0	0	1	2
17277	Mon Feb 22 15:01:37 2010	21	6	5	117.48	Zenuwachtig	1	1	0	0	0	0	0	0	0	0	1	2
17277	Mon Feb 22 15:01:41 2010	21	7	4	117.48	Misselijkheid	0	0	0	1	1	0	0	0	0	0	1	1
17277	Mon Feb 22 15:01:46 2010	21	8	4	117.50	Dinsdag	0	0	0	0	0	0	1	1	0	0	1	2
17277	Mon Feb 22 15:01:50 2010	21	9	5	117.48	Vlug geïrriteerd	1	1	0	0	0	0	0	0	0	0	1	2
17277	Mon Feb 22 15:01:55 2010	21	10	5	117.48	Beschaamd	1	1	0	0	0	0	0	0	0	0	1	2
17277	Mon Feb 22 15:01:59 2010	21	11	5	117.49	Maandag	0	0	0	0	0	0	1	0	1	1	0	1
17277	Mon Feb 22 15:02:04 2010	21	12	5	117.48	Snelle hartslag	0	0	0	1	1	0	0	0	0	0	1	1
17277	Mon Feb 22 15:02:08 2010	21	13	5	117.49	Woensdag	0	0	0	0	0	0	1	0	1	1	0	3
17277	Mon Feb 22 15:02:13 2010	21	14	4	117.50	Bang	1	1	0	0	0	0	0	0	0	0	1	2
17277	Mon Feb 22 15:02:18 2010	21	15	5	117.49	Donderdag	0	0	0	0	0	0	1	1	0	0	1	4
17277	Mon Feb 22 15:03:08 2010	23	1	5	117.49	Donderdag	0	0	0	0	0	0	1	0	1	1	0	4
17277	Mon Feb 22 15:03:12 2010	23	2	4	117.48	Snelle hartslag	0	0	0	1	1	0	0	0	0	0	1	1
17277	Mon Feb 22 15:03:17 2010	23	3	4	117.48	Beschaamd	1	1	0	0	0	0	0	0	0	0	1	2
17277	Mon Feb 22 15:03:21 2010	23	4	3	117.41	Onvoldoende diep kunnen doorademen	0	0	0	1	1	0	0	0	0	0	1	2
17277	Mon Feb 22 15:03:26 2010	23	5	4	117.49	Woensdag	0	0	0	0	0	0	1	0	1	1	0	3
17277	Mon Feb 22 15:03:30 2010	23	6	4	117.48	Vlug geïrriteerd	1	1	0	0	0	0	0	0	0	0	1	1
17277	Mon Feb 22 15:03:35 2010	23	7	5	117.48	Zenuwachtig	1	1	0	0	0	0	0	0	0	0	1	2
17277	Mon Feb 22 15:03:39 2010	23	8	4	117.49	Maandag	0	0	0	0	0	0	1	0	1	1	0	1
17277	Mon Feb 22 15:03:44 2010	23	9	4	117.50	Spierpijn	0	0	0	1	1	0	0	0	0	0	1	1
17277	Mon Feb 22 15:03:48 2010	23	10	5	117.48	Misselijkheid	0	0	0	1	1	0	0	0	0	0	1	1
17277	Mon Feb 22 15:03:53 2010	23	11	4	117.48	Duizeligheid	0	0	0	1	1	0	0	0	0	0	1	1
17277	Mon Feb 22 15:03:57 2010	23	12	4	117.50	Bang	1	1	0	0	0	0	0	0	0	0	1	2
17277	Mon Feb 22 15:04:02 2010	23	13	5	117.48	Teneergeslagen	1	1	0	0	0	0	0	0	0	0	1	2
17277	Mon Feb 22 15:04:06 2010	23	14	4	117.50	Dinsdag	0	0	0	0	0	0	1	1	0	0	1	2
17277	Mon Feb 22 15:04:11 2010	23	15	4	117.49	Donderdag	0	0	0	0	0	0	1	1	0	0	1	4
17277	Mon Feb 22 15:05:01 2010	25	1	4	117.50	Spierpijn	0	0	0	1	1	0	0	0	0	0	1	2
17277	Mon Feb 22 15:05:06 2010	25	2	5	117.48	Misselijkheid	0	0	0	1	1	0	0	0	0	0	1	1
17277	Mon Feb 22 15:05:10 2010	25	3	4	117.49	Maandag	0	0	0	0	0	0	1	0	1	1	0	1
17277	Mon Feb 22 15:05:15 2010	25	4	4	117.48	Vlug geïrriteerd	1	1	0	0	0	0	0	0	0	0	1	2
17277	Mon Feb 22 15:05:19 2010	25	5	5	117.48	Snelle hartslag	0	0	0	1	1	0	0	0	0	0	1	1
17277	Mon Feb 22 15:05:24 2010	25	6	4	117.50	Bang	1	1	0	0	0	0	0	0	0	0	1	2
17277	Mon Feb 22 15:05:28 2010	25	7	4	117.41	Onvoldoende diep kunnen doorademen	0	0	0	1	1	0	0	0	0	0	1	1
17277	Mon Feb 22 15:05:33 2010	25	8	5	117.48	Beschaamd	1	1	0	0	0	0	0	0	0	0	1	2
17277	Mon Feb 22 15:05:37 2010	25	9	5	117.49	Woensdag	0	0	0	0	0	0	1	0	1	1	0	3
17277	Mon Feb 22 15:05:42 2010	25	10	4	117.48	Zenuwachtig	1	1	0	0	0	0	0	0	0	0	1	2
17277	Mon Feb 22 15:05:46 2010	25	11	5	117.50	Dinsdag	0	0	0	0	0	0	1	1	0	0	1	2
17277	Mon Feb 22 15:05:51 2010	25	12	4	117.49	Donderdag	0	0	0	0	0	0	1	1	0	0	1	4
17277	Mon Feb 22 15:05:55 2010	25	13	4	117.49	Donderdag	0	0	0	0	0	0	1	0	1	1	0	4
17277	Mon Feb 22 15:06:00 2010	25	14	5	117.48	Duizeligheid	0	0	0	1	1	0	0	0	0	0	1	1
17277	Mon Feb 22 15:06:05 2010	25	15	4	117.48	Teneergeslagen	1	1	0	0	0	0	0	0	0	0	1	2
17277	Mon Feb 22 15:09:08 2010	27	1	4	117.49	Woensdag	0	0	0	0	0	0	1	0	1	1	0	3
17277	Mon Feb 22 15:09:12 2010	27	2	4	117.48	Vermoeidheid	0	0	0	1	0	1	0	0	0	1	0	3
17277	Mon Feb 22 15:09:17 2010	27	3	5	117.48	Vlug geïrriteerd	1	1	0	0	0	0	0	0	0	0	1	1
17277	Mon Feb 22 15:09:21 2010	27	4	4	117.46	Bonzen van het hart	0	0	0	1	0	1	0	0	0	1	0	1
17277	Mon Feb 22 15:09:26 2010	27	5	5	117.50	Dinsdag	0	0	0	0	0	0	1	1	0	0	1	2
17277	Mon Feb 22 15:09:30 2010	27	6	5	117.43	Benauwd gevoel in en om de borst	0	0	0	1	0	1	0	0	0	1	0	1
17277	Mon Feb 22 15:09:35 2010	27	7	4	117.50	Vrijdag	0	0	0	0	0	0	1	0	1	1	0	5
17277	Mon Feb 22 15:09:40 2010	27	8	4	117.48	Teneergeslagen	1	1	0	0	0	0	0	0	0	0	1	1
17277	Mon Feb 22 15:09:44 2010	27	9	5	117.49	Hoofdpijn	0	0	0	1	0	1	0	0	0	1	0	1
17277	Mon Feb 22 15:09:49 2010	27	10	4	117.48	Zenuwachtig	1	1	0	0	0	0	0	0	0	0	1	2
17277	Mon Feb 22 15:09:53 2010	27	11	5	117.49	Woensdag	0	0	0	0	0	0	1	1	0	0	1	3
17277	Mon Feb 22 15:09:58 2010	27	12	4	117.46	Buik- of maagkrampen	0	0	0	1	0	1	0	0	0	1	0	3
17277	Mon Feb 22 15:10:02 2010	27	13	4	117.48	Beschaamd	1	1	0	0	0	0	0	0	0	0	1	1
17277	Mon Feb 22 15:10:07 2010	27	14	4	117.50	Bang	1	1	0	0	0	0	0	0	0	0	1	1
17277	Mon Feb 22 15:10:11 2010	27	15	5	117.49	Donderdag	0	0	0	0	0	0	1	0	1	1	0	4
17277	Mon Feb 22 15:11:01 2010	29	1	5	117.46	Buik- of maagkrampen	0	0	0	1	0	1	0	0	0	1	0	2
17277	Mon Feb 22 15:11:06 2010	29	2	4	117.48	Zenuwachtig	1	1	0	0	0	0	0	0	0	0	1	2
17277	Mon Feb 22 15:11:10 2010	29	3	4	117.49	Hoofdpijn	0	0	0	1	0	1	0	0	0	1	0	1
17277	Mon Feb 22 15:11:15 2010	29	4	5	117.48	Vlug geïrriteerd	1	1	0	0	0	0	0	0	0	0	1	2
17277	Mon Feb 22 15:11:19 2010	29	5	4	117.43	Benauwd gevoel in en om de borst	0	0	0	1	0	1	0	0	0	1	0	1
17277	Mon Feb 22 15:11:24 2010	29	6	5	117.50	Vrijdag	0	0	0	0	0	0	1	0	1	1	0	5
17277	Mon Feb 22 15:11:28 2010	29	7	5	117.48	Teneergeslagen	1	1	0	0	0	0	0	0	0	0	1	2
17277	Mon Feb 22 15:11:33 2010	29	8	4	117.49	Woensdag	0	0	0	0	0	0	1	0	1	1	0	3
17277	Mon Feb 22 15:11:38 2010	29	9	5	117.50	Dinsdag	0	0	0	0	0	0	1	1	0	0	1	2
17277	Mon Feb 22 15:11:42 2010	29	10	5	117.48	Vermoeidheid	0	0	0	1	0	1	0	0	0	1	0	3
17277	Mon Feb 22 15:11:47 2010	29	11	4	117.46	Bonzen van het hart	0	0	0	1	0	1	0	0	0	1	0	1
17277	Mon Feb 22 15:11:51 2010	29	12	4	117.49	Donderdag	0	0	0	0	0	0	1	0	1	1	0	4
17277	Mon Feb 22 15:11:56 2010	29	13	5	117.50	Bang	1	1	0	0	0	0	0	0	0	0	1	2
17277	Mon Feb 22 15:12:00 2010	29	14	4	117.48	Beschaamd	1	1	0	0	0	0	0	0	0	0	1	2
17277	Mon Feb 22 15:12:05 2010	29	15	4	117.49	Woensdag	0	0	0	0	0	0	1	1	0	0	1	3
17277	Mon Feb 22 15:12:55 2010	31	1	4	117.43	Benauwd gevoel in en om de borst	0	0	0	1	0	1	0	0	0	1	0	1
17277	Mon Feb 22 15:12:59 2010	31	2	4	117.50	Vrijdag	0	0	0	0	0	0	1	0	1	1	0	5
17277	Mon Feb 22 15:13:04 2010	31	3	4	117.49	Woensdag	0	0	0	0	0	0	1	0	1	1	0	3
17277	Mon Feb 22 15:13:08 2010	31	4	5	117.48	Vlug geïrriteerd	1	1	0	0	0	0	0	0	0	0	1	1
17277	Mon Feb 22 15:13:13 2010	31	5	4	117.48	Beschaamd	1	1	0	0	0	0	0	0	0	0	1	2
17277	Mon Feb 22 15:13:17 2010	31	6	4	117.49	Hoofdpijn	0	0	0	1	0	1	0	0	0	1	0	2
17277	Mon Feb 22 15:13:22 2010	31	7	5	117.46	Buik- of maagkrampen	0	0	0	1	0	1	0	0	0	1	0	2
17277	Mon Feb 22 15:13:26 2010	31	8	4	117.48	Vermoeidheid	0	0	0	1	0	1	0	0	0	1	0	4
17277	Mon Feb 22 15:13:31 2010	31	9	4	117.50	Dinsdag	0	0	0	0	0	0	1	1	0	0	1	2
17277	Mon Feb 22 15:13:35 2010	31	10	5	117.49	Donderdag	0	0	0	0	0	0	1	0	1	1	0	4
17277	Mon Feb 22 15:13:40 2010	31	11	5	117.46	Bonzen van het hart	0	0	0	1	0	1	0	0	0	1	0	1
17277	Mon Feb 22 15:13:45 2010	31	12	4	117.50	Bang	1	1	0	0	0	0	0	0	0	0	1	1
17277	Mon Feb 22 15:13:49 2010	31	13	4	117.48	Zenuwachtig	1	1	0	0	0	0	0	0	0	0	1	1
17277	Mon Feb 22 15:13:54 2010	31	14	5	117.49	Woensdag	0	0	0	0	0	0	1	1	0	0	1	3
17277	Mon Feb 22 15:13:58 2010	31	15	4	117.48	Teneergeslagen	1	1	0	0	0	0	0	0	0	0	1	2
17277	Mon Feb 22 15:14:48 2010	33	1	4	117.41	Onvoldoende diep kunnen doorademen	0	0	0	1	1	0	0	0	0	0	1	1
17277	Mon Feb 22 15:14:53 2010	33	2	5	117.49	Bedroefd	1	0	1	0	0	0	0	0	0	1	0	1
17277	Mon Feb 22 15:14:57 2010	33	3	4	117.49	Gespannen	1	0	1	0	0	0	0	0	0	1	0	2
17277	Mon Feb 22 15:15:02 2010	33	4	4	117.50	Schuldig	1	0	1	0	0	0	0	0	0	1	0	2
17277	Mon Feb 22 15:15:06 2010	33	5	5	117.48	Misselijkheid	0	0	0	1	1	0	0	0	0	0	1	1
17277	Mon Feb 22 15:15:11 2010	33	6	5	117.49	Donderdag	0	0	0	0	0	0	1	1	0	0	1	4
17277	Mon Feb 22 15:15:15 2010	33	7	5	117.48	Duizeligheid	0	0	0	1	1	0	0	0	0	0	1	1
17277	Mon Feb 22 15:15:20 2010	33	8	5	117.50	Angstig	1	0	1	0	0	0	0	0	0	1	0	1
17277	Mon Feb 22 15:15:24 2010	33	9	4	117.48	Snelle hartslag	0	0	0	1	1	0	0	0	0	0	1	1
17277	Mon Feb 22 15:15:29 2010	33	10	5	117.50	Vrijdag	0	0	0	0	0	0	1	1	0	0	1	5
17277	Mon Feb 22 15:15:33 2010	33	11	5	117.50	Vijandig	1	0	1	0	0	0	0	0	0	1	0	1
17277	Mon Feb 22 15:15:38 2010	33	12	4	117.50	Spierpijn	0	0	0	1	1	0	0	0	0	0	1	1
17277	Mon Feb 22 15:15:43 2010	33	13	4	117.50	Dinsdag	0	0	0	0	0	0	1	0	1	1	0	2
17277	Mon Feb 22 15:15:47 2010	33	14	5	117.49	Maandag	0	0	0	0	0	0	1	0	1	1	0	2
17277	Mon Feb 22 15:15:52 2010	33	15	2	117.49	Maandag	0	0	0	0	0	0	1	1	0	0	1	1
17277	Mon Feb 22 15:16:42 2010	35	1	4	117.50	Vrijdag	0	0	0	0	0	0	1	1	0	0	1	5
17277	Mon Feb 22 15:16:46 2010	35	2	5	117.49	Maandag	0	0	0	0	0	0	1	0	1	1	0	1
17277	Mon Feb 22 15:16:51 2010	35	3	5	117.48	Snelle hartslag	0	0	0	1	1	0	0	0	0	0	1	1
17277	Mon Feb 22 15:16:55 2010	35	4	4	117.50	Angstig	1	0	1	0	0	0	0	0	0	1	0	2
17277	Mon Feb 22 15:17:00 2010	35	5	4	117.50	Schuldig	1	0	1	0	0	0	0	0	0	1	0	2
17277	Mon Feb 22 15:17:04 2010	35	6	5	117.50	Dinsdag	0	0	0	0	0	0	1	0	1	1	0	2
17277	Mon Feb 22 15:17:09 2010	35	7	4	117.48	Duizeligheid	0	0	0	1	1	0	0	0	0	0	1	1
17277	Mon Feb 22 15:17:13 2010	35	8	4	117.48	Misselijkheid	0	0	0	1	1	0	0	0	0	0	1	1
17277	Mon Feb 22 15:17:18 2010	35	9	5	117.49	Gespannen	1	0	1	0	0	0	0	0	0	1	0	3
17277	Mon Feb 22 15:17:22 2010	35	10	4	117.41	Onvoldoende diep kunnen doorademen	0	0	0	1	1	0	0	0	0	0	1	1
17277	Mon Feb 22 15:17:27 2010	35	11	4	117.49	Bedroefd	1	0	1	0	0	0	0	0	0	1	0	2
17277	Mon Feb 22 15:17:31 2010	35	12	5	117.50	Vijandig	1	0	1	0	0	0	0	0	0	1	0	1
17277	Mon Feb 22 15:17:36 2010	35	13	6	117.49	Maandag	0	0	0	0	0	0	1	1	0	0	1	1
17277	Mon Feb 22 15:17:40 2010	35	14	5	117.49	Donderdag	0	0	0	0	0	0	1	1	0	0	1	4
17277	Mon Feb 22 15:17:45 2010	35	15	5	117.50	Spierpijn	0	0	0	1	1	0	0	0	0	0	1	1
17277	Mon Feb 22 15:18:35 2010	37	1	4	117.50	Spierpijn	0	0	0	1	1	0	0	0	0	0	1	1
17277	Mon Feb 22 15:18:40 2010	37	2	5	117.41	Onvoldoende diep kunnen doorademen	0	0	0	1	1	0	0	0	0	0	1	1
17277	Mon Feb 22 15:18:44 2010	37	3	4	117.48	Misselijkheid	0	0	0	1	1	0	0	0	0	0	1	1
17277	Mon Feb 22 15:18:49 2010	37	4	4	117.48	Snelle hartslag	0	0	0	1	1	0	0	0	0	0	1	1
17277	Mon Feb 22 15:18:53 2010	37	5	5	117.50	Schuldig	1	0	1	0	0	0	0	0	0	1	0	3
17277	Mon Feb 22 15:18:58 2010	37	6	4	117.49	Gespannen	1	0	1	0	0	0	0	0	0	1	0	2
17277	Mon Feb 22 15:19:02 2010	37	7	8	117.48	Duizeligheid	0	0	0	1	1	0	0	0	0	0	1	1
17277	Mon Feb 22 15:19:07 2010	37	8	5	117.50	Vrijdag	0	0	0	0	0	0	1	1	0	0	1	5
17277	Mon Feb 22 15:19:11 2010	37	9	4	117.50	Vijandig	1	0	1	0	0	0	0	0	0	1	0	5
17277	Mon Feb 22 15:19:16 2010	37	10	4	117.50	Angstig	1	0	1	0	0	0	0	0	0	1	0	2
17277	Mon Feb 22 15:19:20 2010	37	11	5	117.49	Maandag	0	0	0	0	0	0	1	1	0	0	1	1
17277	Mon Feb 22 15:19:25 2010	37	12	7	117.49	Donderdag	0	0	0	0	0	0	1	1	0	0	1	4
17277	Mon Feb 22 15:19:29 2010	37	13	4	117.49	Bedroefd	1	0	1	0	0	0	0	0	0	1	0	1
17277	Mon Feb 22 15:19:34 2010	37	14	5	117.50	Dinsdag	0	0	0	0	0	0	1	0	1	1	0	2
17277	Mon Feb 22 15:19:38 2010	37	15	5	117.49	Maandag	0	0	0	0	0	0	1	0	1	1	0	1
17277	Mon Feb 22 15:22:10 2010	39	1	5	117.49	Donderdag	0	0	0	0	0	0	1	1	0	0	1	4
17277	Mon Feb 22 15:22:15 2010	39	2	4	117.49	Donderdag	0	0	0	0	0	0	1	0	1	1	0	4
17277	Mon Feb 22 15:22:19 2010	39	3	4	117.41	Onvoldoende diep kunnen doorademen	0	0	0	1	1	0	0	0	0	0	1	1
17277	Mon Feb 22 15:22:24 2010	39	4	5	117.50	Dinsdag	0	0	0	0	0	0	1	1	0	0	1	2
17277	Mon Feb 22 15:22:28 2010	39	5	4	117.48	Misselijkheid	0	0	0	1	1	0	0	0	0	0	1	1
17277	Mon Feb 22 15:22:33 2010	39	6	4	117.49	Bedroefd	1	0	1	0	0	0	0	0	0	1	0	1
17277	Mon Feb 22 15:22:37 2010	39	7	5	117.49	Gespannen	1	0	1	0	0	0	0	0	0	1	0	1
17277	Mon Feb 22 15:22:42 2010	39	8	4	117.49	Maandag	0	0	0	0	0	0	1	1	0	0	1	1
17277	Mon Feb 22 15:22:47 2010	39	9	4	117.48	Duizeligheid	0	0	0	1	1	0	0	0	0	0	1	1
17277	Mon Feb 22 15:22:51 2010	39	10	5	117.50	Angstig	1	0	1	0	0	0	0	0	0	1	0	1
17277	Mon Feb 22 15:22:56 2010	39	11	4	117.50	Spierpijn	0	0	0	1	1	0	0	0	0	0	1	1
17277	Mon Feb 22 15:23:00 2010	39	12	4	117.50	Vijandig	1	0	1	0	0	0	0	0	0	1	0	1
17277	Mon Feb 22 15:23:05 2010	39	13	5	117.48	Snelle hartslag	0	0	0	1	1	0	0	0	0	0	1	1
17277	Mon Feb 22 15:23:09 2010	39	14	4	117.50	Schuldig	1	0	1	0	0	0	0	0	0	1	0	1
17277	Mon Feb 22 15:23:14 2010	39	15	4	117.50	Vrijdag	0	0	0	0	0	0	1	0	1	1	0	5
17277	Mon Feb 22 15:24:04 2010	41	1	7	117.49	Maandag	0	0	0	0	0	0	1	1	0	0	1	1
17277	Mon Feb 22 15:24:08 2010	41	2	4	117.50	Spierpijn	0	0	0	1	1	0	0	0	0	0	1	1
17277	Mon Feb 22 15:24:13 2010	41	3	5	117.49	Donderdag	0	0	0	0	0	0	1	1	0	0	1	4
17277	Mon Feb 22 15:24:17 2010	41	4	5	117.50	Vrijdag	0	0	0	0	0	0	1	0	1	1	0	5
17277	Mon Feb 22 15:24:22 2010	41	5	4	117.48	Misselijkheid	0	0	0	1	1	0	0	0	0	0	1	1
17277	Mon Feb 22 15:24:26 2010	41	6	4	117.48	Snelle hartslag	0	0	0	1	1	0	0	0	0	0	1	2
17277	Mon Feb 22 15:24:31 2010	41	7	5	117.50	Schuldig	1	0	1	0	0	0	0	0	0	1	0	1
17277	Mon Feb 22 15:24:35 2010	41	8	4	117.49	Bedroefd	1	0	1	0	0	0	0	0	0	1	0	1
17277	Mon Feb 22 15:24:40 2010	41	9	4	117.41	Onvoldoende diep kunnen doorademen	0	0	0	1	1	0	0	0	0	0	1	1
17277	Mon Feb 22 15:24:45 2010	41	10	5	117.50	Dinsdag	0	0	0	0	0	0	1	1	0	0	1	2
17277	Mon Feb 22 15:24:49 2010	41	11	4	117.50	Vijandig	1	0	1	0	0	0	0	0	0	1	0	1
17277	Mon Feb 22 15:24:54 2010	41	12	5	117.49	Donderdag	0	0	0	0	0	0	1	0	1	1	0	4
17277	Mon Feb 22 15:24:58 2010	41	13	5	117.49	Gespannen	1	0	1	0	0	0	0	0	0	1	0	1
17277	Mon Feb 22 15:25:03 2010	41	14	4	117.50	Angstig	1	0	1	0	0	0	0	0	0	1	0	1
17277	Mon Feb 22 15:25:07 2010	41	15	4	117.48	Duizeligheid	0	0	0	1	1	0	0	0	0	0	1	1
17277	Mon Feb 22 15:25:57 2010	43	1	4	117.48	Snelle hartslag	0	0	0	1	1	0	0	0	0	0	1	3
17277	Mon Feb 22 15:26:02 2010	43	2	4	117.49	Gespannen	1	0	1	0	0	0	0	0	0	1	0	3
17277	Mon Feb 22 15:26:06 2010	43	3	4	117.50	Spierpijn	0	0	0	1	1	0	0	0	0	0	1	1
17277	Mon Feb 22 15:26:11 2010	43	4	4	117.49	Donderdag	0	0	0	0	0	0	1	0	1	1	0	4
17277	Mon Feb 22 15:26:15 2010	43	5	5	117.41	Onvoldoende diep kunnen doorademen	0	0	0	1	1	0	0	0	0	0	1	1
17277	Mon Feb 22 15:26:20 2010	43	6	4	117.49	Donderdag	0	0	0	0	0	0	1	1	0	0	1	4
17277	Mon Feb 22 15:26:24 2010	43	7	4	117.50	Angstig	1	0	1	0	0	0	0	0	0	1	0	3
17277	Mon Feb 22 15:26:29 2010	43	8	4	117.50	Vijandig	1	0	1	0	0	0	0	0	0	1	0	3
17277	Mon Feb 22 15:26:33 2010	43	9	7	117.50	Vrijdag	0	0	0	0	0	0	1	0	1	1	0	5
17277	Mon Feb 22 15:26:38 2010	43	10	4	117.50	Dinsdag	0	0	0	0	0	0	1	1	0	0	1	2
17277	Mon Feb 22 15:26:43 2010	43	11	5	117.48	Misselijkheid	0	0	0	1	1	0	0	0	0	0	1	1
17277	Mon Feb 22 15:26:47 2010	43	12	5	117.49	Bedroefd	1	0	1	0	0	0	0	0	0	1	0	3
17277	Mon Feb 22 15:26:52 2010	43	13	4	117.48	Duizeligheid	0	0	0	1	1	0	0	0	0	0	1	1
17277	Mon Feb 22 15:26:56 2010	43	14	5	117.49	Maandag	0	0	0	0	0	0	1	1	0	0	1	1
17277	Mon Feb 22 15:27:01 2010	43	15	5	117.50	Schuldig	1	0	1	0	0	0	0	0	0	1	0	2
17277	Mon Feb 22 15:27:51 2010	45	1	4	117.49	Woensdag	0	0	0	0	0	0	1	0	1	1	0	3
17277	Mon Feb 22 15:27:55 2010	45	2	5	117.48	Vermoeidheid	0	0	0	1	0	1	0	0	0	1	0	2
17277	Mon Feb 22 15:28:00 2010	45	3	4	117.46	Buik- of maagkrampen	0	0	0	1	0	1	0	0	0	1	0	2
17277	Mon Feb 22 15:28:04 2010	45	4	4	117.50	Bang	1	1	0	0	0	0	0	0	0	0	1	2
17277	Mon Feb 22 15:28:09 2010	45	5	5	117.46	Bonzen van het hart	0	0	0	1	0	1	0	0	0	1	0	2
17277	Mon Feb 22 15:28:13 2010	45	6	4	117.50	Vrijdag	0	0	0	0	0	0	1	1	0	0	1	5
17277	Mon Feb 22 15:28:18 2010	45	7	4	117.48	Teneergeslagen	1	1	0	0	0	0	0	0	0	0	1	2
17277	Mon Feb 22 15:28:22 2010	45	8	5	117.48	Vlug geïrriteerd	1	1	0	0	0	0	0	0	0	0	1	1
17277	Mon Feb 22 15:28:27 2010	45	9	4	117.43	Benauwd gevoel in en om de borst	0	0	0	1	0	1	0	0	0	1	0	1
17277	Mon Feb 22 15:28:31 2010	45	10	4	117.49	Hoofdpijn	0	0	0	1	0	1	0	0	0	1	0	1
17277	Mon Feb 22 15:28:36 2010	45	11	5	117.48	Beschaamd	1	1	0	0	0	0	0	0	0	0	1	1
17277	Mon Feb 22 15:28:40 2010	45	12	4	117.48	Zenuwachtig	1	1	0	0	0	0	0	0	0	0	1	2
17277	Mon Feb 22 15:28:45 2010	45	13	4	117.50	Dinsdag	0	0	0	0	0	0	1	0	1	1	0	2
17277	Mon Feb 22 15:28:50 2010	45	14	5	117.49	Woensdag	0	0	0	0	0	0	1	1	0	0	1	3
17277	Mon Feb 22 15:28:54 2010	45	15	4	117.49	Maandag	0	0	0	0	0	0	1	0	1	1	0	1
17277	Mon Feb 22 15:29:44 2010	47	1	4	117.48	Beschaamd	1	1	0	0	0	0	0	0	0	0	1	1
17277	Mon Feb 22 15:29:49 2010	47	2	5	117.50	Dinsdag	0	0	0	0	0	0	1	0	1	1	0	2
17277	Mon Feb 22 15:29:53 2010	47	3	4	117.46	Bonzen van het hart	0	0	0	1	0	1	0	0	0	1	0	1
17277	Mon Feb 22 15:29:58 2010	47	4	4	117.48	Vlug geïrriteerd	1	1	0	0	0	0	0	0	0	0	1	1
17277	Mon Feb 22 15:30:02 2010	47	5	5	117.43	Benauwd gevoel in en om de borst	0	0	0	1	0	1	0	0	0	1	0	1
17277	Mon Feb 22 15:30:07 2010	47	6	4	117.49	Woensdag	0	0	0	0	0	0	1	1	0	0	1	3
17277	Mon Feb 22 15:30:11 2010	47	7	5	117.50	Vrijdag	0	0	0	0	0	0	1	1	0	0	1	5
17277	Mon Feb 22 15:30:16 2010	47	8	5	117.49	Woensdag	0	0	0	0	0	0	1	0	1	1	0	3
17277	Mon Feb 22 15:30:20 2010	47	9	4	117.48	Vermoeidheid	0	0	0	1	0	1	0	0	0	1	0	3
17277	Mon Feb 22 15:30:25 2010	47	10	4	117.49	Hoofdpijn	0	0	0	1	0	1	0	0	0	1	0	1
17277	Mon Feb 22 15:30:30 2010	47	11	5	117.48	Teneergeslagen	1	1	0	0	0	0	0	0	0	0	1	1
17277	Mon Feb 22 15:30:34 2010	47	12	4	117.46	Buik- of maagkrampen	0	0	0	1	0	1	0	0	0	1	0	2
17277	Mon Feb 22 15:30:39 2010	47	13	4	117.49	Maandag	0	0	0	0	0	0	1	0	1	1	0	1
17277	Mon Feb 22 15:30:43 2010	47	14	5	117.48	Zenuwachtig	1	1	0	0	0	0	0	0	0	0	1	2
17277	Mon Feb 22 15:30:48 2010	47	15	4	117.50	Bang	1	1	0	0	0	0	0	0	0	0	1	1
17277	Mon Feb 22 15:31:38 2010	49	1	5	117.43	Benauwd gevoel in en om de borst	0	0	0	1	0	1	0	0	0	1	0	1
17277	Mon Feb 22 15:31:42 2010	49	2	4	117.50	Bang	1	1	0	0	0	0	0	0	0	0	1	1
17277	Mon Feb 22 15:31:47 2010	49	3	4	117.49	Hoofdpijn	0	0	0	1	0	1	0	0	0	1	0	2
17277	Mon Feb 22 15:31:51 2010	49	4	5	117.48	Beschaamd	1	1	0	0	0	0	0	0	0	0	1	1
17277	Mon Feb 22 15:31:56 2010	49	5	5	117.49	Woensdag	0	0	0	0	0	0	1	1	0	0	1	3
17277	Mon Feb 22 15:32:00 2010	49	6	5	117.50	Vrijdag	0	0	0	0	0	0	1	1	0	0	1	5
17277	Mon Feb 22 15:32:05 2010	49	7	5	117.48	Zenuwachtig	1	1	0	0	0	0	0	0	0	0	1	1
17277	Mon Feb 22 15:32:09 2010	49	8	4	117.50	Dinsdag	0	0	0	0	0	0	1	0	1	1	0	2
17277	Mon Feb 22 15:32:14 2010	49	9	4	117.48	Vermoeidheid	0	0	0	1	0	1	0	0	0	1	0	3
17277	Mon Feb 22 15:32:18 2010	49	10	5	117.48	Vlug geïrriteerd	1	1	0	0	0	0	0	0	0	0	1	1
17277	Mon Feb 22 15:32:23 2010	49	11	4	117.46	Buik- of maagkrampen	0	0	0	1	0	1	0	0	0	1	0	2
17277	Mon Feb 22 15:32:28 2010	49	12	4	117.46	Bonzen van het hart	0	0	0	1	0	1	0	0	0	1	0	1
17277	Mon Feb 22 15:32:32 2010	49	13	5	117.49	Woensdag	0	0	0	0	0	0	1	0	1	1	0	3
17277	Mon Feb 22 15:32:37 2010	49	14	4	117.48	Teneergeslagen	1	1	0	0	0	0	0	0	0	0	1	2
17277	Mon Feb 22 15:32:41 2010	49	15	5	117.49	Maandag	0	0	0	0	0	0	1	0	1	1	0	1
17277	Mon Feb 22 15:35:12 2010	51	1	7	117.48	Snelle hartslag	0	0	0	1	1	0	0	0	0	0	1	2
17277	Mon Feb 22 15:35:16 2010	51	2	4	117.41	Onvoldoende diep kunnen doorademen	0	0	0	1	1	0	0	0	0	0	1	1
17277	Mon Feb 22 15:35:21 2010	51	3	5	117.48	Misselijkheid	0	0	0	1	1	0	0	0	0	0	1	1
17277	Mon Feb 22 15:35:25 2010	51	4	5	117.49	Donderdag	0	0	0	0	0	0	1	0	1	1	0	4
17277	Mon Feb 22 15:35:30 2010	51	5	4	117.50	Spierpijn	0	0	0	1	1	0	0	0	0	0	1	1
17277	Mon Feb 22 15:35:34 2010	51	6	4	117.50	Angstig	1	0	1	0	0	0	0	0	0	1	0	1
17277	Mon Feb 22 15:35:39 2010	51	7	5	117.50	Vrijdag	0	0	0	0	0	0	1	1	0	0	1	5
17277	Mon Feb 22 15:35:43 2010	51	8	4	117.50	Vijandig	1	0	1	0	0	0	0	0	0	1	0	1
17277	Mon Feb 22 15:35:48 2010	51	9	5	117.49	Woensdag	0	0	0	0	0	0	1	0	1	1	0	3
17277	Mon Feb 22 15:35:52 2010	51	10	5	117.50	Dinsdag	0	0	0	0	0	0	1	1	0	0	1	2
17277	Mon Feb 22 15:35:57 2010	51	11	5	117.50	Schuldig	1	0	1	0	0	0	0	0	0	1	0	1
17277	Mon Feb 22 15:36:01 2010	51	12	4	117.49	Gespannen	1	0	1	0	0	0	0	0	0	1	0	1
17277	Mon Feb 22 15:36:06 2010	51	13	5	117.50	Dinsdag	0	0	0	0	0	0	1	0	1	1	0	2
17277	Mon Feb 22 15:36:10 2010	51	14	4	117.49	Bedroefd	1	0	1	0	0	0	0	0	0	1	0	1
17277	Mon Feb 22 15:36:15 2010	51	15	4	117.48	Duizeligheid	0	0	0	1	1	0	0	0	0	0	1	1
17277	Mon Feb 22 15:37:05 2010	53	1	4	117.48	Misselijkheid	0	0	0	1	1	0	0	0	0	0	1	1
17277	Mon Feb 22 15:37:09 2010	53	2	5	117.41	Onvoldoende diep kunnen doorademen	0	0	0	1	1	0	0	0	0	0	1	1
17277	Mon Feb 22 15:37:14 2010	53	3	4	117.49	Donderdag	0	0	0	0	0	0	1	0	1	1	0	4
17277	Mon Feb 22 15:37:19 2010	53	4	4	117.50	Vijandig	1	0	1	0	0	0	0	0	0	1	0	1
17277	Mon Feb 22 15:37:23 2010	53	5	5	117.50	Schuldig	1	0	1	0	0	0	0	0	0	1	0	2
17277	Mon Feb 22 15:37:28 2010	53	6	4	117.49	Woensdag	0	0	0	0	0	0	1	0	1	1	0	3
17277	Mon Feb 22 15:37:32 2010	53	7	4	117.48	Duizeligheid	0	0	0	1	1	0	0	0	0	0	1	1
17277	Mon Feb 22 15:37:37 2010	53	8	4	117.50	Angstig	1	0	1	0	0	0	0	0	0	1	0	3
17277	Mon Feb 22 15:37:41 2010	53	9	4	117.49	Bedroefd	1	0	1	0	0	0	0	0	0	1	0	3
17277	Mon Feb 22 15:37:46 2010	53	10	4	117.50	Dinsdag	0	0	0	0	0	0	1	0	1	1	0	2
17277	Mon Feb 22 15:37:50 2010	53	11	4	117.48	Snelle hartslag	0	0	0	1	1	0	0	0	0	0	1	1
17277	Mon Feb 22 15:37:55 2010	53	12	5	117.50	Vrijdag	0	0	0	0	0	0	1	1	0	0	1	5
17277	Mon Feb 22 15:37:59 2010	53	13	4	117.50	Spierpijn	0	0	0	1	1	0	0	0	0	0	1	1
17277	Mon Feb 22 15:38:04 2010	53	14	5	117.50	Dinsdag	0	0	0	0	0	0	1	1	0	0	1	2
17277	Mon Feb 22 15:38:08 2010	53	15	5	117.49	Gespannen	1	0	1	0	0	0	0	0	0	1	0	2
17277	Mon Feb 22 15:38:58 2010	55	1	4	117.48	Duizeligheid	0	0	0	1	1	0	0	0	0	0	1	1
17277	Mon Feb 22 15:39:03 2010	55	2	4	117.49	Bedroefd	1	0	1	0	0	0	0	0	0	1	0	1
17277	Mon Feb 22 15:39:08 2010	55	3	4	117.50	Vijandig	1	0	1	0	0	0	0	0	0	1	0	1
17277	Mon Feb 22 15:39:12 2010	55	4	5	117.50	Schuldig	1	0	1	0	0	0	0	0	0	1	0	2
17277	Mon Feb 22 15:39:17 2010	55	5	4	117.49	Woensdag	0	0	0	0	0	0	1	0	1	1	0	3
17277	Mon Feb 22 15:39:21 2010	55	6	5	117.50	Vrijdag	0	0	0	0	0	0	1	1	0	0	1	5
17277	Mon Feb 22 15:39:26 2010	55	7	5	117.49	Gespannen	1	0	1	0	0	0	0	0	0	1	0	1
17277	Mon Feb 22 15:39:30 2010	55	8	4	117.48	Snelle hartslag	0	0	0	1	1	0	0	0	0	0	1	1
17277	Mon Feb 22 15:39:35 2010	55	9	5	117.50	Dinsdag	0	0	0	0	0	0	1	0	1	1	0	2
17277	Mon Feb 22 15:39:39 2010	55	10	5	117.49	Donderdag	0	0	0	0	0	0	1	0	1	1	0	4
17277	Mon Feb 22 15:39:44 2010	55	11	4	117.50	Spierpijn	0	0	0	1	1	0	0	0	0	0	1	1
17277	Mon Feb 22 15:39:48 2010	55	12	4	117.50	Dinsdag	0	0	0	0	0	0	1	1	0	0	1	2
17277	Mon Feb 22 15:39:53 2010	55	13	4	117.48	Misselijkheid	0	0	0	1	1	0	0	0	0	0	1	1
17277	Mon Feb 22 15:39:57 2010	55	14	5	117.50	Angstig	1	0	1	0	0	0	0	0	0	1	0	1
17277	Mon Feb 22 15:40:02 2010	55	15	4	117.41	Onvoldoende diep kunnen doorademen	0	0	0	1	1	0	0	0	0	0	1	1
17277	Mon Feb 22 15:40:52 2010	57	1	4	117.49	Donderdag	0	0	0	0	0	0	1	1	0	0	1	4
17277	Mon Feb 22 15:40:56 2010	57	2	5	117.49	Woensdag	0	0	0	0	0	0	1	1	0	0	1	3
17277	Mon Feb 22 15:41:01 2010	57	3	5	117.50	Bang	1	1	0	0	0	0	0	0	0	0	1	1
17277	Mon Feb 22 15:41:06 2010	57	4	4	117.46	Buik- of maagkrampen	0	0	0	1	0	1	0	0	0	1	0	2
17277	Mon Feb 22 15:41:10 2010	57	5	5	117.49	Maandag	0	0	0	0	0	0	1	0	1	1	0	1
17277	Mon Feb 22 15:41:15 2010	57	6	5	117.49	Maandag	0	0	0	0	0	0	1	1	0	0	1	1
17277	Mon Feb 22 15:41:19 2010	57	7	4	117.48	Teneergeslagen	1	1	0	0	0	0	0	0	0	0	1	2
17277	Mon Feb 22 15:41:24 2010	57	8	4	117.48	Beschaamd	1	1	0	0	0	0	0	0	0	0	1	1
17277	Mon Feb 22 15:41:28 2010	57	9	5	117.50	Vrijdag	0	0	0	0	0	0	1	0	1	1	0	5
17277	Mon Feb 22 15:41:33 2010	57	10	4	117.48	Vlug geïrriteerd	1	1	0	0	0	0	0	0	0	0	1	2
17277	Mon Feb 22 15:41:37 2010	57	11	4	117.43	Benauwd gevoel in en om de borst	0	0	0	1	0	1	0	0	0	1	0	1
17277	Mon Feb 22 15:41:42 2010	57	12	5	117.49	Hoofdpijn	0	0	0	1	0	1	0	0	0	1	0	1
17277	Mon Feb 22 15:41:46 2010	57	13	4	117.48	Vermoeidheid	0	0	0	1	0	1	0	0	0	1	0	2
17277	Mon Feb 22 15:41:51 2010	57	14	4	117.48	Zenuwachtig	1	1	0	0	0	0	0	0	0	0	1	2
17277	Mon Feb 22 15:41:55 2010	57	15	5	117.46	Bonzen van het hart	0	0	0	1	0	1	0	0	0	1	0	1
17277	Mon Feb 22 15:42:45 2010	59	1	4	117.49	Maandag	0	0	0	0	0	0	1	1	0	0	1	1
17277	Mon Feb 22 15:42:50 2010	59	2	5	117.48	Vlug geïrriteerd	1	1	0	0	0	0	0	0	0	0	1	2
17277	Mon Feb 22 15:42:54 2010	59	3	4	117.43	Benauwd gevoel in en om de borst	0	0	0	1	0	1	0	0	0	1	0	1
17277	Mon Feb 22 15:42:59 2010	59	4	5	117.50	Vrijdag	0	0	0	0	0	0	1	0	1	1	0	5
17277	Mon Feb 22 15:43:04 2010	59	5	4	117.46	Buik- of maagkrampen	0	0	0	1	0	1	0	0	0	1	0	2
17277	Mon Feb 22 15:43:08 2010	59	6	4	117.49	Hoofdpijn	0	0	0	1	0	1	0	0	0	1	0	2
17277	Mon Feb 22 15:43:13 2010	59	7	5	117.48	Vermoeidheid	0	0	0	1	0	1	0	0	0	1	0	3
17277	Mon Feb 22 15:43:17 2010	59	8	4	117.49	Woensdag	0	0	0	0	0	0	1	1	0	0	1	3
17277	Mon Feb 22 15:43:22 2010	59	9	4	117.50	Bang	1	1	0	0	0	0	0	0	0	0	1	2
17277	Mon Feb 22 15:43:26 2010	59	10	5	117.49	Maandag	0	0	0	0	0	0	1	0	1	1	0	1
17277	Mon Feb 22 15:43:31 2010	59	11	4	117.49	Donderdag	0	0	0	0	0	0	1	1	0	0	1	4
17277	Mon Feb 22 15:43:35 2010	59	12	5	117.48	Beschaamd	1	1	0	0	0	0	0	0	0	0	1	1
17277	Mon Feb 22 15:43:40 2010	59	13	5	117.48	Teneergeslagen	1	1	0	0	0	0	0	0	0	0	1	2
17277	Mon Feb 22 15:43:44 2010	59	14	4	117.46	Bonzen van het hart	0	0	0	1	0	1	0	0	0	1	0	1
17277	Mon Feb 22 15:43:49 2010	59	15	4	117.48	Zenuwachtig	1	1	0	0	0	0	0	0	0	0	1	2
17277	Mon Feb 22 15:44:39 2010	61	1	4	117.46	Bonzen van het hart	0	0	0	1	0	1	0	0	0	1	0	1
17277	Mon Feb 22 15:44:43 2010	61	2	5	117.50	Vrijdag	0	0	0	0	0	0	1	0	1	1	0	5
17277	Mon Feb 22 15:44:48 2010	61	3	4	117.49	Donderdag	0	0	0	0	0	0	1	1	0	0	1	4
17277	Mon Feb 22 15:44:53 2010	61	4	4	117.48	Teneergeslagen	1	1	0	0	0	0	0	0	0	0	1	2
17277	Mon Feb 22 15:44:57 2010	61	5	4	117.43	Benauwd gevoel in en om de borst	0	0	0	1	0	1	0	0	0	1	0	1
17277	Mon Feb 22 15:45:02 2010	61	6	7	117.48	Vlug geïrriteerd	1	1	0	0	0	0	0	0	0	0	1	2
17277	Mon Feb 22 15:45:06 2010	61	7	4	117.48	Beschaamd	1	1	0	0	0	0	0	0	0	0	1	1
17277	Mon Feb 22 15:45:11 2010	61	8	4	117.48	Zenuwachtig	1	1	0	0	0	0	0	0	0	0	1	1
17277	Mon Feb 22 15:45:15 2010	61	9	5	117.48	Vermoeidheid	0	0	0	1	0	1	0	0	0	1	0	3
17277	Mon Feb 22 15:45:20 2010	61	10	4	117.49	Woensdag	0	0	0	0	0	0	1	1	0	0	1	3
17277	Mon Feb 22 15:45:24 2010	61	11	4	117.49	Hoofdpijn	0	0	0	1	0	1	0	0	0	1	0	2
17277	Mon Feb 22 15:45:29 2010	61	12	5	117.50	Bang	1	1	0	0	0	0	0	0	0	0	1	1
17277	Mon Feb 22 15:45:33 2010	61	13	4	117.46	Buik- of maagkrampen	0	0	0	1	0	1	0	0	0	1	0	2
17277	Mon Feb 22 15:45:38 2010	61	14	5	117.49	Maandag	0	0	0	0	0	0	1	1	0	0	1	1
17277	Mon Feb 22 15:45:42 2010	61	15	5	117.49	Maandag	0	0	0	0	0	0	1	0	1	1	0	1
17277	Mon Feb 22 15:48:01 2010	63	1	4	117.46	Buik- of maagkrampen	0	0	0	1	0	1	0	0	0	1	0	2
17277	Mon Feb 22 15:48:06 2010	63	2	5	117.49	Donderdag	0	0	0	0	0	0	1	1	0	0	1	4
17277	Mon Feb 22 15:48:10 2010	63	3	4	117.46	Bonzen van het hart	0	0	0	1	0	1	0	0	0	1	0	1
17277	Mon Feb 22 15:48:15 2010	63	4	4	117.50	Angstig	1	0	1	0	0	0	0	0	0	1	0	1
17277	Mon Feb 22 15:48:19 2010	63	5	5	117.50	Vrijdag	0	0	0	0	0	0	1	0	1	1	0	5
17277	Mon Feb 22 15:48:24 2010	63	6	4	117.49	Hoofdpijn	0	0	0	1	0	1	0	0	0	1	0	2
17277	Mon Feb 22 15:48:28 2010	63	7	4	117.50	Schuldig	1	0	1	0	0	0	0	0	0	1	0	1
17277	Mon Feb 22 15:48:33 2010	63	8	5	117.50	Vijandig	1	0	1	0	0	0	0	0	0	1	0	1
17277	Mon Feb 22 15:48:37 2010	63	9	4	117.49	Woensdag	0	0	0	0	0	0	1	0	1	1	0	3
17277	Mon Feb 22 15:48:42 2010	63	10	5	117.49	Maandag	0	0	0	0	0	0	1	1	0	0	1	1
17277	Mon Feb 22 15:48:46 2010	63	11	5	117.49	Bedroefd	1	0	1	0	0	0	0	0	0	1	0	1
17277	Mon Feb 22 15:48:51 2010	63	12	4	117.43	Benauwd gevoel in en om de borst	0	0	0	1	0	1	0	0	0	1	0	1
17277	Mon Feb 22 15:48:56 2010	63	13	4	117.49	Gespannen	1	0	1	0	0	0	0	0	0	1	0	2
17277	Mon Feb 22 15:49:00 2010	63	14	5	117.49	Donderdag	0	0	0	0	0	0	1	0	1	1	0	4
17277	Mon Feb 22 15:49:05 2010	63	15	4	117.48	Vermoeidheid	0	0	0	1	0	1	0	0	0	1	0	3
17277	Mon Feb 22 15:49:55 2010	65	1	4	117.49	Donderdag	0	0	0	0	0	0	1	0	1	1	0	4
17277	Mon Feb 22 15:49:59 2010	65	2	5	117.49	Woensdag	0	0	0	0	0	0	1	0	1	1	0	3
17277	Mon Feb 22 15:50:04 2010	65	3	5	117.48	Vermoeidheid	0	0	0	1	0	1	0	0	0	1	0	3
17277	Mon Feb 22 15:50:08 2010	65	4	4	117.50	Schuldig	1	0	1	0	0	0	0	0	0	1	0	1
17277	Mon Feb 22 15:50:13 2010	65	5	4	117.49	Bedroefd	1	0	1	0	0	0	0	0	0	1	0	1
17277	Mon Feb 22 15:50:17 2010	65	6	5	117.49	Gespannen	1	0	1	0	0	0	0	0	0	1	0	2
17277	Mon Feb 22 15:50:22 2010	65	7	5	117.50	Vrijdag	0	0	0	0	0	0	1	0	1	1	0	5
17277	Mon Feb 22 15:50:26 2010	65	8	4	117.50	Angstig	1	0	1	0	0	0	0	0	0	1	0	1
17277	Mon Feb 22 15:50:31 2010	65	9	5	117.49	Donderdag	0	0	0	0	0	0	1	1	0	0	1	4
17277	Mon Feb 22 15:50:35 2010	65	10	4	117.49	Hoofdpijn	0	0	0	1	0	1	0	0	0	1	0	1
17277	Mon Feb 22 15:50:40 2010	65	11	4	117.46	Bonzen van het hart	0	0	0	1	0	1	0	0	0	1	0	1
17277	Mon Feb 22 15:50:44 2010	65	12	5	117.43	Benauwd gevoel in en om de borst	0	0	0	1	0	1	0	0	0	1	0	1
17277	Mon Feb 22 15:50:49 2010	65	13	4	117.46	Buik- of maagkrampen	0	0	0	1	0	1	0	0	0	1	0	2
17277	Mon Feb 22 15:50:54 2010	65	14	4	117.49	Maandag	0	0	0	0	0	0	1	1	0	0	1	1
17277	Mon Feb 22 15:50:58 2010	65	15	5	117.50	Vijandig	1	0	1	0	0	0	0	0	0	1	0	1
17277	Mon Feb 22 15:51:48 2010	67	1	4	117.50	Schuldig	1	0	1	0	0	0	0	0	0	1	0	2
17277	Mon Feb 22 15:51:53 2010	67	2	4	117.50	Angstig	1	0	1	0	0	0	0	0	0	1	0	2
17277	Mon Feb 22 15:51:57 2010	67	3	4	117.50	Vijandig	1	0	1	0	0	0	0	0	0	1	0	2
17277	Mon Feb 22 15:52:02 2010	67	4	5	117.49	Maandag	0	0	0	0	0	0	1	1	0	0	1	1
17277	Mon Feb 22 15:52:06 2010	67	5	4	117.49	Donderdag	0	0	0	0	0	0	1	0	1	1	0	4
17277	Mon Feb 22 15:52:11 2010	67	6	4	117.49	Donderdag	0	0	0	0	0	0	1	1	0	0	1	4
17277	Mon Feb 22 15:52:15 2010	67	7	5	117.49	Bedroefd	1	0	1	0	0	0	0	0	0	1	0	2
17277	Mon Feb 22 15:52:20 2010	67	8	4	117.49	Hoofdpijn	0	0	0	1	0	1	0	0	0	1	0	1
17277	Mon Feb 22 15:52:24 2010	67	9	4	117.50	Vrijdag	0	0	0	0	0	0	1	0	1	1	0	5
17277	Mon Feb 22 15:52:29 2010	67	10	5	117.49	Woensdag	0	0	0	0	0	0	1	0	1	1	0	3
17277	Mon Feb 22 15:52:33 2010	67	11	7	117.46	Buik- of maagkrampen	0	0	0	1	0	1	0	0	0	1	0	2
17277	Mon Feb 22 15:52:38 2010	67	12	4	117.48	Vermoeidheid	0	0	0	1	0	1	0	0	0	1	0	3
17277	Mon Feb 22 15:52:42 2010	67	13	4	117.46	Bonzen van het hart	0	0	0	1	0	1	0	0	0	1	0	1
17277	Mon Feb 22 15:52:47 2010	67	14	5	117.49	Gespannen	1	0	1	0	0	0	0	0	0	1	0	2
17277	Mon Feb 22 15:52:51 2010	67	15	4	117.43	Benauwd gevoel in en om de borst	0	0	0	1	0	1	0	0	0	1	0	1
17277	Mon Feb 22 15:53:42 2010	69	1	4	117.50	Dinsdag	0	0	0	0	0	0	1	0	1	1	0	2
17277	Mon Feb 22 15:53:46 2010	69	2	5	117.49	Maandag	0	0	0	0	0	0	1	0	1	1	0	1
17277	Mon Feb 22 15:53:51 2010	69	3	5	117.48	Teneergeslagen	1	1	0	0	0	0	0	0	0	0	1	2
17277	Mon Feb 22 15:53:55 2010	69	4	4	117.48	Zenuwachtig	1	1	0	0	0	0	0	0	0	0	1	2
17277	Mon Feb 22 15:54:00 2010	69	5	6	117.41	Onvoldoende diep kunnen doorademen	0	0	0	1	1	0	0	0	0	0	1	1
17277	Mon Feb 22 15:54:04 2010	69	6	4	117.50	Bang	1	1	0	0	0	0	0	0	0	0	1	2
17277	Mon Feb 22 15:54:09 2010	69	7	4	117.48	Beschaamd	1	1	0	0	0	0	0	0	0	0	1	1
17277	Mon Feb 22 15:54:13 2010	69	8	4	117.48	Vlug geïrriteerd	1	1	0	0	0	0	0	0	0	0	1	2
17277	Mon Feb 22 15:54:18 2010	69	9	5	117.49	Woensdag	0	0	0	0	0	0	1	1	0	0	1	3
17277	Mon Feb 22 15:54:22 2010	69	10	4	117.50	Vrijdag	0	0	0	0	0	0	1	1	0	0	1	5
17277	Mon Feb 22 15:54:27 2010	69	11	4	117.50	Spierpijn	0	0	0	1	1	0	0	0	0	0	1	1
17277	Mon Feb 22 15:54:31 2010	69	12	5	117.48	Misselijkheid	0	0	0	1	1	0	0	0	0	0	1	1
17277	Mon Feb 22 15:54:36 2010	69	13	5	117.50	Dinsdag	0	0	0	0	0	0	1	1	0	0	1	2
17277	Mon Feb 22 15:54:40 2010	69	14	5	117.48	Duizeligheid	0	0	0	1	1	0	0	0	0	0	1	1
17277	Mon Feb 22 15:54:45 2010	69	15	4	117.48	Snelle hartslag	0	0	0	1	1	0	0	0	0	0	1	1
17277	Mon Feb 22 15:55:35 2010	71	1	4	117.50	Dinsdag	0	0	0	0	0	0	1	0	1	1	0	2
17277	Mon Feb 22 15:55:40 2010	71	2	4	117.48	Misselijkheid	0	0	0	1	1	0	0	0	0	0	1	1
17277	Mon Feb 22 15:55:44 2010	71	3	5	117.50	Dinsdag	0	0	0	0	0	0	1	1	0	0	1	2
17277	Mon Feb 22 15:55:49 2010	71	4	4	117.48	Beschaamd	1	1	0	0	0	0	0	0	0	0	1	1
17277	Mon Feb 22 15:55:53 2010	71	5	5	117.49	Woensdag	0	0	0	0	0	0	1	1	0	0	1	3
17277	Mon Feb 22 15:55:58 2010	71	6	5	117.48	Zenuwachtig	1	1	0	0	0	0	0	0	0	0	1	1
17277	Mon Feb 22 15:56:02 2010	71	7	4	117.48	Duizeligheid	0	0	0	1	1	0	0	0	0	0	1	1
17277	Mon Feb 22 15:56:07 2010	71	8	4	117.48	Snelle hartslag	0	0	0	1	1	0	0	0	0	0	1	1
17277	Mon Feb 22 15:56:11 2010	71	9	5	117.49	Maandag	0	0	0	0	0	0	1	0	1	1	0	1
17277	Mon Feb 22 15:56:16 2010	71	10	4	117.48	Teneergeslagen	1	1	0	0	0	0	0	0	0	0	1	2
17277	Mon Feb 22 15:56:20 2010	71	11	4	117.50	Spierpijn	0	0	0	1	1	0	0	0	0	0	1	1
17277	Mon Feb 22 15:56:25 2010	71	12	5	117.50	Bang	1	1	0	0	0	0	0	0	0	0	1	1
17277	Mon Feb 22 15:56:29 2010	71	13	4	117.41	Onvoldoende diep kunnen doorademen	0	0	0	1	1	0	0	0	0	0	1	1
17277	Mon Feb 22 15:56:34 2010	71	14	4	117.48	Vlug geïrriteerd	1	1	0	0	0	0	0	0	0	0	1	2
17277	Mon Feb 22 15:56:38 2010	71	15	5	117.50	Vrijdag	0	0	0	0	0	0	1	1	0	0	1	5
17277	Mon Feb 22 15:57:29 2010	73	1	4	117.48	Beschaamd	1	1	0	0	0	0	0	0	0	0	1	1
17277	Mon Feb 22 15:57:33 2010	73	2	5	117.50	Vrijdag	0	0	0	0	0	0	1	1	0	0	1	5
17277	Mon Feb 22 15:57:38 2010	73	3	4	117.48	Duizeligheid	0	0	0	1	1	0	0	0	0	0	1	1
17277	Mon Feb 22 15:57:42 2010	73	4	4	117.41	Onvoldoende diep kunnen doorademen	0	0	0	1	1	0	0	0	0	0	1	1
17277	Mon Feb 22 15:57:47 2010	73	5	5	117.48	Teneergeslagen	1	1	0	0	0	0	0	0	0	0	1	1
17277	Mon Feb 22 15:57:51 2010	73	6	4	117.48	Zenuwachtig	1	1	0	0	0	0	0	0	0	0	1	1
17277	Mon Feb 22 15:57:56 2010	73	7	5	117.50	Dinsdag	0	0	0	0	0	0	1	0	1	1	0	2
17277	Mon Feb 22 15:58:00 2010	73	8	5	117.50	Dinsdag	0	0	0	0	0	0	1	1	0	0	1	2
17277	Mon Feb 22 15:58:05 2010	73	9	4	117.49	Woensdag	0	0	0	0	0	0	1	1	0	0	1	3
17277	Mon Feb 22 15:58:09 2010	73	10	4	117.48	Misselijkheid	0	0	0	1	1	0	0	0	0	0	1	1
17277	Mon Feb 22 15:58:14 2010	73	11	5	117.48	Snelle hartslag	0	0	0	1	1	0	0	0	0	0	1	1
17277	Mon Feb 22 15:58:18 2010	73	12	4	117.49	Maandag	0	0	0	0	0	0	1	0	1	1	0	1
17277	Mon Feb 22 15:58:23 2010	73	13	4	117.50	Bang	1	1	0	0	0	0	0	0	0	0	1	1
17277	Mon Feb 22 15:58:27 2010	73	14	5	117.50	Spierpijn	0	0	0	1	1	0	0	0	0	0	1	1
17277	Mon Feb 22 15:58:32 2010	73	15	4	117.48	Vlug geïrriteerd	1	1	0	0	0	0	0	0	0	0	1	1
