# Supplementary material for: Unraveling the Relationship between Trait Negative Affectivity and Habitual Symptom Reporting
Source: PLoS One. 2015 Jan 20;10(1):e0115748. doi: 10.1371/journal.pone.0115748 (PMC4300148; doi:10.1371/journal.pone.0115748)
Supplement: S1 File — Data S1, Contains the raw data of the high NA-high HSR participants. Data S2, Contains the raw data of the high NA-low HSR participants. Data S3, Contains the raw data of the low NA-low HSR participants. (ZIP) [file pone.0115748.s001.zip › Data S2/JS_2_C_EXP1_113111_results.xls]

## Sheet: JS_2_C_EXP1_113111_results
version	timestamp	block number	trial number	lost msec	free VRAM	trial contents	vraagA	vraagA_2	vraagA_1	vraagB	vraagB_2	vraagB_1	vraagC	vraagC_2	vraagC_1	deel1	deel2	value
17277	Mon May 04 12:11:00 2009	3	1	2	117.48	Snelle hartslag	0	0	0	1	1	0	0	0	0	0	1	1
17277	Mon May 04 12:11:04 2009	3	2	4	117.50	Spierpijn	0	0	0	1	1	0	0	0	0	0	1	1
17277	Mon May 04 12:11:09 2009	3	3	5	117.50	Dinsdag	0	0	0	0	0	0	1	1	0	0	1	2
17277	Mon May 04 12:11:13 2009	3	4	5	117.48	Duizeligheid	0	0	0	1	1	0	0	0	0	0	1	1
17277	Mon May 04 12:11:18 2009	3	5	4	117.49	Gespannen	1	0	1	0	0	0	0	0	0	1	0	1
17277	Mon May 04 12:11:22 2009	3	6	4	117.49	Donderdag	0	0	0	0	0	0	1	1	0	0	1	4
17277	Mon May 04 12:11:27 2009	3	7	5	117.50	Vrijdag	0	0	0	0	0	0	1	0	1	1	0	5
17277	Mon May 04 12:11:31 2009	3	8	4	117.49	Bedroefd	1	0	1	0	0	0	0	0	0	1	0	1
17277	Mon May 04 12:11:36 2009	3	9	4	117.50	Angstig	1	0	1	0	0	0	0	0	0	1	0	1
17277	Mon May 04 12:11:40 2009	3	10	4	117.50	Schuldig	1	0	1	0	0	0	0	0	0	1	0	1
17277	Mon May 04 12:11:45 2009	3	11	5	117.41	Onvoldoende diep kunnen doorademen	0	0	0	1	1	0	0	0	0	0	1	1
17277	Mon May 04 12:11:49 2009	3	12	4	117.49	Donderdag	0	0	0	0	0	0	1	0	1	1	0	4
17277	Mon May 04 12:11:54 2009	3	13	5	117.50	Dinsdag	0	0	0	0	0	0	1	0	1	1	0	2
17277	Mon May 04 12:11:58 2009	3	14	5	117.48	Misselijkheid	0	0	0	1	1	0	0	0	0	0	1	1
17277	Mon May 04 12:12:03 2009	3	15	4	117.50	Vijandig	1	0	1	0	0	0	0	0	0	1	0	1
17277	Mon May 04 12:12:53 2009	5	1	4	117.50	Dinsdag	0	0	0	0	0	0	1	1	0	0	1	2
17277	Mon May 04 12:12:57 2009	5	2	4	117.49	Donderdag	0	0	0	0	0	0	1	1	0	0	1	4
17277	Mon May 04 12:13:02 2009	5	3	5	117.48	Snelle hartslag	0	0	0	1	1	0	0	0	0	0	1	1
17277	Mon May 04 12:13:06 2009	5	4	5	117.50	Schuldig	1	0	1	0	0	0	0	0	0	1	0	1
17277	Mon May 04 12:13:11 2009	5	5	4	117.50	Angstig	1	0	1	0	0	0	0	0	0	1	0	1
17277	Mon May 04 12:13:16 2009	5	6	4	117.50	Spierpijn	0	0	0	1	1	0	0	0	0	0	1	1
17277	Mon May 04 12:13:20 2009	5	7	5	117.48	Misselijkheid	0	0	0	1	1	0	0	0	0	0	1	1
17277	Mon May 04 12:13:25 2009	5	8	4	117.49	Gespannen	1	0	1	0	0	0	0	0	0	1	0	1
17277	Mon May 04 12:13:29 2009	5	9	4	117.41	Onvoldoende diep kunnen doorademen	0	0	0	1	1	0	0	0	0	0	1	1
17277	Mon May 04 12:13:34 2009	5	10	5	117.49	Donderdag	0	0	0	0	0	0	1	0	1	1	0	4
17277	Mon May 04 12:13:38 2009	5	11	4	117.49	Bedroefd	1	0	1	0	0	0	0	0	0	1	0	1
17277	Mon May 04 12:13:43 2009	5	12	4	117.50	Dinsdag	0	0	0	0	0	0	1	0	1	1	0	2
17277	Mon May 04 12:13:47 2009	5	13	4	117.48	Duizeligheid	0	0	0	1	1	0	0	0	0	0	1	1
17277	Mon May 04 12:13:52 2009	5	14	5	117.50	Vrijdag	0	0	0	0	0	0	1	0	1	1	0	5
17277	Mon May 04 12:13:56 2009	5	15	4	117.50	Vijandig	1	0	1	0	0	0	0	0	0	1	0	1
17277	Mon May 04 12:14:46 2009	7	1	4	117.48	Duizeligheid	0	0	0	1	1	0	0	0	0	0	1	1
17277	Mon May 04 12:14:51 2009	7	2	4	117.50	Spierpijn	0	0	0	1	1	0	0	0	0	0	1	1
17277	Mon May 04 12:14:55 2009	7	3	5	117.50	Dinsdag	0	0	0	0	0	0	1	0	1	1	0	2
17277	Mon May 04 12:15:00 2009	7	4	4	117.49	Bedroefd	1	0	1	0	0	0	0	0	0	1	0	2
17277	Mon May 04 12:15:04 2009	7	5	5	117.48	Snelle hartslag	0	0	0	1	1	0	0	0	0	0	1	1
17277	Mon May 04 12:15:09 2009	7	6	4	117.50	Schuldig	1	0	1	0	0	0	0	0	0	1	0	1
17277	Mon May 04 12:15:13 2009	7	7	4	117.50	Angstig	1	0	1	0	0	0	0	0	0	1	0	2
17277	Mon May 04 12:15:18 2009	7	8	5	117.41	Onvoldoende diep kunnen doorademen	0	0	0	1	1	0	0	0	0	0	1	1
17277	Mon May 04 12:15:22 2009	7	9	4	117.49	Gespannen	1	0	1	0	0	0	0	0	0	1	0	3
17277	Mon May 04 12:15:27 2009	7	10	5	117.50	Dinsdag	0	0	0	0	0	0	1	1	0	0	1	2
17277	Mon May 04 12:15:31 2009	7	11	5	117.49	Donderdag	0	0	0	0	0	0	1	1	0	0	1	4
17277	Mon May 04 12:15:36 2009	7	12	5	117.50	Vrijdag	0	0	0	0	0	0	1	0	1	1	0	5
17277	Mon May 04 12:15:40 2009	7	13	4	117.50	Vijandig	1	0	1	0	0	0	0	0	0	1	0	2
17277	Mon May 04 12:15:45 2009	7	14	4	117.48	Misselijkheid	0	0	0	1	1	0	0	0	0	0	1	1
17277	Mon May 04 12:15:49 2009	7	15	5	117.49	Donderdag	0	0	0	0	0	0	1	0	1	1	0	4
17277	Mon May 04 12:16:39 2009	9	1	4	117.48	Zenuwachtig	1	1	0	0	0	0	0	0	0	0	1	2
17277	Mon May 04 12:16:44 2009	9	2	5	117.50	Vrijdag	0	0	0	0	0	0	1	1	0	0	1	5
17277	Mon May 04 12:16:48 2009	9	3	4	117.46	Buik- of maagkrampen	0	0	0	1	0	1	0	0	0	1	0	1
17277	Mon May 04 12:16:53 2009	9	4	4	117.43	Benauwd gevoel in en om de borst	0	0	0	1	0	1	0	0	0	1	0	1
17277	Mon May 04 12:16:57 2009	9	5	5	117.48	Vermoeidheid	0	0	0	1	0	1	0	0	0	1	0	1
17277	Mon May 04 12:17:02 2009	9	6	5	117.46	Bonzen van het hart	0	0	0	1	0	1	0	0	0	1	0	1
17277	Mon May 04 12:17:07 2009	9	7	4	117.49	Maandag	0	0	0	0	0	0	1	1	0	0	1	1
17277	Mon May 04 12:17:11 2009	9	8	6	117.49	Hoofdpijn	0	0	0	1	0	1	0	0	0	1	0	1
17277	Mon May 04 12:17:16 2009	9	9	5	117.48	Teneergeslagen	1	1	0	0	0	0	0	0	0	0	1	1
17277	Mon May 04 12:17:20 2009	9	10	2	117.50	Bang	1	1	0	0	0	0	0	0	0	0	1	3
17277	Mon May 04 12:17:25 2009	9	11	4	117.48	Vlug geïrriteerd	1	1	0	0	0	0	0	0	0	0	1	1
17277	Mon May 04 12:17:29 2009	9	12	5	117.48	Beschaamd	1	1	0	0	0	0	0	0	0	0	1	1
17277	Mon May 04 12:17:34 2009	9	13	4	117.49	Maandag	0	0	0	0	0	0	1	0	1	1	0	1
17277	Mon May 04 12:17:38 2009	9	14	4	117.49	Woensdag	0	0	0	0	0	0	1	1	0	0	1	3
17277	Mon May 04 12:17:43 2009	9	15	5	117.49	Woensdag	0	0	0	0	0	0	1	0	1	1	0	3
17277	Mon May 04 12:18:33 2009	11	1	4	117.46	Buik- of maagkrampen	0	0	0	1	0	1	0	0	0	1	0	1
17277	Mon May 04 12:18:37 2009	11	2	7	117.49	Woensdag	0	0	0	0	0	0	1	1	0	0	1	3
17277	Mon May 04 12:18:42 2009	11	3	4	117.49	Woensdag	0	0	0	0	0	0	1	0	1	1	0	3
17277	Mon May 04 12:18:46 2009	11	4	5	117.43	Benauwd gevoel in en om de borst	0	0	0	1	0	1	0	0	0	1	0	1
17277	Mon May 04 12:18:51 2009	11	5	5	117.49	Maandag	0	0	0	0	0	0	1	1	0	0	1	1
17277	Mon May 04 12:18:55 2009	11	6	4	117.48	Beschaamd	1	1	0	0	0	0	0	0	0	0	1	1
17277	Mon May 04 12:19:00 2009	11	7	4	117.50	Bang	1	1	0	0	0	0	0	0	0	0	1	1
17277	Mon May 04 12:19:04 2009	11	8	5	117.48	Vermoeidheid	0	0	0	1	0	1	0	0	0	1	0	1
17277	Mon May 04 12:19:09 2009	11	9	5	117.48	Teneergeslagen	1	1	0	0	0	0	0	0	0	0	1	1
17277	Mon May 04 12:19:13 2009	11	10	4	117.46	Bonzen van het hart	0	0	0	1	0	1	0	0	0	1	0	1
17277	Mon May 04 12:19:18 2009	11	11	5	117.49	Maandag	0	0	0	0	0	0	1	0	1	1	0	1
17277	Mon May 04 12:19:22 2009	11	12	5	117.48	Zenuwachtig	1	1	0	0	0	0	0	0	0	0	1	1
17277	Mon May 04 12:19:27 2009	11	13	4	117.50	Vrijdag	0	0	0	0	0	0	1	1	0	0	1	5
17277	Mon May 04 12:19:32 2009	11	14	4	117.48	Vlug geïrriteerd	1	1	0	0	0	0	0	0	0	0	1	1
17277	Mon May 04 12:19:36 2009	11	15	5	117.49	Hoofdpijn	0	0	0	1	0	1	0	0	0	1	0	1
17277	Mon May 04 12:20:26 2009	13	1	4	117.49	Maandag	0	0	0	0	0	0	1	1	0	0	1	1
17277	Mon May 04 12:20:31 2009	13	2	4	117.46	Buik- of maagkrampen	0	0	0	1	0	1	0	0	0	1	0	1
17277	Mon May 04 12:20:35 2009	13	3	5	117.49	Hoofdpijn	0	0	0	1	0	1	0	0	0	1	0	1
17277	Mon May 04 12:20:40 2009	13	4	7	117.48	Vermoeidheid	0	0	0	1	0	1	0	0	0	1	0	2
17277	Mon May 04 12:20:44 2009	13	5	4	117.48	Zenuwachtig	1	1	0	0	0	0	0	0	0	0	1	1
17277	Mon May 04 12:20:49 2009	13	6	5	117.46	Bonzen van het hart	0	0	0	1	0	1	0	0	0	1	0	1
17277	Mon May 04 12:20:53 2009	13	7	5	117.50	Bang	1	1	0	0	0	0	0	0	0	0	1	1
17277	Mon May 04 12:20:58 2009	13	8	4	117.48	Beschaamd	1	1	0	0	0	0	0	0	0	0	1	1
17277	Mon May 04 12:21:02 2009	13	9	4	117.43	Benauwd gevoel in en om de borst	0	0	0	1	0	1	0	0	0	1	0	1
17277	Mon May 04 12:21:07 2009	13	10	5	117.49	Woensdag	0	0	0	0	0	0	1	1	0	0	1	3
17277	Mon May 04 12:21:11 2009	13	11	6	117.50	Vrijdag	0	0	0	0	0	0	1	1	0	0	1	5
17277	Mon May 04 12:21:16 2009	13	12	5	117.49	Maandag	0	0	0	0	0	0	1	0	1	1	0	1
17277	Mon May 04 12:21:20 2009	13	13	4	117.48	Teneergeslagen	1	1	0	0	0	0	0	0	0	0	1	1
17277	Mon May 04 12:21:25 2009	13	14	5	117.48	Vlug geïrriteerd	1	1	0	0	0	0	0	0	0	0	1	1
17277	Mon May 04 12:21:29 2009	13	15	4	117.49	Woensdag	0	0	0	0	0	0	1	0	1	1	0	3
17277	Mon May 04 12:24:41 2009	15	1	4	117.49	Donderdag	0	0	0	0	0	0	1	1	0	0	1	4
17277	Mon May 04 12:24:46 2009	15	2	5	117.48	Duizeligheid	0	0	0	1	1	0	0	0	0	0	1	1
17277	Mon May 04 12:24:50 2009	15	3	4	117.50	Spierpijn	0	0	0	1	1	0	0	0	0	0	1	1
17277	Mon May 04 12:24:55 2009	15	4	4	117.50	Schuldig	1	0	1	0	0	0	0	0	0	1	0	1
17277	Mon May 04 12:24:59 2009	15	5	4	117.50	Angstig	1	0	1	0	0	0	0	0	0	1	0	1
17277	Mon May 04 12:25:04 2009	15	6	5	117.50	Vijandig	1	0	1	0	0	0	0	0	0	1	0	1
17277	Mon May 04 12:25:08 2009	15	7	4	117.48	Misselijkheid	0	0	0	1	1	0	0	0	0	0	1	1
17277	Mon May 04 12:25:13 2009	15	8	5	117.50	Dinsdag	0	0	0	0	0	0	1	0	1	1	0	2
17277	Mon May 04 12:25:17 2009	15	9	5	117.41	Onvoldoende diep kunnen doorademen	0	0	0	1	1	0	0	0	0	0	1	1
17277	Mon May 04 12:25:22 2009	15	10	4	117.49	Bedroefd	1	0	1	0	0	0	0	0	0	1	0	1
17277	Mon May 04 12:25:26 2009	15	11	4	117.50	Vrijdag	0	0	0	0	0	0	1	0	1	1	0	5
17277	Mon May 04 12:25:31 2009	15	12	5	117.48	Snelle hartslag	0	0	0	1	1	0	0	0	0	0	1	1
17277	Mon May 04 12:25:36 2009	15	13	5	117.49	Maandag	0	0	0	0	0	0	1	1	0	0	1	1
17277	Mon May 04 12:25:40 2009	15	14	4	117.49	Woensdag	0	0	0	0	0	0	1	1	0	0	1	3
17277	Mon May 04 12:25:45 2009	15	15	4	117.49	Gespannen	1	0	1	0	0	0	0	0	0	1	0	1
17277	Mon May 04 12:26:34 2009	17	1	4	117.50	Vijandig	1	0	1	0	0	0	0	0	0	1	0	2
17277	Mon May 04 12:26:39 2009	17	2	4	117.50	Schuldig	1	0	1	0	0	0	0	0	0	1	0	2
17277	Mon May 04 12:26:43 2009	17	3	4	117.49	Bedroefd	1	0	1	0	0	0	0	0	0	1	0	3
17277	Mon May 04 12:26:48 2009	17	4	5	117.48	Duizeligheid	0	0	0	1	1	0	0	0	0	0	1	1
17277	Mon May 04 12:26:53 2009	17	5	4	117.41	Onvoldoende diep kunnen doorademen	0	0	0	1	1	0	0	0	0	0	1	1
17277	Mon May 04 12:26:57 2009	17	6	4	117.50	Angstig	1	0	1	0	0	0	0	0	0	1	0	1
17277	Mon May 04 12:27:02 2009	17	7	5	117.50	Spierpijn	0	0	0	1	1	0	0	0	0	0	1	1
17277	Mon May 04 12:27:06 2009	17	8	4	117.48	Misselijkheid	0	0	0	1	1	0	0	0	0	0	1	1
17277	Mon May 04 12:27:11 2009	17	9	4	117.48	Snelle hartslag	0	0	0	1	1	0	0	0	0	0	1	1
17277	Mon May 04 12:27:15 2009	17	10	5	117.50	Dinsdag	0	0	0	0	0	0	1	0	1	1	0	2
17277	Mon May 04 12:27:20 2009	17	11	5	117.49	Maandag	0	0	0	0	0	0	1	1	0	0	1	1
17277	Mon May 04 12:27:24 2009	17	12	4	117.49	Donderdag	0	0	0	0	0	0	1	1	0	0	1	4
17277	Mon May 04 12:27:29 2009	17	13	5	117.49	Woensdag	0	0	0	0	0	0	1	1	0	0	1	3
17277	Mon May 04 12:27:33 2009	17	14	5	117.49	Gespannen	1	0	1	0	0	0	0	0	0	1	0	1
17277	Mon May 04 12:27:38 2009	17	15	4	117.50	Vrijdag	0	0	0	0	0	0	1	0	1	1	0	5
17277	Mon May 04 12:28:28 2009	19	1	5	117.49	Donderdag	0	0	0	0	0	0	1	1	0	0	1	4
17277	Mon May 04 12:28:32 2009	19	2	4	117.49	Woensdag	0	0	0	0	0	0	1	1	0	0	1	3
17277	Mon May 04 12:28:37 2009	19	3	4	117.50	Angstig	1	0	1	0	0	0	0	0	0	1	0	1
17277	Mon May 04 12:28:41 2009	19	4	5	117.49	Maandag	0	0	0	0	0	0	1	1	0	0	1	1
17277	Mon May 04 12:28:46 2009	19	5	7	117.41	Onvoldoende diep kunnen doorademen	0	0	0	1	1	0	0	0	0	0	1	1
17277	Mon May 04 12:28:50 2009	19	6	4	117.50	Spierpijn	0	0	0	1	1	0	0	0	0	0	1	1
17277	Mon May 04 12:28:55 2009	19	7	5	117.50	Dinsdag	0	0	0	0	0	0	1	0	1	1	0	2
17277	Mon May 04 12:28:59 2009	19	8	4	117.50	Vijandig	1	0	1	0	0	0	0	0	0	1	0	1
17277	Mon May 04 12:29:04 2009	19	9	4	117.50	Schuldig	1	0	1	0	0	0	0	0	0	1	0	1
17277	Mon May 04 12:29:09 2009	19	10	4	117.49	Bedroefd	1	0	1	0	0	0	0	0	0	1	0	1
17277	Mon May 04 12:29:13 2009	19	11	5	117.48	Duizeligheid	0	0	0	1	1	0	0	0	0	0	1	1
17277	Mon May 04 12:29:18 2009	19	12	4	117.48	Snelle hartslag	0	0	0	1	1	0	0	0	0	0	1	1
17277	Mon May 04 12:29:22 2009	19	13	4	117.48	Misselijkheid	0	0	0	1	1	0	0	0	0	0	1	1
17277	Mon May 04 12:29:27 2009	19	14	4	117.49	Gespannen	1	0	1	0	0	0	0	0	0	1	0	1
17277	Mon May 04 12:29:31 2009	19	15	5	117.50	Vrijdag	0	0	0	0	0	0	1	0	1	1	0	5
17277	Mon May 04 12:30:21 2009	21	1	4	117.43	Benauwd gevoel in en om de borst	0	0	0	1	0	1	0	0	0	1	0	1
17277	Mon May 04 12:30:26 2009	21	2	5	117.48	Vermoeidheid	0	0	0	1	0	1	0	0	0	1	0	2
17277	Mon May 04 12:30:30 2009	21	3	4	117.46	Bonzen van het hart	0	0	0	1	0	1	0	0	0	1	0	1
17277	Mon May 04 12:30:35 2009	21	4	5	117.49	Donderdag	0	0	0	0	0	0	1	0	1	1	0	4
17277	Mon May 04 12:30:39 2009	21	5	5	117.49	Hoofdpijn	0	0	0	1	0	1	0	0	0	1	0	1
17277	Mon May 04 12:30:44 2009	21	6	4	117.48	Zenuwachtig	1	1	0	0	0	0	0	0	0	0	1	1
17277	Mon May 04 12:30:48 2009	21	7	4	117.48	Teneergeslagen	1	1	0	0	0	0	0	0	0	0	1	2
17277	Mon May 04 12:30:53 2009	21	8	4	117.48	Beschaamd	1	1	0	0	0	0	0	0	0	0	1	1
17277	Mon May 04 12:30:57 2009	21	9	5	117.46	Buik- of maagkrampen	0	0	0	1	0	1	0	0	0	1	0	1
17277	Mon May 04 12:31:02 2009	21	10	4	117.50	Dinsdag	0	0	0	0	0	0	1	1	0	0	1	2
17277	Mon May 04 12:31:06 2009	21	11	5	117.49	Woensdag	0	0	0	0	0	0	1	0	1	1	0	3
17277	Mon May 04 12:31:11 2009	21	12	5	117.50	Vrijdag	0	0	0	0	0	0	1	1	0	0	1	5
17277	Mon May 04 12:31:15 2009	21	13	4	117.48	Vlug geïrriteerd	1	1	0	0	0	0	0	0	0	0	1	1
17277	Mon May 04 12:31:20 2009	21	14	4	117.49	Maandag	0	0	0	0	0	0	1	0	1	1	0	1
17277	Mon May 04 12:31:24 2009	21	15	4	117.50	Bang	1	1	0	0	0	0	0	0	0	0	1	1
17277	Mon May 04 12:32:14 2009	23	1	4	117.49	Donderdag	0	0	0	0	0	0	1	0	1	1	0	4
17277	Mon May 04 12:32:19 2009	23	2	5	117.50	Vrijdag	0	0	0	0	0	0	1	1	0	0	1	5
17277	Mon May 04 12:32:23 2009	23	3	4	117.46	Buik- of maagkrampen	0	0	0	1	0	1	0	0	0	1	0	1
17277	Mon May 04 12:32:28 2009	23	4	4	117.46	Bonzen van het hart	0	0	0	1	0	1	0	0	0	1	0	1
17277	Mon May 04 12:32:32 2009	23	5	6	117.49	Maandag	0	0	0	0	0	0	1	0	1	1	0	1
17277	Mon May 04 12:32:37 2009	23	6	5	117.43	Benauwd gevoel in en om de borst	0	0	0	1	0	1	0	0	0	1	0	1
17277	Mon May 04 12:32:41 2009	23	7	4	117.49	Hoofdpijn	0	0	0	1	0	1	0	0	0	1	0	1
17277	Mon May 04 12:32:46 2009	23	8	4	117.50	Bang	1	1	0	0	0	0	0	0	0	0	1	1
17277	Mon May 04 12:32:51 2009	23	9	5	117.48	Vlug geïrriteerd	1	1	0	0	0	0	0	0	0	0	1	3
17277	Mon May 04 12:32:55 2009	23	10	4	117.48	Vermoeidheid	0	0	0	1	0	1	0	0	0	1	0	1
17277	Mon May 04 12:33:00 2009	23	11	5	117.49	Woensdag	0	0	0	0	0	0	1	0	1	1	0	3
17277	Mon May 04 12:33:04 2009	23	12	5	117.48	Beschaamd	1	1	0	0	0	0	0	0	0	0	1	1
17277	Mon May 04 12:33:09 2009	23	13	7	117.50	Dinsdag	0	0	0	0	0	0	1	1	0	0	1	2
17277	Mon May 04 12:33:13 2009	23	14	4	117.48	Zenuwachtig	1	1	0	0	0	0	0	0	0	0	1	1
17277	Mon May 04 12:33:18 2009	23	15	4	117.48	Teneergeslagen	1	1	0	0	0	0	0	0	0	0	1	3
17277	Mon May 04 12:34:08 2009	25	1	4	117.46	Bonzen van het hart	0	0	0	1	0	1	0	0	0	1	0	1
17277	Mon May 04 12:34:12 2009	25	2	4	117.49	Hoofdpijn	0	0	0	1	0	1	0	0	0	1	0	1
17277	Mon May 04 12:34:17 2009	25	3	5	117.48	Vlug geïrriteerd	1	1	0	0	0	0	0	0	0	0	1	1
17277	Mon May 04 12:34:21 2009	25	4	6	117.50	Vrijdag	0	0	0	0	0	0	1	1	0	0	1	5
17277	Mon May 04 12:34:26 2009	25	5	5	117.48	Zenuwachtig	1	1	0	0	0	0	0	0	0	0	1	1
17277	Mon May 04 12:34:30 2009	25	6	5	117.46	Buik- of maagkrampen	0	0	0	1	0	1	0	0	0	1	0	1
17277	Mon May 04 12:34:35 2009	25	7	4	117.48	Vermoeidheid	0	0	0	1	0	1	0	0	0	1	0	2
17277	Mon May 04 12:34:39 2009	25	8	4	117.50	Bang	1	1	0	0	0	0	0	0	0	0	1	1
17277	Mon May 04 12:34:44 2009	25	9	5	117.43	Benauwd gevoel in en om de borst	0	0	0	1	0	1	0	0	0	1	0	1
17277	Mon May 04 12:34:48 2009	25	10	5	117.49	Woensdag	0	0	0	0	0	0	1	0	1	1	0	3
17277	Mon May 04 12:34:53 2009	25	11	4	117.49	Maandag	0	0	0	0	0	0	1	0	1	1	0	1
17277	Mon May 04 12:34:57 2009	25	12	5	117.50	Dinsdag	0	0	0	0	0	0	1	1	0	0	1	2
17277	Mon May 04 12:35:02 2009	25	13	5	117.48	Teneergeslagen	1	1	0	0	0	0	0	0	0	0	1	1
17277	Mon May 04 12:35:06 2009	25	14	4	117.49	Donderdag	0	0	0	0	0	0	1	0	1	1	0	4
17277	Mon May 04 12:35:11 2009	25	15	4	117.48	Beschaamd	1	1	0	0	0	0	0	0	0	0	1	1
17277	Mon May 04 12:38:21 2009	27	1	4	117.49	Maandag	0	0	0	0	0	0	1	1	0	0	1	1
17277	Mon May 04 12:38:26 2009	27	2	5	117.46	Buik- of maagkrampen	0	0	0	1	0	1	0	0	0	1	0	1
17277	Mon May 04 12:38:30 2009	27	3	4	117.50	Schuldig	1	0	1	0	0	0	0	0	0	1	0	1
17277	Mon May 04 12:38:35 2009	27	4	4	117.48	Vermoeidheid	0	0	0	1	0	1	0	0	0	1	0	2
17277	Mon May 04 12:38:40 2009	27	5	5	117.50	Angstig	1	0	1	0	0	0	0	0	0	1	0	1
17277	Mon May 04 12:38:44 2009	27	6	5	117.43	Benauwd gevoel in en om de borst	0	0	0	1	0	1	0	0	0	1	0	1
17277	Mon May 04 12:38:49 2009	27	7	4	117.49	Gespannen	1	0	1	0	0	0	0	0	0	1	0	1
17277	Mon May 04 12:38:53 2009	27	8	4	117.49	Hoofdpijn	0	0	0	1	0	1	0	0	0	1	0	1
17277	Mon May 04 12:38:58 2009	27	9	5	117.49	Woensdag	0	0	0	0	0	0	1	0	1	1	0	3
17277	Mon May 04 12:39:02 2009	27	10	4	117.49	Woensdag	0	0	0	0	0	0	1	1	0	0	1	3
17277	Mon May 04 12:39:07 2009	27	11	4	117.50	Vrijdag	0	0	0	0	0	0	1	0	1	1	0	5
17277	Mon May 04 12:39:11 2009	27	12	5	117.50	Vijandig	1	0	1	0	0	0	0	0	0	1	0	1
17277	Mon May 04 12:39:16 2009	27	13	4	117.49	Bedroefd	1	0	1	0	0	0	0	0	0	1	0	1
17277	Mon May 04 12:39:20 2009	27	14	4	117.46	Bonzen van het hart	0	0	0	1	0	1	0	0	0	1	0	1
17277	Mon May 04 12:39:25 2009	27	15	4	117.50	Dinsdag	0	0	0	0	0	0	1	0	1	1	0	2
17277	Mon May 04 12:40:15 2009	29	1	5	117.49	Maandag	0	0	0	0	0	0	1	1	0	0	1	1
17277	Mon May 04 12:40:19 2009	29	2	8	117.50	Vijandig	1	0	1	0	0	0	0	0	0	1	0	1
17277	Mon May 04 12:40:24 2009	29	3	4	117.49	Woensdag	0	0	0	0	0	0	1	0	1	1	0	3
17277	Mon May 04 12:40:28 2009	29	4	5	117.50	Schuldig	1	0	1	0	0	0	0	0	0	1	0	1
17277	Mon May 04 12:40:33 2009	29	5	5	117.46	Buik- of maagkrampen	0	0	0	1	0	1	0	0	0	1	0	1
17277	Mon May 04 12:40:37 2009	29	6	4	117.49	Bedroefd	1	0	1	0	0	0	0	0	0	1	0	1
17277	Mon May 04 12:40:42 2009	29	7	5	117.49	Hoofdpijn	0	0	0	1	0	1	0	0	0	1	0	1
17277	Mon May 04 12:40:46 2009	29	8	5	117.43	Benauwd gevoel in en om de borst	0	0	0	1	0	1	0	0	0	1	0	1
17277	Mon May 04 12:40:51 2009	29	9	5	117.46	Bonzen van het hart	0	0	0	1	0	1	0	0	0	1	0	1
17277	Mon May 04 12:40:55 2009	29	10	4	117.50	Angstig	1	0	1	0	0	0	0	0	0	1	0	1
17277	Mon May 04 12:41:00 2009	29	11	5	117.50	Vrijdag	0	0	0	0	0	0	1	0	1	1	0	5
17277	Mon May 04 12:41:05 2009	29	12	5	117.48	Vermoeidheid	0	0	0	1	0	1	0	0	0	1	0	1
17277	Mon May 04 12:41:09 2009	29	13	4	117.49	Woensdag	0	0	0	0	0	0	1	1	0	0	1	3
17277	Mon May 04 12:41:14 2009	29	14	4	117.49	Gespannen	1	0	1	0	0	0	0	0	0	1	0	1
17277	Mon May 04 12:41:18 2009	29	15	5	117.50	Dinsdag	0	0	0	0	0	0	1	0	1	1	0	2
17277	Mon May 04 12:42:08 2009	31	1	5	117.49	Woensdag	0	0	0	0	0	0	1	0	1	1	0	3
17277	Mon May 04 12:42:13 2009	31	2	4	117.46	Buik- of maagkrampen	0	0	0	1	0	1	0	0	0	1	0	1
17277	Mon May 04 12:42:17 2009	31	3	5	117.49	Gespannen	1	0	1	0	0	0	0	0	0	1	0	2
17277	Mon May 04 12:42:22 2009	31	4	7	117.49	Woensdag	0	0	0	0	0	0	1	1	0	0	1	3
17277	Mon May 04 12:42:26 2009	31	5	4	117.50	Schuldig	1	0	1	0	0	0	0	0	0	1	0	1
17277	Mon May 04 12:42:31 2009	31	6	4	117.43	Benauwd gevoel in en om de borst	0	0	0	1	0	1	0	0	0	1	0	1
17277	Mon May 04 12:42:35 2009	31	7	4	117.50	Angstig	1	0	1	0	0	0	0	0	0	1	0	1
17277	Mon May 04 12:42:40 2009	31	8	5	117.49	Maandag	0	0	0	0	0	0	1	1	0	0	1	1
17277	Mon May 04 12:42:44 2009	31	9	4	117.46	Bonzen van het hart	0	0	0	1	0	1	0	0	0	1	0	1
17277	Mon May 04 12:42:49 2009	31	10	5	117.50	Vrijdag	0	0	0	0	0	0	1	0	1	1	0	5
17277	Mon May 04 12:42:54 2009	31	11	5	117.49	Hoofdpijn	0	0	0	1	0	1	0	0	0	1	0	1
17277	Mon May 04 12:42:58 2009	31	12	4	117.48	Vermoeidheid	0	0	0	1	0	1	0	0	0	1	0	1
17277	Mon May 04 12:43:03 2009	31	13	4	117.50	Vijandig	1	0	1	0	0	0	0	0	0	1	0	2
17277	Mon May 04 12:43:07 2009	31	14	4	117.49	Bedroefd	1	0	1	0	0	0	0	0	0	1	0	2
17277	Mon May 04 12:43:12 2009	31	15	5	117.50	Dinsdag	0	0	0	0	0	0	1	0	1	1	0	2
17277	Mon May 04 12:44:02 2009	33	1	4	117.49	Donderdag	0	0	0	0	0	0	1	0	1	1	0	4
17277	Mon May 04 12:44:06 2009	33	2	4	117.49	Donderdag	0	0	0	0	0	0	1	1	0	0	1	4
17277	Mon May 04 12:44:11 2009	33	3	4	117.48	Misselijkheid	0	0	0	1	1	0	0	0	0	0	1	1
17277	Mon May 04 12:44:15 2009	33	4	5	117.50	Spierpijn	0	0	0	1	1	0	0	0	0	0	1	1
17277	Mon May 04 12:44:20 2009	33	5	4	117.48	Duizeligheid	0	0	0	1	1	0	0	0	0	0	1	1
17277	Mon May 04 12:44:24 2009	33	6	4	117.49	Maandag	0	0	0	0	0	0	1	0	1	1	0	1
17277	Mon May 04 12:44:29 2009	33	7	4	117.48	Beschaamd	1	1	0	0	0	0	0	0	0	0	1	2
17277	Mon May 04 12:44:33 2009	33	8	4	117.48	Snelle hartslag	0	0	0	1	1	0	0	0	0	0	1	2
17277	Mon May 04 12:44:38 2009	33	9	4	117.48	Teneergeslagen	1	1	0	0	0	0	0	0	0	0	1	3
17277	Mon May 04 12:44:42 2009	33	10	4	117.50	Bang	1	1	0	0	0	0	0	0	0	0	1	1
17277	Mon May 04 12:44:47 2009	33	11	5	117.41	Onvoldoende diep kunnen doorademen	0	0	0	1	1	0	0	0	0	0	1	1
17277	Mon May 04 12:44:51 2009	33	12	4	117.48	Zenuwachtig	1	1	0	0	0	0	0	0	0	0	1	2
17277	Mon May 04 12:44:56 2009	33	13	4	117.50	Vrijdag	0	0	0	0	0	0	1	1	0	0	1	5
17277	Mon May 04 12:45:00 2009	33	14	5	117.50	Dinsdag	0	0	0	0	0	0	1	1	0	0	1	2
17277	Mon May 04 12:45:05 2009	33	15	4	117.48	Vlug geïrriteerd	1	1	0	0	0	0	0	0	0	0	1	2
17277	Mon May 04 12:45:55 2009	35	1	4	117.48	Vlug geïrriteerd	1	1	0	0	0	0	0	0	0	0	1	1
17277	Mon May 04 12:45:59 2009	35	2	4	117.48	Misselijkheid	0	0	0	1	1	0	0	0	0	0	1	1
17277	Mon May 04 12:46:04 2009	35	3	4	117.49	Maandag	0	0	0	0	0	0	1	0	1	1	0	1
17277	Mon May 04 12:46:09 2009	35	4	5	117.50	Dinsdag	0	0	0	0	0	0	1	1	0	0	1	2
17277	Mon May 04 12:46:13 2009	35	5	5	117.48	Teneergeslagen	1	1	0	0	0	0	0	0	0	0	1	1
17277	Mon May 04 12:46:18 2009	35	6	4	117.41	Onvoldoende diep kunnen doorademen	0	0	0	1	1	0	0	0	0	0	1	1
17277	Mon May 04 12:46:22 2009	35	7	5	117.49	Donderdag	0	0	0	0	0	0	1	1	0	0	1	4
17277	Mon May 04 12:46:27 2009	35	8	5	117.48	Zenuwachtig	1	1	0	0	0	0	0	0	0	0	1	1
17277	Mon May 04 12:46:31 2009	35	9	4	117.48	Snelle hartslag	0	0	0	1	1	0	0	0	0	0	1	1
17277	Mon May 04 12:46:36 2009	35	10	4	117.48	Beschaamd	1	1	0	0	0	0	0	0	0	0	1	1
17277	Mon May 04 12:46:40 2009	35	11	4	117.50	Bang	1	1	0	0	0	0	0	0	0	0	1	1
17277	Mon May 04 12:46:45 2009	35	12	5	117.48	Duizeligheid	0	0	0	1	1	0	0	0	0	0	1	1
17277	Mon May 04 12:46:49 2009	35	13	4	117.49	Donderdag	0	0	0	0	0	0	1	0	1	1	0	4
17277	Mon May 04 12:46:54 2009	35	14	4	117.50	Vrijdag	0	0	0	0	0	0	1	1	0	0	1	5
17277	Mon May 04 12:46:58 2009	35	15	5	117.50	Spierpijn	0	0	0	1	1	0	0	0	0	0	1	1
17277	Mon May 04 12:47:48 2009	37	1	4	117.48	Zenuwachtig	1	1	0	0	0	0	0	0	0	0	1	1
17277	Mon May 04 12:47:53 2009	37	2	7	117.48	Teneergeslagen	1	1	0	0	0	0	0	0	0	0	1	1
17277	Mon May 04 12:47:57 2009	37	3	4	117.50	Vrijdag	0	0	0	0	0	0	1	1	0	0	1	5
17277	Mon May 04 12:48:02 2009	37	4	5	117.49	Donderdag	0	0	0	0	0	0	1	0	1	1	0	4
17277	Mon May 04 12:48:07 2009	37	5	5	117.48	Duizeligheid	0	0	0	1	1	0	0	0	0	0	1	1
17277	Mon May 04 12:48:11 2009	37	6	6	117.49	Maandag	0	0	0	0	0	0	1	0	1	1	0	1
17277	Mon May 04 12:48:16 2009	37	7	4	117.48	Beschaamd	1	1	0	0	0	0	0	0	0	0	1	1
17277	Mon May 04 12:48:20 2009	37	8	4	117.50	Spierpijn	0	0	0	1	1	0	0	0	0	0	1	1
17277	Mon May 04 12:48:25 2009	37	9	6	117.41	Onvoldoende diep kunnen doorademen	0	0	0	1	1	0	0	0	0	0	1	1
17277	Mon May 04 12:48:29 2009	37	10	4	117.50	Bang	1	1	0	0	0	0	0	0	0	0	1	1
17277	Mon May 04 12:48:34 2009	37	11	4	117.48	Misselijkheid	0	0	0	1	1	0	0	0	0	0	1	1
17277	Mon May 04 12:48:38 2009	37	12	5	117.48	Snelle hartslag	0	0	0	1	1	0	0	0	0	0	1	1
17277	Mon May 04 12:48:43 2009	37	13	4	117.50	Dinsdag	0	0	0	0	0	0	1	1	0	0	1	2
17277	Mon May 04 12:48:47 2009	37	14	4	117.49	Donderdag	0	0	0	0	0	0	1	1	0	0	1	4
17277	Mon May 04 12:48:52 2009	37	15	5	117.48	Vlug geïrriteerd	1	1	0	0	0	0	0	0	0	0	1	2
17277	Mon May 04 12:52:10 2009	39	1	4	117.50	Schuldig	1	0	1	0	0	0	0	0	0	1	0	1
17277	Mon May 04 12:52:14 2009	39	2	5	117.48	Duizeligheid	0	0	0	1	1	0	0	0	0	0	1	1
17277	Mon May 04 12:52:19 2009	39	3	4	117.41	Onvoldoende diep kunnen doorademen	0	0	0	1	1	0	0	0	0	0	1	1
17277	Mon May 04 12:52:23 2009	39	4	4	117.50	Vijandig	1	0	1	0	0	0	0	0	0	1	0	1
17277	Mon May 04 12:52:28 2009	39	5	5	117.49	Maandag	0	0	0	0	0	0	1	1	0	0	1	1
17277	Mon May 04 12:52:32 2009	39	6	5	117.50	Dinsdag	0	0	0	0	0	0	1	1	0	0	1	2
17277	Mon May 04 12:52:37 2009	39	7	4	117.50	Spierpijn	0	0	0	1	1	0	0	0	0	0	1	1
17277	Mon May 04 12:52:41 2009	39	8	5	117.49	Woensdag	0	0	0	0	0	0	1	0	1	1	0	3
17277	Mon May 04 12:52:46 2009	39	9	5	117.50	Angstig	1	0	1	0	0	0	0	0	0	1	0	1
17277	Mon May 04 12:52:50 2009	39	10	5	117.48	Misselijkheid	0	0	0	1	1	0	0	0	0	0	1	1
17277	Mon May 04 12:52:55 2009	39	11	4	117.49	Woensdag	0	0	0	0	0	0	1	1	0	0	1	3
17277	Mon May 04 12:52:59 2009	39	12	4	117.49	Bedroefd	1	0	1	0	0	0	0	0	0	1	0	1
17277	Mon May 04 12:53:04 2009	39	13	6	117.49	Gespannen	1	0	1	0	0	0	0	0	0	1	0	1
17277	Mon May 04 12:53:08 2009	39	14	4	117.49	Maandag	0	0	0	0	0	0	1	0	1	1	0	1
17277	Mon May 04 12:53:13 2009	39	15	4	117.48	Snelle hartslag	0	0	0	1	1	0	0	0	0	0	1	1
17277	Mon May 04 12:54:03 2009	41	1	4	117.41	Onvoldoende diep kunnen doorademen	0	0	0	1	1	0	0	0	0	0	1	1
17277	Mon May 04 12:54:07 2009	41	2	4	117.50	Schuldig	1	0	1	0	0	0	0	0	0	1	0	1
17277	Mon May 04 12:54:12 2009	41	3	4	117.49	Bedroefd	1	0	1	0	0	0	0	0	0	1	0	2
17277	Mon May 04 12:54:17 2009	41	4	5	117.49	Woensdag	0	0	0	0	0	0	1	1	0	0	1	3
17277	Mon May 04 12:54:21 2009	41	5	4	117.48	Duizeligheid	0	0	0	1	1	0	0	0	0	0	1	1
17277	Mon May 04 12:54:26 2009	41	6	4	117.50	Dinsdag	0	0	0	0	0	0	1	1	0	0	1	2
17277	Mon May 04 12:54:30 2009	41	7	6	117.49	Gespannen	1	0	1	0	0	0	0	0	0	1	0	2
17277	Mon May 04 12:54:35 2009	41	8	5	117.49	Maandag	0	0	0	0	0	0	1	0	1	1	0	1
17277	Mon May 04 12:54:39 2009	41	9	4	117.50	Angstig	1	0	1	0	0	0	0	0	0	1	0	2
17277	Mon May 04 12:54:44 2009	41	10	4	117.50	Vijandig	1	0	1	0	0	0	0	0	0	1	0	1
17277	Mon May 04 12:54:48 2009	41	11	5	117.49	Woensdag	0	0	0	0	0	0	1	0	1	1	0	3
17277	Mon May 04 12:54:53 2009	41	12	4	117.48	Snelle hartslag	0	0	0	1	1	0	0	0	0	0	1	1
17277	Mon May 04 12:54:57 2009	41	13	5	117.48	Misselijkheid	0	0	0	1	1	0	0	0	0	0	1	1
17277	Mon May 04 12:55:02 2009	41	14	5	117.49	Maandag	0	0	0	0	0	0	1	1	0	0	1	1
17277	Mon May 04 12:55:06 2009	41	15	5	117.50	Spierpijn	0	0	0	1	1	0	0	0	0	0	1	1
17277	Mon May 04 12:55:56 2009	43	1	4	117.48	Misselijkheid	0	0	0	1	1	0	0	0	0	0	1	1
17277	Mon May 04 12:56:01 2009	43	2	4	117.48	Snelle hartslag	0	0	0	1	1	0	0	0	0	0	1	1
17277	Mon May 04 12:56:05 2009	43	3	5	117.49	Woensdag	0	0	0	0	0	0	1	1	0	0	1	3
17277	Mon May 04 12:56:10 2009	43	4	7	117.41	Onvoldoende diep kunnen doorademen	0	0	0	1	1	0	0	0	0	0	1	1
17277	Mon May 04 12:56:15 2009	43	5	4	117.50	Dinsdag	0	0	0	0	0	0	1	1	0	0	1	2
17277	Mon May 04 12:56:19 2009	43	6	4	117.48	Duizeligheid	0	0	0	1	1	0	0	0	0	0	1	1
17277	Mon May 04 12:56:24 2009	43	7	5	117.50	Spierpijn	0	0	0	1	1	0	0	0	0	0	1	1
17277	Mon May 04 12:56:28 2009	43	8	4	117.50	Angstig	1	0	1	0	0	0	0	0	0	1	0	1
17277	Mon May 04 12:56:33 2009	43	9	4	117.50	Schuldig	1	0	1	0	0	0	0	0	0	1	0	1
17277	Mon May 04 12:56:37 2009	43	10	5	117.49	Bedroefd	1	0	1	0	0	0	0	0	0	1	0	1
17277	Mon May 04 12:56:42 2009	43	11	5	117.49	Woensdag	0	0	0	0	0	0	1	0	1	1	0	3
17277	Mon May 04 12:56:46 2009	43	12	4	117.49	Maandag	0	0	0	0	0	0	1	0	1	1	0	1
17277	Mon May 04 12:56:51 2009	43	13	4	117.49	Gespannen	1	0	1	0	0	0	0	0	0	1	0	1
17277	Mon May 04 12:56:55 2009	43	14	5	117.50	Vijandig	1	0	1	0	0	0	0	0	0	1	0	1
17277	Mon May 04 12:57:00 2009	43	15	4	117.49	Maandag	0	0	0	0	0	0	1	1	0	0	1	1
17277	Mon May 04 12:57:50 2009	45	1	4	117.49	Donderdag	0	0	0	0	0	0	1	0	1	1	0	4
17277	Mon May 04 12:57:54 2009	45	2	5	117.48	Vermoeidheid	0	0	0	1	0	1	0	0	0	1	0	1
17277	Mon May 04 12:57:59 2009	45	3	5	117.50	Vrijdag	0	0	0	0	0	0	1	1	0	0	1	5
17277	Mon May 04 12:58:03 2009	45	4	4	117.49	Donderdag	0	0	0	0	0	0	1	1	0	0	1	4
17277	Mon May 04 12:58:08 2009	45	5	4	117.48	Beschaamd	1	1	0	0	0	0	0	0	0	0	1	1
17277	Mon May 04 12:58:13 2009	45	6	5	117.50	Vrijdag	0	0	0	0	0	0	1	0	1	1	0	5
17277	Mon May 04 12:58:17 2009	45	7	4	117.46	Buik- of maagkrampen	0	0	0	1	0	1	0	0	0	1	0	1
17277	Mon May 04 12:58:22 2009	45	8	4	117.48	Vlug geïrriteerd	1	1	0	0	0	0	0	0	0	0	1	1
17277	Mon May 04 12:58:26 2009	45	9	4	117.50	Bang	1	1	0	0	0	0	0	0	0	0	1	1
17277	Mon May 04 12:58:31 2009	45	10	7	117.46	Bonzen van het hart	0	0	0	1	0	1	0	0	0	1	0	1
17277	Mon May 04 12:58:35 2009	45	11	4	117.50	Dinsdag	0	0	0	0	0	0	1	0	1	1	0	2
17277	Mon May 04 12:58:40 2009	45	12	4	117.49	Hoofdpijn	0	0	0	1	0	1	0	0	0	1	0	1
17277	Mon May 04 12:58:44 2009	45	13	5	117.43	Benauwd gevoel in en om de borst	0	0	0	1	0	1	0	0	0	1	0	1
17277	Mon May 04 12:58:49 2009	45	14	4	117.48	Teneergeslagen	1	1	0	0	0	0	0	0	0	0	1	1
17277	Mon May 04 12:58:53 2009	45	15	4	117.48	Zenuwachtig	1	1	0	0	0	0	0	0	0	0	1	1
17277	Mon May 04 12:59:43 2009	47	1	7	117.43	Benauwd gevoel in en om de borst	0	0	0	1	0	1	0	0	0	1	0	1
17277	Mon May 04 12:59:48 2009	47	2	4	117.50	Vrijdag	0	0	0	0	0	0	1	0	1	1	0	5
17277	Mon May 04 12:59:52 2009	47	3	4	117.48	Teneergeslagen	1	1	0	0	0	0	0	0	0	0	1	3
17277	Mon May 04 12:59:57 2009	47	4	5	117.46	Buik- of maagkrampen	0	0	0	1	0	1	0	0	0	1	0	1
17277	Mon May 04 13:00:01 2009	47	5	4	117.49	Donderdag	0	0	0	0	0	0	1	0	1	1	0	4
17277	Mon May 04 13:00:06 2009	47	6	4	117.49	Donderdag	0	0	0	0	0	0	1	1	0	0	1	4
17277	Mon May 04 13:00:11 2009	47	7	5	117.48	Vermoeidheid	0	0	0	1	0	1	0	0	0	1	0	1
17277	Mon May 04 13:00:15 2009	47	8	6	117.50	Dinsdag	0	0	0	0	0	0	1	0	1	1	0	2
17277	Mon May 04 13:00:20 2009	47	9	4	117.48	Zenuwachtig	1	1	0	0	0	0	0	0	0	0	1	2
17277	Mon May 04 13:00:24 2009	47	10	4	117.49	Hoofdpijn	0	0	0	1	0	1	0	0	0	1	0	1
17277	Mon May 04 13:00:29 2009	47	11	5	117.48	Vlug geïrriteerd	1	1	0	0	0	0	0	0	0	0	1	2
17277	Mon May 04 13:00:33 2009	47	12	4	117.46	Bonzen van het hart	0	0	0	1	0	1	0	0	0	1	0	2
17277	Mon May 04 13:00:38 2009	47	13	5	117.48	Beschaamd	1	1	0	0	0	0	0	0	0	0	1	1
17277	Mon May 04 13:00:42 2009	47	14	5	117.50	Vrijdag	0	0	0	0	0	0	1	1	0	0	1	5
17277	Mon May 04 13:00:47 2009	47	15	4	117.50	Bang	1	1	0	0	0	0	0	0	0	0	1	1
17277	Mon May 04 13:01:37 2009	49	1	5	117.50	Vrijdag	0	0	0	0	0	0	1	1	0	0	1	5
17277	Mon May 04 13:01:41 2009	49	2	4	117.50	Dinsdag	0	0	0	0	0	0	1	0	1	1	0	2
17277	Mon May 04 13:01:46 2009	49	3	5	117.46	Buik- of maagkrampen	0	0	0	1	0	1	0	0	0	1	0	1
17277	Mon May 04 13:01:50 2009	49	4	5	117.46	Bonzen van het hart	0	0	0	1	0	1	0	0	0	1	0	1
17277	Mon May 04 13:01:55 2009	49	5	4	117.49	Hoofdpijn	0	0	0	1	0	1	0	0	0	1	0	1
17277	Mon May 04 13:01:59 2009	49	6	6	117.50	Bang	1	1	0	0	0	0	0	0	0	0	1	1
17277	Mon May 04 13:02:04 2009	49	7	6	117.48	Vermoeidheid	0	0	0	1	0	1	0	0	0	1	0	1
17277	Mon May 04 13:02:08 2009	49	8	5	117.49	Donderdag	0	0	0	0	0	0	1	1	0	0	1	4
17277	Mon May 04 13:02:13 2009	49	9	4	117.48	Zenuwachtig	1	1	0	0	0	0	0	0	0	0	1	1
17277	Mon May 04 13:02:18 2009	49	10	4	117.48	Teneergeslagen	1	1	0	0	0	0	0	0	0	0	1	1
17277	Mon May 04 13:02:22 2009	49	11	5	117.50	Vrijdag	0	0	0	0	0	0	1	0	1	1	0	5
17277	Mon May 04 13:02:27 2009	49	12	4	117.43	Benauwd gevoel in en om de borst	0	0	0	1	0	1	0	0	0	1	0	1
17277	Mon May 04 13:02:31 2009	49	13	4	117.48	Beschaamd	1	1	0	0	0	0	0	0	0	0	1	1
17277	Mon May 04 13:02:36 2009	49	14	5	117.49	Donderdag	0	0	0	0	0	0	1	0	1	1	0	4
17277	Mon May 04 13:02:40 2009	49	15	4	117.48	Vlug geïrriteerd	1	1	0	0	0	0	0	0	0	0	1	1
17277	Mon May 04 13:05:49 2009	51	1	4	117.49	Bedroefd	1	0	1	0	0	0	0	0	0	1	0	2
17277	Mon May 04 13:05:54 2009	51	2	4	117.41	Onvoldoende diep kunnen doorademen	0	0	0	1	1	0	0	0	0	0	1	1
17277	Mon May 04 13:05:59 2009	51	3	4	117.49	Gespannen	1	0	1	0	0	0	0	0	0	1	0	2
17277	Mon May 04 13:06:03 2009	51	4	5	117.49	Woensdag	0	0	0	0	0	0	1	0	1	1	0	3
17277	Mon May 04 13:06:08 2009	51	5	6	117.49	Maandag	0	0	0	0	0	0	1	1	0	0	1	1
17277	Mon May 04 13:06:12 2009	51	6	4	117.49	Donderdag	0	0	0	0	0	0	1	0	1	1	0	4
17277	Mon May 04 13:06:17 2009	51	7	4	117.48	Duizeligheid	0	0	0	1	1	0	0	0	0	0	1	1
17277	Mon May 04 13:06:21 2009	51	8	5	117.48	Misselijkheid	0	0	0	1	1	0	0	0	0	0	1	1
17277	Mon May 04 13:06:26 2009	51	9	4	117.48	Snelle hartslag	0	0	0	1	1	0	0	0	0	0	1	1
17277	Mon May 04 13:06:30 2009	51	10	4	117.50	Spierpijn	0	0	0	1	1	0	0	0	0	0	1	1
17277	Mon May 04 13:06:35 2009	51	11	5	117.50	Angstig	1	0	1	0	0	0	0	0	0	1	0	1
17277	Mon May 04 13:06:39 2009	51	12	4	117.50	Schuldig	1	0	1	0	0	0	0	0	0	1	0	1
17277	Mon May 04 13:06:44 2009	51	13	5	117.50	Vrijdag	0	0	0	0	0	0	1	0	1	1	0	5
17277	Mon May 04 13:06:48 2009	51	14	5	117.50	Vijandig	1	0	1	0	0	0	0	0	0	1	0	2
17277	Mon May 04 13:06:53 2009	51	15	5	117.50	Dinsdag	0	0	0	0	0	0	1	0	1	1	0	2
17277	Mon May 04 13:07:43 2009	53	1	4	117.48	Misselijkheid	0	0	0	1	1	0	0	0	0	0	1	1
17277	Mon May 04 13:07:48 2009	53	2	5	117.48	Duizeligheid	0	0	0	1	1	0	0	0	0	0	1	1
17277	Mon May 04 13:07:52 2009	53	3	7	117.48	Snelle hartslag	0	0	0	1	1	0	0	0	0	0	1	1
17277	Mon May 04 13:07:57 2009	53	4	4	117.50	Dinsdag	0	0	0	0	0	0	1	0	1	1	0	2
17277	Mon May 04 13:08:01 2009	53	5	4	117.50	Spierpijn	0	0	0	1	1	0	0	0	0	0	1	1
17277	Mon May 04 13:08:06 2009	53	6	5	117.49	Donderdag	0	0	0	0	0	0	1	0	1	1	0	4
17277	Mon May 04 13:08:10 2009	53	7	4	117.50	Vrijdag	0	0	0	0	0	0	1	0	1	1	0	5
17277	Mon May 04 13:08:15 2009	53	8	4	117.49	Gespannen	1	0	1	0	0	0	0	0	0	1	0	1
17277	Mon May 04 13:08:19 2009	53	9	5	117.49	Bedroefd	1	0	1	0	0	0	0	0	0	1	0	1
17277	Mon May 04 13:08:24 2009	53	10	5	117.49	Maandag	0	0	0	0	0	0	1	1	0	0	1	1
17277	Mon May 04 13:08:28 2009	53	11	4	117.50	Vijandig	1	0	1	0	0	0	0	0	0	1	0	1
17277	Mon May 04 13:08:33 2009	53	12	4	117.50	Angstig	1	0	1	0	0	0	0	0	0	1	0	1
17277	Mon May 04 13:08:37 2009	53	13	5	117.41	Onvoldoende diep kunnen doorademen	0	0	0	1	1	0	0	0	0	0	1	1
17277	Mon May 04 13:08:42 2009	53	14	4	117.49	Woensdag	0	0	0	0	0	0	1	0	1	1	0	3
17277	Mon May 04 13:08:46 2009	53	15	4	117.50	Schuldig	1	0	1	0	0	0	0	0	0	1	0	1
17277	Mon May 04 13:09:36 2009	55	1	5	117.41	Onvoldoende diep kunnen doorademen	0	0	0	1	1	0	0	0	0	0	1	1
17277	Mon May 04 13:09:41 2009	55	2	4	117.49	Bedroefd	1	0	1	0	0	0	0	0	0	1	0	1
17277	Mon May 04 13:09:46 2009	55	3	5	117.50	Vrijdag	0	0	0	0	0	0	1	0	1	1	0	5
17277	Mon May 04 13:09:50 2009	55	4	5	117.48	Misselijkheid	0	0	0	1	1	0	0	0	0	0	1	1
17277	Mon May 04 13:09:55 2009	55	5	4	117.48	Snelle hartslag	0	0	0	1	1	0	0	0	0	0	1	1
17277	Mon May 04 13:09:59 2009	55	6	4	117.50	Angstig	1	0	1	0	0	0	0	0	0	1	0	1
17277	Mon May 04 13:10:04 2009	55	7	5	117.50	Vijandig	1	0	1	0	0	0	0	0	0	1	0	1
17277	Mon May 04 13:10:08 2009	55	8	5	117.49	Gespannen	1	0	1	0	0	0	0	0	0	1	0	2
17277	Mon May 04 13:10:13 2009	55	9	4	117.50	Schuldig	1	0	1	0	0	0	0	0	0	1	0	1
17277	Mon May 04 13:10:17 2009	55	10	5	117.50	Dinsdag	0	0	0	0	0	0	1	0	1	1	0	2
17277	Mon May 04 13:10:22 2009	55	11	5	117.49	Woensdag	0	0	0	0	0	0	1	0	1	1	0	3
17277	Mon May 04 13:10:26 2009	55	12	4	117.50	Spierpijn	0	0	0	1	1	0	0	0	0	0	1	1
17277	Mon May 04 13:10:31 2009	55	13	5	117.49	Maandag	0	0	0	0	0	0	1	1	0	0	1	1
17277	Mon May 04 13:10:35 2009	55	14	4	117.48	Duizeligheid	0	0	0	1	1	0	0	0	0	0	1	1
17277	Mon May 04 13:10:40 2009	55	15	4	117.49	Donderdag	0	0	0	0	0	0	1	0	1	1	0	4
17277	Mon May 04 13:11:30 2009	57	1	4	117.48	Beschaamd	1	1	0	0	0	0	0	0	0	0	1	1
17277	Mon May 04 13:11:34 2009	57	2	5	117.49	Donderdag	0	0	0	0	0	0	1	1	0	0	1	4
17277	Mon May 04 13:11:39 2009	57	3	6	117.43	Benauwd gevoel in en om de borst	0	0	0	1	0	1	0	0	0	1	0	1
17277	Mon May 04 13:11:43 2009	57	4	4	117.49	Woensdag	0	0	0	0	0	0	1	1	0	0	1	3
17277	Mon May 04 13:11:48 2009	57	5	5	117.49	Maandag	0	0	0	0	0	0	1	0	1	1	0	1
17277	Mon May 04 13:11:53 2009	57	6	5	117.50	Bang	1	1	0	0	0	0	0	0	0	0	1	1
17277	Mon May 04 13:11:57 2009	57	7	5	117.49	Hoofdpijn	0	0	0	1	0	1	0	0	0	1	0	1
17277	Mon May 04 13:12:02 2009	57	8	4	117.48	Zenuwachtig	1	1	0	0	0	0	0	0	0	0	1	1
17277	Mon May 04 13:12:06 2009	57	9	5	117.50	Dinsdag	0	0	0	0	0	0	1	1	0	0	1	2
17277	Mon May 04 13:12:11 2009	57	10	5	117.46	Buik- of maagkrampen	0	0	0	1	0	1	0	0	0	1	0	1
17277	Mon May 04 13:12:15 2009	57	11	4	117.46	Bonzen van het hart	0	0	0	1	0	1	0	0	0	1	0	1
17277	Mon May 04 13:12:20 2009	57	12	6	117.48	Teneergeslagen	1	1	0	0	0	0	0	0	0	0	1	1
17277	Mon May 04 13:12:24 2009	57	13	5	117.50	Vrijdag	0	0	0	0	0	0	1	1	0	0	1	5
17277	Mon May 04 13:12:29 2009	57	14	4	117.48	Vermoeidheid	0	0	0	1	0	1	0	0	0	1	0	1
17277	Mon May 04 13:12:33 2009	57	15	4	117.48	Vlug geïrriteerd	1	1	0	0	0	0	0	0	0	0	1	1
17277	Mon May 04 13:13:23 2009	59	1	5	117.49	Maandag	0	0	0	0	0	0	1	0	1	1	0	1
17277	Mon May 04 13:13:28 2009	59	2	4	117.49	Woensdag	0	0	0	0	0	0	1	1	0	0	1	3
17277	Mon May 04 13:13:32 2009	59	3	5	117.48	Beschaamd	1	1	0	0	0	0	0	0	0	0	1	1
17277	Mon May 04 13:13:37 2009	59	4	5	117.46	Bonzen van het hart	0	0	0	1	0	1	0	0	0	1	0	1
17277	Mon May 04 13:13:42 2009	59	5	4	117.48	Teneergeslagen	1	1	0	0	0	0	0	0	0	0	1	1
17277	Mon May 04 13:13:46 2009	59	6	4	117.48	Zenuwachtig	1	1	0	0	0	0	0	0	0	0	1	1
17277	Mon May 04 13:13:51 2009	59	7	5	117.49	Donderdag	0	0	0	0	0	0	1	1	0	0	1	4
17277	Mon May 04 13:13:55 2009	59	8	5	117.48	Vermoeidheid	0	0	0	1	0	1	0	0	0	1	0	1
17277	Mon May 04 13:14:00 2009	59	9	4	117.49	Hoofdpijn	0	0	0	1	0	1	0	0	0	1	0	1
17277	Mon May 04 13:14:04 2009	59	10	5	117.50	Vrijdag	0	0	0	0	0	0	1	1	0	0	1	5
17277	Mon May 04 13:14:09 2009	59	11	4	117.50	Bang	1	1	0	0	0	0	0	0	0	0	1	1
17277	Mon May 04 13:14:13 2009	59	12	4	117.50	Dinsdag	0	0	0	0	0	0	1	1	0	0	1	2
17277	Mon May 04 13:14:18 2009	59	13	4	117.46	Buik- of maagkrampen	0	0	0	1	0	1	0	0	0	1	0	1
17277	Mon May 04 13:14:22 2009	59	14	5	117.43	Benauwd gevoel in en om de borst	0	0	0	1	0	1	0	0	0	1	0	1
17277	Mon May 04 13:14:27 2009	59	15	6	117.48	Vlug geïrriteerd	1	1	0	0	0	0	0	0	0	0	1	1
17277	Mon May 04 13:15:17 2009	61	1	4	117.49	Donderdag	0	0	0	0	0	0	1	1	0	0	1	4
17277	Mon May 04 13:15:21 2009	61	2	4	117.48	Vlug geïrriteerd	1	1	0	0	0	0	0	0	0	0	1	3
17277	Mon May 04 13:15:26 2009	61	3	5	117.43	Benauwd gevoel in en om de borst	0	0	0	1	0	1	0	0	0	1	0	2
17277	Mon May 04 13:15:30 2009	61	4	5	117.46	Buik- of maagkrampen	0	0	0	1	0	1	0	0	0	1	0	1
17277	Mon May 04 13:15:35 2009	61	5	4	117.48	Teneergeslagen	1	1	0	0	0	0	0	0	0	0	1	2
17277	Mon May 04 13:15:40 2009	61	6	4	117.48	Beschaamd	1	1	0	0	0	0	0	0	0	0	1	1
17277	Mon May 04 13:15:44 2009	61	7	5	117.50	Dinsdag	0	0	0	0	0	0	1	1	0	0	1	2
17277	Mon May 04 13:15:49 2009	61	8	4	117.49	Maandag	0	0	0	0	0	0	1	0	1	1	0	1
17277	Mon May 04 13:15:53 2009	61	9	6	117.50	Bang	1	1	0	0	0	0	0	0	0	0	1	1
17277	Mon May 04 13:15:58 2009	61	10	5	117.46	Bonzen van het hart	0	0	0	1	0	1	0	0	0	1	0	1
17277	Mon May 04 13:16:02 2009	61	11	5	117.48	Vermoeidheid	0	0	0	1	0	1	0	0	0	1	0	1
17277	Mon May 04 13:16:07 2009	61	12	4	117.49	Hoofdpijn	0	0	0	1	0	1	0	0	0	1	0	1
17277	Mon May 04 13:16:11 2009	61	13	5	117.49	Woensdag	0	0	0	0	0	0	1	1	0	0	1	3
17277	Mon May 04 13:16:16 2009	61	14	5	117.50	Vrijdag	0	0	0	0	0	0	1	1	0	0	1	5
17277	Mon May 04 13:16:20 2009	61	15	4	117.48	Zenuwachtig	1	1	0	0	0	0	0	0	0	0	1	1
17277	Mon May 04 13:19:43 2009	63	1	4	117.50	Dinsdag	0	0	0	0	0	0	1	1	0	0	1	2
17277	Mon May 04 13:19:47 2009	63	2	4	117.48	Misselijkheid	0	0	0	1	1	0	0	0	0	0	1	1
17277	Mon May 04 13:19:52 2009	63	3	5	117.50	Dinsdag	0	0	0	0	0	0	1	0	1	1	0	2
17277	Mon May 04 13:19:57 2009	63	4	4	117.41	Onvoldoende diep kunnen doorademen	0	0	0	1	1	0	0	0	0	0	1	1
17277	Mon May 04 13:20:01 2009	63	5	4	117.48	Snelle hartslag	0	0	0	1	1	0	0	0	0	0	1	1
17277	Mon May 04 13:20:06 2009	63	6	5	117.48	Duizeligheid	0	0	0	1	1	0	0	0	0	0	1	1
17277	Mon May 04 13:20:10 2009	63	7	4	117.49	Bedroefd	1	0	1	0	0	0	0	0	0	1	0	1
17277	Mon May 04 13:20:15 2009	63	8	4	117.50	Vijandig	1	0	1	0	0	0	0	0	0	1	0	1
17277	Mon May 04 13:20:19 2009	63	9	5	117.49	Donderdag	0	0	0	0	0	0	1	1	0	0	1	4
17277	Mon May 04 13:20:24 2009	63	10	4	117.50	Schuldig	1	0	1	0	0	0	0	0	0	1	0	1
17277	Mon May 04 13:20:28 2009	63	11	4	117.50	Spierpijn	0	0	0	1	1	0	0	0	0	0	1	1
17277	Mon May 04 13:20:33 2009	63	12	4	117.50	Angstig	1	0	1	0	0	0	0	0	0	1	0	1
17277	Mon May 04 13:20:37 2009	63	13	5	117.49	Woensdag	0	0	0	0	0	0	1	1	0	0	1	3
17277	Mon May 04 13:20:42 2009	63	14	4	117.49	Gespannen	1	0	1	0	0	0	0	0	0	1	0	3
17277	Mon May 04 13:20:46 2009	63	15	5	117.49	Maandag	0	0	0	0	0	0	1	1	0	0	1	1
17277	Mon May 04 13:21:36 2009	65	1	4	117.50	Vijandig	1	0	1	0	0	0	0	0	0	1	0	1
17277	Mon May 04 13:21:41 2009	65	2	4	117.50	Dinsdag	0	0	0	0	0	0	1	0	1	1	0	2
17277	Mon May 04 13:21:45 2009	65	3	4	117.50	Angstig	1	0	1	0	0	0	0	0	0	1	0	1
17277	Mon May 04 13:21:50 2009	65	4	5	117.50	Spierpijn	0	0	0	1	1	0	0	0	0	0	1	1
17277	Mon May 04 13:21:55 2009	65	5	4	117.49	Bedroefd	1	0	1	0	0	0	0	0	0	1	0	1
17277	Mon May 04 13:21:59 2009	65	6	5	117.50	Dinsdag	0	0	0	0	0	0	1	1	0	0	1	2
17277	Mon May 04 13:22:04 2009	65	7	5	117.50	Schuldig	1	0	1	0	0	0	0	0	0	1	0	1
17277	Mon May 04 13:22:08 2009	65	8	4	117.48	Snelle hartslag	0	0	0	1	1	0	0	0	0	0	1	1
17277	Mon May 04 13:22:13 2009	65	9	4	117.41	Onvoldoende diep kunnen doorademen	0	0	0	1	1	0	0	0	0	0	1	1
17277	Mon May 04 13:22:17 2009	65	10	6	117.48	Misselijkheid	0	0	0	1	1	0	0	0	0	0	1	1
17277	Mon May 04 13:22:22 2009	65	11	7	117.49	Maandag	0	0	0	0	0	0	1	1	0	0	1	1
17277	Mon May 04 13:22:26 2009	65	12	4	117.49	Gespannen	1	0	1	0	0	0	0	0	0	1	0	1
17277	Mon May 04 13:22:31 2009	65	13	5	117.49	Donderdag	0	0	0	0	0	0	1	1	0	0	1	4
17277	Mon May 04 13:22:35 2009	65	14	5	117.48	Duizeligheid	0	0	0	1	1	0	0	0	0	0	1	1
17277	Mon May 04 13:22:40 2009	65	15	4	117.49	Woensdag	0	0	0	0	0	0	1	1	0	0	1	3
17277	Mon May 04 13:23:30 2009	67	1	4	117.49	Woensdag	0	0	0	0	0	0	1	1	0	0	1	3
17277	Mon May 04 13:23:34 2009	67	2	5	117.41	Onvoldoende diep kunnen doorademen	0	0	0	1	1	0	0	0	0	0	1	1
17277	Mon May 04 13:23:39 2009	67	3	5	117.50	Schuldig	1	0	1	0	0	0	0	0	0	1	0	1
17277	Mon May 04 13:23:43 2009	67	4	4	117.48	Snelle hartslag	0	0	0	1	1	0	0	0	0	0	1	1
17277	Mon May 04 13:23:48 2009	67	5	5	117.50	Dinsdag	0	0	0	0	0	0	1	1	0	0	1	2
17277	Mon May 04 13:23:53 2009	67	6	5	117.50	Vijandig	1	0	1	0	0	0	0	0	0	1	0	1
17277	Mon May 04 13:23:57 2009	67	7	5	117.49	Maandag	0	0	0	0	0	0	1	1	0	0	1	1
17277	Mon May 04 13:24:02 2009	67	8	4	117.50	Angstig	1	0	1	0	0	0	0	0	0	1	0	1
17277	Mon May 04 13:24:06 2009	67	9	4	117.48	Duizeligheid	0	0	0	1	1	0	0	0	0	0	1	1
17277	Mon May 04 13:24:11 2009	67	10	5	117.50	Spierpijn	0	0	0	1	1	0	0	0	0	0	1	1
17277	Mon May 04 13:24:15 2009	67	11	4	117.49	Bedroefd	1	0	1	0	0	0	0	0	0	1	0	1
17277	Mon May 04 13:24:20 2009	67	12	4	117.50	Dinsdag	0	0	0	0	0	0	1	0	1	1	0	2
17277	Mon May 04 13:24:24 2009	67	13	5	117.49	Gespannen	1	0	1	0	0	0	0	0	0	1	0	1
17277	Mon May 04 13:24:29 2009	67	14	4	117.49	Donderdag	0	0	0	0	0	0	1	1	0	0	1	4
17277	Mon May 04 13:24:33 2009	67	15	5	117.48	Misselijkheid	0	0	0	1	1	0	0	0	0	0	1	1
17277	Mon May 04 13:25:23 2009	69	1	5	117.43	Benauwd gevoel in en om de borst	0	0	0	1	0	1	0	0	0	1	0	1
17277	Mon May 04 13:25:28 2009	69	2	4	117.49	Hoofdpijn	0	0	0	1	0	1	0	0	0	1	0	1
17277	Mon May 04 13:25:32 2009	69	3	4	117.46	Bonzen van het hart	0	0	0	1	0	1	0	0	0	1	0	1
17277	Mon May 04 13:25:37 2009	69	4	6	117.48	Vlug geïrriteerd	1	1	0	0	0	0	0	0	0	0	1	1
17277	Mon May 04 13:25:41 2009	69	5	4	117.48	Zenuwachtig	1	1	0	0	0	0	0	0	0	0	1	1
17277	Mon May 04 13:25:46 2009	69	6	4	117.49	Maandag	0	0	0	0	0	0	1	0	1	1	0	1
17277	Mon May 04 13:25:51 2009	69	7	4	117.48	Beschaamd	1	1	0	0	0	0	0	0	0	0	1	1
17277	Mon May 04 13:25:55 2009	69	8	7	117.50	Vrijdag	0	0	0	0	0	0	1	0	1	1	0	5
17277	Mon May 04 13:26:00 2009	69	9	5	117.48	Teneergeslagen	1	1	0	0	0	0	0	0	0	0	1	1
17277	Mon May 04 13:26:04 2009	69	10	5	117.49	Donderdag	0	0	0	0	0	0	1	0	1	1	0	4
17277	Mon May 04 13:26:09 2009	69	11	5	117.48	Vermoeidheid	0	0	0	1	0	1	0	0	0	1	0	1
17277	Mon May 04 13:26:13 2009	69	12	4	117.46	Buik- of maagkrampen	0	0	0	1	0	1	0	0	0	1	0	1
17277	Mon May 04 13:26:18 2009	69	13	5	117.49	Woensdag	0	0	0	0	0	0	1	0	1	1	0	3
17277	Mon May 04 13:26:22 2009	69	14	5	117.50	Vrijdag	0	0	0	0	0	0	1	1	0	0	1	5
17277	Mon May 04 13:26:27 2009	69	15	5	117.50	Bang	1	1	0	0	0	0	0	0	0	0	1	1
17277	Mon May 04 13:27:17 2009	71	1	4	117.48	Beschaamd	1	1	0	0	0	0	0	0	0	0	1	1
17277	Mon May 04 13:27:21 2009	71	2	5	117.48	Vermoeidheid	0	0	0	1	0	1	0	0	0	1	0	1
17277	Mon May 04 13:27:26 2009	71	3	4	117.49	Donderdag	0	0	0	0	0	0	1	0	1	1	0	4
17277	Mon May 04 13:27:30 2009	71	4	5	117.50	Vrijdag	0	0	0	0	0	0	1	0	1	1	0	5
17277	Mon May 04 13:27:35 2009	71	5	5	117.49	Hoofdpijn	0	0	0	1	0	1	0	0	0	1	0	1
17277	Mon May 04 13:27:39 2009	71	6	5	117.49	Maandag	0	0	0	0	0	0	1	0	1	1	0	1
17277	Mon May 04 13:27:44 2009	71	7	4	117.46	Buik- of maagkrampen	0	0	0	1	0	1	0	0	0	1	0	1
17277	Mon May 04 13:27:49 2009	71	8	4	117.46	Bonzen van het hart	0	0	0	1	0	1	0	0	0	1	0	1
17277	Mon May 04 13:27:53 2009	71	9	5	117.48	Zenuwachtig	1	1	0	0	0	0	0	0	0	0	1	1
17277	Mon May 04 13:27:58 2009	71	10	4	117.48	Teneergeslagen	1	1	0	0	0	0	0	0	0	0	1	1
17277	Mon May 04 13:28:02 2009	71	11	4	117.50	Bang	1	1	0	0	0	0	0	0	0	0	1	1
17277	Mon May 04 13:28:07 2009	71	12	5	117.49	Woensdag	0	0	0	0	0	0	1	0	1	1	0	3
17277	Mon May 04 13:28:11 2009	71	13	4	117.43	Benauwd gevoel in en om de borst	0	0	0	1	0	1	0	0	0	1	0	1
17277	Mon May 04 13:28:16 2009	71	14	4	117.50	Vrijdag	0	0	0	0	0	0	1	1	0	0	1	5
17277	Mon May 04 13:28:20 2009	71	15	4	117.48	Vlug geïrriteerd	1	1	0	0	0	0	0	0	0	0	1	1
17277	Mon May 04 13:29:10 2009	73	1	4	117.43	Benauwd gevoel in en om de borst	0	0	0	1	0	1	0	0	0	1	0	1
17277	Mon May 04 13:29:15 2009	73	2	4	117.48	Zenuwachtig	1	1	0	0	0	0	0	0	0	0	1	2
17277	Mon May 04 13:29:19 2009	73	3	4	117.49	Hoofdpijn	0	0	0	1	0	1	0	0	0	1	0	1
17277	Mon May 04 13:29:24 2009	73	4	4	117.46	Bonzen van het hart	0	0	0	1	0	1	0	0	0	1	0	1
17277	Mon May 04 13:29:28 2009	73	5	5	117.49	Donderdag	0	0	0	0	0	0	1	0	1	1	0	4
17277	Mon May 04 13:29:33 2009	73	6	4	117.50	Bang	1	1	0	0	0	0	0	0	0	0	1	1
17277	Mon May 04 13:29:38 2009	73	7	4	117.48	Beschaamd	1	1	0	0	0	0	0	0	0	0	1	1
17277	Mon May 04 13:29:42 2009	73	8	5	117.48	Vlug geïrriteerd	1	1	0	0	0	0	0	0	0	0	1	1
17277	Mon May 04 13:29:47 2009	73	9	4	117.48	Vermoeidheid	0	0	0	1	0	1	0	0	0	1	0	1
17277	Mon May 04 13:29:51 2009	73	10	4	117.49	Maandag	0	0	0	0	0	0	1	0	1	1	0	1
17277	Mon May 04 13:29:56 2009	73	11	5	117.49	Woensdag	0	0	0	0	0	0	1	0	1	1	0	3
17277	Mon May 04 13:30:00 2009	73	12	5	117.50	Vrijdag	0	0	0	0	0	0	1	1	0	0	1	5
17277	Mon May 04 13:30:05 2009	73	13	4	117.46	Buik- of maagkrampen	0	0	0	1	0	1	0	0	0	1	0	1
17277	Mon May 04 13:30:09 2009	73	14	4	117.50	Vrijdag	0	0	0	0	0	0	1	0	1	1	0	5
17277	Mon May 04 13:30:14 2009	73	15	5	117.48	Teneergeslagen	1	1	0	0	0	0	0	0	0	0	1	1
