# Supplementary material for: Unraveling the Relationship between Trait Negative Affectivity and Habitual Symptom Reporting
Source: PLoS One. 2015 Jan 20;10(1):e0115748. doi: 10.1371/journal.pone.0115748 (PMC4300148; doi:10.1371/journal.pone.0115748)
Supplement: S1 File — Data S1, Contains the raw data of the high NA-high HSR participants. Data S2, Contains the raw data of the high NA-low HSR participants. Data S3, Contains the raw data of the low NA-low HSR participants. (ZIP) [file pone.0115748.s001.zip › Data S2/KV_2_C_EXP2_212341_results.xls]

## Sheet: KV_2_C_EXP2_212341_results
version	timestamp	block number	trial number	lost msec	free VRAM	trial contents	vraagA	vraagA_2	vraagA_1	vraagB	vraagB_2	vraagB_1	vraagC	vraagC_2	vraagC_1	deel1	deel2	value
17277	Fri Feb 26 08:55:33 2010	3	1	4	117.46	Buik- of maagkrampen	0	0	0	1	0	1	0	0	0	1	0	1
17277	Fri Feb 26 08:55:38 2010	3	2	5	117.49	Woensdag	0	0	0	0	0	0	1	1	0	0	1	3
17277	Fri Feb 26 08:55:42 2010	3	3	5	117.49	Donderdag	0	0	0	0	0	0	1	1	0	0	1	4
17277	Fri Feb 26 08:55:47 2010	3	4	4	117.50	Dinsdag	0	0	0	0	0	0	1	1	0	0	1	2
17277	Fri Feb 26 08:55:51 2010	3	5	4	117.43	Benauwd gevoel in en om de borst	0	0	0	1	0	1	0	0	0	1	0	1
17277	Fri Feb 26 08:55:56 2010	3	6	5	117.49	Maandag	0	0	0	0	0	0	1	0	1	1	0	1
17277	Fri Feb 26 08:56:00 2010	3	7	4	117.50	Bang	1	1	0	0	0	0	0	0	0	0	1	2
17277	Fri Feb 26 08:56:05 2010	3	8	5	117.48	Vlug geïrriteerd	1	1	0	0	0	0	0	0	0	0	1	1
17277	Fri Feb 26 08:56:10 2010	3	9	4	117.46	Bonzen van het hart	0	0	0	1	0	1	0	0	0	1	0	1
17277	Fri Feb 26 08:56:14 2010	3	10	4	117.48	Teneergeslagen	1	1	0	0	0	0	0	0	0	0	1	2
17277	Fri Feb 26 08:56:19 2010	3	11	5	117.48	Vermoeidheid	0	0	0	1	0	1	0	0	0	1	0	1
17277	Fri Feb 26 08:56:23 2010	3	12	4	117.48	Zenuwachtig	1	1	0	0	0	0	0	0	0	0	1	1
17277	Fri Feb 26 08:56:28 2010	3	13	4	117.50	Dinsdag	0	0	0	0	0	0	1	0	1	1	0	2
17277	Fri Feb 26 08:56:32 2010	3	14	4	117.48	Beschaamd	1	1	0	0	0	0	0	0	0	0	1	1
17277	Fri Feb 26 08:56:37 2010	3	15	7	117.49	Hoofdpijn	0	0	0	1	0	1	0	0	0	1	0	1
17277	Fri Feb 26 08:57:27 2010	5	1	4	117.48	Vlug geïrriteerd	1	1	0	0	0	0	0	0	0	0	1	1
17277	Fri Feb 26 08:57:31 2010	5	2	4	117.48	Beschaamd	1	1	0	0	0	0	0	0	0	0	1	1
17277	Fri Feb 26 08:57:36 2010	5	3	5	117.50	Dinsdag	0	0	0	0	0	0	1	0	1	1	0	2
17277	Fri Feb 26 08:57:40 2010	5	4	4	117.49	Hoofdpijn	0	0	0	1	0	1	0	0	0	1	0	1
17277	Fri Feb 26 08:57:45 2010	5	5	5	117.49	Maandag	0	0	0	0	0	0	1	0	1	1	0	1
17277	Fri Feb 26 08:57:50 2010	5	6	5	117.48	Zenuwachtig	1	1	0	0	0	0	0	0	0	0	1	1
17277	Fri Feb 26 08:57:54 2010	5	7	4	117.43	Benauwd gevoel in en om de borst	0	0	0	1	0	1	0	0	0	1	0	1
17277	Fri Feb 26 08:57:59 2010	5	8	2	117.46	Bonzen van het hart	0	0	0	1	0	1	0	0	0	1	0	1
17277	Fri Feb 26 08:58:03 2010	5	9	5	117.48	Teneergeslagen	1	1	0	0	0	0	0	0	0	0	1	1
17277	Fri Feb 26 08:58:08 2010	5	10	4	117.49	Donderdag	0	0	0	0	0	0	1	1	0	0	1	4
17277	Fri Feb 26 08:58:12 2010	5	11	5	117.50	Dinsdag	0	0	0	0	0	0	1	1	0	0	1	2
17277	Fri Feb 26 08:58:17 2010	5	12	4	117.48	Vermoeidheid	0	0	0	1	0	1	0	0	0	1	0	1
17277	Fri Feb 26 08:58:21 2010	5	13	5	117.46	Buik- of maagkrampen	0	0	0	1	0	1	0	0	0	1	0	1
17277	Fri Feb 26 08:58:26 2010	5	14	4	117.49	Woensdag	0	0	0	0	0	0	1	1	0	0	1	3
17277	Fri Feb 26 08:58:30 2010	5	15	4	117.50	Bang	1	1	0	0	0	0	0	0	0	0	1	1
17277	Fri Feb 26 08:59:20 2010	7	1	4	117.49	Maandag	0	0	0	0	0	0	1	0	1	1	0	1
17277	Fri Feb 26 08:59:25 2010	7	2	5	117.50	Dinsdag	0	0	0	0	0	0	1	1	0	0	1	2
17277	Fri Feb 26 08:59:29 2010	7	3	5	117.49	Donderdag	0	0	0	0	0	0	1	1	0	0	1	4
17277	Fri Feb 26 08:59:34 2010	7	4	4	117.43	Benauwd gevoel in en om de borst	0	0	0	1	0	1	0	0	0	1	0	1
17277	Fri Feb 26 08:59:39 2010	7	5	4	117.48	Zenuwachtig	1	1	0	0	0	0	0	0	0	0	1	1
17277	Fri Feb 26 08:59:43 2010	7	6	5	117.48	Vermoeidheid	0	0	0	1	0	1	0	0	0	1	0	2
17277	Fri Feb 26 08:59:48 2010	7	7	4	117.46	Buik- of maagkrampen	0	0	0	1	0	1	0	0	0	1	0	1
17277	Fri Feb 26 08:59:52 2010	7	8	4	117.50	Bang	1	1	0	0	0	0	0	0	0	0	1	1
17277	Fri Feb 26 08:59:57 2010	7	9	4	117.48	Beschaamd	1	1	0	0	0	0	0	0	0	0	1	1
17277	Fri Feb 26 09:00:01 2010	7	10	5	117.46	Bonzen van het hart	0	0	0	1	0	1	0	0	0	1	0	1
17277	Fri Feb 26 09:00:06 2010	7	11	4	117.50	Dinsdag	0	0	0	0	0	0	1	0	1	1	0	2
17277	Fri Feb 26 09:00:10 2010	7	12	4	117.48	Teneergeslagen	1	1	0	0	0	0	0	0	0	0	1	1
17277	Fri Feb 26 09:00:15 2010	7	13	5	117.49	Hoofdpijn	0	0	0	1	0	1	0	0	0	1	0	1
17277	Fri Feb 26 09:00:19 2010	7	14	4	117.48	Vlug geïrriteerd	1	1	0	0	0	0	0	0	0	0	1	1
17277	Fri Feb 26 09:00:24 2010	7	15	4	117.49	Woensdag	0	0	0	0	0	0	1	1	0	0	1	3
17277	Fri Feb 26 09:01:14 2010	9	1	4	117.48	Duizeligheid	0	0	0	1	1	0	0	0	0	0	1	1
17277	Fri Feb 26 09:01:18 2010	9	2	5	117.49	Maandag	0	0	0	0	0	0	1	1	0	0	1	1
17277	Fri Feb 26 09:01:23 2010	9	3	4	117.41	Onvoldoende diep kunnen doorademen	0	0	0	1	1	0	0	0	0	0	1	1
17277	Fri Feb 26 09:01:27 2010	9	4	5	117.50	Angstig	1	0	1	0	0	0	0	0	0	1	0	1
17277	Fri Feb 26 09:01:32 2010	9	5	4	117.49	Woensdag	0	0	0	0	0	0	1	0	1	1	0	3
17277	Fri Feb 26 09:01:37 2010	9	6	4	117.49	Gespannen	1	0	1	0	0	0	0	0	0	1	0	1
17277	Fri Feb 26 09:01:41 2010	9	7	5	117.49	Donderdag	0	0	0	0	0	0	1	0	1	1	0	4
17277	Fri Feb 26 09:01:46 2010	9	8	5	117.50	Spierpijn	0	0	0	1	1	0	0	0	0	0	1	1
17277	Fri Feb 26 09:01:50 2010	9	9	4	117.50	Vrijdag	0	0	0	0	0	0	1	0	1	1	0	5
17277	Fri Feb 26 09:01:55 2010	9	10	4	117.48	Snelle hartslag	0	0	0	1	1	0	0	0	0	0	1	1
17277	Fri Feb 26 09:01:59 2010	9	11	5	117.50	Vijandig	1	0	1	0	0	0	0	0	0	1	0	1
17277	Fri Feb 26 09:02:04 2010	9	12	4	117.50	Schuldig	1	0	1	0	0	0	0	0	0	1	0	1
17277	Fri Feb 26 09:02:08 2010	9	13	4	117.50	Vrijdag	0	0	0	0	0	0	1	1	0	0	1	5
17277	Fri Feb 26 09:02:13 2010	9	14	4	117.49	Bedroefd	1	0	1	0	0	0	0	0	0	1	0	1
17277	Fri Feb 26 09:02:17 2010	9	15	7	117.48	Misselijkheid	0	0	0	1	1	0	0	0	0	0	1	1
17277	Fri Feb 26 09:03:07 2010	11	1	4	117.49	Gespannen	1	0	1	0	0	0	0	0	0	1	0	1
17277	Fri Feb 26 09:03:12 2010	11	2	4	117.50	Vrijdag	0	0	0	0	0	0	1	1	0	0	1	5
17277	Fri Feb 26 09:03:16 2010	11	3	5	117.48	Misselijkheid	0	0	0	1	1	0	0	0	0	0	1	1
17277	Fri Feb 26 09:03:21 2010	11	4	4	117.50	Vijandig	1	0	1	0	0	0	0	0	0	1	0	1
17277	Fri Feb 26 09:03:25 2010	11	5	4	117.49	Donderdag	0	0	0	0	0	0	1	0	1	1	0	4
17277	Fri Feb 26 09:03:30 2010	11	6	4	117.48	Duizeligheid	0	0	0	1	1	0	0	0	0	0	1	1
17277	Fri Feb 26 09:03:35 2010	11	7	5	117.50	Angstig	1	0	1	0	0	0	0	0	0	1	0	1
17277	Fri Feb 26 09:03:39 2010	11	8	4	117.49	Bedroefd	1	0	1	0	0	0	0	0	0	1	0	1
17277	Fri Feb 26 09:03:44 2010	11	9	4	117.50	Spierpijn	0	0	0	1	1	0	0	0	0	0	1	1
17277	Fri Feb 26 09:03:48 2010	11	10	5	117.41	Onvoldoende diep kunnen doorademen	0	0	0	1	1	0	0	0	0	0	1	1
17277	Fri Feb 26 09:03:53 2010	11	11	4	117.48	Snelle hartslag	0	0	0	1	1	0	0	0	0	0	1	1
17277	Fri Feb 26 09:03:57 2010	11	12	4	117.49	Woensdag	0	0	0	0	0	0	1	0	1	1	0	3
17277	Fri Feb 26 09:04:02 2010	11	13	5	117.49	Maandag	0	0	0	0	0	0	1	1	0	0	1	1
17277	Fri Feb 26 09:04:06 2010	11	14	5	117.50	Vrijdag	0	0	0	0	0	0	1	0	1	1	0	5
17277	Fri Feb 26 09:04:11 2010	11	15	4	117.50	Schuldig	1	0	1	0	0	0	0	0	0	1	0	1
17277	Fri Feb 26 09:05:01 2010	13	1	4	117.49	Woensdag	0	0	0	0	0	0	1	0	1	1	0	3
17277	Fri Feb 26 09:05:05 2010	13	2	4	117.49	Gespannen	1	0	1	0	0	0	0	0	0	1	0	1
17277	Fri Feb 26 09:05:10 2010	13	3	4	117.48	Snelle hartslag	0	0	0	1	1	0	0	0	0	0	1	1
17277	Fri Feb 26 09:05:14 2010	13	4	4	117.50	Schuldig	1	0	1	0	0	0	0	0	0	1	0	1
17277	Fri Feb 26 09:05:19 2010	13	5	4	117.50	Spierpijn	0	0	0	1	1	0	0	0	0	0	1	1
17277	Fri Feb 26 09:05:23 2010	13	6	5	117.41	Onvoldoende diep kunnen doorademen	0	0	0	1	1	0	0	0	0	0	1	1
17277	Fri Feb 26 09:05:28 2010	13	7	4	117.49	Maandag	0	0	0	0	0	0	1	1	0	0	1	1
17277	Fri Feb 26 09:05:33 2010	13	8	4	117.48	Duizeligheid	0	0	0	1	1	0	0	0	0	0	1	1
17277	Fri Feb 26 09:05:37 2010	13	9	5	117.50	Vijandig	1	0	1	0	0	0	0	0	0	1	0	2
17277	Fri Feb 26 09:05:42 2010	13	10	4	117.48	Misselijkheid	0	0	0	1	1	0	0	0	0	0	1	1
17277	Fri Feb 26 09:05:46 2010	13	11	4	117.50	Angstig	1	0	1	0	0	0	0	0	0	1	0	1
17277	Fri Feb 26 09:05:51 2010	13	12	5	117.50	Vrijdag	0	0	0	0	0	0	1	1	0	0	1	5
17277	Fri Feb 26 09:05:55 2010	13	13	5	117.50	Vrijdag	0	0	0	0	0	0	1	0	1	1	0	5
17277	Fri Feb 26 09:06:00 2010	13	14	4	117.49	Bedroefd	1	0	1	0	0	0	0	0	0	1	0	1
17277	Fri Feb 26 09:06:04 2010	13	15	5	117.49	Donderdag	0	0	0	0	0	0	1	0	1	1	0	4
17277	Fri Feb 26 09:08:19 2010	15	1	4	117.49	Gespannen	1	0	1	0	0	0	0	0	0	1	0	1
17277	Fri Feb 26 09:08:23 2010	15	2	4	117.49	Bedroefd	1	0	1	0	0	0	0	0	0	1	0	2
17277	Fri Feb 26 09:08:28 2010	15	3	5	117.48	Duizeligheid	0	0	0	1	1	0	0	0	0	0	1	1
17277	Fri Feb 26 09:08:32 2010	15	4	4	117.41	Onvoldoende diep kunnen doorademen	0	0	0	1	1	0	0	0	0	0	1	1
17277	Fri Feb 26 09:08:37 2010	15	5	4	117.49	Woensdag	0	0	0	0	0	0	1	1	0	0	1	3
17277	Fri Feb 26 09:08:41 2010	15	6	4	117.48	Snelle hartslag	0	0	0	1	1	0	0	0	0	0	1	1
17277	Fri Feb 26 09:08:46 2010	15	7	5	117.50	Vijandig	1	0	1	0	0	0	0	0	0	1	0	2
17277	Fri Feb 26 09:08:50 2010	15	8	4	117.49	Woensdag	0	0	0	0	0	0	1	0	1	1	0	3
17277	Fri Feb 26 09:08:55 2010	15	9	4	117.50	Dinsdag	0	0	0	0	0	0	1	0	1	1	0	2
17277	Fri Feb 26 09:08:59 2010	15	10	5	117.50	Spierpijn	0	0	0	1	1	0	0	0	0	0	1	1
17277	Fri Feb 26 09:09:04 2010	15	11	4	117.50	Angstig	1	0	1	0	0	0	0	0	0	1	0	2
17277	Fri Feb 26 09:09:08 2010	15	12	4	117.48	Misselijkheid	0	0	0	1	1	0	0	0	0	0	1	1
17277	Fri Feb 26 09:09:13 2010	15	13	5	117.49	Maandag	0	0	0	0	0	0	1	0	1	1	0	1
17277	Fri Feb 26 09:09:17 2010	15	14	5	117.50	Schuldig	1	0	1	0	0	0	0	0	0	1	0	1
17277	Fri Feb 26 09:09:22 2010	15	15	4	117.50	Vrijdag	0	0	0	0	0	0	1	0	1	1	0	5
17277	Fri Feb 26 09:10:12 2010	17	1	4	117.49	Gespannen	1	0	1	0	0	0	0	0	0	1	0	1
17277	Fri Feb 26 09:10:17 2010	17	2	4	117.49	Woensdag	0	0	0	0	0	0	1	1	0	0	1	3
17277	Fri Feb 26 09:10:21 2010	17	3	4	117.48	Misselijkheid	0	0	0	1	1	0	0	0	0	0	1	1
17277	Fri Feb 26 09:10:26 2010	17	4	4	117.49	Bedroefd	1	0	1	0	0	0	0	0	0	1	0	1
17277	Fri Feb 26 09:10:30 2010	17	5	5	117.50	Spierpijn	0	0	0	1	1	0	0	0	0	0	1	1
17277	Fri Feb 26 09:10:35 2010	17	6	4	117.50	Vijandig	1	0	1	0	0	0	0	0	0	1	0	2
17277	Fri Feb 26 09:10:39 2010	17	7	4	117.50	Angstig	1	0	1	0	0	0	0	0	0	1	0	1
17277	Fri Feb 26 09:10:44 2010	17	8	5	117.50	Dinsdag	0	0	0	0	0	0	1	0	1	1	0	2
17277	Fri Feb 26 09:10:48 2010	17	9	4	117.48	Duizeligheid	0	0	0	1	1	0	0	0	0	0	1	1
17277	Fri Feb 26 09:10:53 2010	17	10	4	117.49	Woensdag	0	0	0	0	0	0	1	0	1	1	0	3
17277	Fri Feb 26 09:10:57 2010	17	11	4	117.50	Schuldig	1	0	1	0	0	0	0	0	0	1	0	2
17277	Fri Feb 26 09:11:02 2010	17	12	5	117.49	Maandag	0	0	0	0	0	0	1	0	1	1	0	1
17277	Fri Feb 26 09:11:06 2010	17	13	4	117.50	Vrijdag	0	0	0	0	0	0	1	0	1	1	0	5
17277	Fri Feb 26 09:11:11 2010	17	14	4	117.41	Onvoldoende diep kunnen doorademen	0	0	0	1	1	0	0	0	0	0	1	1
17277	Fri Feb 26 09:11:15 2010	17	15	4	117.48	Snelle hartslag	0	0	0	1	1	0	0	0	0	0	1	1
17277	Fri Feb 26 09:12:06 2010	19	1	4	117.48	Snelle hartslag	0	0	0	1	1	0	0	0	0	0	1	1
17277	Fri Feb 26 09:12:10 2010	19	2	5	117.50	Vrijdag	0	0	0	0	0	0	1	0	1	1	0	5
17277	Fri Feb 26 09:12:15 2010	19	3	4	117.48	Duizeligheid	0	0	0	1	1	0	0	0	0	0	1	1
17277	Fri Feb 26 09:12:19 2010	19	4	6	117.41	Onvoldoende diep kunnen doorademen	0	0	0	1	1	0	0	0	0	0	1	1
17277	Fri Feb 26 09:12:24 2010	19	5	5	117.49	Woensdag	0	0	0	0	0	0	1	0	1	1	0	3
17277	Fri Feb 26 09:12:28 2010	19	6	4	117.50	Schuldig	1	0	1	0	0	0	0	0	0	1	0	1
17277	Fri Feb 26 09:12:33 2010	19	7	4	117.49	Bedroefd	1	0	1	0	0	0	0	0	0	1	0	1
17277	Fri Feb 26 09:12:37 2010	19	8	5	117.49	Maandag	0	0	0	0	0	0	1	0	1	1	0	1
17277	Fri Feb 26 09:12:42 2010	19	9	5	117.50	Angstig	1	0	1	0	0	0	0	0	0	1	0	1
17277	Fri Feb 26 09:12:46 2010	19	10	4	117.50	Spierpijn	0	0	0	1	1	0	0	0	0	0	1	1
17277	Fri Feb 26 09:12:51 2010	19	11	4	117.49	Gespannen	1	0	1	0	0	0	0	0	0	1	0	1
17277	Fri Feb 26 09:12:55 2010	19	12	5	117.50	Dinsdag	0	0	0	0	0	0	1	0	1	1	0	2
17277	Fri Feb 26 09:13:00 2010	19	13	4	117.48	Misselijkheid	0	0	0	1	1	0	0	0	0	0	1	1
17277	Fri Feb 26 09:13:04 2010	19	14	4	117.50	Vijandig	1	0	1	0	0	0	0	0	0	1	0	2
17277	Fri Feb 26 09:13:09 2010	19	15	5	117.49	Woensdag	0	0	0	0	0	0	1	1	0	0	1	3
17277	Fri Feb 26 09:13:59 2010	21	1	4	117.49	Maandag	0	0	0	0	0	0	1	1	0	0	1	1
17277	Fri Feb 26 09:14:04 2010	21	2	5	117.48	Vlug geïrriteerd	1	1	0	0	0	0	0	0	0	0	1	2
17277	Fri Feb 26 09:14:08 2010	21	3	4	117.48	Beschaamd	1	1	0	0	0	0	0	0	0	0	1	1
17277	Fri Feb 26 09:14:13 2010	21	4	4	117.48	Zenuwachtig	1	1	0	0	0	0	0	0	0	0	1	1
17277	Fri Feb 26 09:14:17 2010	21	5	5	117.50	Vrijdag	0	0	0	0	0	0	1	1	0	0	1	5
17277	Fri Feb 26 09:14:22 2010	21	6	4	117.49	Donderdag	0	0	0	0	0	0	1	1	0	0	1	4
17277	Fri Feb 26 09:14:26 2010	21	7	4	117.48	Teneergeslagen	1	1	0	0	0	0	0	0	0	0	1	1
17277	Fri Feb 26 09:14:31 2010	21	8	5	117.43	Benauwd gevoel in en om de borst	0	0	0	1	0	1	0	0	0	1	0	1
17277	Fri Feb 26 09:14:35 2010	21	9	5	117.49	Hoofdpijn	0	0	0	1	0	1	0	0	0	1	0	1
17277	Fri Feb 26 09:14:40 2010	21	10	4	117.46	Bonzen van het hart	0	0	0	1	0	1	0	0	0	1	0	1
17277	Fri Feb 26 09:14:44 2010	21	11	5	117.50	Bang	1	1	0	0	0	0	0	0	0	0	1	1
17277	Fri Feb 26 09:14:49 2010	21	12	5	117.50	Dinsdag	0	0	0	0	0	0	1	1	0	0	1	2
17277	Fri Feb 26 09:14:53 2010	21	13	4	117.48	Vermoeidheid	0	0	0	1	0	1	0	0	0	1	0	2
17277	Fri Feb 26 09:14:58 2010	21	14	4	117.49	Donderdag	0	0	0	0	0	0	1	0	1	1	0	4
17277	Fri Feb 26 09:15:02 2010	21	15	5	117.46	Buik- of maagkrampen	0	0	0	1	0	1	0	0	0	1	0	1
17277	Fri Feb 26 09:15:53 2010	23	1	5	117.49	Donderdag	0	0	0	0	0	0	1	0	1	1	0	4
17277	Fri Feb 26 09:15:57 2010	23	2	4	117.48	Vermoeidheid	0	0	0	1	0	1	0	0	0	1	0	3
17277	Fri Feb 26 09:16:02 2010	23	3	5	117.49	Maandag	0	0	0	0	0	0	1	1	0	0	1	1
17277	Fri Feb 26 09:16:06 2010	23	4	5	117.48	Zenuwachtig	1	1	0	0	0	0	0	0	0	0	1	1
17277	Fri Feb 26 09:16:11 2010	23	5	4	117.48	Vlug geïrriteerd	1	1	0	0	0	0	0	0	0	0	1	2
17277	Fri Feb 26 09:16:15 2010	23	6	4	117.43	Benauwd gevoel in en om de borst	0	0	0	1	0	1	0	0	0	1	0	1
17277	Fri Feb 26 09:16:20 2010	23	7	5	117.48	Beschaamd	1	1	0	0	0	0	0	0	0	0	1	1
17277	Fri Feb 26 09:16:24 2010	23	8	5	117.50	Vrijdag	0	0	0	0	0	0	1	1	0	0	1	5
17277	Fri Feb 26 09:16:29 2010	23	9	4	117.46	Buik- of maagkrampen	0	0	0	1	0	1	0	0	0	1	0	1
17277	Fri Feb 26 09:16:33 2010	23	10	5	117.50	Dinsdag	0	0	0	0	0	0	1	1	0	0	1	2
17277	Fri Feb 26 09:16:38 2010	23	11	5	117.49	Donderdag	0	0	0	0	0	0	1	1	0	0	1	4
17277	Fri Feb 26 09:16:42 2010	23	12	4	117.48	Teneergeslagen	1	1	0	0	0	0	0	0	0	0	1	1
17277	Fri Feb 26 09:16:47 2010	23	13	4	117.46	Bonzen van het hart	0	0	0	1	0	1	0	0	0	1	0	1
17277	Fri Feb 26 09:16:51 2010	23	14	4	117.50	Bang	1	1	0	0	0	0	0	0	0	0	1	1
17277	Fri Feb 26 09:16:56 2010	23	15	5	117.49	Hoofdpijn	0	0	0	1	0	1	0	0	0	1	0	1
17277	Fri Feb 26 09:17:46 2010	25	1	4	117.50	Vrijdag	0	0	0	0	0	0	1	1	0	0	1	5
17277	Fri Feb 26 09:17:51 2010	25	2	5	117.49	Donderdag	0	0	0	0	0	0	1	1	0	0	1	4
17277	Fri Feb 26 09:17:55 2010	25	3	5	117.49	Maandag	0	0	0	0	0	0	1	1	0	0	1	1
17277	Fri Feb 26 09:18:00 2010	25	4	4	117.46	Buik- of maagkrampen	0	0	0	1	0	1	0	0	0	1	0	1
17277	Fri Feb 26 09:18:04 2010	25	5	4	117.46	Bonzen van het hart	0	0	0	1	0	1	0	0	0	1	0	2
17277	Fri Feb 26 09:18:09 2010	25	6	5	117.48	Zenuwachtig	1	1	0	0	0	0	0	0	0	0	1	2
17277	Fri Feb 26 09:18:13 2010	25	7	4	117.49	Donderdag	0	0	0	0	0	0	1	0	1	1	0	4
17277	Fri Feb 26 09:18:18 2010	25	8	4	117.48	Vlug geïrriteerd	1	1	0	0	0	0	0	0	0	0	1	1
17277	Fri Feb 26 09:18:22 2010	25	9	5	117.48	Teneergeslagen	1	1	0	0	0	0	0	0	0	0	1	2
17277	Fri Feb 26 09:18:27 2010	25	10	4	117.43	Benauwd gevoel in en om de borst	0	0	0	1	0	1	0	0	0	1	0	1
17277	Fri Feb 26 09:18:31 2010	25	11	4	117.48	Vermoeidheid	0	0	0	1	0	1	0	0	0	1	0	1
17277	Fri Feb 26 09:18:36 2010	25	12	5	117.50	Dinsdag	0	0	0	0	0	0	1	1	0	0	1	2
17277	Fri Feb 26 09:18:40 2010	25	13	5	117.48	Beschaamd	1	1	0	0	0	0	0	0	0	0	1	1
17277	Fri Feb 26 09:18:45 2010	25	14	4	117.50	Bang	1	1	0	0	0	0	0	0	0	0	1	2
17277	Fri Feb 26 09:18:49 2010	25	15	4	117.49	Hoofdpijn	0	0	0	1	0	1	0	0	0	1	0	1
17277	Fri Feb 26 09:21:03 2010	27	1	4	117.43	Benauwd gevoel in en om de borst	0	0	0	1	0	1	0	0	0	1	0	1
17277	Fri Feb 26 09:21:08 2010	27	2	4	117.50	Vrijdag	0	0	0	0	0	0	1	0	1	1	0	5
17277	Fri Feb 26 09:21:12 2010	27	3	4	117.50	Bang	1	1	0	0	0	0	0	0	0	0	1	1
17277	Fri Feb 26 09:21:17 2010	27	4	5	117.49	Woensdag	0	0	0	0	0	0	1	1	0	0	1	3
17277	Fri Feb 26 09:21:21 2010	27	5	4	117.49	Maandag	0	0	0	0	0	0	1	1	0	0	1	1
17277	Fri Feb 26 09:21:26 2010	27	6	4	117.48	Beschaamd	1	1	0	0	0	0	0	0	0	0	1	1
17277	Fri Feb 26 09:21:30 2010	27	7	4	117.46	Buik- of maagkrampen	0	0	0	1	0	1	0	0	0	1	0	1
17277	Fri Feb 26 09:21:35 2010	27	8	4	117.48	Zenuwachtig	1	1	0	0	0	0	0	0	0	0	1	1
17277	Fri Feb 26 09:21:39 2010	27	9	4	117.46	Bonzen van het hart	0	0	0	1	0	1	0	0	0	1	0	1
17277	Fri Feb 26 09:21:44 2010	27	10	5	117.50	Dinsdag	0	0	0	0	0	0	1	1	0	0	1	2
17277	Fri Feb 26 09:21:48 2010	27	11	5	117.48	Teneergeslagen	1	1	0	0	0	0	0	0	0	0	1	1
17277	Fri Feb 26 09:21:53 2010	27	12	4	117.48	Vermoeidheid	0	0	0	1	0	1	0	0	0	1	0	3
17277	Fri Feb 26 09:21:57 2010	27	13	4	117.48	Vlug geïrriteerd	1	1	0	0	0	0	0	0	0	0	1	2
17277	Fri Feb 26 09:22:02 2010	27	14	5	117.49	Hoofdpijn	0	0	0	1	0	1	0	0	0	1	0	1
17277	Fri Feb 26 09:22:06 2010	27	15	4	117.50	Vrijdag	0	0	0	0	0	0	1	1	0	0	1	5
17277	Fri Feb 26 09:22:56 2010	29	1	4	117.43	Benauwd gevoel in en om de borst	0	0	0	1	0	1	0	0	0	1	0	1
17277	Fri Feb 26 09:23:01 2010	29	2	5	117.46	Buik- of maagkrampen	0	0	0	1	0	1	0	0	0	1	0	1
17277	Fri Feb 26 09:23:06 2010	29	3	4	117.50	Vrijdag	0	0	0	0	0	0	1	0	1	1	0	5
17277	Fri Feb 26 09:23:10 2010	29	4	5	117.49	Maandag	0	0	0	0	0	0	1	1	0	0	1	1
17277	Fri Feb 26 09:23:15 2010	29	5	5	117.48	Teneergeslagen	1	1	0	0	0	0	0	0	0	0	1	2
17277	Fri Feb 26 09:23:19 2010	29	6	4	117.48	Vermoeidheid	0	0	0	1	0	1	0	0	0	1	0	2
17277	Fri Feb 26 09:23:24 2010	29	7	4	117.48	Vlug geïrriteerd	1	1	0	0	0	0	0	0	0	0	1	1
17277	Fri Feb 26 09:23:28 2010	29	8	5	117.49	Hoofdpijn	0	0	0	1	0	1	0	0	0	1	0	1
17277	Fri Feb 26 09:23:33 2010	29	9	5	117.50	Bang	1	1	0	0	0	0	0	0	0	0	1	2
17277	Fri Feb 26 09:23:37 2010	29	10	4	117.49	Woensdag	0	0	0	0	0	0	1	1	0	0	1	3
17277	Fri Feb 26 09:23:42 2010	29	11	5	117.50	Dinsdag	0	0	0	0	0	0	1	1	0	0	1	2
17277	Fri Feb 26 09:23:46 2010	29	12	5	117.46	Bonzen van het hart	0	0	0	1	0	1	0	0	0	1	0	2
17277	Fri Feb 26 09:23:51 2010	29	13	4	117.48	Beschaamd	1	1	0	0	0	0	0	0	0	0	1	1
17277	Fri Feb 26 09:23:55 2010	29	14	4	117.48	Zenuwachtig	1	1	0	0	0	0	0	0	0	0	1	1
17277	Fri Feb 26 09:24:00 2010	29	15	5	117.50	Vrijdag	0	0	0	0	0	0	1	1	0	0	1	5
17277	Fri Feb 26 09:24:50 2010	31	1	5	117.43	Benauwd gevoel in en om de borst	0	0	0	1	0	1	0	0	0	1	0	1
17277	Fri Feb 26 09:24:54 2010	31	2	4	117.48	Vlug geïrriteerd	1	1	0	0	0	0	0	0	0	0	1	3
17277	Fri Feb 26 09:24:59 2010	31	3	5	117.50	Vrijdag	0	0	0	0	0	0	1	1	0	0	1	5
17277	Fri Feb 26 09:25:04 2010	31	4	5	117.50	Bang	1	1	0	0	0	0	0	0	0	0	1	1
17277	Fri Feb 26 09:25:08 2010	31	5	4	117.48	Zenuwachtig	1	1	0	0	0	0	0	0	0	0	1	1
17277	Fri Feb 26 09:25:13 2010	31	6	4	117.49	Maandag	0	0	0	0	0	0	1	1	0	0	1	1
17277	Fri Feb 26 09:25:17 2010	31	7	5	117.49	Woensdag	0	0	0	0	0	0	1	1	0	0	1	3
17277	Fri Feb 26 09:25:22 2010	31	8	5	117.46	Bonzen van het hart	0	0	0	1	0	1	0	0	0	1	0	1
17277	Fri Feb 26 09:25:26 2010	31	9	4	117.50	Vrijdag	0	0	0	0	0	0	1	0	1	1	0	5
17277	Fri Feb 26 09:25:31 2010	31	10	4	117.48	Vermoeidheid	0	0	0	1	0	1	0	0	0	1	0	3
17277	Fri Feb 26 09:25:35 2010	31	11	5	117.46	Buik- of maagkrampen	0	0	0	1	0	1	0	0	0	1	0	1
17277	Fri Feb 26 09:25:40 2010	31	12	4	117.49	Hoofdpijn	0	0	0	1	0	1	0	0	0	1	0	1
17277	Fri Feb 26 09:25:44 2010	31	13	4	117.48	Teneergeslagen	1	1	0	0	0	0	0	0	0	0	1	1
17277	Fri Feb 26 09:25:49 2010	31	14	5	117.50	Dinsdag	0	0	0	0	0	0	1	1	0	0	1	2
17277	Fri Feb 26 09:25:53 2010	31	15	7	117.48	Beschaamd	1	1	0	0	0	0	0	0	0	0	1	1
17277	Fri Feb 26 09:26:43 2010	33	1	4	117.48	Duizeligheid	0	0	0	1	1	0	0	0	0	0	1	1
17277	Fri Feb 26 09:26:48 2010	33	2	6	117.50	Schuldig	1	0	1	0	0	0	0	0	0	1	0	1
17277	Fri Feb 26 09:26:52 2010	33	3	5	117.48	Misselijkheid	0	0	0	1	1	0	0	0	0	0	1	1
17277	Fri Feb 26 09:26:57 2010	33	4	4	117.49	Donderdag	0	0	0	0	0	0	1	1	0	0	1	4
17277	Fri Feb 26 09:27:01 2010	33	5	4	117.48	Snelle hartslag	0	0	0	1	1	0	0	0	0	0	1	1
17277	Fri Feb 26 09:27:06 2010	33	6	5	117.49	Donderdag	0	0	0	0	0	0	1	0	1	1	0	4
17277	Fri Feb 26 09:27:11 2010	33	7	7	117.50	Angstig	1	0	1	0	0	0	0	0	0	1	0	1
17277	Fri Feb 26 09:27:15 2010	33	8	4	117.41	Onvoldoende diep kunnen doorademen	0	0	0	1	1	0	0	0	0	0	1	1
17277	Fri Feb 26 09:27:20 2010	33	9	4	117.50	Vijandig	1	0	1	0	0	0	0	0	0	1	0	3
17277	Fri Feb 26 09:27:24 2010	33	10	5	117.49	Maandag	0	0	0	0	0	0	1	0	1	1	0	1
17277	Fri Feb 26 09:27:29 2010	33	11	4	117.49	Bedroefd	1	0	1	0	0	0	0	0	0	1	0	1
17277	Fri Feb 26 09:27:33 2010	33	12	4	117.50	Dinsdag	0	0	0	0	0	0	1	0	1	1	0	2
17277	Fri Feb 26 09:27:38 2010	33	13	4	117.50	Spierpijn	0	0	0	1	1	0	0	0	0	0	1	1
17277	Fri Feb 26 09:27:42 2010	33	14	5	117.49	Gespannen	1	0	1	0	0	0	0	0	0	1	0	1
17277	Fri Feb 26 09:27:47 2010	33	15	4	117.49	Woensdag	0	0	0	0	0	0	1	0	1	1	0	3
17277	Fri Feb 26 09:28:37 2010	35	1	4	117.48	Snelle hartslag	0	0	0	1	1	0	0	0	0	0	1	2
17277	Fri Feb 26 09:28:41 2010	35	2	4	117.49	Bedroefd	1	0	1	0	0	0	0	0	0	1	0	3
17277	Fri Feb 26 09:28:46 2010	35	3	4	117.50	Schuldig	1	0	1	0	0	0	0	0	0	1	0	1
17277	Fri Feb 26 09:28:50 2010	35	4	5	117.48	Duizeligheid	0	0	0	1	1	0	0	0	0	0	1	1
17277	Fri Feb 26 09:28:55 2010	35	5	4	117.49	Donderdag	0	0	0	0	0	0	1	0	1	1	0	4
17277	Fri Feb 26 09:29:00 2010	35	6	4	117.48	Misselijkheid	0	0	0	1	1	0	0	0	0	0	1	1
17277	Fri Feb 26 09:29:04 2010	35	7	5	117.49	Gespannen	1	0	1	0	0	0	0	0	0	1	0	1
17277	Fri Feb 26 09:29:09 2010	35	8	4	117.49	Maandag	0	0	0	0	0	0	1	0	1	1	0	1
17277	Fri Feb 26 09:29:13 2010	35	9	5	117.50	Dinsdag	0	0	0	0	0	0	1	0	1	1	0	2
17277	Fri Feb 26 09:29:18 2010	35	10	5	117.41	Onvoldoende diep kunnen doorademen	0	0	0	1	1	0	0	0	0	0	1	1
17277	Fri Feb 26 09:29:22 2010	35	11	5	117.50	Spierpijn	0	0	0	1	1	0	0	0	0	0	1	1
17277	Fri Feb 26 09:29:27 2010	35	12	4	117.50	Angstig	1	0	1	0	0	0	0	0	0	1	0	2
17277	Fri Feb 26 09:29:31 2010	35	13	5	117.49	Woensdag	0	0	0	0	0	0	1	0	1	1	0	3
17277	Fri Feb 26 09:29:36 2010	35	14	5	117.50	Vijandig	1	0	1	0	0	0	0	0	0	1	0	2
17277	Fri Feb 26 09:29:40 2010	35	15	4	117.49	Donderdag	0	0	0	0	0	0	1	1	0	0	1	4
17277	Fri Feb 26 09:30:30 2010	37	1	4	117.49	Gespannen	1	0	1	0	0	0	0	0	0	1	0	1
17277	Fri Feb 26 09:30:35 2010	37	2	4	117.49	Bedroefd	1	0	1	0	0	0	0	0	0	1	0	1
17277	Fri Feb 26 09:30:39 2010	37	3	5	117.41	Onvoldoende diep kunnen doorademen	0	0	0	1	1	0	0	0	0	0	1	1
17277	Fri Feb 26 09:30:44 2010	37	4	5	117.49	Donderdag	0	0	0	0	0	0	1	1	0	0	1	4
17277	Fri Feb 26 09:30:48 2010	37	5	4	117.50	Spierpijn	0	0	0	1	1	0	0	0	0	0	1	1
17277	Fri Feb 26 09:30:53 2010	37	6	4	117.50	Vijandig	1	0	1	0	0	0	0	0	0	1	0	2
17277	Fri Feb 26 09:30:58 2010	37	7	5	117.48	Misselijkheid	0	0	0	1	1	0	0	0	0	0	1	1
17277	Fri Feb 26 09:31:02 2010	37	8	4	117.49	Donderdag	0	0	0	0	0	0	1	0	1	1	0	4
17277	Fri Feb 26 09:31:07 2010	37	9	4	117.48	Snelle hartslag	0	0	0	1	1	0	0	0	0	0	1	1
17277	Fri Feb 26 09:31:11 2010	37	10	5	117.49	Maandag	0	0	0	0	0	0	1	0	1	1	0	1
17277	Fri Feb 26 09:31:16 2010	37	11	5	117.50	Angstig	1	0	1	0	0	0	0	0	0	1	0	1
17277	Fri Feb 26 09:31:20 2010	37	12	4	117.48	Duizeligheid	0	0	0	1	1	0	0	0	0	0	1	1
17277	Fri Feb 26 09:31:25 2010	37	13	5	117.50	Dinsdag	0	0	0	0	0	0	1	0	1	1	0	2
17277	Fri Feb 26 09:31:29 2010	37	14	5	117.50	Schuldig	1	0	1	0	0	0	0	0	0	1	0	1
17277	Fri Feb 26 09:31:34 2010	37	15	4	117.49	Woensdag	0	0	0	0	0	0	1	0	1	1	0	3
17277	Fri Feb 26 09:33:46 2010	39	1	4	117.49	Bedroefd	1	0	1	0	0	0	0	0	0	1	0	1
17277	Fri Feb 26 09:33:50 2010	39	2	4	117.50	Dinsdag	0	0	0	0	0	0	1	1	0	0	1	2
17277	Fri Feb 26 09:33:55 2010	39	3	4	117.50	Schuldig	1	0	1	0	0	0	0	0	0	1	0	1
17277	Fri Feb 26 09:33:59 2010	39	4	4	117.49	Gespannen	1	0	1	0	0	0	0	0	0	1	0	1
17277	Fri Feb 26 09:34:04 2010	39	5	6	117.43	Benauwd gevoel in en om de borst	0	0	0	1	0	1	0	0	0	1	0	1
17277	Fri Feb 26 09:34:08 2010	39	6	4	117.49	Maandag	0	0	0	0	0	0	1	1	0	0	1	1
17277	Fri Feb 26 09:34:13 2010	39	7	4	117.48	Vermoeidheid	0	0	0	1	0	1	0	0	0	1	0	2
17277	Fri Feb 26 09:34:17 2010	39	8	5	117.50	Angstig	1	0	1	0	0	0	0	0	0	1	0	1
17277	Fri Feb 26 09:34:22 2010	39	9	4	117.49	Maandag	0	0	0	0	0	0	1	0	1	1	0	1
17277	Fri Feb 26 09:34:27 2010	39	10	4	117.46	Bonzen van het hart	0	0	0	1	0	1	0	0	0	1	0	1
17277	Fri Feb 26 09:34:31 2010	39	11	5	117.50	Dinsdag	0	0	0	0	0	0	1	0	1	1	0	2
17277	Fri Feb 26 09:34:36 2010	39	12	5	117.49	Hoofdpijn	0	0	0	1	0	1	0	0	0	1	0	1
17277	Fri Feb 26 09:34:40 2010	39	13	4	117.50	Vijandig	1	0	1	0	0	0	0	0	0	1	0	1
17277	Fri Feb 26 09:34:45 2010	39	14	4	117.49	Donderdag	0	0	0	0	0	0	1	1	0	0	1	4
17277	Fri Feb 26 09:34:49 2010	39	15	5	117.46	Buik- of maagkrampen	0	0	0	1	0	1	0	0	0	1	0	1
17277	Fri Feb 26 09:35:39 2010	41	1	4	117.49	Hoofdpijn	0	0	0	1	0	1	0	0	0	1	0	1
17277	Fri Feb 26 09:35:44 2010	41	2	4	117.50	Dinsdag	0	0	0	0	0	0	1	0	1	1	0	2
17277	Fri Feb 26 09:35:48 2010	41	3	11	117.43	Benauwd gevoel in en om de borst	0	0	0	1	0	1	0	0	0	1	0	1
17277	Fri Feb 26 09:35:53 2010	41	4	5	117.49	Gespannen	1	0	1	0	0	0	0	0	0	1	0	1
17277	Fri Feb 26 09:35:57 2010	41	5	4	117.49	Maandag	0	0	0	0	0	0	1	0	1	1	0	1
17277	Fri Feb 26 09:36:02 2010	41	6	5	117.46	Buik- of maagkrampen	0	0	0	1	0	1	0	0	0	1	0	1
17277	Fri Feb 26 09:36:06 2010	41	7	5	117.50	Vijandig	1	0	1	0	0	0	0	0	0	1	0	1
17277	Fri Feb 26 09:36:11 2010	41	8	4	117.49	Maandag	0	0	0	0	0	0	1	1	0	0	1	1
17277	Fri Feb 26 09:36:15 2010	41	9	4	117.50	Dinsdag	0	0	0	0	0	0	1	1	0	0	1	2
17277	Fri Feb 26 09:36:20 2010	41	10	4	117.50	Schuldig	1	0	1	0	0	0	0	0	0	1	0	1
17277	Fri Feb 26 09:36:24 2010	41	11	7	117.49	Donderdag	0	0	0	0	0	0	1	1	0	0	1	4
17277	Fri Feb 26 09:36:29 2010	41	12	4	117.46	Bonzen van het hart	0	0	0	1	0	1	0	0	0	1	0	1
17277	Fri Feb 26 09:36:34 2010	41	13	4	117.48	Vermoeidheid	0	0	0	1	0	1	0	0	0	1	0	3
17277	Fri Feb 26 09:36:38 2010	41	14	5	117.50	Angstig	1	0	1	0	0	0	0	0	0	1	0	1
17277	Fri Feb 26 09:36:43 2010	41	15	4	117.49	Bedroefd	1	0	1	0	0	0	0	0	0	1	0	1
17277	Fri Feb 26 09:37:33 2010	43	1	4	117.50	Vijandig	1	0	1	0	0	0	0	0	0	1	0	1
17277	Fri Feb 26 09:37:37 2010	43	2	4	117.50	Angstig	1	0	1	0	0	0	0	0	0	1	0	2
17277	Fri Feb 26 09:37:42 2010	43	3	5	117.49	Gespannen	1	0	1	0	0	0	0	0	0	1	0	1
17277	Fri Feb 26 09:37:46 2010	43	4	5	117.49	Hoofdpijn	0	0	0	1	0	1	0	0	0	1	0	1
17277	Fri Feb 26 09:37:51 2010	43	5	4	117.50	Dinsdag	0	0	0	0	0	0	1	0	1	1	0	2
17277	Fri Feb 26 09:37:55 2010	43	6	5	117.49	Maandag	0	0	0	0	0	0	1	1	0	0	1	1
17277	Fri Feb 26 09:38:00 2010	43	7	4	117.46	Bonzen van het hart	0	0	0	1	0	1	0	0	0	1	0	1
17277	Fri Feb 26 09:38:04 2010	43	8	4	117.43	Benauwd gevoel in en om de borst	0	0	0	1	0	1	0	0	0	1	0	1
17277	Fri Feb 26 09:38:09 2010	43	9	5	117.50	Dinsdag	0	0	0	0	0	0	1	1	0	0	1	2
17277	Fri Feb 26 09:38:13 2010	43	10	5	117.49	Maandag	0	0	0	0	0	0	1	0	1	1	0	1
17277	Fri Feb 26 09:38:18 2010	43	11	4	117.49	Donderdag	0	0	0	0	0	0	1	1	0	0	1	4
17277	Fri Feb 26 09:38:22 2010	43	12	4	117.46	Buik- of maagkrampen	0	0	0	1	0	1	0	0	0	1	0	1
17277	Fri Feb 26 09:38:27 2010	43	13	5	117.49	Bedroefd	1	0	1	0	0	0	0	0	0	1	0	2
17277	Fri Feb 26 09:38:32 2010	43	14	4	117.48	Vermoeidheid	0	0	0	1	0	1	0	0	0	1	0	3
17277	Fri Feb 26 09:38:36 2010	43	15	4	117.50	Schuldig	1	0	1	0	0	0	0	0	0	1	0	1
17277	Fri Feb 26 09:39:26 2010	45	1	4	117.48	Snelle hartslag	0	0	0	1	1	0	0	0	0	0	1	1
17277	Fri Feb 26 09:39:31 2010	45	2	4	117.50	Bang	1	1	0	0	0	0	0	0	0	0	1	2
17277	Fri Feb 26 09:39:35 2010	45	3	5	117.48	Teneergeslagen	1	1	0	0	0	0	0	0	0	0	1	3
17277	Fri Feb 26 09:39:40 2010	45	4	4	117.48	Vlug geïrriteerd	1	1	0	0	0	0	0	0	0	0	1	1
17277	Fri Feb 26 09:39:44 2010	45	5	4	117.49	Donderdag	0	0	0	0	0	0	1	0	1	1	0	4
17277	Fri Feb 26 09:39:49 2010	45	6	5	117.49	Woensdag	0	0	0	0	0	0	1	0	1	1	0	3
17277	Fri Feb 26 09:39:53 2010	45	7	7	117.48	Misselijkheid	0	0	0	1	1	0	0	0	0	0	1	1
17277	Fri Feb 26 09:39:58 2010	45	8	4	117.49	Woensdag	0	0	0	0	0	0	1	1	0	0	1	3
17277	Fri Feb 26 09:40:02 2010	45	9	5	117.50	Vrijdag	0	0	0	0	0	0	1	0	1	1	0	5
17277	Fri Feb 26 09:40:07 2010	45	10	5	117.50	Spierpijn	0	0	0	1	1	0	0	0	0	0	1	1
17277	Fri Feb 26 09:40:11 2010	45	11	4	117.48	Duizeligheid	0	0	0	1	1	0	0	0	0	0	1	1
17277	Fri Feb 26 09:40:16 2010	45	12	4	117.48	Beschaamd	1	1	0	0	0	0	0	0	0	0	1	1
17277	Fri Feb 26 09:40:21 2010	45	13	5	117.50	Vrijdag	0	0	0	0	0	0	1	1	0	0	1	5
17277	Fri Feb 26 09:40:25 2010	45	14	5	117.41	Onvoldoende diep kunnen doorademen	0	0	0	1	1	0	0	0	0	0	1	1
17277	Fri Feb 26 09:40:30 2010	45	15	4	117.48	Zenuwachtig	1	1	0	0	0	0	0	0	0	0	1	2
17277	Fri Feb 26 09:41:20 2010	47	1	4	117.41	Onvoldoende diep kunnen doorademen	0	0	0	1	1	0	0	0	0	0	1	1
17277	Fri Feb 26 09:41:24 2010	47	2	4	117.49	Donderdag	0	0	0	0	0	0	1	0	1	1	0	4
17277	Fri Feb 26 09:41:29 2010	47	3	4	117.48	Zenuwachtig	1	1	0	0	0	0	0	0	0	0	1	1
17277	Fri Feb 26 09:41:33 2010	47	4	4	117.48	Teneergeslagen	1	1	0	0	0	0	0	0	0	0	1	1
17277	Fri Feb 26 09:41:38 2010	47	5	5	117.49	Woensdag	0	0	0	0	0	0	1	0	1	1	0	3
17277	Fri Feb 26 09:41:42 2010	47	6	4	117.48	Duizeligheid	0	0	0	1	1	0	0	0	0	0	1	1
17277	Fri Feb 26 09:41:47 2010	47	7	4	117.48	Vlug geïrriteerd	1	1	0	0	0	0	0	0	0	0	1	3
17277	Fri Feb 26 09:41:51 2010	47	8	5	117.48	Beschaamd	1	1	0	0	0	0	0	0	0	0	1	1
17277	Fri Feb 26 09:41:56 2010	47	9	4	117.49	Woensdag	0	0	0	0	0	0	1	1	0	0	1	3
17277	Fri Feb 26 09:42:00 2010	47	10	4	117.48	Misselijkheid	0	0	0	1	1	0	0	0	0	0	1	1
17277	Fri Feb 26 09:42:05 2010	47	11	5	117.50	Spierpijn	0	0	0	1	1	0	0	0	0	0	1	1
17277	Fri Feb 26 09:42:09 2010	47	12	4	117.48	Snelle hartslag	0	0	0	1	1	0	0	0	0	0	1	1
17277	Fri Feb 26 09:42:14 2010	47	13	4	117.50	Vrijdag	0	0	0	0	0	0	1	0	1	1	0	5
17277	Fri Feb 26 09:42:19 2010	47	14	5	117.50	Vrijdag	0	0	0	0	0	0	1	1	0	0	1	5
17277	Fri Feb 26 09:42:23 2010	47	15	5	117.50	Bang	1	1	0	0	0	0	0	0	0	0	1	1
17277	Fri Feb 26 09:43:13 2010	49	1	4	117.50	Vrijdag	0	0	0	0	0	0	1	0	1	1	0	5
17277	Fri Feb 26 09:43:18 2010	49	2	5	117.41	Onvoldoende diep kunnen doorademen	0	0	0	1	1	0	0	0	0	0	1	1
17277	Fri Feb 26 09:43:22 2010	49	3	4	117.48	Duizeligheid	0	0	0	1	1	0	0	0	0	0	1	1
17277	Fri Feb 26 09:43:27 2010	49	4	4	117.50	Bang	1	1	0	0	0	0	0	0	0	0	1	1
17277	Fri Feb 26 09:43:31 2010	49	5	5	117.49	Donderdag	0	0	0	0	0	0	1	0	1	1	0	4
17277	Fri Feb 26 09:43:36 2010	49	6	5	117.48	Beschaamd	1	1	0	0	0	0	0	0	0	0	1	1
17277	Fri Feb 26 09:43:40 2010	49	7	4	117.49	Woensdag	0	0	0	0	0	0	1	1	0	0	1	3
17277	Fri Feb 26 09:43:45 2010	49	8	4	117.48	Snelle hartslag	0	0	0	1	1	0	0	0	0	0	1	1
17277	Fri Feb 26 09:43:49 2010	49	9	5	117.50	Vrijdag	0	0	0	0	0	0	1	1	0	0	1	5
17277	Fri Feb 26 09:43:54 2010	49	10	4	117.50	Spierpijn	0	0	0	1	1	0	0	0	0	0	1	1
17277	Fri Feb 26 09:43:58 2010	49	11	4	117.48	Vlug geïrriteerd	1	1	0	0	0	0	0	0	0	0	1	3
17277	Fri Feb 26 09:44:03 2010	49	12	4	117.48	Misselijkheid	0	0	0	1	1	0	0	0	0	0	1	1
17277	Fri Feb 26 09:44:07 2010	49	13	7	117.48	Teneergeslagen	1	1	0	0	0	0	0	0	0	0	1	1
17277	Fri Feb 26 09:44:12 2010	49	14	4	117.48	Zenuwachtig	1	1	0	0	0	0	0	0	0	0	1	1
17277	Fri Feb 26 09:44:16 2010	49	15	5	117.49	Woensdag	0	0	0	0	0	0	1	0	1	1	0	3
17277	Fri Feb 26 09:46:31 2010	51	1	5	117.50	Vrijdag	0	0	0	0	0	0	1	1	0	0	1	5
17277	Fri Feb 26 09:46:35 2010	51	2	4	117.48	Vlug geïrriteerd	1	1	0	0	0	0	0	0	0	0	1	1
17277	Fri Feb 26 09:46:40 2010	51	3	6	117.50	Bang	1	1	0	0	0	0	0	0	0	0	1	1
17277	Fri Feb 26 09:46:44 2010	51	4	7	117.49	Maandag	0	0	0	0	0	0	1	1	0	0	1	1
17277	Fri Feb 26 09:46:49 2010	51	5	4	117.50	Dinsdag	0	0	0	0	0	0	1	0	1	1	0	2
17277	Fri Feb 26 09:46:53 2010	51	6	4	117.48	Misselijkheid	0	0	0	1	1	0	0	0	0	0	1	1
17277	Fri Feb 26 09:46:58 2010	51	7	5	117.50	Dinsdag	0	0	0	0	0	0	1	1	0	0	1	2
17277	Fri Feb 26 09:47:03 2010	51	8	5	117.50	Spierpijn	0	0	0	1	1	0	0	0	0	0	1	1
17277	Fri Feb 26 09:47:07 2010	51	9	4	117.41	Onvoldoende diep kunnen doorademen	0	0	0	1	1	0	0	0	0	0	1	1
17277	Fri Feb 26 09:47:12 2010	51	10	4	117.48	Snelle hartslag	0	0	0	1	1	0	0	0	0	0	1	1
17277	Fri Feb 26 09:47:16 2010	51	11	5	117.48	Beschaamd	1	1	0	0	0	0	0	0	0	0	1	1
17277	Fri Feb 26 09:47:21 2010	51	12	4	117.48	Zenuwachtig	1	1	0	0	0	0	0	0	0	0	1	1
17277	Fri Feb 26 09:47:25 2010	51	13	4	117.49	Maandag	0	0	0	0	0	0	1	0	1	1	0	1
17277	Fri Feb 26 09:47:30 2010	51	14	5	117.48	Duizeligheid	0	0	0	1	1	0	0	0	0	0	1	1
17277	Fri Feb 26 09:47:34 2010	51	15	5	117.48	Teneergeslagen	1	1	0	0	0	0	0	0	0	0	1	1
17277	Fri Feb 26 09:48:24 2010	53	1	4	117.48	Zenuwachtig	1	1	0	0	0	0	0	0	0	0	1	1
17277	Fri Feb 26 09:48:29 2010	53	2	4	117.50	Bang	1	1	0	0	0	0	0	0	0	0	1	2
17277	Fri Feb 26 09:48:33 2010	53	3	4	117.50	Dinsdag	0	0	0	0	0	0	1	1	0	0	1	2
17277	Fri Feb 26 09:48:38 2010	53	4	4	117.50	Spierpijn	0	0	0	1	1	0	0	0	0	0	1	1
17277	Fri Feb 26 09:48:42 2010	53	5	5	117.49	Maandag	0	0	0	0	0	0	1	0	1	1	0	1
17277	Fri Feb 26 09:48:47 2010	53	6	4	117.50	Vrijdag	0	0	0	0	0	0	1	1	0	0	1	5
17277	Fri Feb 26 09:48:51 2010	53	7	4	117.41	Onvoldoende diep kunnen doorademen	0	0	0	1	1	0	0	0	0	0	1	1
17277	Fri Feb 26 09:48:56 2010	53	8	5	117.48	Teneergeslagen	1	1	0	0	0	0	0	0	0	0	1	1
17277	Fri Feb 26 09:49:01 2010	53	9	4	117.49	Maandag	0	0	0	0	0	0	1	1	0	0	1	1
17277	Fri Feb 26 09:49:05 2010	53	10	4	117.48	Beschaamd	1	1	0	0	0	0	0	0	0	0	1	1
17277	Fri Feb 26 09:49:10 2010	53	11	4	117.48	Duizeligheid	0	0	0	1	1	0	0	0	0	0	1	1
17277	Fri Feb 26 09:49:14 2010	53	12	4	117.48	Misselijkheid	0	0	0	1	1	0	0	0	0	0	1	1
17277	Fri Feb 26 09:49:19 2010	53	13	4	117.48	Snelle hartslag	0	0	0	1	1	0	0	0	0	0	1	1
17277	Fri Feb 26 09:49:23 2010	53	14	5	117.50	Dinsdag	0	0	0	0	0	0	1	0	1	1	0	2
17277	Fri Feb 26 09:49:28 2010	53	15	5	117.48	Vlug geïrriteerd	1	1	0	0	0	0	0	0	0	0	1	1
17277	Fri Feb 26 09:50:18 2010	55	1	4	117.48	Snelle hartslag	0	0	0	1	1	0	0	0	0	0	1	1
17277	Fri Feb 26 09:50:22 2010	55	2	5	117.48	Duizeligheid	0	0	0	1	1	0	0	0	0	0	1	1
17277	Fri Feb 26 09:50:27 2010	55	3	4	117.50	Dinsdag	0	0	0	0	0	0	1	1	0	0	1	2
17277	Fri Feb 26 09:50:31 2010	55	4	4	117.49	Maandag	0	0	0	0	0	0	1	0	1	1	0	1
17277	Fri Feb 26 09:50:36 2010	55	5	4	117.50	Bang	1	1	0	0	0	0	0	0	0	0	1	1
17277	Fri Feb 26 09:50:40 2010	55	6	5	117.50	Spierpijn	0	0	0	1	1	0	0	0	0	0	1	1
17277	Fri Feb 26 09:50:45 2010	55	7	4	117.41	Onvoldoende diep kunnen doorademen	0	0	0	1	1	0	0	0	0	0	1	1
17277	Fri Feb 26 09:50:49 2010	55	8	4	117.48	Teneergeslagen	1	1	0	0	0	0	0	0	0	0	1	1
17277	Fri Feb 26 09:50:54 2010	55	9	5	117.49	Maandag	0	0	0	0	0	0	1	1	0	0	1	1
17277	Fri Feb 26 09:50:59 2010	55	10	4	117.48	Misselijkheid	0	0	0	1	1	0	0	0	0	0	1	1
17277	Fri Feb 26 09:51:03 2010	55	11	4	117.48	Beschaamd	1	1	0	0	0	0	0	0	0	0	1	1
17277	Fri Feb 26 09:51:08 2010	55	12	4	117.50	Dinsdag	0	0	0	0	0	0	1	0	1	1	0	2
17277	Fri Feb 26 09:51:12 2010	55	13	5	117.48	Zenuwachtig	1	1	0	0	0	0	0	0	0	0	1	1
17277	Fri Feb 26 09:51:17 2010	55	14	4	117.48	Vlug geïrriteerd	1	1	0	0	0	0	0	0	0	0	1	3
17277	Fri Feb 26 09:51:21 2010	55	15	4	117.50	Vrijdag	0	0	0	0	0	0	1	1	0	0	1	5
17277	Fri Feb 26 09:52:11 2010	57	1	4	117.50	Vrijdag	0	0	0	0	0	0	1	0	1	1	0	5
17277	Fri Feb 26 09:52:16 2010	57	2	5	117.49	Woensdag	0	0	0	0	0	0	1	0	1	1	0	3
17277	Fri Feb 26 09:52:20 2010	57	3	5	117.49	Hoofdpijn	0	0	0	1	0	1	0	0	0	1	0	1
17277	Fri Feb 26 09:52:25 2010	57	4	4	117.49	Woensdag	0	0	0	0	0	0	1	1	0	0	1	3
17277	Fri Feb 26 09:52:29 2010	57	5	4	117.49	Gespannen	1	0	1	0	0	0	0	0	0	1	0	1
17277	Fri Feb 26 09:52:34 2010	57	6	5	117.49	Donderdag	0	0	0	0	0	0	1	0	1	1	0	4
17277	Fri Feb 26 09:52:38 2010	57	7	4	117.43	Benauwd gevoel in en om de borst	0	0	0	1	0	1	0	0	0	1	0	1
17277	Fri Feb 26 09:52:43 2010	57	8	4	117.48	Vermoeidheid	0	0	0	1	0	1	0	0	0	1	0	3
17277	Fri Feb 26 09:52:47 2010	57	9	4	117.50	Schuldig	1	0	1	0	0	0	0	0	0	1	0	1
17277	Fri Feb 26 09:52:52 2010	57	10	7	117.49	Bedroefd	1	0	1	0	0	0	0	0	0	1	0	1
17277	Fri Feb 26 09:52:57 2010	57	11	4	117.50	Angstig	1	0	1	0	0	0	0	0	0	1	0	1
17277	Fri Feb 26 09:53:01 2010	57	12	4	117.46	Buik- of maagkrampen	0	0	0	1	0	1	0	0	0	1	0	1
17277	Fri Feb 26 09:53:06 2010	57	13	5	117.49	Donderdag	0	0	0	0	0	0	1	1	0	0	1	4
17277	Fri Feb 26 09:53:10 2010	57	14	4	117.50	Vijandig	1	0	1	0	0	0	0	0	0	1	0	1
17277	Fri Feb 26 09:53:15 2010	57	15	4	117.46	Bonzen van het hart	0	0	0	1	0	1	0	0	0	1	0	1
17277	Fri Feb 26 09:54:05 2010	59	1	5	117.49	Woensdag	0	0	0	0	0	0	1	0	1	1	0	3
17277	Fri Feb 26 09:54:09 2010	59	2	4	117.49	Woensdag	0	0	0	0	0	0	1	1	0	0	1	3
17277	Fri Feb 26 09:54:14 2010	59	3	4	117.49	Donderdag	0	0	0	0	0	0	1	1	0	0	1	4
17277	Fri Feb 26 09:54:18 2010	59	4	5	117.49	Hoofdpijn	0	0	0	1	0	1	0	0	0	1	0	1
17277	Fri Feb 26 09:54:23 2010	59	5	4	117.48	Vermoeidheid	0	0	0	1	0	1	0	0	0	1	0	2
17277	Fri Feb 26 09:54:27 2010	59	6	4	117.49	Gespannen	1	0	1	0	0	0	0	0	0	1	0	1
17277	Fri Feb 26 09:54:32 2010	59	7	5	117.50	Vrijdag	0	0	0	0	0	0	1	0	1	1	0	5
17277	Fri Feb 26 09:54:36 2010	59	8	5	117.49	Donderdag	0	0	0	0	0	0	1	0	1	1	0	4
17277	Fri Feb 26 09:54:41 2010	59	9	4	117.50	Vijandig	1	0	1	0	0	0	0	0	0	1	0	1
17277	Fri Feb 26 09:54:46 2010	59	10	4	117.50	Angstig	1	0	1	0	0	0	0	0	0	1	0	2
17277	Fri Feb 26 09:54:50 2010	59	11	5	117.46	Buik- of maagkrampen	0	0	0	1	0	1	0	0	0	1	0	1
17277	Fri Feb 26 09:54:55 2010	59	12	4	117.46	Bonzen van het hart	0	0	0	1	0	1	0	0	0	1	0	2
17277	Fri Feb 26 09:54:59 2010	59	13	4	117.43	Benauwd gevoel in en om de borst	0	0	0	1	0	1	0	0	0	1	0	1
17277	Fri Feb 26 09:55:04 2010	59	14	5	117.50	Schuldig	1	0	1	0	0	0	0	0	0	1	0	1
17277	Fri Feb 26 09:55:08 2010	59	15	7	117.49	Bedroefd	1	0	1	0	0	0	0	0	0	1	0	2
17277	Fri Feb 26 09:55:58 2010	61	1	4	117.49	Donderdag	0	0	0	0	0	0	1	1	0	0	1	4
17277	Fri Feb 26 09:56:03 2010	61	2	5	117.49	Hoofdpijn	0	0	0	1	0	1	0	0	0	1	0	1
17277	Fri Feb 26 09:56:07 2010	61	3	4	117.50	Vrijdag	0	0	0	0	0	0	1	0	1	1	0	5
17277	Fri Feb 26 09:56:12 2010	61	4	4	117.43	Benauwd gevoel in en om de borst	0	0	0	1	0	1	0	0	0	1	0	1
17277	Fri Feb 26 09:56:16 2010	61	5	5	117.46	Buik- of maagkrampen	0	0	0	1	0	1	0	0	0	1	0	1
17277	Fri Feb 26 09:56:21 2010	61	6	7	117.50	Angstig	1	0	1	0	0	0	0	0	0	1	0	1
17277	Fri Feb 26 09:56:25 2010	61	7	4	117.48	Vermoeidheid	0	0	0	1	0	1	0	0	0	1	0	4
17277	Fri Feb 26 09:56:30 2010	61	8	4	117.50	Schuldig	1	0	1	0	0	0	0	0	0	1	0	1
17277	Fri Feb 26 09:56:34 2010	61	9	5	117.46	Bonzen van het hart	0	0	0	1	0	1	0	0	0	1	0	1
17277	Fri Feb 26 09:56:39 2010	61	10	4	117.50	Vijandig	1	0	1	0	0	0	0	0	0	1	0	1
17277	Fri Feb 26 09:56:44 2010	61	11	4	117.49	Woensdag	0	0	0	0	0	0	1	0	1	1	0	3
17277	Fri Feb 26 09:56:48 2010	61	12	5	117.49	Woensdag	0	0	0	0	0	0	1	1	0	0	1	3
17277	Fri Feb 26 09:56:53 2010	61	13	5	117.49	Donderdag	0	0	0	0	0	0	1	0	1	1	0	4
17277	Fri Feb 26 09:56:57 2010	61	14	4	117.49	Gespannen	1	0	1	0	0	0	0	0	0	1	0	1
17277	Fri Feb 26 09:57:02 2010	61	15	4	117.49	Bedroefd	1	0	1	0	0	0	0	0	0	1	0	1
17277	Fri Feb 26 09:59:15 2010	63	1	4	117.49	Donderdag	0	0	0	0	0	0	1	1	0	0	1	4
17277	Fri Feb 26 09:59:20 2010	63	2	5	117.48	Snelle hartslag	0	0	0	1	1	0	0	0	0	0	1	1
17277	Fri Feb 26 09:59:24 2010	63	3	4	117.49	Bedroefd	1	0	1	0	0	0	0	0	0	1	0	1
17277	Fri Feb 26 09:59:29 2010	63	4	4	117.41	Onvoldoende diep kunnen doorademen	0	0	0	1	1	0	0	0	0	0	1	1
17277	Fri Feb 26 09:59:34 2010	63	5	5	117.50	Vrijdag	0	0	0	0	0	0	1	0	1	1	0	5
17277	Fri Feb 26 09:59:38 2010	63	6	5	117.50	Dinsdag	0	0	0	0	0	0	1	1	0	0	1	2
17277	Fri Feb 26 09:59:43 2010	63	7	4	117.50	Vijandig	1	0	1	0	0	0	0	0	0	1	0	1
17277	Fri Feb 26 09:59:47 2010	63	8	4	117.48	Misselijkheid	0	0	0	1	1	0	0	0	0	0	1	1
17277	Fri Feb 26 09:59:52 2010	63	9	5	117.48	Duizeligheid	0	0	0	1	1	0	0	0	0	0	1	1
17277	Fri Feb 26 09:59:56 2010	63	10	4	117.49	Woensdag	0	0	0	0	0	0	1	1	0	0	1	3
17277	Fri Feb 26 10:00:01 2010	63	11	4	117.50	Schuldig	1	0	1	0	0	0	0	0	0	1	0	1
17277	Fri Feb 26 10:00:05 2010	63	12	5	117.49	Maandag	0	0	0	0	0	0	1	1	0	0	1	1
17277	Fri Feb 26 10:00:10 2010	63	13	4	117.49	Gespannen	1	0	1	0	0	0	0	0	0	1	0	1
17277	Fri Feb 26 10:00:14 2010	63	14	4	117.50	Angstig	1	0	1	0	0	0	0	0	0	1	0	1
17277	Fri Feb 26 10:00:19 2010	63	15	4	117.50	Spierpijn	0	0	0	1	1	0	0	0	0	0	1	1
17277	Fri Feb 26 10:01:09 2010	65	1	4	117.50	Schuldig	1	0	1	0	0	0	0	0	0	1	0	1
17277	Fri Feb 26 10:01:13 2010	65	2	4	117.49	Woensdag	0	0	0	0	0	0	1	1	0	0	1	3
17277	Fri Feb 26 10:01:18 2010	65	3	5	117.41	Onvoldoende diep kunnen doorademen	0	0	0	1	1	0	0	0	0	0	1	1
17277	Fri Feb 26 10:01:22 2010	65	4	4	117.50	Vrijdag	0	0	0	0	0	0	1	0	1	1	0	5
17277	Fri Feb 26 10:01:27 2010	65	5	4	117.49	Bedroefd	1	0	1	0	0	0	0	0	0	1	0	1
17277	Fri Feb 26 10:01:32 2010	65	6	4	117.48	Misselijkheid	0	0	0	1	1	0	0	0	0	0	1	1
17277	Fri Feb 26 10:01:36 2010	65	7	5	117.48	Duizeligheid	0	0	0	1	1	0	0	0	0	0	1	1
17277	Fri Feb 26 10:01:41 2010	65	8	4	117.48	Snelle hartslag	0	0	0	1	1	0	0	0	0	0	1	1
17277	Fri Feb 26 10:01:45 2010	65	9	4	117.50	Dinsdag	0	0	0	0	0	0	1	1	0	0	1	2
17277	Fri Feb 26 10:01:50 2010	65	10	5	117.50	Spierpijn	0	0	0	1	1	0	0	0	0	0	1	1
17277	Fri Feb 26 10:01:54 2010	65	11	4	117.49	Donderdag	0	0	0	0	0	0	1	1	0	0	1	4
17277	Fri Feb 26 10:01:59 2010	65	12	4	117.50	Vijandig	1	0	1	0	0	0	0	0	0	1	0	1
17277	Fri Feb 26 10:02:03 2010	65	13	5	117.49	Maandag	0	0	0	0	0	0	1	1	0	0	1	1
17277	Fri Feb 26 10:02:08 2010	65	14	5	117.49	Gespannen	1	0	1	0	0	0	0	0	0	1	0	1
17277	Fri Feb 26 10:02:12 2010	65	15	4	117.50	Angstig	1	0	1	0	0	0	0	0	0	1	0	1
17277	Fri Feb 26 10:03:02 2010	67	1	4	117.49	Woensdag	0	0	0	0	0	0	1	1	0	0	1	3
17277	Fri Feb 26 10:03:07 2010	67	2	4	117.50	Dinsdag	0	0	0	0	0	0	1	1	0	0	1	2
17277	Fri Feb 26 10:03:11 2010	67	3	5	117.49	Bedroefd	1	0	1	0	0	0	0	0	0	1	0	3
17277	Fri Feb 26 10:03:16 2010	67	4	5	117.49	Gespannen	1	0	1	0	0	0	0	0	0	1	0	2
17277	Fri Feb 26 10:03:20 2010	67	5	4	117.49	Maandag	0	0	0	0	0	0	1	1	0	0	1	1
17277	Fri Feb 26 10:03:25 2010	67	6	4	117.48	Snelle hartslag	0	0	0	1	1	0	0	0	0	0	1	1
17277	Fri Feb 26 10:03:30 2010	67	7	5	117.41	Onvoldoende diep kunnen doorademen	0	0	0	1	1	0	0	0	0	0	1	1
17277	Fri Feb 26 10:03:34 2010	67	8	4	117.49	Donderdag	0	0	0	0	0	0	1	1	0	0	1	4
17277	Fri Feb 26 10:03:39 2010	67	9	4	117.50	Angstig	1	0	1	0	0	0	0	0	0	1	0	2
17277	Fri Feb 26 10:03:43 2010	67	10	4	117.48	Misselijkheid	0	0	0	1	1	0	0	0	0	0	1	1
17277	Fri Feb 26 10:03:48 2010	67	11	7	117.50	Spierpijn	0	0	0	1	1	0	0	0	0	0	1	1
17277	Fri Feb 26 10:03:52 2010	67	12	4	117.50	Vijandig	1	0	1	0	0	0	0	0	0	1	0	1
17277	Fri Feb 26 10:03:57 2010	67	13	4	117.50	Schuldig	1	0	1	0	0	0	0	0	0	1	0	1
17277	Fri Feb 26 10:04:01 2010	67	14	5	117.50	Vrijdag	0	0	0	0	0	0	1	0	1	1	0	5
17277	Fri Feb 26 10:04:06 2010	67	15	4	117.48	Duizeligheid	0	0	0	1	1	0	0	0	0	0	1	1
17277	Fri Feb 26 10:04:56 2010	69	1	4	117.48	Vermoeidheid	0	0	0	1	0	1	0	0	0	1	0	2
17277	Fri Feb 26 10:05:00 2010	69	2	5	117.49	Maandag	0	0	0	0	0	0	1	0	1	1	0	1
17277	Fri Feb 26 10:05:05 2010	69	3	5	117.48	Teneergeslagen	1	1	0	0	0	0	0	0	0	0	1	3
17277	Fri Feb 26 10:05:09 2010	69	4	4	117.49	Woensdag	0	0	0	0	0	0	1	0	1	1	0	3
17277	Fri Feb 26 10:05:14 2010	69	5	4	117.50	Bang	1	1	0	0	0	0	0	0	0	0	1	3
17277	Fri Feb 26 10:05:18 2010	69	6	5	117.43	Benauwd gevoel in en om de borst	0	0	0	1	0	1	0	0	0	1	0	1
17277	Fri Feb 26 10:05:23 2010	69	7	4	117.50	Dinsdag	0	0	0	0	0	0	1	0	1	1	0	2
17277	Fri Feb 26 10:05:28 2010	69	8	4	117.49	Hoofdpijn	0	0	0	1	0	1	0	0	0	1	0	1
17277	Fri Feb 26 10:05:32 2010	69	9	5	117.49	Donderdag	0	0	0	0	0	0	1	0	1	1	0	4
17277	Fri Feb 26 10:05:37 2010	69	10	7	117.46	Buik- of maagkrampen	0	0	0	1	0	1	0	0	0	1	0	1
17277	Fri Feb 26 10:05:41 2010	69	11	4	117.48	Beschaamd	1	1	0	0	0	0	0	0	0	0	1	1
17277	Fri Feb 26 10:05:46 2010	69	12	4	117.48	Vlug geïrriteerd	1	1	0	0	0	0	0	0	0	0	1	1
17277	Fri Feb 26 10:05:50 2010	69	13	7	117.46	Bonzen van het hart	0	0	0	1	0	1	0	0	0	1	0	1
17277	Fri Feb 26 10:05:55 2010	69	14	4	117.48	Zenuwachtig	1	1	0	0	0	0	0	0	0	0	1	1
17277	Fri Feb 26 10:05:59 2010	69	15	4	117.50	Vrijdag	0	0	0	0	0	0	1	1	0	0	1	5
17277	Fri Feb 26 10:06:49 2010	71	1	4	117.50	Dinsdag	0	0	0	0	0	0	1	0	1	1	0	2
17277	Fri Feb 26 10:06:54 2010	71	2	4	117.48	Vlug geïrriteerd	1	1	0	0	0	0	0	0	0	0	1	3
17277	Fri Feb 26 10:06:58 2010	71	3	5	117.49	Hoofdpijn	0	0	0	1	0	1	0	0	0	1	0	1
17277	Fri Feb 26 10:07:03 2010	71	4	4	117.50	Vrijdag	0	0	0	0	0	0	1	1	0	0	1	5
17277	Fri Feb 26 10:07:07 2010	71	5	4	117.48	Beschaamd	1	1	0	0	0	0	0	0	0	0	1	1
17277	Fri Feb 26 10:07:12 2010	71	6	5	117.49	Woensdag	0	0	0	0	0	0	1	0	1	1	0	3
17277	Fri Feb 26 10:07:16 2010	71	7	4	117.50	Bang	1	1	0	0	0	0	0	0	0	0	1	1
17277	Fri Feb 26 10:07:21 2010	71	8	4	117.49	Donderdag	0	0	0	0	0	0	1	0	1	1	0	4
17277	Fri Feb 26 10:07:25 2010	71	9	4	117.48	Teneergeslagen	1	1	0	0	0	0	0	0	0	0	1	1
17277	Fri Feb 26 10:07:30 2010	71	10	5	117.48	Vermoeidheid	0	0	0	1	0	1	0	0	0	1	0	2
17277	Fri Feb 26 10:07:35 2010	71	11	4	117.46	Buik- of maagkrampen	0	0	0	1	0	1	0	0	0	1	0	1
17277	Fri Feb 26 10:07:39 2010	71	12	4	117.46	Bonzen van het hart	0	0	0	1	0	1	0	0	0	1	0	1
17277	Fri Feb 26 10:07:44 2010	71	13	5	117.43	Benauwd gevoel in en om de borst	0	0	0	1	0	1	0	0	0	1	0	1
17277	Fri Feb 26 10:07:48 2010	71	14	4	117.48	Zenuwachtig	1	1	0	0	0	0	0	0	0	0	1	1
17277	Fri Feb 26 10:07:53 2010	71	15	5	117.49	Maandag	0	0	0	0	0	0	1	0	1	1	0	1
17277	Fri Feb 26 10:08:43 2010	73	1	4	117.50	Vrijdag	0	0	0	0	0	0	1	1	0	0	1	5
17277	Fri Feb 26 10:08:47 2010	73	2	5	117.49	Hoofdpijn	0	0	0	1	0	1	0	0	0	1	0	1
17277	Fri Feb 26 10:08:52 2010	73	3	4	117.50	Dinsdag	0	0	0	0	0	0	1	0	1	1	0	2
17277	Fri Feb 26 10:08:56 2010	73	4	4	117.49	Woensdag	0	0	0	0	0	0	1	0	1	1	0	3
17277	Fri Feb 26 10:09:01 2010	73	5	5	117.46	Bonzen van het hart	0	0	0	1	0	1	0	0	0	1	0	1
17277	Fri Feb 26 10:09:05 2010	73	6	4	117.49	Maandag	0	0	0	0	0	0	1	0	1	1	0	1
17277	Fri Feb 26 10:09:10 2010	73	7	4	117.48	Vermoeidheid	0	0	0	1	0	1	0	0	0	1	0	3
17277	Fri Feb 26 10:09:14 2010	73	8	4	117.48	Beschaamd	1	1	0	0	0	0	0	0	0	0	1	1
17277	Fri Feb 26 10:09:19 2010	73	9	5	117.48	Teneergeslagen	1	1	0	0	0	0	0	0	0	0	1	1
17277	Fri Feb 26 10:09:24 2010	73	10	4	117.46	Buik- of maagkrampen	0	0	0	1	0	1	0	0	0	1	0	1
17277	Fri Feb 26 10:09:28 2010	73	11	4	117.50	Bang	1	1	0	0	0	0	0	0	0	0	1	1
17277	Fri Feb 26 10:09:33 2010	73	12	5	117.48	Zenuwachtig	1	1	0	0	0	0	0	0	0	0	1	1
17277	Fri Feb 26 10:09:37 2010	73	13	4	117.48	Vlug geïrriteerd	1	1	0	0	0	0	0	0	0	0	1	3
17277	Fri Feb 26 10:09:42 2010	73	14	4	117.43	Benauwd gevoel in en om de borst	0	0	0	1	0	1	0	0	0	1	0	1
17277	Fri Feb 26 10:09:46 2010	73	15	5	117.49	Donderdag	0	0	0	0	0	0	1	0	1	1	0	4
