# Supplementary material for: Unraveling the Relationship between Trait Negative Affectivity and Habitual Symptom Reporting
Source: PLoS One. 2015 Jan 20;10(1):e0115748. doi: 10.1371/journal.pone.0115748 (PMC4300148; doi:10.1371/journal.pone.0115748)
Supplement: S1 File — Data S1, Contains the raw data of the high NA-high HSR participants. Data S2, Contains the raw data of the high NA-low HSR participants. Data S3, Contains the raw data of the low NA-low HSR participants. (ZIP) [file pone.0115748.s001.zip › Data S2/MM_2_C_EXP2_124112_results.xls]

## Sheet: MM_2_C_EXP2_124112_results
version	timestamp	block number	trial number	lost msec	free VRAM	trial contents	vraagA	vraagA_2	vraagA_1	vraagB	vraagB_2	vraagB_1	vraagC	vraagC_2	vraagC_1	deel1	deel2	value
17277	Thu May 07 18:53:05 2009	3	1	4	117.48	Misselijkheid	0	0	0	1	1	0	0	0	0	0	1	1
17277	Thu May 07 18:53:10 2009	3	2	5	117.48	Duizeligheid	0	0	0	1	1	0	0	0	0	0	1	1
17277	Thu May 07 18:53:14 2009	3	3	4	117.49	Woensdag	0	0	0	0	0	0	1	0	1	1	0	3
17277	Thu May 07 18:53:19 2009	3	4	5	117.50	Angstig	1	0	1	0	0	0	0	0	0	1	0	1
17277	Thu May 07 18:53:23 2009	3	5	4	117.49	Gespannen	1	0	1	0	0	0	0	0	0	1	0	2
17277	Thu May 07 18:53:28 2009	3	6	5	117.50	Schuldig	1	0	1	0	0	0	0	0	0	1	0	1
17277	Thu May 07 18:53:32 2009	3	7	4	117.50	Vrijdag	0	0	0	0	0	0	1	1	0	0	1	5
17277	Thu May 07 18:53:37 2009	3	8	4	117.48	Snelle hartslag	0	0	0	1	1	0	0	0	0	0	1	1
17277	Thu May 07 18:53:41 2009	3	9	5	117.49	Maandag	0	0	0	0	0	0	1	1	0	0	1	1
17277	Thu May 07 18:53:46 2009	3	10	4	117.50	Spierpijn	0	0	0	1	1	0	0	0	0	0	1	2
17277	Thu May 07 18:53:50 2009	3	11	4	117.41	Onvoldoende diep kunnen doorademen	0	0	0	1	1	0	0	0	0	0	1	1
17277	Thu May 07 18:53:55 2009	3	12	5	117.49	Donderdag	0	0	0	0	0	0	1	1	0	0	1	4
17277	Thu May 07 18:53:59 2009	3	13	4	117.49	Bedroefd	1	0	1	0	0	0	0	0	0	1	0	2
17277	Thu May 07 18:54:04 2009	3	14	5	117.49	Woensdag	0	0	0	0	0	0	1	1	0	0	1	3
17277	Thu May 07 18:54:08 2009	3	15	4	117.50	Vijandig	1	0	1	0	0	0	0	0	0	1	0	1
17277	Thu May 07 18:54:59 2009	5	1	4	117.50	Schuldig	1	0	1	0	0	0	0	0	0	1	0	1
17277	Thu May 07 18:55:03 2009	5	2	5	117.48	Snelle hartslag	0	0	0	1	1	0	0	0	0	0	1	1
17277	Thu May 07 18:55:08 2009	5	3	4	117.50	Spierpijn	0	0	0	1	1	0	0	0	0	0	1	2
17277	Thu May 07 18:55:12 2009	5	4	4	117.49	Bedroefd	1	0	1	0	0	0	0	0	0	1	0	1
17277	Thu May 07 18:55:17 2009	5	5	5	117.49	Woensdag	0	0	0	0	0	0	1	1	0	0	1	3
17277	Thu May 07 18:55:21 2009	5	6	7	117.41	Onvoldoende diep kunnen doorademen	0	0	0	1	1	0	0	0	0	0	1	1
17277	Thu May 07 18:55:26 2009	5	7	4	117.49	Woensdag	0	0	0	0	0	0	1	0	1	1	0	3
17277	Thu May 07 18:55:30 2009	5	8	4	117.48	Misselijkheid	0	0	0	1	1	0	0	0	0	0	1	1
17277	Thu May 07 18:55:35 2009	5	9	5	117.49	Donderdag	0	0	0	0	0	0	1	1	0	0	1	4
17277	Thu May 07 18:55:39 2009	5	10	4	117.49	Maandag	0	0	0	0	0	0	1	1	0	0	1	1
17277	Thu May 07 18:55:44 2009	5	11	4	117.50	Vrijdag	0	0	0	0	0	0	1	1	0	0	1	5
17277	Thu May 07 18:55:48 2009	5	12	5	117.50	Vijandig	1	0	1	0	0	0	0	0	0	1	0	1
17277	Thu May 07 18:55:53 2009	5	13	4	117.50	Angstig	1	0	1	0	0	0	0	0	0	1	0	1
17277	Thu May 07 18:55:57 2009	5	14	4	117.49	Gespannen	1	0	1	0	0	0	0	0	0	1	0	2
17277	Thu May 07 18:56:02 2009	5	15	5	117.48	Duizeligheid	0	0	0	1	1	0	0	0	0	0	1	1
17277	Thu May 07 18:56:52 2009	7	1	4	117.50	Vijandig	1	0	1	0	0	0	0	0	0	1	0	1
17277	Thu May 07 18:56:57 2009	7	2	4	117.50	Schuldig	1	0	1	0	0	0	0	0	0	1	0	1
17277	Thu May 07 18:57:01 2009	7	3	5	117.41	Onvoldoende diep kunnen doorademen	0	0	0	1	1	0	0	0	0	0	1	1
17277	Thu May 07 18:57:06 2009	7	4	7	117.50	Spierpijn	0	0	0	1	1	0	0	0	0	0	1	1
17277	Thu May 07 18:57:10 2009	7	5	4	117.50	Angstig	1	0	1	0	0	0	0	0	0	1	0	1
17277	Thu May 07 18:57:15 2009	7	6	4	117.48	Misselijkheid	0	0	0	1	1	0	0	0	0	0	1	1
17277	Thu May 07 18:57:19 2009	7	7	5	117.49	Bedroefd	1	0	1	0	0	0	0	0	0	1	0	1
17277	Thu May 07 18:57:24 2009	7	8	4	117.49	Maandag	0	0	0	0	0	0	1	1	0	0	1	1
17277	Thu May 07 18:57:28 2009	7	9	5	117.50	Vrijdag	0	0	0	0	0	0	1	1	0	0	1	5
17277	Thu May 07 18:57:33 2009	7	10	5	117.48	Duizeligheid	0	0	0	1	1	0	0	0	0	0	1	1
17277	Thu May 07 18:57:37 2009	7	11	4	117.49	Gespannen	1	0	1	0	0	0	0	0	0	1	0	1
17277	Thu May 07 18:57:42 2009	7	12	4	117.48	Snelle hartslag	0	0	0	1	1	0	0	0	0	0	1	1
17277	Thu May 07 18:57:46 2009	7	13	5	117.49	Woensdag	0	0	0	0	0	0	1	0	1	1	0	3
17277	Thu May 07 18:57:51 2009	7	14	4	117.49	Donderdag	0	0	0	0	0	0	1	1	0	0	1	4
17277	Thu May 07 18:57:55 2009	7	15	4	117.49	Woensdag	0	0	0	0	0	0	1	1	0	0	1	3
17277	Thu May 07 18:58:46 2009	9	1	4	117.48	Beschaamd	1	1	0	0	0	0	0	0	0	0	1	1
17277	Thu May 07 18:58:50 2009	9	2	5	117.50	Dinsdag	0	0	0	0	0	0	1	1	0	0	1	2
17277	Thu May 07 18:58:55 2009	9	3	4	117.48	Vlug geïrriteerd	1	1	0	0	0	0	0	0	0	0	1	1
17277	Thu May 07 18:58:59 2009	9	4	5	117.48	Teneergeslagen	1	1	0	0	0	0	0	0	0	0	1	1
17277	Thu May 07 18:59:04 2009	9	5	4	117.49	Donderdag	0	0	0	0	0	0	1	0	1	1	0	4
17277	Thu May 07 18:59:08 2009	9	6	5	117.46	Bonzen van het hart	0	0	0	1	0	1	0	0	0	1	0	1
17277	Thu May 07 18:59:13 2009	9	7	5	117.50	Bang	1	1	0	0	0	0	0	0	0	0	1	1
17277	Thu May 07 18:59:17 2009	9	8	4	117.46	Buik- of maagkrampen	0	0	0	1	0	1	0	0	0	1	0	1
17277	Thu May 07 18:59:22 2009	9	9	5	117.49	Maandag	0	0	0	0	0	0	1	0	1	1	0	1
17277	Thu May 07 18:59:26 2009	9	10	5	117.43	Benauwd gevoel in en om de borst	0	0	0	1	0	1	0	0	0	1	0	1
17277	Thu May 07 18:59:31 2009	9	11	4	117.50	Dinsdag	0	0	0	0	0	0	1	0	1	1	0	2
17277	Thu May 07 18:59:35 2009	9	12	4	117.48	Vermoeidheid	0	0	0	1	0	1	0	0	0	1	0	2
17277	Thu May 07 18:59:40 2009	9	13	4	117.49	Hoofdpijn	0	0	0	1	0	1	0	0	0	1	0	1
17277	Thu May 07 18:59:44 2009	9	14	5	117.48	Zenuwachtig	1	1	0	0	0	0	0	0	0	0	1	1
17277	Thu May 07 18:59:49 2009	9	15	4	117.50	Vrijdag	0	0	0	0	0	0	1	0	1	1	0	5
17277	Thu May 07 19:00:39 2009	11	1	4	117.48	Vlug geïrriteerd	1	1	0	0	0	0	0	0	0	0	1	1
17277	Thu May 07 19:00:44 2009	11	2	5	117.50	Dinsdag	0	0	0	0	0	0	1	0	1	1	0	2
17277	Thu May 07 19:00:48 2009	11	3	5	117.46	Buik- of maagkrampen	0	0	0	1	0	1	0	0	0	1	0	1
17277	Thu May 07 19:00:53 2009	11	4	2	117.48	Vermoeidheid	0	0	0	1	0	1	0	0	0	1	0	1
17277	Thu May 07 19:00:57 2009	11	5	4	117.50	Bang	1	1	0	0	0	0	0	0	0	0	1	1
17277	Thu May 07 19:01:02 2009	11	6	5	117.43	Benauwd gevoel in en om de borst	0	0	0	1	0	1	0	0	0	1	0	1
17277	Thu May 07 19:01:06 2009	11	7	4	117.49	Maandag	0	0	0	0	0	0	1	0	1	1	0	1
17277	Thu May 07 19:01:11 2009	11	8	4	117.48	Teneergeslagen	1	1	0	0	0	0	0	0	0	0	1	1
17277	Thu May 07 19:01:15 2009	11	9	5	117.49	Hoofdpijn	0	0	0	1	0	1	0	0	0	1	0	1
17277	Thu May 07 19:01:20 2009	11	10	4	117.50	Dinsdag	0	0	0	0	0	0	1	1	0	0	1	2
17277	Thu May 07 19:01:24 2009	11	11	4	117.48	Zenuwachtig	1	1	0	0	0	0	0	0	0	0	1	1
17277	Thu May 07 19:01:29 2009	11	12	5	117.49	Donderdag	0	0	0	0	0	0	1	0	1	1	0	4
17277	Thu May 07 19:01:33 2009	11	13	4	117.46	Bonzen van het hart	0	0	0	1	0	1	0	0	0	1	0	1
17277	Thu May 07 19:01:38 2009	11	14	4	117.50	Vrijdag	0	0	0	0	0	0	1	0	1	1	0	5
17277	Thu May 07 19:01:42 2009	11	15	5	117.48	Beschaamd	1	1	0	0	0	0	0	0	0	0	1	1
17277	Thu May 07 19:02:33 2009	13	1	4	117.48	Teneergeslagen	1	1	0	0	0	0	0	0	0	0	1	2
17277	Thu May 07 19:02:37 2009	13	2	4	117.48	Zenuwachtig	1	1	0	0	0	0	0	0	0	0	1	2
17277	Thu May 07 19:02:42 2009	13	3	5	117.48	Vermoeidheid	0	0	0	1	0	1	0	0	0	1	0	1
17277	Thu May 07 19:02:46 2009	13	4	5	117.48	Beschaamd	1	1	0	0	0	0	0	0	0	0	1	1
17277	Thu May 07 19:02:51 2009	13	5	4	117.46	Buik- of maagkrampen	0	0	0	1	0	1	0	0	0	1	0	1
17277	Thu May 07 19:02:55 2009	13	6	5	117.50	Vrijdag	0	0	0	0	0	0	1	0	1	1	0	5
17277	Thu May 07 19:03:00 2009	13	7	5	117.50	Dinsdag	0	0	0	0	0	0	1	0	1	1	0	2
17277	Thu May 07 19:03:04 2009	13	8	4	117.49	Donderdag	0	0	0	0	0	0	1	0	1	1	0	4
17277	Thu May 07 19:03:09 2009	13	9	4	117.49	Maandag	0	0	0	0	0	0	1	0	1	1	0	1
17277	Thu May 07 19:03:13 2009	13	10	5	117.48	Vlug geïrriteerd	1	1	0	0	0	0	0	0	0	0	1	1
17277	Thu May 07 19:03:18 2009	13	11	4	117.46	Bonzen van het hart	0	0	0	1	0	1	0	0	0	1	0	1
17277	Thu May 07 19:03:22 2009	13	12	4	117.50	Bang	1	1	0	0	0	0	0	0	0	0	1	2
17277	Thu May 07 19:03:27 2009	13	13	5	117.43	Benauwd gevoel in en om de borst	0	0	0	1	0	1	0	0	0	1	0	1
17277	Thu May 07 19:03:31 2009	13	14	4	117.50	Dinsdag	0	0	0	0	0	0	1	1	0	0	1	2
17277	Thu May 07 19:03:36 2009	13	15	4	117.49	Hoofdpijn	0	0	0	1	0	1	0	0	0	1	0	1
17277	Thu May 07 19:06:50 2009	15	1	4	117.46	Bonzen van het hart	0	0	0	1	0	1	0	0	0	1	0	1
17277	Thu May 07 19:06:54 2009	15	2	4	117.48	Zenuwachtig	1	1	0	0	0	0	0	0	0	0	1	2
17277	Thu May 07 19:06:59 2009	15	3	4	117.48	Vlug geïrriteerd	1	1	0	0	0	0	0	0	0	0	1	1
17277	Thu May 07 19:07:03 2009	15	4	5	117.48	Teneergeslagen	1	1	0	0	0	0	0	0	0	0	1	2
17277	Thu May 07 19:07:08 2009	15	5	7	117.50	Dinsdag	0	0	0	0	0	0	1	0	1	1	0	2
17277	Thu May 07 19:07:12 2009	15	6	4	117.49	Donderdag	0	0	0	0	0	0	1	1	0	0	1	4
17277	Thu May 07 19:07:17 2009	15	7	4	117.50	Bang	1	1	0	0	0	0	0	0	0	0	1	2
17277	Thu May 07 19:07:21 2009	15	8	5	117.49	Hoofdpijn	0	0	0	1	0	1	0	0	0	1	0	1
17277	Thu May 07 19:07:26 2009	15	9	4	117.46	Buik- of maagkrampen	0	0	0	1	0	1	0	0	0	1	0	1
17277	Thu May 07 19:07:31 2009	15	10	4	117.48	Vermoeidheid	0	0	0	1	0	1	0	0	0	1	0	2
17277	Thu May 07 19:07:35 2009	15	11	5	117.49	Woensdag	0	0	0	0	0	0	1	0	1	1	0	3
17277	Thu May 07 19:07:40 2009	15	12	4	117.50	Vrijdag	0	0	0	0	0	0	1	0	1	1	0	5
17277	Thu May 07 19:07:44 2009	15	13	4	117.43	Benauwd gevoel in en om de borst	0	0	0	1	0	1	0	0	0	1	0	1
17277	Thu May 07 19:07:49 2009	15	14	5	117.48	Beschaamd	1	1	0	0	0	0	0	0	0	0	1	1
17277	Thu May 07 19:07:53 2009	15	15	4	117.50	Dinsdag	0	0	0	0	0	0	1	1	0	0	1	2
17277	Thu May 07 19:08:43 2009	17	1	4	117.46	Bonzen van het hart	0	0	0	1	0	1	0	0	0	1	0	1
17277	Thu May 07 19:08:48 2009	17	2	5	117.50	Dinsdag	0	0	0	0	0	0	1	1	0	0	1	2
17277	Thu May 07 19:08:52 2009	17	3	4	117.50	Vrijdag	0	0	0	0	0	0	1	0	1	1	0	5
17277	Thu May 07 19:08:57 2009	17	4	4	117.46	Buik- of maagkrampen	0	0	0	1	0	1	0	0	0	1	0	1
17277	Thu May 07 19:09:01 2009	17	5	4	117.48	Zenuwachtig	1	1	0	0	0	0	0	0	0	0	1	1
17277	Thu May 07 19:09:06 2009	17	6	5	117.48	Vlug geïrriteerd	1	1	0	0	0	0	0	0	0	0	1	1
17277	Thu May 07 19:09:10 2009	17	7	4	117.49	Hoofdpijn	0	0	0	1	0	1	0	0	0	1	0	2
17277	Thu May 07 19:09:15 2009	17	8	5	117.49	Woensdag	0	0	0	0	0	0	1	0	1	1	0	3
17277	Thu May 07 19:09:19 2009	17	9	5	117.50	Bang	1	1	0	0	0	0	0	0	0	0	1	1
17277	Thu May 07 19:09:24 2009	17	10	4	117.48	Vermoeidheid	0	0	0	1	0	1	0	0	0	1	0	2
17277	Thu May 07 19:09:29 2009	17	11	5	117.49	Donderdag	0	0	0	0	0	0	1	1	0	0	1	4
17277	Thu May 07 19:09:33 2009	17	12	5	117.48	Teneergeslagen	1	1	0	0	0	0	0	0	0	0	1	1
17277	Thu May 07 19:09:38 2009	17	13	4	117.48	Beschaamd	1	1	0	0	0	0	0	0	0	0	1	1
17277	Thu May 07 19:09:42 2009	17	14	4	117.43	Benauwd gevoel in en om de borst	0	0	0	1	0	1	0	0	0	1	0	1
17277	Thu May 07 19:09:47 2009	17	15	5	117.50	Dinsdag	0	0	0	0	0	0	1	0	1	1	0	2
17277	Thu May 07 19:10:37 2009	19	1	4	117.50	Dinsdag	0	0	0	0	0	0	1	1	0	0	1	2
17277	Thu May 07 19:10:41 2009	19	2	4	117.48	Vlug geïrriteerd	1	1	0	0	0	0	0	0	0	0	1	1
17277	Thu May 07 19:10:46 2009	19	3	5	117.50	Dinsdag	0	0	0	0	0	0	1	0	1	1	0	2
17277	Thu May 07 19:10:50 2009	19	4	4	117.48	Zenuwachtig	1	1	0	0	0	0	0	0	0	0	1	1
17277	Thu May 07 19:10:55 2009	19	5	5	117.49	Woensdag	0	0	0	0	0	0	1	0	1	1	0	3
17277	Thu May 07 19:10:59 2009	19	6	4	117.48	Beschaamd	1	1	0	0	0	0	0	0	0	0	1	1
17277	Thu May 07 19:11:04 2009	19	7	5	117.49	Hoofdpijn	0	0	0	1	0	1	0	0	0	1	0	2
17277	Thu May 07 19:11:08 2009	19	8	4	117.48	Vermoeidheid	0	0	0	1	0	1	0	0	0	1	0	2
17277	Thu May 07 19:11:13 2009	19	9	4	117.46	Buik- of maagkrampen	0	0	0	1	0	1	0	0	0	1	0	1
17277	Thu May 07 19:11:17 2009	19	10	5	117.46	Bonzen van het hart	0	0	0	1	0	1	0	0	0	1	0	1
17277	Thu May 07 19:11:22 2009	19	11	4	117.50	Vrijdag	0	0	0	0	0	0	1	0	1	1	0	5
17277	Thu May 07 19:11:27 2009	19	12	4	117.48	Teneergeslagen	1	1	0	0	0	0	0	0	0	0	1	1
17277	Thu May 07 19:11:31 2009	19	13	5	117.43	Benauwd gevoel in en om de borst	0	0	0	1	0	1	0	0	0	1	0	1
17277	Thu May 07 19:11:36 2009	19	14	4	117.49	Donderdag	0	0	0	0	0	0	1	1	0	0	1	4
17277	Thu May 07 19:11:40 2009	19	15	4	117.50	Bang	1	1	0	0	0	0	0	0	0	0	1	1
17277	Thu May 07 19:12:30 2009	21	1	4	117.48	Misselijkheid	0	0	0	1	1	0	0	0	0	0	1	1
17277	Thu May 07 19:12:35 2009	21	2	4	117.41	Onvoldoende diep kunnen doorademen	0	0	0	1	1	0	0	0	0	0	1	1
17277	Thu May 07 19:12:39 2009	21	3	5	117.50	Spierpijn	0	0	0	1	1	0	0	0	0	0	1	1
17277	Thu May 07 19:12:44 2009	21	4	5	117.48	Snelle hartslag	0	0	0	1	1	0	0	0	0	0	1	1
17277	Thu May 07 19:12:48 2009	21	5	4	117.50	Angstig	1	0	1	0	0	0	0	0	0	1	0	1
17277	Thu May 07 19:12:53 2009	21	6	4	117.50	Schuldig	1	0	1	0	0	0	0	0	0	1	0	1
17277	Thu May 07 19:12:57 2009	21	7	5	117.49	Bedroefd	1	0	1	0	0	0	0	0	0	1	0	1
17277	Thu May 07 19:13:02 2009	21	8	4	117.49	Maandag	0	0	0	0	0	0	1	0	1	1	0	1
17277	Thu May 07 19:13:06 2009	21	9	5	117.49	Woensdag	0	0	0	0	0	0	1	1	0	0	1	3
17277	Thu May 07 19:13:11 2009	21	10	5	117.50	Vrijdag	0	0	0	0	0	0	1	1	0	0	1	5
17277	Thu May 07 19:13:16 2009	21	11	4	117.49	Gespannen	1	0	1	0	0	0	0	0	0	1	0	2
17277	Thu May 07 19:13:20 2009	21	12	5	117.49	Maandag	0	0	0	0	0	0	1	1	0	0	1	1
17277	Thu May 07 19:13:25 2009	21	13	5	117.49	Donderdag	0	0	0	0	0	0	1	0	1	1	0	4
17277	Thu May 07 19:13:29 2009	21	14	4	117.48	Duizeligheid	0	0	0	1	1	0	0	0	0	0	1	2
17277	Thu May 07 19:13:34 2009	21	15	4	117.50	Vijandig	1	0	1	0	0	0	0	0	0	1	0	1
17277	Thu May 07 19:14:24 2009	23	1	4	117.48	Duizeligheid	0	0	0	1	1	0	0	0	0	0	1	2
17277	Thu May 07 19:14:28 2009	23	2	4	117.48	Snelle hartslag	0	0	0	1	1	0	0	0	0	0	1	1
17277	Thu May 07 19:14:33 2009	23	3	5	117.49	Woensdag	0	0	0	0	0	0	1	1	0	0	1	3
17277	Thu May 07 19:14:37 2009	23	4	4	117.49	Maandag	0	0	0	0	0	0	1	0	1	1	0	1
17277	Thu May 07 19:14:42 2009	23	5	4	117.50	Angstig	1	0	1	0	0	0	0	0	0	1	0	1
17277	Thu May 07 19:14:46 2009	23	6	4	117.50	Schuldig	1	0	1	0	0	0	0	0	0	1	0	1
17277	Thu May 07 19:14:51 2009	23	7	5	117.48	Misselijkheid	0	0	0	1	1	0	0	0	0	0	1	1
17277	Thu May 07 19:14:55 2009	23	8	4	117.49	Bedroefd	1	0	1	0	0	0	0	0	0	1	0	1
17277	Thu May 07 19:15:00 2009	23	9	5	117.49	Donderdag	0	0	0	0	0	0	1	0	1	1	0	4
17277	Thu May 07 19:15:04 2009	23	10	5	117.41	Onvoldoende diep kunnen doorademen	0	0	0	1	1	0	0	0	0	0	1	1
17277	Thu May 07 19:15:09 2009	23	11	4	117.49	Maandag	0	0	0	0	0	0	1	1	0	0	1	1
17277	Thu May 07 19:15:14 2009	23	12	4	117.50	Spierpijn	0	0	0	1	1	0	0	0	0	0	1	2
17277	Thu May 07 19:15:18 2009	23	13	5	117.49	Gespannen	1	0	1	0	0	0	0	0	0	1	0	1
17277	Thu May 07 19:15:23 2009	23	14	4	117.50	Vijandig	1	0	1	0	0	0	0	0	0	1	0	1
17277	Thu May 07 19:15:27 2009	23	15	4	117.50	Vrijdag	0	0	0	0	0	0	1	1	0	0	1	5
17277	Thu May 07 19:16:17 2009	25	1	4	117.50	Vijandig	1	0	1	0	0	0	0	0	0	1	0	2
17277	Thu May 07 19:16:22 2009	25	2	4	117.50	Vrijdag	0	0	0	0	0	0	1	1	0	0	1	5
17277	Thu May 07 19:16:26 2009	25	3	4	117.48	Misselijkheid	0	0	0	1	1	0	0	0	0	0	1	1
17277	Thu May 07 19:16:31 2009	25	4	5	117.48	Snelle hartslag	0	0	0	1	1	0	0	0	0	0	1	1
17277	Thu May 07 19:16:35 2009	25	5	5	117.49	Maandag	0	0	0	0	0	0	1	0	1	1	0	1
17277	Thu May 07 19:16:40 2009	25	6	4	117.49	Gespannen	1	0	1	0	0	0	0	0	0	1	0	3
17277	Thu May 07 19:16:44 2009	25	7	4	117.50	Schuldig	1	0	1	0	0	0	0	0	0	1	0	1
17277	Thu May 07 19:16:49 2009	25	8	5	117.41	Onvoldoende diep kunnen doorademen	0	0	0	1	1	0	0	0	0	0	1	1
17277	Thu May 07 19:16:53 2009	25	9	4	117.49	Woensdag	0	0	0	0	0	0	1	1	0	0	1	3
17277	Thu May 07 19:16:58 2009	25	10	5	117.48	Duizeligheid	0	0	0	1	1	0	0	0	0	0	1	2
17277	Thu May 07 19:17:02 2009	25	11	5	117.49	Maandag	0	0	0	0	0	0	1	1	0	0	1	1
17277	Thu May 07 19:17:07 2009	25	12	4	117.49	Bedroefd	1	0	1	0	0	0	0	0	0	1	0	3
17277	Thu May 07 19:17:12 2009	25	13	4	117.50	Angstig	1	0	1	0	0	0	0	0	0	1	0	3
17277	Thu May 07 19:17:16 2009	25	14	5	117.50	Spierpijn	0	0	0	1	1	0	0	0	0	0	1	2
17277	Thu May 07 19:17:21 2009	25	15	4	117.49	Donderdag	0	0	0	0	0	0	1	0	1	1	0	4
17277	Thu May 07 19:20:41 2009	27	1	4	117.50	Spierpijn	0	0	0	1	1	0	0	0	0	0	1	1
17277	Thu May 07 19:20:46 2009	27	2	4	117.48	Beschaamd	1	1	0	0	0	0	0	0	0	0	1	1
17277	Thu May 07 19:20:50 2009	27	3	4	117.48	Misselijkheid	0	0	0	1	1	0	0	0	0	0	1	1
17277	Thu May 07 19:20:55 2009	27	4	5	117.49	Woensdag	0	0	0	0	0	0	1	1	0	0	1	3
17277	Thu May 07 19:20:59 2009	27	5	5	117.50	Dinsdag	0	0	0	0	0	0	1	0	1	1	0	2
17277	Thu May 07 19:21:04 2009	27	6	4	117.48	Snelle hartslag	0	0	0	1	1	0	0	0	0	0	1	1
17277	Thu May 07 19:21:09 2009	27	7	5	117.49	Donderdag	0	0	0	0	0	0	1	0	1	1	0	4
17277	Thu May 07 19:21:13 2009	27	8	5	117.48	Zenuwachtig	1	1	0	0	0	0	0	0	0	0	1	2
17277	Thu May 07 19:21:18 2009	27	9	5	117.49	Donderdag	0	0	0	0	0	0	1	1	0	0	1	4
17277	Thu May 07 19:21:22 2009	27	10	4	117.48	Duizeligheid	0	0	0	1	1	0	0	0	0	0	1	2
17277	Thu May 07 19:21:27 2009	27	11	5	117.50	Bang	1	1	0	0	0	0	0	0	0	0	1	1
17277	Thu May 07 19:21:31 2009	27	12	4	117.41	Onvoldoende diep kunnen doorademen	0	0	0	1	1	0	0	0	0	0	1	1
17277	Thu May 07 19:21:36 2009	27	13	5	117.49	Maandag	0	0	0	0	0	0	1	0	1	1	0	1
17277	Thu May 07 19:21:40 2009	27	14	5	117.48	Teneergeslagen	1	1	0	0	0	0	0	0	0	0	1	1
17277	Thu May 07 19:21:45 2009	27	15	5	117.48	Vlug geïrriteerd	1	1	0	0	0	0	0	0	0	0	1	1
17277	Thu May 07 19:22:35 2009	29	1	5	117.50	Dinsdag	0	0	0	0	0	0	1	0	1	1	0	2
17277	Thu May 07 19:22:39 2009	29	2	4	117.48	Misselijkheid	0	0	0	1	1	0	0	0	0	0	1	1
17277	Thu May 07 19:22:44 2009	29	3	4	117.41	Onvoldoende diep kunnen doorademen	0	0	0	1	1	0	0	0	0	0	1	1
17277	Thu May 07 19:22:48 2009	29	4	4	117.48	Duizeligheid	0	0	0	1	1	0	0	0	0	0	1	1
17277	Thu May 07 19:22:53 2009	29	5	4	117.49	Woensdag	0	0	0	0	0	0	1	1	0	0	1	3
17277	Thu May 07 19:22:57 2009	29	6	4	117.50	Spierpijn	0	0	0	1	1	0	0	0	0	0	1	2
17277	Thu May 07 19:23:02 2009	29	7	4	117.50	Bang	1	1	0	0	0	0	0	0	0	0	1	3
17277	Thu May 07 19:23:07 2009	29	8	5	117.48	Beschaamd	1	1	0	0	0	0	0	0	0	0	1	1
17277	Thu May 07 19:23:11 2009	29	9	4	117.48	Vlug geïrriteerd	1	1	0	0	0	0	0	0	0	0	1	1
17277	Thu May 07 19:23:16 2009	29	10	5	117.49	Donderdag	0	0	0	0	0	0	1	1	0	0	1	4
17277	Thu May 07 19:23:20 2009	29	11	5	117.48	Zenuwachtig	1	1	0	0	0	0	0	0	0	0	1	2
17277	Thu May 07 19:23:25 2009	29	12	4	117.48	Snelle hartslag	0	0	0	1	1	0	0	0	0	0	1	1
17277	Thu May 07 19:23:29 2009	29	13	5	117.49	Maandag	0	0	0	0	0	0	1	0	1	1	0	1
17277	Thu May 07 19:23:34 2009	29	14	5	117.48	Teneergeslagen	1	1	0	0	0	0	0	0	0	0	1	2
17277	Thu May 07 19:23:38 2009	29	15	4	117.49	Donderdag	0	0	0	0	0	0	1	0	1	1	0	4
17277	Thu May 07 19:24:28 2009	31	1	4	117.50	Spierpijn	0	0	0	1	1	0	0	0	0	0	1	1
17277	Thu May 07 19:24:33 2009	31	2	5	117.49	Woensdag	0	0	0	0	0	0	1	1	0	0	1	3
17277	Thu May 07 19:24:37 2009	31	3	5	117.48	Zenuwachtig	1	1	0	0	0	0	0	0	0	0	1	1
17277	Thu May 07 19:24:42 2009	31	4	5	117.48	Duizeligheid	0	0	0	1	1	0	0	0	0	0	1	1
17277	Thu May 07 19:24:46 2009	31	5	4	117.48	Vlug geïrriteerd	1	1	0	0	0	0	0	0	0	0	1	1
17277	Thu May 07 19:24:51 2009	31	6	4	117.48	Snelle hartslag	0	0	0	1	1	0	0	0	0	0	1	1
17277	Thu May 07 19:24:56 2009	31	7	5	117.50	Bang	1	1	0	0	0	0	0	0	0	0	1	1
17277	Thu May 07 19:25:00 2009	31	8	4	117.50	Dinsdag	0	0	0	0	0	0	1	0	1	1	0	2
17277	Thu May 07 19:25:05 2009	31	9	5	117.49	Donderdag	0	0	0	0	0	0	1	0	1	1	0	4
17277	Thu May 07 19:25:09 2009	31	10	5	117.48	Beschaamd	1	1	0	0	0	0	0	0	0	0	1	1
17277	Thu May 07 19:25:14 2009	31	11	4	117.41	Onvoldoende diep kunnen doorademen	0	0	0	1	1	0	0	0	0	0	1	1
17277	Thu May 07 19:25:18 2009	31	12	6	117.48	Teneergeslagen	1	1	0	0	0	0	0	0	0	0	1	1
17277	Thu May 07 19:25:23 2009	31	13	5	117.49	Donderdag	0	0	0	0	0	0	1	1	0	0	1	4
17277	Thu May 07 19:25:27 2009	31	14	4	117.49	Maandag	0	0	0	0	0	0	1	0	1	1	0	1
17277	Thu May 07 19:25:32 2009	31	15	4	117.48	Misselijkheid	0	0	0	1	1	0	0	0	0	0	1	1
17277	Thu May 07 19:26:22 2009	33	1	4	117.50	Vijandig	1	0	1	0	0	0	0	0	0	1	0	1
17277	Thu May 07 19:26:26 2009	33	2	4	117.48	Vermoeidheid	0	0	0	1	0	1	0	0	0	1	0	2
17277	Thu May 07 19:26:31 2009	33	3	5	117.50	Vrijdag	0	0	0	0	0	0	1	0	1	1	0	5
17277	Thu May 07 19:26:35 2009	33	4	4	117.49	Gespannen	1	0	1	0	0	0	0	0	0	1	0	2
17277	Thu May 07 19:26:40 2009	33	5	4	117.46	Bonzen van het hart	0	0	0	1	0	1	0	0	0	1	0	1
17277	Thu May 07 19:26:44 2009	33	6	4	117.50	Angstig	1	0	1	0	0	0	0	0	0	1	0	1
17277	Thu May 07 19:26:49 2009	33	7	5	117.50	Vrijdag	0	0	0	0	0	0	1	1	0	0	1	5
17277	Thu May 07 19:26:54 2009	33	8	5	117.49	Woensdag	0	0	0	0	0	0	1	0	1	1	0	3
17277	Thu May 07 19:26:58 2009	33	9	4	117.49	Hoofdpijn	0	0	0	1	0	1	0	0	0	1	0	1
17277	Thu May 07 19:27:03 2009	33	10	5	117.49	Bedroefd	1	0	1	0	0	0	0	0	0	1	0	1
17277	Thu May 07 19:27:07 2009	33	11	4	117.46	Buik- of maagkrampen	0	0	0	1	0	1	0	0	0	1	0	1
17277	Thu May 07 19:27:12 2009	33	12	4	117.43	Benauwd gevoel in en om de borst	0	0	0	1	0	1	0	0	0	1	0	1
17277	Thu May 07 19:27:16 2009	33	13	5	117.50	Dinsdag	0	0	0	0	0	0	1	1	0	0	1	2
17277	Thu May 07 19:27:21 2009	33	14	4	117.50	Schuldig	1	0	1	0	0	0	0	0	0	1	0	1
17277	Thu May 07 19:27:25 2009	33	15	4	117.49	Maandag	0	0	0	0	0	0	1	1	0	0	1	1
17277	Thu May 07 19:28:15 2009	35	1	4	117.46	Bonzen van het hart	0	0	0	1	0	1	0	0	0	1	0	1
17277	Thu May 07 19:28:20 2009	35	2	5	117.50	Angstig	1	0	1	0	0	0	0	0	0	1	0	2
17277	Thu May 07 19:28:24 2009	35	3	4	117.50	Vrijdag	0	0	0	0	0	0	1	0	1	1	0	5
17277	Thu May 07 19:28:29 2009	35	4	4	117.49	Maandag	0	0	0	0	0	0	1	1	0	0	1	1
17277	Thu May 07 19:28:33 2009	35	5	4	117.46	Buik- of maagkrampen	0	0	0	1	0	1	0	0	0	1	0	1
17277	Thu May 07 19:28:38 2009	35	6	5	117.50	Vijandig	1	0	1	0	0	0	0	0	0	1	0	1
17277	Thu May 07 19:28:42 2009	35	7	4	117.49	Hoofdpijn	0	0	0	1	0	1	0	0	0	1	0	1
17277	Thu May 07 19:28:47 2009	35	8	5	117.50	Dinsdag	0	0	0	0	0	0	1	1	0	0	1	2
17277	Thu May 07 19:28:52 2009	35	9	5	117.49	Woensdag	0	0	0	0	0	0	1	0	1	1	0	3
17277	Thu May 07 19:28:56 2009	35	10	4	117.48	Vermoeidheid	0	0	0	1	0	1	0	0	0	1	0	2
17277	Thu May 07 19:29:01 2009	35	11	4	117.49	Gespannen	1	0	1	0	0	0	0	0	0	1	0	2
17277	Thu May 07 19:29:05 2009	35	12	5	117.50	Schuldig	1	0	1	0	0	0	0	0	0	1	0	1
17277	Thu May 07 19:29:10 2009	35	13	4	117.49	Bedroefd	1	0	1	0	0	0	0	0	0	1	0	2
17277	Thu May 07 19:29:14 2009	35	14	4	117.50	Vrijdag	0	0	0	0	0	0	1	1	0	0	1	5
17277	Thu May 07 19:29:19 2009	35	15	5	117.43	Benauwd gevoel in en om de borst	0	0	0	1	0	1	0	0	0	1	0	1
17277	Thu May 07 19:30:09 2009	37	1	4	117.50	Dinsdag	0	0	0	0	0	0	1	1	0	0	1	2
17277	Thu May 07 19:30:13 2009	37	2	4	117.49	Woensdag	0	0	0	0	0	0	1	0	1	1	0	3
17277	Thu May 07 19:30:18 2009	37	3	5	117.50	Vrijdag	0	0	0	0	0	0	1	1	0	0	1	5
17277	Thu May 07 19:30:22 2009	37	4	5	117.50	Schuldig	1	0	1	0	0	0	0	0	0	1	0	1
17277	Thu May 07 19:30:27 2009	37	5	4	117.43	Benauwd gevoel in en om de borst	0	0	0	1	0	1	0	0	0	1	0	1
17277	Thu May 07 19:30:31 2009	37	6	5	117.50	Vrijdag	0	0	0	0	0	0	1	0	1	1	0	5
17277	Thu May 07 19:30:36 2009	37	7	5	117.49	Hoofdpijn	0	0	0	1	0	1	0	0	0	1	0	1
17277	Thu May 07 19:30:41 2009	37	8	4	117.49	Gespannen	1	0	1	0	0	0	0	0	0	1	0	1
17277	Thu May 07 19:30:45 2009	37	9	4	117.46	Buik- of maagkrampen	0	0	0	1	0	1	0	0	0	1	0	1
17277	Thu May 07 19:30:50 2009	37	10	5	117.48	Vermoeidheid	0	0	0	1	0	1	0	0	0	1	0	2
17277	Thu May 07 19:30:54 2009	37	11	4	117.50	Vijandig	1	0	1	0	0	0	0	0	0	1	0	1
17277	Thu May 07 19:30:59 2009	37	12	4	117.49	Bedroefd	1	0	1	0	0	0	0	0	0	1	0	1
17277	Thu May 07 19:31:03 2009	37	13	5	117.50	Angstig	1	0	1	0	0	0	0	0	0	1	0	1
17277	Thu May 07 19:31:08 2009	37	14	5	117.46	Bonzen van het hart	0	0	0	1	0	1	0	0	0	1	0	1
17277	Thu May 07 19:31:12 2009	37	15	4	117.49	Maandag	0	0	0	0	0	0	1	1	0	0	1	1
17277	Thu May 07 19:34:23 2009	39	1	7	117.50	Spierpijn	0	0	0	1	1	0	0	0	0	0	1	1
17277	Thu May 07 19:34:28 2009	39	2	4	117.50	Vrijdag	0	0	0	0	0	0	1	0	1	1	0	5
17277	Thu May 07 19:34:33 2009	39	3	5	117.50	Angstig	1	0	1	0	0	0	0	0	0	1	0	1
17277	Thu May 07 19:34:37 2009	39	4	5	117.48	Misselijkheid	0	0	0	1	1	0	0	0	0	0	1	1
17277	Thu May 07 19:34:42 2009	39	5	4	117.41	Onvoldoende diep kunnen doorademen	0	0	0	1	1	0	0	0	0	0	1	1
17277	Thu May 07 19:34:46 2009	39	6	4	117.50	Vrijdag	0	0	0	0	0	0	1	1	0	0	1	5
17277	Thu May 07 19:34:51 2009	39	7	5	117.48	Duizeligheid	0	0	0	1	1	0	0	0	0	0	1	1
17277	Thu May 07 19:34:55 2009	39	8	4	117.50	Schuldig	1	0	1	0	0	0	0	0	0	1	0	1
17277	Thu May 07 19:35:00 2009	39	9	5	117.49	Donderdag	0	0	0	0	0	0	1	0	1	1	0	4
17277	Thu May 07 19:35:04 2009	39	10	5	117.50	Dinsdag	0	0	0	0	0	0	1	0	1	1	0	2
17277	Thu May 07 19:35:09 2009	39	11	4	117.49	Bedroefd	1	0	1	0	0	0	0	0	0	1	0	1
17277	Thu May 07 19:35:13 2009	39	12	4	117.48	Snelle hartslag	0	0	0	1	1	0	0	0	0	0	1	1
17277	Thu May 07 19:35:18 2009	39	13	4	117.49	Gespannen	1	0	1	0	0	0	0	0	0	1	0	1
17277	Thu May 07 19:35:22 2009	39	14	5	117.49	Woensdag	0	0	0	0	0	0	1	0	1	1	0	3
17277	Thu May 07 19:35:27 2009	39	15	4	117.50	Vijandig	1	0	1	0	0	0	0	0	0	1	0	1
17277	Thu May 07 19:36:17 2009	41	1	4	117.50	Schuldig	1	0	1	0	0	0	0	0	0	1	0	1
17277	Thu May 07 19:36:21 2009	41	2	4	117.50	Vrijdag	0	0	0	0	0	0	1	0	1	1	0	5
17277	Thu May 07 19:36:26 2009	41	3	4	117.50	Spierpijn	0	0	0	1	1	0	0	0	0	0	1	1
17277	Thu May 07 19:36:30 2009	41	4	6	117.41	Onvoldoende diep kunnen doorademen	0	0	0	1	1	0	0	0	0	0	1	1
17277	Thu May 07 19:36:35 2009	41	5	7	117.50	Dinsdag	0	0	0	0	0	0	1	0	1	1	0	2
17277	Thu May 07 19:36:40 2009	41	6	4	117.50	Angstig	1	0	1	0	0	0	0	0	0	1	0	1
17277	Thu May 07 19:36:44 2009	41	7	5	117.49	Donderdag	0	0	0	0	0	0	1	0	1	1	0	4
17277	Thu May 07 19:36:49 2009	41	8	5	117.48	Snelle hartslag	0	0	0	1	1	0	0	0	0	0	1	1
17277	Thu May 07 19:36:53 2009	41	9	4	117.49	Woensdag	0	0	0	0	0	0	1	0	1	1	0	3
17277	Thu May 07 19:36:58 2009	41	10	4	117.50	Vijandig	1	0	1	0	0	0	0	0	0	1	0	1
17277	Thu May 07 19:37:02 2009	41	11	5	117.49	Bedroefd	1	0	1	0	0	0	0	0	0	1	0	1
17277	Thu May 07 19:37:07 2009	41	12	4	117.48	Duizeligheid	0	0	0	1	1	0	0	0	0	0	1	1
17277	Thu May 07 19:37:11 2009	41	13	4	117.50	Vrijdag	0	0	0	0	0	0	1	1	0	0	1	5
17277	Thu May 07 19:37:16 2009	41	14	5	117.48	Misselijkheid	0	0	0	1	1	0	0	0	0	0	1	1
17277	Thu May 07 19:37:20 2009	41	15	4	117.49	Gespannen	1	0	1	0	0	0	0	0	0	1	0	1
17277	Thu May 07 19:38:10 2009	43	1	5	117.50	Spierpijn	0	0	0	1	1	0	0	0	0	0	1	1
17277	Thu May 07 19:38:15 2009	43	2	6	117.48	Duizeligheid	0	0	0	1	1	0	0	0	0	0	1	1
17277	Thu May 07 19:38:19 2009	43	3	5	117.49	Donderdag	0	0	0	0	0	0	1	0	1	1	0	4
17277	Thu May 07 19:38:24 2009	43	4	5	117.41	Onvoldoende diep kunnen doorademen	0	0	0	1	1	0	0	0	0	0	1	1
17277	Thu May 07 19:38:29 2009	43	5	4	117.50	Angstig	1	0	1	0	0	0	0	0	0	1	0	2
17277	Thu May 07 19:38:33 2009	43	6	4	117.49	Gespannen	1	0	1	0	0	0	0	0	0	1	0	2
17277	Thu May 07 19:38:38 2009	43	7	5	117.49	Woensdag	0	0	0	0	0	0	1	0	1	1	0	3
17277	Thu May 07 19:38:42 2009	43	8	4	117.50	Dinsdag	0	0	0	0	0	0	1	0	1	1	0	2
17277	Thu May 07 19:38:47 2009	43	9	4	117.50	Schuldig	1	0	1	0	0	0	0	0	0	1	0	1
17277	Thu May 07 19:38:51 2009	43	10	5	117.48	Snelle hartslag	0	0	0	1	1	0	0	0	0	0	1	1
17277	Thu May 07 19:38:56 2009	43	11	4	117.48	Misselijkheid	0	0	0	1	1	0	0	0	0	0	1	1
17277	Thu May 07 19:39:00 2009	43	12	4	117.50	Vijandig	1	0	1	0	0	0	0	0	0	1	0	1
17277	Thu May 07 19:39:05 2009	43	13	5	117.50	Vrijdag	0	0	0	0	0	0	1	1	0	0	1	5
17277	Thu May 07 19:39:09 2009	43	14	7	117.50	Vrijdag	0	0	0	0	0	0	1	0	1	1	0	5
17277	Thu May 07 19:39:14 2009	43	15	4	117.49	Bedroefd	1	0	1	0	0	0	0	0	0	1	0	2
17277	Thu May 07 19:40:04 2009	45	1	4	117.46	Buik- of maagkrampen	0	0	0	1	0	1	0	0	0	1	0	1
17277	Thu May 07 19:40:08 2009	45	2	7	117.46	Bonzen van het hart	0	0	0	1	0	1	0	0	0	1	0	1
17277	Thu May 07 19:40:13 2009	45	3	4	117.48	Vermoeidheid	0	0	0	1	0	1	0	0	0	1	0	2
17277	Thu May 07 19:40:18 2009	45	4	5	117.50	Dinsdag	0	0	0	0	0	0	1	1	0	0	1	2
17277	Thu May 07 19:40:22 2009	45	5	5	117.49	Hoofdpijn	0	0	0	1	0	1	0	0	0	1	0	1
17277	Thu May 07 19:40:27 2009	45	6	4	117.49	Donderdag	0	0	0	0	0	0	1	1	0	0	1	4
17277	Thu May 07 19:40:31 2009	45	7	5	117.43	Benauwd gevoel in en om de borst	0	0	0	1	0	1	0	0	0	1	0	1
17277	Thu May 07 19:40:36 2009	45	8	5	117.49	Woensdag	0	0	0	0	0	0	1	1	0	0	1	3
17277	Thu May 07 19:40:40 2009	45	9	4	117.48	Beschaamd	1	1	0	0	0	0	0	0	0	0	1	1
17277	Thu May 07 19:40:45 2009	45	10	4	117.48	Zenuwachtig	1	1	0	0	0	0	0	0	0	0	1	2
17277	Thu May 07 19:40:49 2009	45	11	5	117.49	Maandag	0	0	0	0	0	0	1	1	0	0	1	1
17277	Thu May 07 19:40:54 2009	45	12	4	117.49	Maandag	0	0	0	0	0	0	1	0	1	1	0	1
17277	Thu May 07 19:40:58 2009	45	13	4	117.48	Teneergeslagen	1	1	0	0	0	0	0	0	0	0	1	3
17277	Thu May 07 19:41:03 2009	45	14	4	117.50	Bang	1	1	0	0	0	0	0	0	0	0	1	2
17277	Thu May 07 19:41:07 2009	45	15	5	117.48	Vlug geïrriteerd	1	1	0	0	0	0	0	0	0	0	1	1
17277	Thu May 07 19:41:57 2009	47	1	4	117.48	Vermoeidheid	0	0	0	1	0	1	0	0	0	1	0	1
17277	Thu May 07 19:42:02 2009	47	2	4	117.46	Buik- of maagkrampen	0	0	0	1	0	1	0	0	0	1	0	1
17277	Thu May 07 19:42:06 2009	47	3	4	117.50	Bang	1	1	0	0	0	0	0	0	0	0	1	1
17277	Thu May 07 19:42:11 2009	47	4	5	117.48	Zenuwachtig	1	1	0	0	0	0	0	0	0	0	1	1
17277	Thu May 07 19:42:15 2009	47	5	4	117.49	Donderdag	0	0	0	0	0	0	1	1	0	0	1	4
17277	Thu May 07 19:42:20 2009	47	6	4	117.43	Benauwd gevoel in en om de borst	0	0	0	1	0	1	0	0	0	1	0	1
17277	Thu May 07 19:42:25 2009	47	7	5	117.50	Dinsdag	0	0	0	0	0	0	1	1	0	0	1	2
17277	Thu May 07 19:42:29 2009	47	8	4	117.46	Bonzen van het hart	0	0	0	1	0	1	0	0	0	1	0	1
17277	Thu May 07 19:42:34 2009	47	9	4	117.49	Hoofdpijn	0	0	0	1	0	1	0	0	0	1	0	2
17277	Thu May 07 19:42:38 2009	47	10	5	117.48	Teneergeslagen	1	1	0	0	0	0	0	0	0	0	1	1
17277	Thu May 07 19:42:43 2009	47	11	4	117.49	Maandag	0	0	0	0	0	0	1	0	1	1	0	1
17277	Thu May 07 19:42:47 2009	47	12	4	117.48	Beschaamd	1	1	0	0	0	0	0	0	0	0	1	1
17277	Thu May 07 19:42:52 2009	47	13	4	117.48	Vlug geïrriteerd	1	1	0	0	0	0	0	0	0	0	1	1
17277	Thu May 07 19:42:56 2009	47	14	5	117.49	Woensdag	0	0	0	0	0	0	1	1	0	0	1	3
17277	Thu May 07 19:43:01 2009	47	15	5	117.49	Maandag	0	0	0	0	0	0	1	1	0	0	1	1
17277	Thu May 07 19:43:51 2009	49	1	4	117.48	Teneergeslagen	1	1	0	0	0	0	0	0	0	0	1	1
17277	Thu May 07 19:43:55 2009	49	2	4	117.48	Vermoeidheid	0	0	0	1	0	1	0	0	0	1	0	2
17277	Thu May 07 19:44:00 2009	49	3	5	117.50	Bang	1	1	0	0	0	0	0	0	0	0	1	1
17277	Thu May 07 19:44:04 2009	49	4	4	117.43	Benauwd gevoel in en om de borst	0	0	0	1	0	1	0	0	0	1	0	1
17277	Thu May 07 19:44:09 2009	49	5	6	117.46	Buik- of maagkrampen	0	0	0	1	0	1	0	0	0	1	0	1
17277	Thu May 07 19:44:13 2009	49	6	5	117.49	Maandag	0	0	0	0	0	0	1	1	0	0	1	1
17277	Thu May 07 19:44:18 2009	49	7	4	117.50	Dinsdag	0	0	0	0	0	0	1	1	0	0	1	2
17277	Thu May 07 19:44:23 2009	49	8	4	117.49	Donderdag	0	0	0	0	0	0	1	1	0	0	1	4
17277	Thu May 07 19:44:27 2009	49	9	5	117.48	Vlug geïrriteerd	1	1	0	0	0	0	0	0	0	0	1	1
17277	Thu May 07 19:44:32 2009	49	10	4	117.48	Zenuwachtig	1	1	0	0	0	0	0	0	0	0	1	1
17277	Thu May 07 19:44:36 2009	49	11	4	117.49	Maandag	0	0	0	0	0	0	1	0	1	1	0	1
17277	Thu May 07 19:44:41 2009	49	12	6	117.46	Bonzen van het hart	0	0	0	1	0	1	0	0	0	1	0	1
17277	Thu May 07 19:44:45 2009	49	13	4	117.48	Beschaamd	1	1	0	0	0	0	0	0	0	0	1	1
17277	Thu May 07 19:44:50 2009	49	14	4	117.49	Woensdag	0	0	0	0	0	0	1	1	0	0	1	3
17277	Thu May 07 19:44:54 2009	49	15	4	117.49	Hoofdpijn	0	0	0	1	0	1	0	0	0	1	0	1
17277	Thu May 07 19:48:05 2009	51	1	4	117.49	Donderdag	0	0	0	0	0	0	1	1	0	0	1	4
17277	Thu May 07 19:48:09 2009	51	2	5	117.49	Woensdag	0	0	0	0	0	0	1	1	0	0	1	3
17277	Thu May 07 19:48:14 2009	51	3	5	117.48	Duizeligheid	0	0	0	1	1	0	0	0	0	0	1	1
17277	Thu May 07 19:48:18 2009	51	4	5	117.50	Dinsdag	0	0	0	0	0	0	1	0	1	1	0	2
17277	Thu May 07 19:48:23 2009	51	5	5	117.50	Schuldig	1	0	1	0	0	0	0	0	0	1	0	1
17277	Thu May 07 19:48:27 2009	51	6	5	117.41	Onvoldoende diep kunnen doorademen	0	0	0	1	1	0	0	0	0	0	1	1
17277	Thu May 07 19:48:32 2009	51	7	4	117.50	Spierpijn	0	0	0	1	1	0	0	0	0	0	1	1
17277	Thu May 07 19:48:36 2009	51	8	4	117.49	Bedroefd	1	0	1	0	0	0	0	0	0	1	0	1
17277	Thu May 07 19:48:41 2009	51	9	5	117.49	Donderdag	0	0	0	0	0	0	1	0	1	1	0	4
17277	Thu May 07 19:48:45 2009	51	10	4	117.48	Misselijkheid	0	0	0	1	1	0	0	0	0	0	1	1
17277	Thu May 07 19:48:50 2009	51	11	4	117.48	Snelle hartslag	0	0	0	1	1	0	0	0	0	0	1	1
17277	Thu May 07 19:48:54 2009	51	12	5	117.50	Vrijdag	0	0	0	0	0	0	1	1	0	0	1	5
17277	Thu May 07 19:48:59 2009	51	13	4	117.49	Gespannen	1	0	1	0	0	0	0	0	0	1	0	1
17277	Thu May 07 19:49:03 2009	51	14	4	117.50	Angstig	1	0	1	0	0	0	0	0	0	1	0	1
17277	Thu May 07 19:49:08 2009	51	15	4	117.50	Vijandig	1	0	1	0	0	0	0	0	0	1	0	1
17277	Thu May 07 19:49:58 2009	53	1	4	117.50	Angstig	1	0	1	0	0	0	0	0	0	1	0	2
17277	Thu May 07 19:50:02 2009	53	2	4	117.48	Duizeligheid	0	0	0	1	1	0	0	0	0	0	1	1
17277	Thu May 07 19:50:07 2009	53	3	4	117.48	Misselijkheid	0	0	0	1	1	0	0	0	0	0	1	1
17277	Thu May 07 19:50:12 2009	53	4	4	117.50	Schuldig	1	0	1	0	0	0	0	0	0	1	0	2
17277	Thu May 07 19:50:16 2009	53	5	5	117.48	Snelle hartslag	0	0	0	1	1	0	0	0	0	0	1	1
17277	Thu May 07 19:50:21 2009	53	6	4	117.50	Vijandig	1	0	1	0	0	0	0	0	0	1	0	1
17277	Thu May 07 19:50:25 2009	53	7	4	117.41	Onvoldoende diep kunnen doorademen	0	0	0	1	1	0	0	0	0	0	1	1
17277	Thu May 07 19:50:30 2009	53	8	5	117.50	Spierpijn	0	0	0	1	1	0	0	0	0	0	1	1
17277	Thu May 07 19:50:34 2009	53	9	4	117.50	Vrijdag	0	0	0	0	0	0	1	1	0	0	1	5
17277	Thu May 07 19:50:39 2009	53	10	4	117.49	Gespannen	1	0	1	0	0	0	0	0	0	1	0	3
17277	Thu May 07 19:50:43 2009	53	11	5	117.50	Dinsdag	0	0	0	0	0	0	1	0	1	1	0	2
17277	Thu May 07 19:50:48 2009	53	12	4	117.49	Donderdag	0	0	0	0	0	0	1	1	0	0	1	4
17277	Thu May 07 19:50:52 2009	53	13	6	117.49	Donderdag	0	0	0	0	0	0	1	0	1	1	0	4
17277	Thu May 07 19:50:57 2009	53	14	5	117.49	Bedroefd	1	0	1	0	0	0	0	0	0	1	0	3
17277	Thu May 07 19:51:01 2009	53	15	5	117.49	Woensdag	0	0	0	0	0	0	1	1	0	0	1	3
17277	Thu May 07 19:51:51 2009	55	1	4	117.49	Gespannen	1	0	1	0	0	0	0	0	0	1	0	1
17277	Thu May 07 19:51:56 2009	55	2	5	117.48	Snelle hartslag	0	0	0	1	1	0	0	0	0	0	1	1
17277	Thu May 07 19:52:00 2009	55	3	4	117.49	Donderdag	0	0	0	0	0	0	1	1	0	0	1	4
17277	Thu May 07 19:52:05 2009	55	4	4	117.49	Bedroefd	1	0	1	0	0	0	0	0	0	1	0	1
17277	Thu May 07 19:52:10 2009	55	5	5	117.49	Donderdag	0	0	0	0	0	0	1	0	1	1	0	4
17277	Thu May 07 19:52:14 2009	55	6	4	117.50	Vijandig	1	0	1	0	0	0	0	0	0	1	0	1
17277	Thu May 07 19:52:19 2009	55	7	4	117.50	Spierpijn	0	0	0	1	1	0	0	0	0	0	1	2
17277	Thu May 07 19:52:23 2009	55	8	5	117.48	Misselijkheid	0	0	0	1	1	0	0	0	0	0	1	1
17277	Thu May 07 19:52:28 2009	55	9	5	117.48	Duizeligheid	0	0	0	1	1	0	0	0	0	0	1	1
17277	Thu May 07 19:52:32 2009	55	10	5	117.49	Woensdag	0	0	0	0	0	0	1	1	0	0	1	3
17277	Thu May 07 19:52:37 2009	55	11	5	117.41	Onvoldoende diep kunnen doorademen	0	0	0	1	1	0	0	0	0	0	1	1
17277	Thu May 07 19:52:41 2009	55	12	4	117.50	Dinsdag	0	0	0	0	0	0	1	0	1	1	0	2
17277	Thu May 07 19:52:46 2009	55	13	4	117.50	Schuldig	1	0	1	0	0	0	0	0	0	1	0	1
17277	Thu May 07 19:52:50 2009	55	14	5	117.50	Angstig	1	0	1	0	0	0	0	0	0	1	0	1
17277	Thu May 07 19:52:55 2009	55	15	4	117.50	Vrijdag	0	0	0	0	0	0	1	1	0	0	1	5
17277	Thu May 07 19:53:45 2009	57	1	4	117.48	Beschaamd	1	1	0	0	0	0	0	0	0	0	1	1
17277	Thu May 07 19:53:49 2009	57	2	4	117.48	Zenuwachtig	1	1	0	0	0	0	0	0	0	0	1	1
17277	Thu May 07 19:53:54 2009	57	3	4	117.50	Bang	1	1	0	0	0	0	0	0	0	0	1	1
17277	Thu May 07 19:53:59 2009	57	4	5	117.49	Hoofdpijn	0	0	0	1	0	1	0	0	0	1	0	2
17277	Thu May 07 19:54:03 2009	57	5	4	117.49	Maandag	0	0	0	0	0	0	1	1	0	0	1	1
17277	Thu May 07 19:54:08 2009	57	6	6	117.46	Bonzen van het hart	0	0	0	1	0	1	0	0	0	1	0	1
17277	Thu May 07 19:54:12 2009	57	7	5	117.46	Buik- of maagkrampen	0	0	0	1	0	1	0	0	0	1	0	1
17277	Thu May 07 19:54:17 2009	57	8	4	117.48	Teneergeslagen	1	1	0	0	0	0	0	0	0	0	1	1
17277	Thu May 07 19:54:21 2009	57	9	5	117.49	Woensdag	0	0	0	0	0	0	1	0	1	1	0	3
17277	Thu May 07 19:54:26 2009	57	10	5	117.49	Maandag	0	0	0	0	0	0	1	0	1	1	0	1
17277	Thu May 07 19:54:30 2009	57	11	4	117.48	Vlug geïrriteerd	1	1	0	0	0	0	0	0	0	0	1	1
17277	Thu May 07 19:54:35 2009	57	12	5	117.50	Dinsdag	0	0	0	0	0	0	1	1	0	0	1	2
17277	Thu May 07 19:54:39 2009	57	13	5	117.48	Vermoeidheid	0	0	0	1	0	1	0	0	0	1	0	2
17277	Thu May 07 19:54:44 2009	57	14	4	117.43	Benauwd gevoel in en om de borst	0	0	0	1	0	1	0	0	0	1	0	1
17277	Thu May 07 19:54:48 2009	57	15	4	117.50	Vrijdag	0	0	0	0	0	0	1	0	1	1	0	5
17277	Thu May 07 19:55:38 2009	59	1	4	117.50	Vrijdag	0	0	0	0	0	0	1	0	1	1	0	5
17277	Thu May 07 19:55:43 2009	59	2	5	117.43	Benauwd gevoel in en om de borst	0	0	0	1	0	1	0	0	0	1	0	1
17277	Thu May 07 19:55:47 2009	59	3	4	117.46	Bonzen van het hart	0	0	0	1	0	1	0	0	0	1	0	1
17277	Thu May 07 19:55:52 2009	59	4	4	117.49	Woensdag	0	0	0	0	0	0	1	0	1	1	0	3
17277	Thu May 07 19:55:57 2009	59	5	4	117.48	Teneergeslagen	1	1	0	0	0	0	0	0	0	0	1	2
17277	Thu May 07 19:56:01 2009	59	6	7	117.49	Maandag	0	0	0	0	0	0	1	1	0	0	1	1
17277	Thu May 07 19:56:06 2009	59	7	4	117.49	Hoofdpijn	0	0	0	1	0	1	0	0	0	1	0	2
17277	Thu May 07 19:56:10 2009	59	8	4	117.50	Bang	1	1	0	0	0	0	0	0	0	0	1	2
17277	Thu May 07 19:56:15 2009	59	9	5	117.48	Vlug geïrriteerd	1	1	0	0	0	0	0	0	0	0	1	2
17277	Thu May 07 19:56:19 2009	59	10	4	117.50	Dinsdag	0	0	0	0	0	0	1	1	0	0	1	2
17277	Thu May 07 19:56:24 2009	59	11	4	117.48	Beschaamd	1	1	0	0	0	0	0	0	0	0	1	1
17277	Thu May 07 19:56:28 2009	59	12	5	117.48	Vermoeidheid	0	0	0	1	0	1	0	0	0	1	0	2
17277	Thu May 07 19:56:33 2009	59	13	4	117.46	Buik- of maagkrampen	0	0	0	1	0	1	0	0	0	1	0	1
17277	Thu May 07 19:56:37 2009	59	14	4	117.48	Zenuwachtig	1	1	0	0	0	0	0	0	0	0	1	2
17277	Thu May 07 19:56:42 2009	59	15	5	117.49	Maandag	0	0	0	0	0	0	1	0	1	1	0	1
17277	Thu May 07 19:57:32 2009	61	1	4	117.48	Vlug geïrriteerd	1	1	0	0	0	0	0	0	0	0	1	1
17277	Thu May 07 19:57:36 2009	61	2	5	117.48	Beschaamd	1	1	0	0	0	0	0	0	0	0	1	1
17277	Thu May 07 19:57:41 2009	61	3	4	117.49	Maandag	0	0	0	0	0	0	1	0	1	1	0	1
17277	Thu May 07 19:57:45 2009	61	4	5	117.43	Benauwd gevoel in en om de borst	0	0	0	1	0	1	0	0	0	1	0	1
17277	Thu May 07 19:57:50 2009	61	5	5	117.46	Bonzen van het hart	0	0	0	1	0	1	0	0	0	1	0	1
17277	Thu May 07 19:57:54 2009	61	6	4	117.48	Teneergeslagen	1	1	0	0	0	0	0	0	0	0	1	1
17277	Thu May 07 19:57:59 2009	61	7	4	117.48	Zenuwachtig	1	1	0	0	0	0	0	0	0	0	1	1
17277	Thu May 07 19:58:04 2009	61	8	5	117.49	Hoofdpijn	0	0	0	1	0	1	0	0	0	1	0	2
17277	Thu May 07 19:58:08 2009	61	9	4	117.49	Woensdag	0	0	0	0	0	0	1	0	1	1	0	3
17277	Thu May 07 19:58:13 2009	61	10	4	117.48	Vermoeidheid	0	0	0	1	0	1	0	0	0	1	0	2
17277	Thu May 07 19:58:17 2009	61	11	5	117.46	Buik- of maagkrampen	0	0	0	1	0	1	0	0	0	1	0	1
17277	Thu May 07 19:58:22 2009	61	12	4	117.49	Maandag	0	0	0	0	0	0	1	1	0	0	1	1
17277	Thu May 07 19:58:26 2009	61	13	5	117.50	Vrijdag	0	0	0	0	0	0	1	0	1	1	0	5
17277	Thu May 07 19:58:31 2009	61	14	5	117.50	Bang	1	1	0	0	0	0	0	0	0	0	1	1
17277	Thu May 07 19:58:35 2009	61	15	4	117.50	Dinsdag	0	0	0	0	0	0	1	1	0	0	1	2
17277	Thu May 07 20:01:43 2009	63	1	4	117.50	Bang	1	1	0	0	0	0	0	0	0	0	1	1
17277	Thu May 07 20:01:48 2009	63	2	5	117.43	Benauwd gevoel in en om de borst	0	0	0	1	0	1	0	0	0	1	0	1
17277	Thu May 07 20:01:52 2009	63	3	4	117.48	Vermoeidheid	0	0	0	1	0	1	0	0	0	1	0	3
17277	Thu May 07 20:01:57 2009	63	4	4	117.49	Hoofdpijn	0	0	0	1	0	1	0	0	0	1	0	1
17277	Thu May 07 20:02:01 2009	63	5	5	117.49	Maandag	0	0	0	0	0	0	1	1	0	0	1	1
17277	Thu May 07 20:02:06 2009	63	6	4	117.50	Vrijdag	0	0	0	0	0	0	1	0	1	1	0	5
17277	Thu May 07 20:02:11 2009	63	7	4	117.48	Beschaamd	1	1	0	0	0	0	0	0	0	0	1	1
17277	Thu May 07 20:02:15 2009	63	8	7	117.46	Buik- of maagkrampen	0	0	0	1	0	1	0	0	0	1	0	1
17277	Thu May 07 20:02:20 2009	63	9	5	117.48	Zenuwachtig	1	1	0	0	0	0	0	0	0	0	1	1
17277	Thu May 07 20:02:24 2009	63	10	4	117.48	Vlug geïrriteerd	1	1	0	0	0	0	0	0	0	0	1	1
17277	Thu May 07 20:02:29 2009	63	11	5	117.49	Woensdag	0	0	0	0	0	0	1	0	1	1	0	3
17277	Thu May 07 20:02:33 2009	63	12	5	117.50	Dinsdag	0	0	0	0	0	0	1	0	1	1	0	2
17277	Thu May 07 20:02:38 2009	63	13	5	117.48	Teneergeslagen	1	1	0	0	0	0	0	0	0	0	1	1
17277	Thu May 07 20:02:42 2009	63	14	5	117.49	Donderdag	0	0	0	0	0	0	1	1	0	0	1	4
17277	Thu May 07 20:02:47 2009	63	15	5	117.46	Bonzen van het hart	0	0	0	1	0	1	0	0	0	1	0	1
17277	Thu May 07 20:03:37 2009	65	1	4	117.43	Benauwd gevoel in en om de borst	0	0	0	1	0	1	0	0	0	1	0	1
17277	Thu May 07 20:03:41 2009	65	2	4	117.50	Bang	1	1	0	0	0	0	0	0	0	0	1	1
17277	Thu May 07 20:03:46 2009	65	3	5	117.48	Teneergeslagen	1	1	0	0	0	0	0	0	0	0	1	2
17277	Thu May 07 20:03:50 2009	65	4	5	117.49	Hoofdpijn	0	0	0	1	0	1	0	0	0	1	0	1
17277	Thu May 07 20:03:55 2009	65	5	4	117.46	Buik- of maagkrampen	0	0	0	1	0	1	0	0	0	1	0	1
17277	Thu May 07 20:03:59 2009	65	6	5	117.50	Vrijdag	0	0	0	0	0	0	1	0	1	1	0	5
17277	Thu May 07 20:04:04 2009	65	7	4	117.49	Maandag	0	0	0	0	0	0	1	1	0	0	1	1
17277	Thu May 07 20:04:09 2009	65	8	4	117.50	Dinsdag	0	0	0	0	0	0	1	0	1	1	0	2
17277	Thu May 07 20:04:13 2009	65	9	5	117.49	Woensdag	0	0	0	0	0	0	1	0	1	1	0	3
17277	Thu May 07 20:04:18 2009	65	10	7	117.48	Beschaamd	1	1	0	0	0	0	0	0	0	0	1	1
17277	Thu May 07 20:04:22 2009	65	11	4	117.48	Vlug geïrriteerd	1	1	0	0	0	0	0	0	0	0	1	1
17277	Thu May 07 20:04:27 2009	65	12	4	117.48	Vermoeidheid	0	0	0	1	0	1	0	0	0	1	0	3
17277	Thu May 07 20:04:31 2009	65	13	5	117.49	Donderdag	0	0	0	0	0	0	1	1	0	0	1	4
17277	Thu May 07 20:04:36 2009	65	14	4	117.46	Bonzen van het hart	0	0	0	1	0	1	0	0	0	1	0	1
17277	Thu May 07 20:04:40 2009	65	15	6	117.48	Zenuwachtig	1	1	0	0	0	0	0	0	0	0	1	1
17277	Thu May 07 20:05:30 2009	67	1	5	117.49	Maandag	0	0	0	0	0	0	1	1	0	0	1	1
17277	Thu May 07 20:05:35 2009	67	2	4	117.48	Vermoeidheid	0	0	0	1	0	1	0	0	0	1	0	4
17277	Thu May 07 20:05:39 2009	67	3	5	117.49	Woensdag	0	0	0	0	0	0	1	0	1	1	0	3
17277	Thu May 07 20:05:44 2009	67	4	5	117.46	Buik- of maagkrampen	0	0	0	1	0	1	0	0	0	1	0	1
17277	Thu May 07 20:05:48 2009	67	5	4	117.50	Bang	1	1	0	0	0	0	0	0	0	0	1	2
17277	Thu May 07 20:05:53 2009	67	6	4	117.48	Teneergeslagen	1	1	0	0	0	0	0	0	0	0	1	2
17277	Thu May 07 20:05:57 2009	67	7	5	117.48	Beschaamd	1	1	0	0	0	0	0	0	0	0	1	1
17277	Thu May 07 20:06:02 2009	67	8	4	117.46	Bonzen van het hart	0	0	0	1	0	1	0	0	0	1	0	1
17277	Thu May 07 20:06:07 2009	67	9	4	117.50	Vrijdag	0	0	0	0	0	0	1	0	1	1	0	5
17277	Thu May 07 20:06:11 2009	67	10	4	117.49	Hoofdpijn	0	0	0	1	0	1	0	0	0	1	0	1
17277	Thu May 07 20:06:16 2009	67	11	5	117.50	Dinsdag	0	0	0	0	0	0	1	0	1	1	0	2
17277	Thu May 07 20:06:20 2009	67	12	4	117.43	Benauwd gevoel in en om de borst	0	0	0	1	0	1	0	0	0	1	0	1
17277	Thu May 07 20:06:25 2009	67	13	5	117.48	Zenuwachtig	1	1	0	0	0	0	0	0	0	0	1	2
17277	Thu May 07 20:06:29 2009	67	14	5	117.48	Vlug geïrriteerd	1	1	0	0	0	0	0	0	0	0	1	1
17277	Thu May 07 20:06:34 2009	67	15	4	117.49	Donderdag	0	0	0	0	0	0	1	1	0	0	1	4
17277	Thu May 07 20:07:24 2009	69	1	4	117.48	Misselijkheid	0	0	0	1	1	0	0	0	0	0	1	1
17277	Thu May 07 20:07:28 2009	69	2	4	117.50	Vijandig	1	0	1	0	0	0	0	0	0	1	0	3
17277	Thu May 07 20:07:33 2009	69	3	5	117.48	Duizeligheid	0	0	0	1	1	0	0	0	0	0	1	1
17277	Thu May 07 20:07:37 2009	69	4	4	117.41	Onvoldoende diep kunnen doorademen	0	0	0	1	1	0	0	0	0	0	1	1
17277	Thu May 07 20:07:42 2009	69	5	4	117.49	Gespannen	1	0	1	0	0	0	0	0	0	1	0	3
17277	Thu May 07 20:07:46 2009	69	6	5	117.50	Dinsdag	0	0	0	0	0	0	1	1	0	0	1	2
17277	Thu May 07 20:07:51 2009	69	7	4	117.50	Schuldig	1	0	1	0	0	0	0	0	0	1	0	1
17277	Thu May 07 20:07:55 2009	69	8	6	117.48	Snelle hartslag	0	0	0	1	1	0	0	0	0	0	1	1
17277	Thu May 07 20:08:00 2009	69	9	4	117.50	Spierpijn	0	0	0	1	1	0	0	0	0	0	1	1
17277	Thu May 07 20:08:05 2009	69	10	4	117.49	Donderdag	0	0	0	0	0	0	1	0	1	1	0	4
17277	Thu May 07 20:08:09 2009	69	11	4	117.49	Maandag	0	0	0	0	0	0	1	0	1	1	0	1
17277	Thu May 07 20:08:14 2009	69	12	5	117.49	Woensdag	0	0	0	0	0	0	1	1	0	0	1	3
17277	Thu May 07 20:08:18 2009	69	13	7	117.49	Bedroefd	1	0	1	0	0	0	0	0	0	1	0	3
17277	Thu May 07 20:08:23 2009	69	14	4	117.50	Angstig	1	0	1	0	0	0	0	0	0	1	0	1
17277	Thu May 07 20:08:27 2009	69	15	5	117.50	Vrijdag	0	0	0	0	0	0	1	1	0	0	1	5
17277	Thu May 07 20:09:17 2009	71	1	4	117.48	Misselijkheid	0	0	0	1	1	0	0	0	0	0	1	1
17277	Thu May 07 20:09:22 2009	71	2	5	117.48	Duizeligheid	0	0	0	1	1	0	0	0	0	0	1	2
17277	Thu May 07 20:09:26 2009	71	3	4	117.50	Vrijdag	0	0	0	0	0	0	1	1	0	0	1	5
17277	Thu May 07 20:09:31 2009	71	4	4	117.50	Spierpijn	0	0	0	1	1	0	0	0	0	0	1	1
17277	Thu May 07 20:09:35 2009	71	5	6	117.48	Snelle hartslag	0	0	0	1	1	0	0	0	0	0	1	1
17277	Thu May 07 20:09:40 2009	71	6	4	117.50	Vijandig	1	0	1	0	0	0	0	0	0	1	0	1
17277	Thu May 07 20:09:44 2009	71	7	4	117.41	Onvoldoende diep kunnen doorademen	0	0	0	1	1	0	0	0	0	0	1	1
17277	Thu May 07 20:09:49 2009	71	8	5	117.49	Woensdag	0	0	0	0	0	0	1	1	0	0	1	3
17277	Thu May 07 20:09:53 2009	71	9	4	117.50	Dinsdag	0	0	0	0	0	0	1	1	0	0	1	2
17277	Thu May 07 20:09:58 2009	71	10	5	117.49	Donderdag	0	0	0	0	0	0	1	0	1	1	0	4
17277	Thu May 07 20:10:03 2009	71	11	5	117.50	Angstig	1	0	1	0	0	0	0	0	0	1	0	1
17277	Thu May 07 20:10:07 2009	71	12	7	117.49	Bedroefd	1	0	1	0	0	0	0	0	0	1	0	1
17277	Thu May 07 20:10:12 2009	71	13	4	117.49	Gespannen	1	0	1	0	0	0	0	0	0	1	0	2
17277	Thu May 07 20:10:16 2009	71	14	4	117.50	Schuldig	1	0	1	0	0	0	0	0	0	1	0	1
17277	Thu May 07 20:10:21 2009	71	15	6	117.49	Maandag	0	0	0	0	0	0	1	0	1	1	0	1
17277	Thu May 07 20:11:11 2009	73	1	5	117.41	Onvoldoende diep kunnen doorademen	0	0	0	1	1	0	0	0	0	0	1	1
17277	Thu May 07 20:11:15 2009	73	2	5	117.50	Angstig	1	0	1	0	0	0	0	0	0	1	0	1
17277	Thu May 07 20:11:20 2009	73	3	6	117.49	Bedroefd	1	0	1	0	0	0	0	0	0	1	0	1
17277	Thu May 07 20:11:24 2009	73	4	5	117.50	Dinsdag	0	0	0	0	0	0	1	1	0	0	1	2
17277	Thu May 07 20:11:29 2009	73	5	4	117.48	Duizeligheid	0	0	0	1	1	0	0	0	0	0	1	2
17277	Thu May 07 20:11:33 2009	73	6	4	117.49	Donderdag	0	0	0	0	0	0	1	0	1	1	0	4
17277	Thu May 07 20:11:38 2009	73	7	5	117.48	Misselijkheid	0	0	0	1	1	0	0	0	0	0	1	1
17277	Thu May 07 20:11:42 2009	73	8	6	117.50	Schuldig	1	0	1	0	0	0	0	0	0	1	0	1
17277	Thu May 07 20:11:47 2009	73	9	4	117.50	Vrijdag	0	0	0	0	0	0	1	1	0	0	1	5
17277	Thu May 07 20:11:52 2009	73	10	4	117.50	Spierpijn	0	0	0	1	1	0	0	0	0	0	1	1
17277	Thu May 07 20:11:56 2009	73	11	7	117.48	Snelle hartslag	0	0	0	1	1	0	0	0	0	0	1	1
17277	Thu May 07 20:12:01 2009	73	12	4	117.49	Gespannen	1	0	1	0	0	0	0	0	0	1	0	2
17277	Thu May 07 20:12:05 2009	73	13	5	117.49	Maandag	0	0	0	0	0	0	1	0	1	1	0	1
17277	Thu May 07 20:12:10 2009	73	14	5	117.49	Woensdag	0	0	0	0	0	0	1	1	0	0	1	3
17277	Thu May 07 20:12:14 2009	73	15	4	117.50	Vijandig	1	0	1	0	0	0	0	0	0	1	0	1
