# Supplementary material for: Unraveling the Relationship between Trait Negative Affectivity and Habitual Symptom Reporting
Source: PLoS One. 2015 Jan 20;10(1):e0115748. doi: 10.1371/journal.pone.0115748 (PMC4300148; doi:10.1371/journal.pone.0115748)
Supplement: S1 File — Data S1, Contains the raw data of the high NA-high HSR participants. Data S2, Contains the raw data of the high NA-low HSR participants. Data S3, Contains the raw data of the low NA-low HSR participants. (ZIP) [file pone.0115748.s001.zip › Data S2/RL_2_C_EXP2_134211_results.xls]

## Sheet: RL_2_C_EXP2_134211_results
version	timestamp	block number	trial number	lost msec	free VRAM	trial contents	vraagA	vraagA_2	vraagA_1	vraagB	vraagB_2	vraagB_1	vraagC	vraagC_2	vraagC_1	deel1	deel2	value
17277	Thu Feb 18 08:45:46 2010	3	1	4	117.50	Angstig	1	0	1	0	0	0	0	0	0	1	0	2
17277	Thu Feb 18 08:45:51 2010	3	2	5	117.49	Maandag	0	0	0	0	0	0	1	1	0	0	1	1
17277	Thu Feb 18 08:45:55 2010	3	3	4	117.48	Duizeligheid	0	0	0	1	1	0	0	0	0	0	1	1
17277	Thu Feb 18 08:46:00 2010	3	4	4	117.49	Bedroefd	1	0	1	0	0	0	0	0	0	1	0	3
17277	Thu Feb 18 08:46:05 2010	3	5	4	117.48	Misselijkheid	0	0	0	1	1	0	0	0	0	0	1	1
17277	Thu Feb 18 08:46:09 2010	3	6	4	117.48	Snelle hartslag	0	0	0	1	1	0	0	0	0	0	1	1
17277	Thu Feb 18 08:46:14 2010	3	7	5	117.41	Onvoldoende diep kunnen doorademen	0	0	0	1	1	0	0	0	0	0	1	1
17277	Thu Feb 18 08:46:18 2010	3	8	4	117.50	Spierpijn	0	0	0	1	1	0	0	0	0	0	1	1
17277	Thu Feb 18 08:46:23 2010	3	9	4	117.49	Donderdag	0	0	0	0	0	0	1	0	1	1	0	4
17277	Thu Feb 18 08:46:27 2010	3	10	4	117.50	Schuldig	1	0	1	0	0	0	0	0	0	1	0	2
17277	Thu Feb 18 08:46:32 2010	3	11	4	117.50	Dinsdag	0	0	0	0	0	0	1	0	1	1	0	2
17277	Thu Feb 18 08:46:36 2010	3	12	4	117.49	Woensdag	0	0	0	0	0	0	1	0	1	1	0	3
17277	Thu Feb 18 08:46:41 2010	3	13	5	117.49	Gespannen	1	0	1	0	0	0	0	0	0	1	0	2
17277	Thu Feb 18 08:46:45 2010	3	14	4	117.50	Vijandig	1	0	1	0	0	0	0	0	0	1	0	3
17277	Thu Feb 18 08:46:50 2010	3	15	5	117.50	Dinsdag	0	0	0	0	0	0	1	1	0	0	1	2
17277	Thu Feb 18 08:47:40 2010	5	1	4	117.50	Angstig	1	0	1	0	0	0	0	0	0	1	0	1
17277	Thu Feb 18 08:47:44 2010	5	2	5	117.41	Onvoldoende diep kunnen doorademen	0	0	0	1	1	0	0	0	0	0	1	1
17277	Thu Feb 18 08:47:49 2010	5	3	4	117.50	Dinsdag	0	0	0	0	0	0	1	0	1	1	0	2
17277	Thu Feb 18 08:47:53 2010	5	4	5	117.49	Maandag	0	0	0	0	0	0	1	1	0	0	1	1
17277	Thu Feb 18 08:47:58 2010	5	5	4	117.50	Spierpijn	0	0	0	1	1	0	0	0	0	0	1	1
17277	Thu Feb 18 08:48:03 2010	5	6	4	117.49	Gespannen	1	0	1	0	0	0	0	0	0	1	0	2
17277	Thu Feb 18 08:48:07 2010	5	7	4	117.50	Vijandig	1	0	1	0	0	0	0	0	0	1	0	1
17277	Thu Feb 18 08:48:12 2010	5	8	5	117.48	Duizeligheid	0	0	0	1	1	0	0	0	0	0	1	1
17277	Thu Feb 18 08:48:16 2010	5	9	4	117.49	Bedroefd	1	0	1	0	0	0	0	0	0	1	0	1
17277	Thu Feb 18 08:48:21 2010	5	10	5	117.50	Dinsdag	0	0	0	0	0	0	1	1	0	0	1	2
17277	Thu Feb 18 08:48:25 2010	5	11	5	117.48	Snelle hartslag	0	0	0	1	1	0	0	0	0	0	1	1
17277	Thu Feb 18 08:48:30 2010	5	12	4	117.48	Misselijkheid	0	0	0	1	1	0	0	0	0	0	1	1
17277	Thu Feb 18 08:48:34 2010	5	13	5	117.49	Donderdag	0	0	0	0	0	0	1	0	1	1	0	4
17277	Thu Feb 18 08:48:39 2010	5	14	5	117.50	Schuldig	1	0	1	0	0	0	0	0	0	1	0	1
17277	Thu Feb 18 08:48:43 2010	5	15	5	117.49	Woensdag	0	0	0	0	0	0	1	0	1	1	0	3
17277	Thu Feb 18 08:49:33 2010	7	1	4	117.49	Bedroefd	1	0	1	0	0	0	0	0	0	1	0	1
17277	Thu Feb 18 08:49:38 2010	7	2	4	117.48	Snelle hartslag	0	0	0	1	1	0	0	0	0	0	1	1
17277	Thu Feb 18 08:49:43 2010	7	3	5	117.49	Woensdag	0	0	0	0	0	0	1	0	1	1	0	3
17277	Thu Feb 18 08:49:47 2010	7	4	4	117.50	Dinsdag	0	0	0	0	0	0	1	0	1	1	0	2
17277	Thu Feb 18 08:49:52 2010	7	5	4	117.50	Vijandig	1	0	1	0	0	0	0	0	0	1	0	1
17277	Thu Feb 18 08:49:56 2010	7	6	5	117.50	Schuldig	1	0	1	0	0	0	0	0	0	1	0	1
17277	Thu Feb 18 08:50:01 2010	7	7	4	117.50	Angstig	1	0	1	0	0	0	0	0	0	1	0	1
17277	Thu Feb 18 08:50:05 2010	7	8	4	117.41	Onvoldoende diep kunnen doorademen	0	0	0	1	1	0	0	0	0	0	1	1
17277	Thu Feb 18 08:50:10 2010	7	9	5	117.50	Spierpijn	0	0	0	1	1	0	0	0	0	0	1	1
17277	Thu Feb 18 08:50:14 2010	7	10	4	117.49	Donderdag	0	0	0	0	0	0	1	0	1	1	0	4
17277	Thu Feb 18 08:50:19 2010	7	11	5	117.50	Dinsdag	0	0	0	0	0	0	1	1	0	0	1	2
17277	Thu Feb 18 08:50:23 2010	7	12	5	117.48	Misselijkheid	0	0	0	1	1	0	0	0	0	0	1	1
17277	Thu Feb 18 08:50:28 2010	7	13	4	117.49	Maandag	0	0	0	0	0	0	1	1	0	0	1	1
17277	Thu Feb 18 08:50:32 2010	7	14	4	117.48	Duizeligheid	0	0	0	1	1	0	0	0	0	0	1	1
17277	Thu Feb 18 08:50:37 2010	7	15	5	117.49	Gespannen	1	0	1	0	0	0	0	0	0	1	0	1
17277	Thu Feb 18 08:51:27 2010	9	1	4	117.49	Hoofdpijn	0	0	0	1	0	1	0	0	0	1	0	1
17277	Thu Feb 18 08:51:31 2010	9	2	4	117.50	Vrijdag	0	0	0	0	0	0	1	0	1	1	0	5
17277	Thu Feb 18 08:51:36 2010	9	3	4	117.48	Beschaamd	1	1	0	0	0	0	0	0	0	0	1	1
17277	Thu Feb 18 08:51:41 2010	9	4	5	117.50	Vrijdag	0	0	0	0	0	0	1	1	0	0	1	5
17277	Thu Feb 18 08:51:45 2010	9	5	4	117.48	Vlug geïrriteerd	1	1	0	0	0	0	0	0	0	0	1	1
17277	Thu Feb 18 08:51:50 2010	9	6	4	117.48	Zenuwachtig	1	1	0	0	0	0	0	0	0	0	1	1
17277	Thu Feb 18 08:51:54 2010	9	7	4	117.46	Bonzen van het hart	0	0	0	1	0	1	0	0	0	1	0	1
17277	Thu Feb 18 08:51:59 2010	9	8	5	117.49	Woensdag	0	0	0	0	0	0	1	1	0	0	1	3
17277	Thu Feb 18 08:52:03 2010	9	9	4	117.46	Buik- of maagkrampen	0	0	0	1	0	1	0	0	0	1	0	1
17277	Thu Feb 18 08:52:08 2010	9	10	4	117.49	Maandag	0	0	0	0	0	0	1	0	1	1	0	1
17277	Thu Feb 18 08:52:12 2010	9	11	5	117.49	Donderdag	0	0	0	0	0	0	1	1	0	0	1	4
17277	Thu Feb 18 08:52:17 2010	9	12	5	117.50	Bang	1	1	0	0	0	0	0	0	0	0	1	1
17277	Thu Feb 18 08:52:21 2010	9	13	4	117.43	Benauwd gevoel in en om de borst	0	0	0	1	0	1	0	0	0	1	0	1
17277	Thu Feb 18 08:52:26 2010	9	14	5	117.48	Teneergeslagen	1	1	0	0	0	0	0	0	0	0	1	1
17277	Thu Feb 18 08:52:30 2010	9	15	4	117.48	Vermoeidheid	0	0	0	1	0	1	0	0	0	1	0	2
17277	Thu Feb 18 08:53:20 2010	11	1	5	117.50	Vrijdag	0	0	0	0	0	0	1	0	1	1	0	5
17277	Thu Feb 18 08:53:25 2010	11	2	4	117.49	Woensdag	0	0	0	0	0	0	1	1	0	0	1	3
17277	Thu Feb 18 08:53:30 2010	11	3	4	117.48	Teneergeslagen	1	1	0	0	0	0	0	0	0	0	1	1
17277	Thu Feb 18 08:53:34 2010	11	4	5	117.48	Vlug geïrriteerd	1	1	0	0	0	0	0	0	0	0	1	1
17277	Thu Feb 18 08:53:39 2010	11	5	4	117.49	Donderdag	0	0	0	0	0	0	1	1	0	0	1	4
17277	Thu Feb 18 08:53:43 2010	11	6	6	117.48	Beschaamd	1	1	0	0	0	0	0	0	0	0	1	1
17277	Thu Feb 18 08:53:48 2010	11	7	4	117.43	Benauwd gevoel in en om de borst	0	0	0	1	0	1	0	0	0	1	0	1
17277	Thu Feb 18 08:53:52 2010	11	8	4	117.49	Maandag	0	0	0	0	0	0	1	0	1	1	0	1
17277	Thu Feb 18 08:53:57 2010	11	9	4	117.46	Bonzen van het hart	0	0	0	1	0	1	0	0	0	1	0	1
17277	Thu Feb 18 08:54:01 2010	11	10	5	117.49	Hoofdpijn	0	0	0	1	0	1	0	0	0	1	0	1
17277	Thu Feb 18 08:54:06 2010	11	11	4	117.50	Vrijdag	0	0	0	0	0	0	1	1	0	0	1	5
17277	Thu Feb 18 08:54:10 2010	11	12	4	117.48	Vermoeidheid	0	0	0	1	0	1	0	0	0	1	0	1
17277	Thu Feb 18 08:54:15 2010	11	13	5	117.50	Bang	1	1	0	0	0	0	0	0	0	0	1	1
17277	Thu Feb 18 08:54:19 2010	11	14	4	117.46	Buik- of maagkrampen	0	0	0	1	0	1	0	0	0	1	0	1
17277	Thu Feb 18 08:54:24 2010	11	15	2	117.48	Zenuwachtig	1	1	0	0	0	0	0	0	0	0	1	2
17277	Thu Feb 18 08:55:14 2010	13	1	4	117.48	Teneergeslagen	1	1	0	0	0	0	0	0	0	0	1	1
17277	Thu Feb 18 08:55:18 2010	13	2	4	117.46	Buik- of maagkrampen	0	0	0	1	0	1	0	0	0	1	0	1
17277	Thu Feb 18 08:55:23 2010	13	3	5	117.50	Vrijdag	0	0	0	0	0	0	1	1	0	0	1	5
17277	Thu Feb 18 08:55:27 2010	13	4	4	117.46	Bonzen van het hart	0	0	0	1	0	1	0	0	0	1	0	1
17277	Thu Feb 18 08:55:32 2010	13	5	4	117.48	Beschaamd	1	1	0	0	0	0	0	0	0	0	1	1
17277	Thu Feb 18 08:55:37 2010	13	6	5	117.49	Donderdag	0	0	0	0	0	0	1	1	0	0	1	4
17277	Thu Feb 18 08:55:41 2010	13	7	4	117.43	Benauwd gevoel in en om de borst	0	0	0	1	0	1	0	0	0	1	0	1
17277	Thu Feb 18 08:55:46 2010	13	8	4	117.48	Vlug geïrriteerd	1	1	0	0	0	0	0	0	0	0	1	1
17277	Thu Feb 18 08:55:50 2010	13	9	4	117.49	Woensdag	0	0	0	0	0	0	1	1	0	0	1	3
17277	Thu Feb 18 08:55:55 2010	13	10	4	117.50	Bang	1	1	0	0	0	0	0	0	0	0	1	2
17277	Thu Feb 18 08:55:59 2010	13	11	5	117.49	Maandag	0	0	0	0	0	0	1	0	1	1	0	1
17277	Thu Feb 18 08:56:04 2010	13	12	4	117.48	Vermoeidheid	0	0	0	1	0	1	0	0	0	1	0	1
17277	Thu Feb 18 08:56:08 2010	13	13	4	117.50	Vrijdag	0	0	0	0	0	0	1	0	1	1	0	5
17277	Thu Feb 18 08:56:13 2010	13	14	5	117.48	Zenuwachtig	1	1	0	0	0	0	0	0	0	0	1	1
17277	Thu Feb 18 08:56:17 2010	13	15	4	117.49	Hoofdpijn	0	0	0	1	0	1	0	0	0	1	0	1
17277	Thu Feb 18 08:58:48 2010	15	1	5	117.50	Dinsdag	0	0	0	0	0	0	1	1	0	0	1	2
17277	Thu Feb 18 08:58:52 2010	15	2	4	117.49	Gespannen	1	0	1	0	0	0	0	0	0	1	0	2
17277	Thu Feb 18 08:58:57 2010	15	3	4	117.49	Bedroefd	1	0	1	0	0	0	0	0	0	1	0	2
17277	Thu Feb 18 08:59:02 2010	15	4	5	117.49	Maandag	0	0	0	0	0	0	1	1	0	0	1	1
17277	Thu Feb 18 08:59:06 2010	15	5	4	117.46	Buik- of maagkrampen	0	0	0	1	0	1	0	0	0	1	0	1
17277	Thu Feb 18 08:59:11 2010	15	6	4	117.49	Hoofdpijn	0	0	0	1	0	1	0	0	0	1	0	1
17277	Thu Feb 18 08:59:15 2010	15	7	5	117.49	Woensdag	0	0	0	0	0	0	1	0	1	1	0	3
17277	Thu Feb 18 08:59:20 2010	15	8	4	117.50	Vrijdag	0	0	0	0	0	0	1	1	0	0	1	5
17277	Thu Feb 18 08:59:24 2010	15	9	4	117.50	Vijandig	1	0	1	0	0	0	0	0	0	1	0	2
17277	Thu Feb 18 08:59:29 2010	15	10	5	117.50	Schuldig	1	0	1	0	0	0	0	0	0	1	0	1
17277	Thu Feb 18 08:59:33 2010	15	11	4	117.46	Bonzen van het hart	0	0	0	1	0	1	0	0	0	1	0	1
17277	Thu Feb 18 08:59:38 2010	15	12	4	117.43	Benauwd gevoel in en om de borst	0	0	0	1	0	1	0	0	0	1	0	1
17277	Thu Feb 18 08:59:42 2010	15	13	5	117.48	Vermoeidheid	0	0	0	1	0	1	0	0	0	1	0	1
17277	Thu Feb 18 08:59:47 2010	15	14	4	117.49	Donderdag	0	0	0	0	0	0	1	0	1	1	0	4
17277	Thu Feb 18 08:59:51 2010	15	15	4	117.50	Angstig	1	0	1	0	0	0	0	0	0	1	0	1
17277	Thu Feb 18 09:00:41 2010	17	1	4	117.49	Maandag	0	0	0	0	0	0	1	1	0	0	1	1
17277	Thu Feb 18 09:00:46 2010	17	2	5	117.50	Dinsdag	0	0	0	0	0	0	1	1	0	0	1	2
17277	Thu Feb 18 09:00:51 2010	17	3	4	117.50	Vijandig	1	0	1	0	0	0	0	0	0	1	0	1
17277	Thu Feb 18 09:00:55 2010	17	4	4	117.49	Bedroefd	1	0	1	0	0	0	0	0	0	1	0	1
17277	Thu Feb 18 09:01:00 2010	17	5	5	117.46	Buik- of maagkrampen	0	0	0	1	0	1	0	0	0	1	0	1
17277	Thu Feb 18 09:01:04 2010	17	6	4	117.49	Hoofdpijn	0	0	0	1	0	1	0	0	0	1	0	1
17277	Thu Feb 18 09:01:09 2010	17	7	4	117.43	Benauwd gevoel in en om de borst	0	0	0	1	0	1	0	0	0	1	0	1
17277	Thu Feb 18 09:01:13 2010	17	8	5	117.50	Angstig	1	0	1	0	0	0	0	0	0	1	0	1
17277	Thu Feb 18 09:01:18 2010	17	9	4	117.50	Schuldig	1	0	1	0	0	0	0	0	0	1	0	1
17277	Thu Feb 18 09:01:22 2010	17	10	4	117.48	Vermoeidheid	0	0	0	1	0	1	0	0	0	1	0	1
17277	Thu Feb 18 09:01:27 2010	17	11	7	117.49	Donderdag	0	0	0	0	0	0	1	0	1	1	0	4
17277	Thu Feb 18 09:01:31 2010	17	12	4	117.46	Bonzen van het hart	0	0	0	1	0	1	0	0	0	1	0	1
17277	Thu Feb 18 09:01:36 2010	17	13	5	117.50	Vrijdag	0	0	0	0	0	0	1	1	0	0	1	5
17277	Thu Feb 18 09:01:40 2010	17	14	5	117.49	Woensdag	0	0	0	0	0	0	1	0	1	1	0	3
17277	Thu Feb 18 09:01:45 2010	17	15	4	117.49	Gespannen	1	0	1	0	0	0	0	0	0	1	0	1
17277	Thu Feb 18 09:02:35 2010	19	1	4	117.49	Bedroefd	1	0	1	0	0	0	0	0	0	1	0	1
17277	Thu Feb 18 09:02:39 2010	19	2	5	117.49	Gespannen	1	0	1	0	0	0	0	0	0	1	0	1
17277	Thu Feb 18 09:02:44 2010	19	3	4	117.49	Maandag	0	0	0	0	0	0	1	1	0	0	1	1
17277	Thu Feb 18 09:02:49 2010	19	4	4	117.50	Dinsdag	0	0	0	0	0	0	1	1	0	0	1	2
17277	Thu Feb 18 09:02:53 2010	19	5	4	117.48	Vermoeidheid	0	0	0	1	0	1	0	0	0	1	0	1
17277	Thu Feb 18 09:02:58 2010	19	6	4	117.49	Woensdag	0	0	0	0	0	0	1	0	1	1	0	3
17277	Thu Feb 18 09:03:02 2010	19	7	4	117.43	Benauwd gevoel in en om de borst	0	0	0	1	0	1	0	0	0	1	0	1
17277	Thu Feb 18 09:03:07 2010	19	8	5	117.49	Hoofdpijn	0	0	0	1	0	1	0	0	0	1	0	1
17277	Thu Feb 18 09:03:11 2010	19	9	4	117.49	Donderdag	0	0	0	0	0	0	1	0	1	1	0	4
17277	Thu Feb 18 09:03:16 2010	19	10	4	117.50	Vijandig	1	0	1	0	0	0	0	0	0	1	0	1
17277	Thu Feb 18 09:03:20 2010	19	11	5	117.50	Schuldig	1	0	1	0	0	0	0	0	0	1	0	1
17277	Thu Feb 18 09:03:25 2010	19	12	4	117.50	Angstig	1	0	1	0	0	0	0	0	0	1	0	1
17277	Thu Feb 18 09:03:29 2010	19	13	4	117.46	Buik- of maagkrampen	0	0	0	1	0	1	0	0	0	1	0	1
17277	Thu Feb 18 09:03:34 2010	19	14	5	117.50	Vrijdag	0	0	0	0	0	0	1	1	0	0	1	5
17277	Thu Feb 18 09:03:38 2010	19	15	4	117.46	Bonzen van het hart	0	0	0	1	0	1	0	0	0	1	0	1
17277	Thu Feb 18 09:04:28 2010	21	1	4	117.50	Vrijdag	0	0	0	0	0	0	1	0	1	1	0	5
17277	Thu Feb 18 09:04:33 2010	21	2	4	117.48	Duizeligheid	0	0	0	1	1	0	0	0	0	0	1	1
17277	Thu Feb 18 09:04:37 2010	21	3	5	117.48	Misselijkheid	0	0	0	1	1	0	0	0	0	0	1	1
17277	Thu Feb 18 09:04:42 2010	21	4	4	117.48	Beschaamd	1	1	0	0	0	0	0	0	0	0	1	1
17277	Thu Feb 18 09:04:46 2010	21	5	4	117.49	Donderdag	0	0	0	0	0	0	1	1	0	0	1	4
17277	Thu Feb 18 09:04:51 2010	21	6	4	117.41	Onvoldoende diep kunnen doorademen	0	0	0	1	1	0	0	0	0	0	1	1
17277	Thu Feb 18 09:04:56 2010	21	7	5	117.50	Dinsdag	0	0	0	0	0	0	1	0	1	1	0	2
17277	Thu Feb 18 09:05:00 2010	21	8	4	117.48	Vlug geïrriteerd	1	1	0	0	0	0	0	0	0	0	1	1
17277	Thu Feb 18 09:05:05 2010	21	9	4	117.48	Zenuwachtig	1	1	0	0	0	0	0	0	0	0	1	1
17277	Thu Feb 18 09:05:09 2010	21	10	5	117.49	Woensdag	0	0	0	0	0	0	1	1	0	0	1	3
17277	Thu Feb 18 09:05:14 2010	21	11	4	117.48	Teneergeslagen	1	1	0	0	0	0	0	0	0	0	1	1
17277	Thu Feb 18 09:05:18 2010	21	12	4	117.48	Snelle hartslag	0	0	0	1	1	0	0	0	0	0	1	1
17277	Thu Feb 18 09:05:23 2010	21	13	5	117.49	Maandag	0	0	0	0	0	0	1	0	1	1	0	1
17277	Thu Feb 18 09:05:27 2010	21	14	4	117.50	Spierpijn	0	0	0	1	1	0	0	0	0	0	1	1
17277	Thu Feb 18 09:05:32 2010	21	15	4	117.50	Bang	1	1	0	0	0	0	0	0	0	0	1	1
17277	Thu Feb 18 09:06:22 2010	23	1	4	117.48	Zenuwachtig	1	1	0	0	0	0	0	0	0	0	1	1
17277	Thu Feb 18 09:06:26 2010	23	2	4	117.48	Teneergeslagen	1	1	0	0	0	0	0	0	0	0	1	1
17277	Thu Feb 18 09:06:31 2010	23	3	4	117.49	Woensdag	0	0	0	0	0	0	1	1	0	0	1	3
17277	Thu Feb 18 09:06:35 2010	23	4	5	117.41	Onvoldoende diep kunnen doorademen	0	0	0	1	1	0	0	0	0	0	1	1
17277	Thu Feb 18 09:06:40 2010	23	5	4	117.50	Vrijdag	0	0	0	0	0	0	1	0	1	1	0	5
17277	Thu Feb 18 09:06:45 2010	23	6	4	117.48	Beschaamd	1	1	0	0	0	0	0	0	0	0	1	1
17277	Thu Feb 18 09:06:49 2010	23	7	5	117.48	Duizeligheid	0	0	0	1	1	0	0	0	0	0	1	1
17277	Thu Feb 18 09:06:54 2010	23	8	4	117.50	Spierpijn	0	0	0	1	1	0	0	0	0	0	1	1
17277	Thu Feb 18 09:06:58 2010	23	9	4	117.48	Misselijkheid	0	0	0	1	1	0	0	0	0	0	1	1
17277	Thu Feb 18 09:07:03 2010	23	10	5	117.48	Snelle hartslag	0	0	0	1	1	0	0	0	0	0	1	1
17277	Thu Feb 18 09:07:07 2010	23	11	4	117.50	Bang	1	1	0	0	0	0	0	0	0	0	1	1
17277	Thu Feb 18 09:07:12 2010	23	12	5	117.49	Donderdag	0	0	0	0	0	0	1	1	0	0	1	4
17277	Thu Feb 18 09:07:16 2010	23	13	5	117.50	Dinsdag	0	0	0	0	0	0	1	0	1	1	0	2
17277	Thu Feb 18 09:07:21 2010	23	14	4	117.48	Vlug geïrriteerd	1	1	0	0	0	0	0	0	0	0	1	1
17277	Thu Feb 18 09:07:25 2010	23	15	5	117.49	Maandag	0	0	0	0	0	0	1	0	1	1	0	1
17277	Thu Feb 18 09:08:15 2010	25	1	4	117.50	Bang	1	1	0	0	0	0	0	0	0	0	1	2
17277	Thu Feb 18 09:08:20 2010	25	2	5	117.50	Vrijdag	0	0	0	0	0	0	1	0	1	1	0	5
17277	Thu Feb 18 09:08:24 2010	25	3	5	117.48	Vlug geïrriteerd	1	1	0	0	0	0	0	0	0	0	1	2
17277	Thu Feb 18 09:08:29 2010	25	4	4	117.48	Misselijkheid	0	0	0	1	1	0	0	0	0	0	1	1
17277	Thu Feb 18 09:08:33 2010	25	5	6	117.49	Maandag	0	0	0	0	0	0	1	0	1	1	0	1
17277	Thu Feb 18 09:08:38 2010	25	6	5	117.48	Duizeligheid	0	0	0	1	1	0	0	0	0	0	1	1
17277	Thu Feb 18 09:08:43 2010	25	7	4	117.48	Teneergeslagen	1	1	0	0	0	0	0	0	0	0	1	2
17277	Thu Feb 18 09:08:47 2010	25	8	4	117.48	Beschaamd	1	1	0	0	0	0	0	0	0	0	1	2
17277	Thu Feb 18 09:08:52 2010	25	9	5	117.48	Snelle hartslag	0	0	0	1	1	0	0	0	0	0	1	1
17277	Thu Feb 18 09:08:56 2010	25	10	4	117.41	Onvoldoende diep kunnen doorademen	0	0	0	1	1	0	0	0	0	0	1	1
17277	Thu Feb 18 09:09:01 2010	25	11	5	117.50	Dinsdag	0	0	0	0	0	0	1	0	1	1	0	2
17277	Thu Feb 18 09:09:05 2010	25	12	7	117.49	Woensdag	0	0	0	0	0	0	1	1	0	0	1	3
17277	Thu Feb 18 09:09:10 2010	25	13	4	117.48	Zenuwachtig	1	1	0	0	0	0	0	0	0	0	1	2
17277	Thu Feb 18 09:09:14 2010	25	14	4	117.50	Spierpijn	0	0	0	1	1	0	0	0	0	0	1	1
17277	Thu Feb 18 09:09:19 2010	25	15	5	117.49	Donderdag	0	0	0	0	0	0	1	1	0	0	1	4
17277	Thu Feb 18 09:11:57 2010	27	1	4	117.48	Vlug geïrriteerd	1	1	0	0	0	0	0	0	0	0	1	1
17277	Thu Feb 18 09:12:01 2010	27	2	4	117.50	Spierpijn	0	0	0	1	1	0	0	0	0	0	1	1
17277	Thu Feb 18 09:12:06 2010	27	3	4	117.48	Beschaamd	1	1	0	0	0	0	0	0	0	0	1	1
17277	Thu Feb 18 09:12:10 2010	27	4	5	117.48	Duizeligheid	0	0	0	1	1	0	0	0	0	0	1	1
17277	Thu Feb 18 09:12:15 2010	27	5	4	117.49	Donderdag	0	0	0	0	0	0	1	1	0	0	1	4
17277	Thu Feb 18 09:12:19 2010	27	6	5	117.50	Dinsdag	0	0	0	0	0	0	1	0	1	1	0	2
17277	Thu Feb 18 09:12:24 2010	27	7	5	117.49	Maandag	0	0	0	0	0	0	1	1	0	0	1	1
17277	Thu Feb 18 09:12:28 2010	27	8	4	117.41	Onvoldoende diep kunnen doorademen	0	0	0	1	1	0	0	0	0	0	1	1
17277	Thu Feb 18 09:12:33 2010	27	9	5	117.50	Vrijdag	0	0	0	0	0	0	1	0	1	1	0	5
17277	Thu Feb 18 09:12:37 2010	27	10	5	117.48	Teneergeslagen	1	1	0	0	0	0	0	0	0	0	1	1
17277	Thu Feb 18 09:12:42 2010	27	11	5	117.48	Zenuwachtig	1	1	0	0	0	0	0	0	0	0	1	1
17277	Thu Feb 18 09:12:46 2010	27	12	4	117.50	Bang	1	1	0	0	0	0	0	0	0	0	1	1
17277	Thu Feb 18 09:12:51 2010	27	13	5	117.50	Dinsdag	0	0	0	0	0	0	1	1	0	0	1	2
17277	Thu Feb 18 09:12:55 2010	27	14	4	117.48	Misselijkheid	0	0	0	1	1	0	0	0	0	0	1	1
17277	Thu Feb 18 09:13:00 2010	27	15	4	117.48	Snelle hartslag	0	0	0	1	1	0	0	0	0	0	1	1
17277	Thu Feb 18 09:13:50 2010	29	1	4	117.49	Donderdag	0	0	0	0	0	0	1	1	0	0	1	4
17277	Thu Feb 18 09:13:55 2010	29	2	4	117.50	Vrijdag	0	0	0	0	0	0	1	0	1	1	0	5
17277	Thu Feb 18 09:13:59 2010	29	3	4	117.49	Maandag	0	0	0	0	0	0	1	1	0	0	1	1
17277	Thu Feb 18 09:14:04 2010	29	4	5	117.48	Misselijkheid	0	0	0	1	1	0	0	0	0	0	1	1
17277	Thu Feb 18 09:14:08 2010	29	5	4	117.48	Vlug geïrriteerd	1	1	0	0	0	0	0	0	0	0	1	2
17277	Thu Feb 18 09:14:13 2010	29	6	4	117.48	Teneergeslagen	1	1	0	0	0	0	0	0	0	0	1	2
17277	Thu Feb 18 09:14:17 2010	29	7	5	117.48	Snelle hartslag	0	0	0	1	1	0	0	0	0	0	1	1
17277	Thu Feb 18 09:14:22 2010	29	8	4	117.50	Spierpijn	0	0	0	1	1	0	0	0	0	0	1	1
17277	Thu Feb 18 09:14:26 2010	29	9	5	117.50	Dinsdag	0	0	0	0	0	0	1	0	1	1	0	2
17277	Thu Feb 18 09:14:31 2010	29	10	5	117.50	Bang	1	1	0	0	0	0	0	0	0	0	1	1
17277	Thu Feb 18 09:14:35 2010	29	11	4	117.41	Onvoldoende diep kunnen doorademen	0	0	0	1	1	0	0	0	0	0	1	1
17277	Thu Feb 18 09:14:40 2010	29	12	4	117.48	Beschaamd	1	1	0	0	0	0	0	0	0	0	1	1
17277	Thu Feb 18 09:14:44 2010	29	13	5	117.48	Duizeligheid	0	0	0	1	1	0	0	0	0	0	1	1
17277	Thu Feb 18 09:14:49 2010	29	14	4	117.48	Zenuwachtig	1	1	0	0	0	0	0	0	0	0	1	1
17277	Thu Feb 18 09:14:53 2010	29	15	4	117.50	Dinsdag	0	0	0	0	0	0	1	1	0	0	1	2
17277	Thu Feb 18 09:15:44 2010	31	1	2	117.48	Zenuwachtig	1	1	0	0	0	0	0	0	0	0	1	1
17277	Thu Feb 18 09:15:48 2010	31	2	4	117.41	Onvoldoende diep kunnen doorademen	0	0	0	1	1	0	0	0	0	0	1	1
17277	Thu Feb 18 09:15:53 2010	31	3	5	117.50	Dinsdag	0	0	0	0	0	0	1	0	1	1	0	2
17277	Thu Feb 18 09:15:57 2010	31	4	4	117.48	Snelle hartslag	0	0	0	1	1	0	0	0	0	0	1	1
17277	Thu Feb 18 09:16:02 2010	31	5	4	117.49	Maandag	0	0	0	0	0	0	1	1	0	0	1	1
17277	Thu Feb 18 09:16:06 2010	31	6	5	117.48	Vlug geïrriteerd	1	1	0	0	0	0	0	0	0	0	1	1
17277	Thu Feb 18 09:16:11 2010	31	7	4	117.50	Bang	1	1	0	0	0	0	0	0	0	0	1	1
17277	Thu Feb 18 09:16:15 2010	31	8	4	117.48	Teneergeslagen	1	1	0	0	0	0	0	0	0	0	1	1
17277	Thu Feb 18 09:16:20 2010	31	9	5	117.50	Dinsdag	0	0	0	0	0	0	1	1	0	0	1	2
17277	Thu Feb 18 09:16:24 2010	31	10	4	117.50	Spierpijn	0	0	0	1	1	0	0	0	0	0	1	1
17277	Thu Feb 18 09:16:29 2010	31	11	5	117.50	Vrijdag	0	0	0	0	0	0	1	0	1	1	0	5
17277	Thu Feb 18 09:16:33 2010	31	12	5	117.48	Misselijkheid	0	0	0	1	1	0	0	0	0	0	1	1
17277	Thu Feb 18 09:16:38 2010	31	13	4	117.48	Duizeligheid	0	0	0	1	1	0	0	0	0	0	1	1
17277	Thu Feb 18 09:16:42 2010	31	14	4	117.48	Beschaamd	1	1	0	0	0	0	0	0	0	0	1	1
17277	Thu Feb 18 09:16:47 2010	31	15	5	117.49	Donderdag	0	0	0	0	0	0	1	1	0	0	1	4
17277	Thu Feb 18 09:17:37 2010	33	1	4	117.49	Maandag	0	0	0	0	0	0	1	0	1	1	0	1
17277	Thu Feb 18 09:17:42 2010	33	2	4	117.46	Bonzen van het hart	0	0	0	1	0	1	0	0	0	1	0	1
17277	Thu Feb 18 09:17:46 2010	33	3	4	117.46	Buik- of maagkrampen	0	0	0	1	0	1	0	0	0	1	0	1
17277	Thu Feb 18 09:17:51 2010	33	4	4	117.50	Schuldig	1	0	1	0	0	0	0	0	0	1	0	1
17277	Thu Feb 18 09:17:55 2010	33	5	4	117.49	Woensdag	0	0	0	0	0	0	1	0	1	1	0	3
17277	Thu Feb 18 09:18:00 2010	33	6	5	117.48	Vermoeidheid	0	0	0	1	0	1	0	0	0	1	0	1
17277	Thu Feb 18 09:18:04 2010	33	7	4	117.43	Benauwd gevoel in en om de borst	0	0	0	1	0	1	0	0	0	1	0	1
17277	Thu Feb 18 09:18:09 2010	33	8	4	117.49	Woensdag	0	0	0	0	0	0	1	1	0	0	1	3
17277	Thu Feb 18 09:18:13 2010	33	9	5	117.49	Donderdag	0	0	0	0	0	0	1	0	1	1	0	4
17277	Thu Feb 18 09:18:18 2010	33	10	4	117.49	Bedroefd	1	0	1	0	0	0	0	0	0	1	0	1
17277	Thu Feb 18 09:18:22 2010	33	11	4	117.49	Hoofdpijn	0	0	0	1	0	1	0	0	0	1	0	1
17277	Thu Feb 18 09:18:27 2010	33	12	4	117.49	Gespannen	1	0	1	0	0	0	0	0	0	1	0	1
17277	Thu Feb 18 09:18:31 2010	33	13	4	117.50	Angstig	1	0	1	0	0	0	0	0	0	1	0	1
17277	Thu Feb 18 09:18:36 2010	33	14	4	117.50	Vrijdag	0	0	0	0	0	0	1	1	0	0	1	5
17277	Thu Feb 18 09:18:40 2010	33	15	5	117.50	Vijandig	1	0	1	0	0	0	0	0	0	1	0	1
17277	Thu Feb 18 09:19:30 2010	35	1	5	117.49	Donderdag	0	0	0	0	0	0	1	0	1	1	0	4
17277	Thu Feb 18 09:19:35 2010	35	2	4	117.49	Bedroefd	1	0	1	0	0	0	0	0	0	1	0	1
17277	Thu Feb 18 09:19:40 2010	35	3	5	117.50	Vrijdag	0	0	0	0	0	0	1	1	0	0	1	5
17277	Thu Feb 18 09:19:44 2010	35	4	5	117.50	Vijandig	1	0	1	0	0	0	0	0	0	1	0	2
17277	Thu Feb 18 09:19:49 2010	35	5	4	117.50	Schuldig	1	0	1	0	0	0	0	0	0	1	0	1
17277	Thu Feb 18 09:19:53 2010	35	6	4	117.49	Maandag	0	0	0	0	0	0	1	0	1	1	0	1
17277	Thu Feb 18 09:19:58 2010	35	7	5	117.46	Bonzen van het hart	0	0	0	1	0	1	0	0	0	1	0	1
17277	Thu Feb 18 09:20:02 2010	35	8	4	117.48	Vermoeidheid	0	0	0	1	0	1	0	0	0	1	0	1
17277	Thu Feb 18 09:20:07 2010	35	9	5	117.49	Woensdag	0	0	0	0	0	0	1	1	0	0	1	3
17277	Thu Feb 18 09:20:11 2010	35	10	5	117.43	Benauwd gevoel in en om de borst	0	0	0	1	0	1	0	0	0	1	0	1
17277	Thu Feb 18 09:20:16 2010	35	11	4	117.50	Angstig	1	0	1	0	0	0	0	0	0	1	0	1
17277	Thu Feb 18 09:20:20 2010	35	12	5	117.49	Woensdag	0	0	0	0	0	0	1	0	1	1	0	3
17277	Thu Feb 18 09:20:25 2010	35	13	3	117.46	Buik- of maagkrampen	0	0	0	1	0	1	0	0	0	1	0	1
17277	Thu Feb 18 09:20:29 2010	35	14	4	117.49	Hoofdpijn	0	0	0	1	0	1	0	0	0	1	0	1
17277	Thu Feb 18 09:20:34 2010	35	15	4	117.49	Gespannen	1	0	1	0	0	0	0	0	0	1	0	2
17277	Thu Feb 18 09:21:24 2010	37	1	4	117.46	Bonzen van het hart	0	0	0	1	0	1	0	0	0	1	0	1
17277	Thu Feb 18 09:21:29 2010	37	2	4	117.46	Buik- of maagkrampen	0	0	0	1	0	1	0	0	0	1	0	1
17277	Thu Feb 18 09:21:33 2010	37	3	5	117.49	Hoofdpijn	0	0	0	1	0	1	0	0	0	1	0	1
17277	Thu Feb 18 09:21:38 2010	37	4	4	117.49	Donderdag	0	0	0	0	0	0	1	0	1	1	0	4
17277	Thu Feb 18 09:21:42 2010	37	5	4	117.43	Benauwd gevoel in en om de borst	0	0	0	1	0	1	0	0	0	1	0	1
17277	Thu Feb 18 09:21:47 2010	37	6	5	117.50	Vrijdag	0	0	0	0	0	0	1	1	0	0	1	5
17277	Thu Feb 18 09:21:51 2010	37	7	4	117.49	Gespannen	1	0	1	0	0	0	0	0	0	1	0	1
17277	Thu Feb 18 09:21:56 2010	37	8	5	117.48	Vermoeidheid	0	0	0	1	0	1	0	0	0	1	0	1
17277	Thu Feb 18 09:22:00 2010	37	9	5	117.49	Bedroefd	1	0	1	0	0	0	0	0	0	1	0	1
17277	Thu Feb 18 09:22:05 2010	37	10	4	117.49	Maandag	0	0	0	0	0	0	1	0	1	1	0	1
17277	Thu Feb 18 09:22:09 2010	37	11	4	117.50	Angstig	1	0	1	0	0	0	0	0	0	1	0	1
17277	Thu Feb 18 09:22:14 2010	37	12	7	117.50	Vijandig	1	0	1	0	0	0	0	0	0	1	0	1
17277	Thu Feb 18 09:22:18 2010	37	13	5	117.49	Woensdag	0	0	0	0	0	0	1	1	0	0	1	3
17277	Thu Feb 18 09:22:23 2010	37	14	5	117.49	Woensdag	0	0	0	0	0	0	1	0	1	1	0	3
17277	Thu Feb 18 09:22:27 2010	37	15	5	117.50	Schuldig	1	0	1	0	0	0	0	0	0	1	0	1
17277	Thu Feb 18 09:24:48 2010	39	1	4	117.48	Vermoeidheid	0	0	0	1	0	1	0	0	0	1	0	1
17277	Thu Feb 18 09:24:53 2010	39	2	5	117.49	Donderdag	0	0	0	0	0	0	1	1	0	0	1	4
17277	Thu Feb 18 09:24:57 2010	39	3	4	117.50	Bang	1	1	0	0	0	0	0	0	0	0	1	1
17277	Thu Feb 18 09:25:02 2010	39	4	4	117.43	Benauwd gevoel in en om de borst	0	0	0	1	0	1	0	0	0	1	0	1
17277	Thu Feb 18 09:25:06 2010	39	5	5	117.48	Beschaamd	1	1	0	0	0	0	0	0	0	0	1	1
17277	Thu Feb 18 09:25:11 2010	39	6	4	117.50	Dinsdag	0	0	0	0	0	0	1	0	1	1	0	2
17277	Thu Feb 18 09:25:15 2010	39	7	4	117.48	Teneergeslagen	1	1	0	0	0	0	0	0	0	0	1	1
17277	Thu Feb 18 09:25:20 2010	39	8	4	117.46	Buik- of maagkrampen	0	0	0	1	0	1	0	0	0	1	0	1
17277	Thu Feb 18 09:25:24 2010	39	9	4	117.48	Vlug geïrriteerd	1	1	0	0	0	0	0	0	0	0	1	1
17277	Thu Feb 18 09:25:29 2010	39	10	4	117.46	Bonzen van het hart	0	0	0	1	0	1	0	0	0	1	0	1
17277	Thu Feb 18 09:25:33 2010	39	11	5	117.49	Maandag	0	0	0	0	0	0	1	1	0	0	1	1
17277	Thu Feb 18 09:25:38 2010	39	12	5	117.49	Donderdag	0	0	0	0	0	0	1	0	1	1	0	4
17277	Thu Feb 18 09:25:43 2010	39	13	5	117.49	Maandag	0	0	0	0	0	0	1	0	1	1	0	1
17277	Thu Feb 18 09:25:47 2010	39	14	5	117.49	Hoofdpijn	0	0	0	1	0	1	0	0	0	1	0	1
17277	Thu Feb 18 09:25:52 2010	39	15	4	117.48	Zenuwachtig	1	1	0	0	0	0	0	0	0	0	1	1
17277	Thu Feb 18 09:26:42 2010	41	1	4	117.48	Beschaamd	1	1	0	0	0	0	0	0	0	0	1	1
17277	Thu Feb 18 09:26:46 2010	41	2	5	117.49	Maandag	0	0	0	0	0	0	1	1	0	0	1	1
17277	Thu Feb 18 09:26:51 2010	41	3	5	117.49	Donderdag	0	0	0	0	0	0	1	1	0	0	1	4
17277	Thu Feb 18 09:26:55 2010	41	4	4	117.48	Vermoeidheid	0	0	0	1	0	1	0	0	0	1	0	1
17277	Thu Feb 18 09:27:00 2010	41	5	5	117.48	Vlug geïrriteerd	1	1	0	0	0	0	0	0	0	0	1	1
17277	Thu Feb 18 09:27:04 2010	41	6	4	117.50	Bang	1	1	0	0	0	0	0	0	0	0	1	1
17277	Thu Feb 18 09:27:09 2010	41	7	5	117.49	Donderdag	0	0	0	0	0	0	1	0	1	1	0	4
17277	Thu Feb 18 09:27:13 2010	41	8	5	117.49	Maandag	0	0	0	0	0	0	1	0	1	1	0	1
17277	Thu Feb 18 09:27:18 2010	41	9	4	117.49	Hoofdpijn	0	0	0	1	0	1	0	0	0	1	0	1
17277	Thu Feb 18 09:27:22 2010	41	10	4	117.43	Benauwd gevoel in en om de borst	0	0	0	1	0	1	0	0	0	1	0	1
17277	Thu Feb 18 09:27:27 2010	41	11	5	117.46	Bonzen van het hart	0	0	0	1	0	1	0	0	0	1	0	1
17277	Thu Feb 18 09:27:31 2010	41	12	4	117.48	Zenuwachtig	1	1	0	0	0	0	0	0	0	0	1	1
17277	Thu Feb 18 09:27:36 2010	41	13	4	117.46	Buik- of maagkrampen	0	0	0	1	0	1	0	0	0	1	0	1
17277	Thu Feb 18 09:27:41 2010	41	14	5	117.48	Teneergeslagen	1	1	0	0	0	0	0	0	0	0	1	1
17277	Thu Feb 18 09:27:45 2010	41	15	4	117.50	Dinsdag	0	0	0	0	0	0	1	0	1	1	0	2
17277	Thu Feb 18 09:28:35 2010	43	1	4	117.49	Donderdag	0	0	0	0	0	0	1	0	1	1	0	4
17277	Thu Feb 18 09:28:40 2010	43	2	4	117.50	Bang	1	1	0	0	0	0	0	0	0	0	1	2
17277	Thu Feb 18 09:28:44 2010	43	3	4	117.46	Buik- of maagkrampen	0	0	0	1	0	1	0	0	0	1	0	1
17277	Thu Feb 18 09:28:49 2010	43	4	5	117.49	Donderdag	0	0	0	0	0	0	1	1	0	0	1	4
17277	Thu Feb 18 09:28:53 2010	43	5	4	117.48	Beschaamd	1	1	0	0	0	0	0	0	0	0	1	1
17277	Thu Feb 18 09:28:58 2010	43	6	2	117.48	Vlug geïrriteerd	1	1	0	0	0	0	0	0	0	0	1	3
17277	Thu Feb 18 09:29:02 2010	43	7	5	117.49	Maandag	0	0	0	0	0	0	1	1	0	0	1	1
17277	Thu Feb 18 09:29:07 2010	43	8	4	117.50	Dinsdag	0	0	0	0	0	0	1	0	1	1	0	2
17277	Thu Feb 18 09:29:11 2010	43	9	4	117.49	Hoofdpijn	0	0	0	1	0	1	0	0	0	1	0	1
17277	Thu Feb 18 09:29:16 2010	43	10	6	117.48	Vermoeidheid	0	0	0	1	0	1	0	0	0	1	0	1
17277	Thu Feb 18 09:29:20 2010	43	11	4	117.48	Teneergeslagen	1	1	0	0	0	0	0	0	0	0	1	2
17277	Thu Feb 18 09:29:25 2010	43	12	5	117.49	Maandag	0	0	0	0	0	0	1	0	1	1	0	1
17277	Thu Feb 18 09:29:29 2010	43	13	5	117.43	Benauwd gevoel in en om de borst	0	0	0	1	0	1	0	0	0	1	0	1
17277	Thu Feb 18 09:29:34 2010	43	14	4	117.48	Zenuwachtig	1	1	0	0	0	0	0	0	0	0	1	1
17277	Thu Feb 18 09:29:39 2010	43	15	4	117.46	Bonzen van het hart	0	0	0	1	0	1	0	0	0	1	0	1
17277	Thu Feb 18 09:30:29 2010	45	1	5	117.50	Vrijdag	0	0	0	0	0	0	1	0	1	1	0	5
17277	Thu Feb 18 09:30:33 2010	45	2	4	117.50	Spierpijn	0	0	0	1	1	0	0	0	0	0	1	1
17277	Thu Feb 18 09:30:38 2010	45	3	4	117.50	Vijandig	1	0	1	0	0	0	0	0	0	1	0	1
17277	Thu Feb 18 09:30:42 2010	45	4	5	117.49	Woensdag	0	0	0	0	0	0	1	0	1	1	0	3
17277	Thu Feb 18 09:30:47 2010	45	5	4	117.49	Bedroefd	1	0	1	0	0	0	0	0	0	1	0	1
17277	Thu Feb 18 09:30:51 2010	45	6	4	117.48	Snelle hartslag	0	0	0	1	1	0	0	0	0	0	1	1
17277	Thu Feb 18 09:30:56 2010	45	7	5	117.48	Misselijkheid	0	0	0	1	1	0	0	0	0	0	1	1
17277	Thu Feb 18 09:31:00 2010	45	8	4	117.49	Woensdag	0	0	0	0	0	0	1	1	0	0	1	3
17277	Thu Feb 18 09:31:05 2010	45	9	4	117.41	Onvoldoende diep kunnen doorademen	0	0	0	1	1	0	0	0	0	0	1	1
17277	Thu Feb 18 09:31:09 2010	45	10	5	117.50	Angstig	1	0	1	0	0	0	0	0	0	1	0	2
17277	Thu Feb 18 09:31:14 2010	45	11	5	117.50	Dinsdag	0	0	0	0	0	0	1	1	0	0	1	2
17277	Thu Feb 18 09:31:18 2010	45	12	4	117.50	Schuldig	1	0	1	0	0	0	0	0	0	1	0	1
17277	Thu Feb 18 09:31:23 2010	45	13	5	117.49	Gespannen	1	0	1	0	0	0	0	0	0	1	0	1
17277	Thu Feb 18 09:31:28 2010	45	14	4	117.50	Vrijdag	0	0	0	0	0	0	1	1	0	0	1	5
17277	Thu Feb 18 09:31:32 2010	45	15	4	117.48	Duizeligheid	0	0	0	1	1	0	0	0	0	0	1	1
17277	Thu Feb 18 09:32:22 2010	47	1	4	117.48	Snelle hartslag	0	0	0	1	1	0	0	0	0	0	1	1
17277	Thu Feb 18 09:32:27 2010	47	2	4	117.49	Woensdag	0	0	0	0	0	0	1	0	1	1	0	3
17277	Thu Feb 18 09:32:31 2010	47	3	5	117.49	Woensdag	0	0	0	0	0	0	1	1	0	0	1	3
17277	Thu Feb 18 09:32:36 2010	47	4	4	117.50	Angstig	1	0	1	0	0	0	0	0	0	1	0	1
17277	Thu Feb 18 09:32:40 2010	47	5	4	117.50	Spierpijn	0	0	0	1	1	0	0	0	0	0	1	1
17277	Thu Feb 18 09:32:45 2010	47	6	4	117.48	Misselijkheid	0	0	0	1	1	0	0	0	0	0	1	1
17277	Thu Feb 18 09:32:49 2010	47	7	5	117.50	Dinsdag	0	0	0	0	0	0	1	1	0	0	1	2
17277	Thu Feb 18 09:32:54 2010	47	8	4	117.49	Gespannen	1	0	1	0	0	0	0	0	0	1	0	1
17277	Thu Feb 18 09:32:58 2010	47	9	4	117.50	Vijandig	1	0	1	0	0	0	0	0	0	1	0	1
17277	Thu Feb 18 09:33:03 2010	47	10	5	117.50	Vrijdag	0	0	0	0	0	0	1	1	0	0	1	5
17277	Thu Feb 18 09:33:07 2010	47	11	4	117.48	Duizeligheid	0	0	0	1	1	0	0	0	0	0	1	1
17277	Thu Feb 18 09:33:12 2010	47	12	4	117.49	Bedroefd	1	0	1	0	0	0	0	0	0	1	0	1
17277	Thu Feb 18 09:33:17 2010	47	13	5	117.50	Vrijdag	0	0	0	0	0	0	1	0	1	1	0	5
17277	Thu Feb 18 09:33:21 2010	47	14	4	117.50	Schuldig	1	0	1	0	0	0	0	0	0	1	0	1
17277	Thu Feb 18 09:33:26 2010	47	15	4	117.41	Onvoldoende diep kunnen doorademen	0	0	0	1	1	0	0	0	0	0	1	1
17277	Thu Feb 18 09:34:16 2010	49	1	4	117.41	Onvoldoende diep kunnen doorademen	0	0	0	1	1	0	0	0	0	0	1	1
17277	Thu Feb 18 09:34:20 2010	49	2	4	117.50	Vijandig	1	0	1	0	0	0	0	0	0	1	0	1
17277	Thu Feb 18 09:34:25 2010	49	3	5	117.50	Dinsdag	0	0	0	0	0	0	1	1	0	0	1	2
17277	Thu Feb 18 09:34:29 2010	49	4	4	117.50	Vrijdag	0	0	0	0	0	0	1	0	1	1	0	5
17277	Thu Feb 18 09:34:34 2010	49	5	4	117.49	Woensdag	0	0	0	0	0	0	1	0	1	1	0	3
17277	Thu Feb 18 09:34:38 2010	49	6	5	117.50	Angstig	1	0	1	0	0	0	0	0	0	1	0	1
17277	Thu Feb 18 09:34:43 2010	49	7	4	117.48	Misselijkheid	0	0	0	1	1	0	0	0	0	0	1	1
17277	Thu Feb 18 09:34:47 2010	49	8	4	117.49	Bedroefd	1	0	1	0	0	0	0	0	0	1	0	1
17277	Thu Feb 18 09:34:52 2010	49	9	5	117.50	Vrijdag	0	0	0	0	0	0	1	1	0	0	1	5
17277	Thu Feb 18 09:34:56 2010	49	10	4	117.50	Schuldig	1	0	1	0	0	0	0	0	0	1	0	1
17277	Thu Feb 18 09:35:01 2010	49	11	5	117.49	Woensdag	0	0	0	0	0	0	1	1	0	0	1	3
17277	Thu Feb 18 09:35:05 2010	49	12	5	117.48	Snelle hartslag	0	0	0	1	1	0	0	0	0	0	1	1
17277	Thu Feb 18 09:35:10 2010	49	13	4	117.48	Duizeligheid	0	0	0	1	1	0	0	0	0	0	1	1
17277	Thu Feb 18 09:35:15 2010	49	14	4	117.49	Gespannen	1	0	1	0	0	0	0	0	0	1	0	1
17277	Thu Feb 18 09:35:19 2010	49	15	5	117.50	Spierpijn	0	0	0	1	1	0	0	0	0	0	1	1
17277	Thu Feb 18 09:37:38 2010	51	1	5	117.49	Donderdag	0	0	0	0	0	0	1	1	0	0	1	4
17277	Thu Feb 18 09:37:43 2010	51	2	4	117.41	Onvoldoende diep kunnen doorademen	0	0	0	1	1	0	0	0	0	0	1	1
17277	Thu Feb 18 09:37:47 2010	51	3	5	117.49	Woensdag	0	0	0	0	0	0	1	1	0	0	1	3
17277	Thu Feb 18 09:37:52 2010	51	4	4	117.50	Vijandig	1	0	1	0	0	0	0	0	0	1	0	1
17277	Thu Feb 18 09:37:56 2010	51	5	4	117.48	Misselijkheid	0	0	0	1	1	0	0	0	0	0	1	1
17277	Thu Feb 18 09:38:01 2010	51	6	4	117.48	Snelle hartslag	0	0	0	1	1	0	0	0	0	0	1	1
17277	Thu Feb 18 09:38:05 2010	51	7	4	117.50	Spierpijn	0	0	0	1	1	0	0	0	0	0	1	1
17277	Thu Feb 18 09:38:10 2010	51	8	4	117.48	Duizeligheid	0	0	0	1	1	0	0	0	0	0	1	1
17277	Thu Feb 18 09:38:14 2010	51	9	4	117.49	Bedroefd	1	0	1	0	0	0	0	0	0	1	0	1
17277	Thu Feb 18 09:38:19 2010	51	10	4	117.50	Dinsdag	0	0	0	0	0	0	1	0	1	1	0	2
17277	Thu Feb 18 09:38:23 2010	51	11	4	117.49	Maandag	0	0	0	0	0	0	1	0	1	1	0	1
17277	Thu Feb 18 09:38:28 2010	51	12	4	117.50	Angstig	1	0	1	0	0	0	0	0	0	1	0	1
17277	Thu Feb 18 09:38:32 2010	51	13	4	117.50	Schuldig	1	0	1	0	0	0	0	0	0	1	0	1
17277	Thu Feb 18 09:38:37 2010	51	14	4	117.50	Dinsdag	0	0	0	0	0	0	1	1	0	0	1	2
17277	Thu Feb 18 09:38:42 2010	51	15	5	117.49	Gespannen	1	0	1	0	0	0	0	0	0	1	0	1
17277	Thu Feb 18 09:39:32 2010	53	1	4	117.50	Vijandig	1	0	1	0	0	0	0	0	0	1	0	2
17277	Thu Feb 18 09:39:36 2010	53	2	5	117.41	Onvoldoende diep kunnen doorademen	0	0	0	1	1	0	0	0	0	0	1	1
17277	Thu Feb 18 09:39:41 2010	53	3	4	117.48	Misselijkheid	0	0	0	1	1	0	0	0	0	0	1	1
17277	Thu Feb 18 09:39:45 2010	53	4	4	117.50	Dinsdag	0	0	0	0	0	0	1	0	1	1	0	2
17277	Thu Feb 18 09:39:50 2010	53	5	4	117.49	Donderdag	0	0	0	0	0	0	1	1	0	0	1	4
17277	Thu Feb 18 09:39:54 2010	53	6	5	117.50	Dinsdag	0	0	0	0	0	0	1	1	0	0	1	2
17277	Thu Feb 18 09:39:59 2010	53	7	4	117.50	Schuldig	1	0	1	0	0	0	0	0	0	1	0	1
17277	Thu Feb 18 09:40:03 2010	53	8	4	117.48	Duizeligheid	0	0	0	1	1	0	0	0	0	0	1	1
17277	Thu Feb 18 09:40:08 2010	53	9	5	117.48	Snelle hartslag	0	0	0	1	1	0	0	0	0	0	1	1
17277	Thu Feb 18 09:40:12 2010	53	10	4	117.49	Gespannen	1	0	1	0	0	0	0	0	0	1	0	1
17277	Thu Feb 18 09:40:17 2010	53	11	4	117.50	Spierpijn	0	0	0	1	1	0	0	0	0	0	1	1
17277	Thu Feb 18 09:40:21 2010	53	12	5	117.50	Angstig	1	0	1	0	0	0	0	0	0	1	0	2
17277	Thu Feb 18 09:40:26 2010	53	13	4	117.49	Maandag	0	0	0	0	0	0	1	0	1	1	0	1
17277	Thu Feb 18 09:40:31 2010	53	14	5	117.49	Woensdag	0	0	0	0	0	0	1	1	0	0	1	3
17277	Thu Feb 18 09:40:35 2010	53	15	5	117.49	Bedroefd	1	0	1	0	0	0	0	0	0	1	0	1
17277	Thu Feb 18 09:41:25 2010	55	1	5	117.49	Woensdag	0	0	0	0	0	0	1	1	0	0	1	3
17277	Thu Feb 18 09:41:30 2010	55	2	4	117.49	Maandag	0	0	0	0	0	0	1	0	1	1	0	1
17277	Thu Feb 18 09:41:34 2010	55	3	4	117.48	Snelle hartslag	0	0	0	1	1	0	0	0	0	0	1	1
17277	Thu Feb 18 09:41:39 2010	55	4	5	117.49	Donderdag	0	0	0	0	0	0	1	1	0	0	1	4
17277	Thu Feb 18 09:41:43 2010	55	5	4	117.50	Vijandig	1	0	1	0	0	0	0	0	0	1	0	1
17277	Thu Feb 18 09:41:48 2010	55	6	5	117.41	Onvoldoende diep kunnen doorademen	0	0	0	1	1	0	0	0	0	0	1	1
17277	Thu Feb 18 09:41:52 2010	55	7	5	117.48	Misselijkheid	0	0	0	1	1	0	0	0	0	0	1	1
17277	Thu Feb 18 09:41:57 2010	55	8	4	117.50	Angstig	1	0	1	0	0	0	0	0	0	1	0	1
17277	Thu Feb 18 09:42:01 2010	55	9	4	117.50	Spierpijn	0	0	0	1	1	0	0	0	0	0	1	1
17277	Thu Feb 18 09:42:06 2010	55	10	5	117.50	Dinsdag	0	0	0	0	0	0	1	1	0	0	1	2
17277	Thu Feb 18 09:42:10 2010	55	11	4	117.48	Duizeligheid	0	0	0	1	1	0	0	0	0	0	1	1
17277	Thu Feb 18 09:42:15 2010	55	12	4	117.50	Schuldig	1	0	1	0	0	0	0	0	0	1	0	1
17277	Thu Feb 18 09:42:19 2010	55	13	5	117.50	Dinsdag	0	0	0	0	0	0	1	0	1	1	0	2
17277	Thu Feb 18 09:42:24 2010	55	14	4	117.49	Gespannen	1	0	1	0	0	0	0	0	0	1	0	1
17277	Thu Feb 18 09:42:29 2010	55	15	4	117.49	Bedroefd	1	0	1	0	0	0	0	0	0	1	0	1
17277	Thu Feb 18 09:43:19 2010	57	1	4	117.50	Vrijdag	0	0	0	0	0	0	1	1	0	0	1	5
17277	Thu Feb 18 09:43:23 2010	57	2	5	117.49	Maandag	0	0	0	0	0	0	1	1	0	0	1	1
17277	Thu Feb 18 09:43:28 2010	57	3	4	117.50	Vrijdag	0	0	0	0	0	0	1	0	1	1	0	5
17277	Thu Feb 18 09:43:32 2010	57	4	4	117.48	Vlug geïrriteerd	1	1	0	0	0	0	0	0	0	0	1	1
17277	Thu Feb 18 09:43:37 2010	57	5	5	117.46	Buik- of maagkrampen	0	0	0	1	0	1	0	0	0	1	0	1
17277	Thu Feb 18 09:43:41 2010	57	6	4	117.48	Zenuwachtig	1	1	0	0	0	0	0	0	0	0	1	1
17277	Thu Feb 18 09:43:46 2010	57	7	4	117.48	Teneergeslagen	1	1	0	0	0	0	0	0	0	0	1	1
17277	Thu Feb 18 09:43:50 2010	57	8	5	117.43	Benauwd gevoel in en om de borst	0	0	0	1	0	1	0	0	0	1	0	1
17277	Thu Feb 18 09:43:55 2010	57	9	4	117.49	Donderdag	0	0	0	0	0	0	1	0	1	1	0	4
17277	Thu Feb 18 09:43:59 2010	57	10	4	117.48	Vermoeidheid	0	0	0	1	0	1	0	0	0	1	0	1
17277	Thu Feb 18 09:44:04 2010	57	11	5	117.49	Hoofdpijn	0	0	0	1	0	1	0	0	0	1	0	1
17277	Thu Feb 18 09:44:08 2010	57	12	4	117.46	Bonzen van het hart	0	0	0	1	0	1	0	0	0	1	0	1
17277	Thu Feb 18 09:44:13 2010	57	13	5	117.50	Bang	1	1	0	0	0	0	0	0	0	0	1	1
17277	Thu Feb 18 09:44:17 2010	57	14	5	117.49	Woensdag	0	0	0	0	0	0	1	0	1	1	0	3
17277	Thu Feb 18 09:44:22 2010	57	15	4	117.48	Beschaamd	1	1	0	0	0	0	0	0	0	0	1	1
17277	Thu Feb 18 09:45:12 2010	59	1	4	117.46	Bonzen van het hart	0	0	0	1	0	1	0	0	0	1	0	1
17277	Thu Feb 18 09:45:17 2010	59	2	5	117.50	Bang	1	1	0	0	0	0	0	0	0	0	1	2
17277	Thu Feb 18 09:45:21 2010	59	3	5	117.48	Beschaamd	1	1	0	0	0	0	0	0	0	0	1	1
17277	Thu Feb 18 09:45:26 2010	59	4	4	117.46	Buik- of maagkrampen	0	0	0	1	0	1	0	0	0	1	0	1
17277	Thu Feb 18 09:45:30 2010	59	5	4	117.49	Hoofdpijn	0	0	0	1	0	1	0	0	0	1	0	1
17277	Thu Feb 18 09:45:35 2010	59	6	3	117.48	Zenuwachtig	1	1	0	0	0	0	0	0	0	0	1	3
17277	Thu Feb 18 09:45:39 2010	59	7	4	117.49	Maandag	0	0	0	0	0	0	1	1	0	0	1	1
17277	Thu Feb 18 09:45:44 2010	59	8	4	117.48	Vlug geïrriteerd	1	1	0	0	0	0	0	0	0	0	1	2
17277	Thu Feb 18 09:45:48 2010	59	9	5	117.48	Vermoeidheid	0	0	0	1	0	1	0	0	0	1	0	1
17277	Thu Feb 18 09:45:53 2010	59	10	4	117.50	Vrijdag	0	0	0	0	0	0	1	0	1	1	0	5
17277	Thu Feb 18 09:45:57 2010	59	11	4	117.43	Benauwd gevoel in en om de borst	0	0	0	1	0	1	0	0	0	1	0	1
17277	Thu Feb 18 09:46:02 2010	59	12	4	117.50	Vrijdag	0	0	0	0	0	0	1	1	0	0	1	5
17277	Thu Feb 18 09:46:06 2010	59	13	4	117.49	Donderdag	0	0	0	0	0	0	1	0	1	1	0	4
17277	Thu Feb 18 09:46:11 2010	59	14	5	117.49	Woensdag	0	0	0	0	0	0	1	0	1	1	0	3
17277	Thu Feb 18 09:46:15 2010	59	15	4	117.48	Teneergeslagen	1	1	0	0	0	0	0	0	0	0	1	1
17277	Thu Feb 18 09:47:06 2010	61	1	4	117.48	Zenuwachtig	1	1	0	0	0	0	0	0	0	0	1	1
17277	Thu Feb 18 09:47:10 2010	61	2	5	117.50	Vrijdag	0	0	0	0	0	0	1	1	0	0	1	5
17277	Thu Feb 18 09:47:15 2010	61	3	4	117.46	Buik- of maagkrampen	0	0	0	1	0	1	0	0	0	1	0	1
17277	Thu Feb 18 09:47:19 2010	61	4	4	117.48	Teneergeslagen	1	1	0	0	0	0	0	0	0	0	1	1
17277	Thu Feb 18 09:47:24 2010	61	5	5	117.50	Vrijdag	0	0	0	0	0	0	1	0	1	1	0	5
17277	Thu Feb 18 09:47:28 2010	61	6	4	117.48	Beschaamd	1	1	0	0	0	0	0	0	0	0	1	1
17277	Thu Feb 18 09:47:33 2010	61	7	4	117.46	Bonzen van het hart	0	0	0	1	0	1	0	0	0	1	0	1
17277	Thu Feb 18 09:47:37 2010	61	8	5	117.43	Benauwd gevoel in en om de borst	0	0	0	1	0	1	0	0	0	1	0	1
17277	Thu Feb 18 09:47:42 2010	61	9	4	117.50	Bang	1	1	0	0	0	0	0	0	0	0	1	1
17277	Thu Feb 18 09:47:46 2010	61	10	4	117.48	Vlug geïrriteerd	1	1	0	0	0	0	0	0	0	0	1	1
17277	Thu Feb 18 09:47:51 2010	61	11	5	117.48	Vermoeidheid	0	0	0	1	0	1	0	0	0	1	0	1
17277	Thu Feb 18 09:47:55 2010	61	12	4	117.49	Maandag	0	0	0	0	0	0	1	1	0	0	1	1
17277	Thu Feb 18 09:48:00 2010	61	13	4	117.49	Donderdag	0	0	0	0	0	0	1	0	1	1	0	4
17277	Thu Feb 18 09:48:04 2010	61	14	5	117.49	Hoofdpijn	0	0	0	1	0	1	0	0	0	1	0	1
17277	Thu Feb 18 09:48:09 2010	61	15	4	117.49	Woensdag	0	0	0	0	0	0	1	0	1	1	0	3
17277	Thu Feb 18 09:50:28 2010	63	1	4	117.50	Vijandig	1	0	1	0	0	0	0	0	0	1	0	1
17277	Thu Feb 18 09:50:32 2010	63	2	5	117.49	Donderdag	0	0	0	0	0	0	1	1	0	0	1	4
17277	Thu Feb 18 09:50:37 2010	63	3	4	117.49	Woensdag	0	0	0	0	0	0	1	1	0	0	1	3
17277	Thu Feb 18 09:50:41 2010	63	4	4	117.48	Misselijkheid	0	0	0	1	1	0	0	0	0	0	1	1
17277	Thu Feb 18 09:50:46 2010	63	5	5	117.49	Woensdag	0	0	0	0	0	0	1	0	1	1	0	3
17277	Thu Feb 18 09:50:50 2010	63	6	4	117.48	Snelle hartslag	0	0	0	1	1	0	0	0	0	0	1	1
17277	Thu Feb 18 09:50:55 2010	63	7	5	117.50	Vrijdag	0	0	0	0	0	0	1	0	1	1	0	5
17277	Thu Feb 18 09:50:59 2010	63	8	5	117.50	Angstig	1	0	1	0	0	0	0	0	0	1	0	1
17277	Thu Feb 18 09:51:04 2010	63	9	4	117.50	Dinsdag	0	0	0	0	0	0	1	1	0	0	1	2
17277	Thu Feb 18 09:51:08 2010	63	10	4	117.50	Spierpijn	0	0	0	1	1	0	0	0	0	0	1	1
17277	Thu Feb 18 09:51:13 2010	63	11	5	117.49	Bedroefd	1	0	1	0	0	0	0	0	0	1	0	1
17277	Thu Feb 18 09:51:17 2010	63	12	4	117.48	Duizeligheid	0	0	0	1	1	0	0	0	0	0	1	1
17277	Thu Feb 18 09:51:22 2010	63	13	4	117.49	Gespannen	1	0	1	0	0	0	0	0	0	1	0	1
17277	Thu Feb 18 09:51:26 2010	63	14	5	117.50	Schuldig	1	0	1	0	0	0	0	0	0	1	0	1
17277	Thu Feb 18 09:51:31 2010	63	15	4	117.41	Onvoldoende diep kunnen doorademen	0	0	0	1	1	0	0	0	0	0	1	1
17277	Thu Feb 18 09:52:21 2010	65	1	4	117.50	Angstig	1	0	1	0	0	0	0	0	0	1	0	1
17277	Thu Feb 18 09:52:26 2010	65	2	5	117.49	Gespannen	1	0	1	0	0	0	0	0	0	1	0	1
17277	Thu Feb 18 09:52:30 2010	65	3	4	117.48	Duizeligheid	0	0	0	1	1	0	0	0	0	0	1	1
17277	Thu Feb 18 09:52:35 2010	65	4	4	117.48	Misselijkheid	0	0	0	1	1	0	0	0	0	0	1	1
17277	Thu Feb 18 09:52:39 2010	65	5	4	117.50	Spierpijn	0	0	0	1	1	0	0	0	0	0	1	1
17277	Thu Feb 18 09:52:44 2010	65	6	4	117.50	Dinsdag	0	0	0	0	0	0	1	1	0	0	1	2
17277	Thu Feb 18 09:52:48 2010	65	7	4	117.48	Snelle hartslag	0	0	0	1	1	0	0	0	0	0	1	1
17277	Thu Feb 18 09:52:53 2010	65	8	4	117.50	Schuldig	1	0	1	0	0	0	0	0	0	1	0	1
17277	Thu Feb 18 09:52:57 2010	65	9	4	117.50	Vijandig	1	0	1	0	0	0	0	0	0	1	0	1
17277	Thu Feb 18 09:53:02 2010	65	10	4	117.41	Onvoldoende diep kunnen doorademen	0	0	0	1	1	0	0	0	0	0	1	1
17277	Thu Feb 18 09:53:06 2010	65	11	5	117.49	Woensdag	0	0	0	0	0	0	1	0	1	1	0	3
17277	Thu Feb 18 09:53:11 2010	65	12	4	117.49	Donderdag	0	0	0	0	0	0	1	1	0	0	1	4
17277	Thu Feb 18 09:53:15 2010	65	13	4	117.49	Woensdag	0	0	0	0	0	0	1	1	0	0	1	3
17277	Thu Feb 18 09:53:20 2010	65	14	5	117.49	Bedroefd	1	0	1	0	0	0	0	0	0	1	0	1
17277	Thu Feb 18 09:53:24 2010	65	15	4	117.50	Vrijdag	0	0	0	0	0	0	1	0	1	1	0	5
17277	Thu Feb 18 09:54:14 2010	67	1	4	117.50	Dinsdag	0	0	0	0	0	0	1	1	0	0	1	2
17277	Thu Feb 18 09:54:19 2010	67	2	5	117.49	Woensdag	0	0	0	0	0	0	1	1	0	0	1	3
17277	Thu Feb 18 09:54:24 2010	67	3	4	117.49	Donderdag	0	0	0	0	0	0	1	1	0	0	1	4
17277	Thu Feb 18 09:54:28 2010	67	4	5	117.41	Onvoldoende diep kunnen doorademen	0	0	0	1	1	0	0	0	0	0	1	1
17277	Thu Feb 18 09:54:33 2010	67	5	5	117.49	Woensdag	0	0	0	0	0	0	1	0	1	1	0	3
17277	Thu Feb 18 09:54:37 2010	67	6	4	117.50	Vijandig	1	0	1	0	0	0	0	0	0	1	0	1
17277	Thu Feb 18 09:54:42 2010	67	7	4	117.50	Schuldig	1	0	1	0	0	0	0	0	0	1	0	1
17277	Thu Feb 18 09:54:46 2010	67	8	5	117.50	Vrijdag	0	0	0	0	0	0	1	0	1	1	0	5
17277	Thu Feb 18 09:54:51 2010	67	9	4	117.48	Duizeligheid	0	0	0	1	1	0	0	0	0	0	1	1
17277	Thu Feb 18 09:54:55 2010	67	10	4	117.48	Misselijkheid	0	0	0	1	1	0	0	0	0	0	1	1
17277	Thu Feb 18 09:55:00 2010	67	11	5	117.48	Snelle hartslag	0	0	0	1	1	0	0	0	0	0	1	1
17277	Thu Feb 18 09:55:04 2010	67	12	4	117.50	Angstig	1	0	1	0	0	0	0	0	0	1	0	1
17277	Thu Feb 18 09:55:09 2010	67	13	4	117.49	Bedroefd	1	0	1	0	0	0	0	0	0	1	0	1
17277	Thu Feb 18 09:55:13 2010	67	14	5	117.49	Gespannen	1	0	1	0	0	0	0	0	0	1	0	1
17277	Thu Feb 18 09:55:18 2010	67	15	4	117.50	Spierpijn	0	0	0	1	1	0	0	0	0	0	1	1
17277	Thu Feb 18 09:56:08 2010	69	1	4	117.48	Zenuwachtig	1	1	0	0	0	0	0	0	0	0	1	2
17277	Thu Feb 18 09:56:12 2010	69	2	5	117.50	Vrijdag	0	0	0	0	0	0	1	1	0	0	1	5
17277	Thu Feb 18 09:56:17 2010	69	3	2	117.46	Bonzen van het hart	0	0	0	1	0	1	0	0	0	1	0	1
17277	Thu Feb 18 09:56:22 2010	69	4	4	117.49	Donderdag	0	0	0	0	0	0	1	0	1	1	0	4
17277	Thu Feb 18 09:56:26 2010	69	5	5	117.48	Vermoeidheid	0	0	0	1	0	1	0	0	0	1	0	1
17277	Thu Feb 18 09:56:31 2010	69	6	4	117.43	Benauwd gevoel in en om de borst	0	0	0	1	0	1	0	0	0	1	0	1
17277	Thu Feb 18 09:56:35 2010	69	7	4	117.49	Maandag	0	0	0	0	0	0	1	1	0	0	1	1
17277	Thu Feb 18 09:56:40 2010	69	8	5	117.48	Beschaamd	1	1	0	0	0	0	0	0	0	0	1	1
17277	Thu Feb 18 09:56:44 2010	69	9	4	117.48	Vlug geïrriteerd	1	1	0	0	0	0	0	0	0	0	1	2
17277	Thu Feb 18 09:56:49 2010	69	10	5	117.49	Maandag	0	0	0	0	0	0	1	0	1	1	0	1
17277	Thu Feb 18 09:56:53 2010	69	11	5	117.50	Dinsdag	0	0	0	0	0	0	1	0	1	1	0	2
17277	Thu Feb 18 09:56:58 2010	69	12	4	117.49	Hoofdpijn	0	0	0	1	0	1	0	0	0	1	0	1
17277	Thu Feb 18 09:57:02 2010	69	13	4	117.48	Teneergeslagen	1	1	0	0	0	0	0	0	0	0	1	2
17277	Thu Feb 18 09:57:07 2010	69	14	5	117.50	Bang	1	1	0	0	0	0	0	0	0	0	1	1
17277	Thu Feb 18 09:57:11 2010	69	15	4	117.46	Buik- of maagkrampen	0	0	0	1	0	1	0	0	0	1	0	1
17277	Thu Feb 18 09:58:01 2010	71	1	4	117.50	Vrijdag	0	0	0	0	0	0	1	1	0	0	1	5
17277	Thu Feb 18 09:58:06 2010	71	2	5	117.50	Dinsdag	0	0	0	0	0	0	1	0	1	1	0	2
17277	Thu Feb 18 09:58:10 2010	71	3	5	117.48	Zenuwachtig	1	1	0	0	0	0	0	0	0	0	1	2
17277	Thu Feb 18 09:58:15 2010	71	4	4	117.43	Benauwd gevoel in en om de borst	0	0	0	1	0	1	0	0	0	1	0	1
17277	Thu Feb 18 09:58:20 2010	71	5	4	117.48	Beschaamd	1	1	0	0	0	0	0	0	0	0	1	1
17277	Thu Feb 18 09:58:24 2010	71	6	5	117.49	Donderdag	0	0	0	0	0	0	1	0	1	1	0	4
17277	Thu Feb 18 09:58:29 2010	71	7	4	117.49	Hoofdpijn	0	0	0	1	0	1	0	0	0	1	0	1
17277	Thu Feb 18 09:58:33 2010	71	8	4	117.50	Bang	1	1	0	0	0	0	0	0	0	0	1	1
17277	Thu Feb 18 09:58:38 2010	71	9	5	117.46	Buik- of maagkrampen	0	0	0	1	0	1	0	0	0	1	0	1
17277	Thu Feb 18 09:58:42 2010	71	10	4	117.49	Maandag	0	0	0	0	0	0	1	0	1	1	0	1
17277	Thu Feb 18 09:58:47 2010	71	11	4	117.48	Teneergeslagen	1	1	0	0	0	0	0	0	0	0	1	1
17277	Thu Feb 18 09:58:51 2010	71	12	5	117.46	Bonzen van het hart	0	0	0	1	0	1	0	0	0	1	0	1
17277	Thu Feb 18 09:58:56 2010	71	13	4	117.48	Vermoeidheid	0	0	0	1	0	1	0	0	0	1	0	1
17277	Thu Feb 18 09:59:00 2010	71	14	5	117.49	Maandag	0	0	0	0	0	0	1	1	0	0	1	1
17277	Thu Feb 18 09:59:05 2010	71	15	5	117.48	Vlug geïrriteerd	1	1	0	0	0	0	0	0	0	0	1	1
17277	Thu Feb 18 09:59:55 2010	73	1	4	117.48	Zenuwachtig	1	1	0	0	0	0	0	0	0	0	1	1
17277	Thu Feb 18 09:59:59 2010	73	2	5	117.49	Maandag	0	0	0	0	0	0	1	1	0	0	1	1
17277	Thu Feb 18 10:00:04 2010	73	3	5	117.50	Dinsdag	0	0	0	0	0	0	1	0	1	1	0	2
17277	Thu Feb 18 10:00:08 2010	73	4	4	117.48	Teneergeslagen	1	1	0	0	0	0	0	0	0	0	1	1
17277	Thu Feb 18 10:00:13 2010	73	5	4	117.46	Bonzen van het hart	0	0	0	1	0	1	0	0	0	1	0	1
17277	Thu Feb 18 10:00:18 2010	73	6	5	117.49	Donderdag	0	0	0	0	0	0	1	0	1	1	0	4
17277	Thu Feb 18 10:00:22 2010	73	7	4	117.48	Vermoeidheid	0	0	0	1	0	1	0	0	0	1	0	1
17277	Thu Feb 18 10:00:27 2010	73	8	4	117.48	Beschaamd	1	1	0	0	0	0	0	0	0	0	1	1
17277	Thu Feb 18 10:00:31 2010	73	9	4	117.50	Bang	1	1	0	0	0	0	0	0	0	0	1	1
17277	Thu Feb 18 10:00:36 2010	73	10	4	117.49	Hoofdpijn	0	0	0	1	0	1	0	0	0	1	0	1
17277	Thu Feb 18 10:00:40 2010	73	11	4	117.43	Benauwd gevoel in en om de borst	0	0	0	1	0	1	0	0	0	1	0	1
17277	Thu Feb 18 10:00:45 2010	73	12	5	117.46	Buik- of maagkrampen	0	0	0	1	0	1	0	0	0	1	0	1
17277	Thu Feb 18 10:00:49 2010	73	13	4	117.49	Maandag	0	0	0	0	0	0	1	0	1	1	0	1
17277	Thu Feb 18 10:00:54 2010	73	14	4	117.50	Vrijdag	0	0	0	0	0	0	1	1	0	0	1	5
17277	Thu Feb 18 10:00:58 2010	73	15	5	117.48	Vlug geïrriteerd	1	1	0	0	0	0	0	0	0	0	1	1
