# Supplementary material for: Unraveling the Relationship between Trait Negative Affectivity and Habitual Symptom Reporting
Source: PLoS One. 2015 Jan 20;10(1):e0115748. doi: 10.1371/journal.pone.0115748 (PMC4300148; doi:10.1371/journal.pone.0115748)
Supplement: S1 File — Data S1, Contains the raw data of the high NA-high HSR participants. Data S2, Contains the raw data of the high NA-low HSR participants. Data S3, Contains the raw data of the low NA-low HSR participants. (ZIP) [file pone.0115748.s001.zip › Data S2/SV_2_C_EXP2_211443_results.xls]

## Sheet: SV_2_C_EXP2_211443_results
version	timestamp	block number	trial number	lost msec	free VRAM	trial contents	vraagA	vraagA_2	vraagA_1	vraagB	vraagB_2	vraagB_1	vraagC	vraagC_2	vraagC_1	deel1	deel2	value
17277	Tue Feb 23 17:53:34 2010	3	1	4	117.48	Zenuwachtig	1	1	0	0	0	0	0	0	0	0	1	2
17277	Tue Feb 23 17:53:38 2010	3	2	5	117.49	Maandag	0	0	0	0	0	0	1	0	1	1	0	1
17277	Tue Feb 23 17:53:43 2010	3	3	5	117.46	Bonzen van het hart	0	0	0	1	0	1	0	0	0	1	0	2
17277	Tue Feb 23 17:53:47 2010	3	4	4	117.50	Vrijdag	0	0	0	0	0	0	1	0	1	1	0	5
17277	Tue Feb 23 17:53:52 2010	3	5	4	117.48	Teneergeslagen	1	1	0	0	0	0	0	0	0	0	1	5
17277	Tue Feb 23 17:53:56 2010	3	6	5	117.43	Benauwd gevoel in en om de borst	0	0	0	1	0	1	0	0	0	1	0	3
17277	Tue Feb 23 17:54:01 2010	3	7	4	117.49	Donderdag	0	0	0	0	0	0	1	1	0	0	1	4
17277	Tue Feb 23 17:54:05 2010	3	8	4	117.46	Buik- of maagkrampen	0	0	0	1	0	1	0	0	0	1	0	1
17277	Tue Feb 23 17:54:10 2010	3	9	4	117.50	Bang	1	1	0	0	0	0	0	0	0	0	1	3
17277	Tue Feb 23 17:54:14 2010	3	10	5	117.49	Hoofdpijn	0	0	0	1	0	1	0	0	0	1	0	1
17277	Tue Feb 23 17:54:19 2010	3	11	7	117.48	Vlug geïrriteerd	1	1	0	0	0	0	0	0	0	0	1	3
17277	Tue Feb 23 17:54:23 2010	3	12	4	117.48	Vermoeidheid	0	0	0	1	0	1	0	0	0	1	0	2
17277	Tue Feb 23 17:54:28 2010	3	13	4	117.48	Beschaamd	1	1	0	0	0	0	0	0	0	0	1	2
17277	Tue Feb 23 17:54:32 2010	3	14	5	117.49	Woensdag	0	0	0	0	0	0	1	0	1	1	0	3
17277	Tue Feb 23 17:54:37 2010	3	15	4	117.49	Donderdag	0	0	0	0	0	0	1	0	1	1	0	4
17277	Tue Feb 23 17:55:27 2010	5	1	4	117.49	Woensdag	0	0	0	0	0	0	1	0	1	1	0	3
17277	Tue Feb 23 17:55:32 2010	5	2	6	117.49	Donderdag	0	0	0	0	0	0	1	0	1	1	0	4
17277	Tue Feb 23 17:55:36 2010	5	3	4	117.43	Benauwd gevoel in en om de borst	0	0	0	1	0	1	0	0	0	1	0	1
17277	Tue Feb 23 17:55:41 2010	5	4	5	117.50	Vrijdag	0	0	0	0	0	0	1	0	1	1	0	5
17277	Tue Feb 23 17:55:45 2010	5	5	5	117.48	Vlug geïrriteerd	1	1	0	0	0	0	0	0	0	0	1	1
17277	Tue Feb 23 17:55:50 2010	5	6	4	117.48	Teneergeslagen	1	1	0	0	0	0	0	0	0	0	1	2
17277	Tue Feb 23 17:55:54 2010	5	7	5	117.46	Bonzen van het hart	0	0	0	1	0	1	0	0	0	1	0	1
17277	Tue Feb 23 17:55:59 2010	5	8	5	117.48	Beschaamd	1	1	0	0	0	0	0	0	0	0	1	1
17277	Tue Feb 23 17:56:03 2010	5	9	4	117.50	Bang	1	1	0	0	0	0	0	0	0	0	1	1
17277	Tue Feb 23 17:56:08 2010	5	10	5	117.49	Maandag	0	0	0	0	0	0	1	0	1	1	0	1
17277	Tue Feb 23 17:56:12 2010	5	11	5	117.49	Hoofdpijn	0	0	0	1	0	1	0	0	0	1	0	1
17277	Tue Feb 23 17:56:17 2010	5	12	4	117.48	Vermoeidheid	0	0	0	1	0	1	0	0	0	1	0	2
17277	Tue Feb 23 17:56:22 2010	5	13	4	117.48	Zenuwachtig	1	1	0	0	0	0	0	0	0	0	1	1
17277	Tue Feb 23 17:56:26 2010	5	14	5	117.49	Donderdag	0	0	0	0	0	0	1	1	0	0	1	4
17277	Tue Feb 23 17:56:31 2010	5	15	4	117.46	Buik- of maagkrampen	0	0	0	1	0	1	0	0	0	1	0	1
17277	Tue Feb 23 17:57:21 2010	7	1	4	117.50	Bang	1	1	0	0	0	0	0	0	0	0	1	2
17277	Tue Feb 23 17:57:25 2010	7	2	5	117.48	Vermoeidheid	0	0	0	1	0	1	0	0	0	1	0	2
17277	Tue Feb 23 17:57:30 2010	7	3	4	117.48	Beschaamd	1	1	0	0	0	0	0	0	0	0	1	1
17277	Tue Feb 23 17:57:34 2010	7	4	4	117.49	Donderdag	0	0	0	0	0	0	1	0	1	1	0	4
17277	Tue Feb 23 17:57:39 2010	7	5	5	117.49	Maandag	0	0	0	0	0	0	1	0	1	1	0	1
17277	Tue Feb 23 17:57:43 2010	7	6	4	117.48	Zenuwachtig	1	1	0	0	0	0	0	0	0	0	1	1
17277	Tue Feb 23 17:57:48 2010	7	7	4	117.48	Vlug geïrriteerd	1	1	0	0	0	0	0	0	0	0	1	1
17277	Tue Feb 23 17:57:52 2010	7	8	4	117.46	Buik- of maagkrampen	0	0	0	1	0	1	0	0	0	1	0	1
17277	Tue Feb 23 17:57:57 2010	7	9	5	117.46	Bonzen van het hart	0	0	0	1	0	1	0	0	0	1	0	1
17277	Tue Feb 23 17:58:01 2010	7	10	4	117.49	Hoofdpijn	0	0	0	1	0	1	0	0	0	1	0	1
17277	Tue Feb 23 17:58:06 2010	7	11	4	117.48	Teneergeslagen	1	1	0	0	0	0	0	0	0	0	1	1
17277	Tue Feb 23 17:58:10 2010	7	12	5	117.43	Benauwd gevoel in en om de borst	0	0	0	1	0	1	0	0	0	1	0	1
17277	Tue Feb 23 17:58:15 2010	7	13	4	117.49	Donderdag	0	0	0	0	0	0	1	1	0	0	1	4
17277	Tue Feb 23 17:58:20 2010	7	14	5	117.50	Vrijdag	0	0	0	0	0	0	1	0	1	1	0	5
17277	Tue Feb 23 17:58:24 2010	7	15	5	117.49	Woensdag	0	0	0	0	0	0	1	0	1	1	0	3
17277	Tue Feb 23 17:59:14 2010	9	1	4	117.50	Dinsdag	0	0	0	0	0	0	1	0	1	1	0	2
17277	Tue Feb 23 17:59:19 2010	9	2	4	117.48	Duizeligheid	0	0	0	1	1	0	0	0	0	0	1	1
17277	Tue Feb 23 17:59:23 2010	9	3	5	117.49	Maandag	0	0	0	0	0	0	1	1	0	0	1	1
17277	Tue Feb 23 17:59:28 2010	9	4	4	117.50	Vrijdag	0	0	0	0	0	0	1	1	0	0	1	5
17277	Tue Feb 23 17:59:32 2010	9	5	4	117.49	Gespannen	1	0	1	0	0	0	0	0	0	1	0	2
17277	Tue Feb 23 17:59:37 2010	9	6	4	117.50	Vijandig	1	0	1	0	0	0	0	0	0	1	0	1
17277	Tue Feb 23 17:59:41 2010	9	7	4	117.50	Spierpijn	0	0	0	1	1	0	0	0	0	0	1	1
17277	Tue Feb 23 17:59:46 2010	9	8	4	117.50	Dinsdag	0	0	0	0	0	0	1	1	0	0	1	2
17277	Tue Feb 23 17:59:50 2010	9	9	5	117.41	Onvoldoende diep kunnen doorademen	0	0	0	1	1	0	0	0	0	0	1	1
17277	Tue Feb 23 17:59:55 2010	9	10	4	117.49	Woensdag	0	0	0	0	0	0	1	1	0	0	1	3
17277	Tue Feb 23 17:59:59 2010	9	11	4	117.48	Misselijkheid	0	0	0	1	1	0	0	0	0	0	1	1
17277	Tue Feb 23 18:00:04 2010	9	12	5	117.49	Bedroefd	1	0	1	0	0	0	0	0	0	1	0	1
17277	Tue Feb 23 18:00:08 2010	9	13	4	117.48	Snelle hartslag	0	0	0	1	1	0	0	0	0	0	1	1
17277	Tue Feb 23 18:00:13 2010	9	14	4	117.50	Schuldig	1	0	1	0	0	0	0	0	0	1	0	1
17277	Tue Feb 23 18:00:18 2010	9	15	5	117.50	Angstig	1	0	1	0	0	0	0	0	0	1	0	2
17277	Tue Feb 23 18:01:08 2010	11	1	4	117.49	Maandag	0	0	0	0	0	0	1	1	0	0	1	1
17277	Tue Feb 23 18:01:12 2010	11	2	5	117.50	Vijandig	1	0	1	0	0	0	0	0	0	1	0	1
17277	Tue Feb 23 18:01:17 2010	11	3	4	117.50	Angstig	1	0	1	0	0	0	0	0	0	1	0	1
17277	Tue Feb 23 18:01:21 2010	11	4	4	117.41	Onvoldoende diep kunnen doorademen	0	0	0	1	1	0	0	0	0	0	1	1
17277	Tue Feb 23 18:01:26 2010	11	5	5	117.50	Dinsdag	0	0	0	0	0	0	1	1	0	0	1	2
17277	Tue Feb 23 18:01:30 2010	11	6	4	117.48	Duizeligheid	0	0	0	1	1	0	0	0	0	0	1	1
17277	Tue Feb 23 18:01:35 2010	11	7	5	117.50	Vrijdag	0	0	0	0	0	0	1	1	0	0	1	5
17277	Tue Feb 23 18:01:39 2010	11	8	5	117.50	Spierpijn	0	0	0	1	1	0	0	0	0	0	1	1
17277	Tue Feb 23 18:01:44 2010	11	9	4	117.48	Misselijkheid	0	0	0	1	1	0	0	0	0	0	1	1
17277	Tue Feb 23 18:01:48 2010	11	10	4	117.48	Snelle hartslag	0	0	0	1	1	0	0	0	0	0	1	1
17277	Tue Feb 23 18:01:53 2010	11	11	5	117.49	Gespannen	1	0	1	0	0	0	0	0	0	1	0	2
17277	Tue Feb 23 18:01:57 2010	11	12	4	117.49	Woensdag	0	0	0	0	0	0	1	1	0	0	1	3
17277	Tue Feb 23 18:02:02 2010	11	13	4	117.49	Bedroefd	1	0	1	0	0	0	0	0	0	1	0	2
17277	Tue Feb 23 18:02:06 2010	11	14	5	117.50	Schuldig	1	0	1	0	0	0	0	0	0	1	0	2
17277	Tue Feb 23 18:02:11 2010	11	15	4	117.50	Dinsdag	0	0	0	0	0	0	1	0	1	1	0	2
17277	Tue Feb 23 18:03:01 2010	13	1	4	117.49	Woensdag	0	0	0	0	0	0	1	1	0	0	1	3
17277	Tue Feb 23 18:03:06 2010	13	2	4	117.49	Gespannen	1	0	1	0	0	0	0	0	0	1	0	4
17277	Tue Feb 23 18:03:10 2010	13	3	4	117.50	Dinsdag	0	0	0	0	0	0	1	1	0	0	1	2
17277	Tue Feb 23 18:03:15 2010	13	4	5	117.41	Onvoldoende diep kunnen doorademen	0	0	0	1	1	0	0	0	0	0	1	1
17277	Tue Feb 23 18:03:19 2010	13	5	7	117.50	Angstig	1	0	1	0	0	0	0	0	0	1	0	3
17277	Tue Feb 23 18:03:24 2010	13	6	4	117.48	Misselijkheid	0	0	0	1	1	0	0	0	0	0	1	1
17277	Tue Feb 23 18:03:28 2010	13	7	4	117.50	Schuldig	1	0	1	0	0	0	0	0	0	1	0	1
17277	Tue Feb 23 18:03:33 2010	13	8	5	117.49	Bedroefd	1	0	1	0	0	0	0	0	0	1	0	4
17277	Tue Feb 23 18:03:37 2010	13	9	4	117.50	Vijandig	1	0	1	0	0	0	0	0	0	1	0	1
17277	Tue Feb 23 18:03:42 2010	13	10	4	117.50	Spierpijn	0	0	0	1	1	0	0	0	0	0	1	1
17277	Tue Feb 23 18:03:46 2010	13	11	5	117.50	Vrijdag	0	0	0	0	0	0	1	1	0	0	1	5
17277	Tue Feb 23 18:03:51 2010	13	12	5	117.49	Maandag	0	0	0	0	0	0	1	1	0	0	1	1
17277	Tue Feb 23 18:03:55 2010	13	13	4	117.48	Duizeligheid	0	0	0	1	1	0	0	0	0	0	1	1
17277	Tue Feb 23 18:04:00 2010	13	14	5	117.48	Snelle hartslag	0	0	0	1	1	0	0	0	0	0	1	1
17277	Tue Feb 23 18:04:04 2010	13	15	4	117.50	Dinsdag	0	0	0	0	0	0	1	0	1	1	0	2
17277	Tue Feb 23 18:06:19 2010	15	1	4	117.50	Dinsdag	0	0	0	0	0	0	1	1	0	0	1	2
17277	Tue Feb 23 18:06:24 2010	15	2	5	117.48	Duizeligheid	0	0	0	1	1	0	0	0	0	0	1	1
17277	Tue Feb 23 18:06:29 2010	15	3	4	117.49	Donderdag	0	0	0	0	0	0	1	1	0	0	1	4
17277	Tue Feb 23 18:06:33 2010	15	4	4	117.41	Onvoldoende diep kunnen doorademen	0	0	0	1	1	0	0	0	0	0	1	1
17277	Tue Feb 23 18:06:38 2010	15	5	5	117.50	Vijandig	1	0	1	0	0	0	0	0	0	1	0	2
17277	Tue Feb 23 18:06:42 2010	15	6	4	117.48	Misselijkheid	0	0	0	1	1	0	0	0	0	0	1	1
17277	Tue Feb 23 18:06:47 2010	15	7	4	117.50	Vrijdag	0	0	0	0	0	0	1	0	1	1	0	5
17277	Tue Feb 23 18:06:51 2010	15	8	4	117.49	Gespannen	1	0	1	0	0	0	0	0	0	1	0	2
17277	Tue Feb 23 18:06:56 2010	15	9	4	117.49	Bedroefd	1	0	1	0	0	0	0	0	0	1	0	3
17277	Tue Feb 23 18:07:00 2010	15	10	4	117.50	Angstig	1	0	1	0	0	0	0	0	0	1	0	4
17277	Tue Feb 23 18:07:05 2010	15	11	5	117.48	Snelle hartslag	0	0	0	1	1	0	0	0	0	0	1	1
17277	Tue Feb 23 18:07:09 2010	15	12	4	117.50	Spierpijn	0	0	0	1	1	0	0	0	0	0	1	1
17277	Tue Feb 23 18:07:14 2010	15	13	4	117.49	Woensdag	0	0	0	0	0	0	1	1	0	0	1	3
17277	Tue Feb 23 18:07:18 2010	15	14	5	117.49	Woensdag	0	0	0	0	0	0	1	0	1	1	0	3
17277	Tue Feb 23 18:07:23 2010	15	15	5	117.50	Schuldig	1	0	1	0	0	0	0	0	0	1	0	1
17277	Tue Feb 23 18:08:13 2010	17	1	4	117.48	Misselijkheid	0	0	0	1	1	0	0	0	0	0	1	1
17277	Tue Feb 23 18:08:17 2010	17	2	4	117.48	Duizeligheid	0	0	0	1	1	0	0	0	0	0	1	1
17277	Tue Feb 23 18:08:22 2010	17	3	5	117.50	Angstig	1	0	1	0	0	0	0	0	0	1	0	1
17277	Tue Feb 23 18:08:27 2010	17	4	4	117.50	Schuldig	1	0	1	0	0	0	0	0	0	1	0	1
17277	Tue Feb 23 18:08:31 2010	17	5	4	117.48	Snelle hartslag	0	0	0	1	1	0	0	0	0	0	1	1
17277	Tue Feb 23 18:08:36 2010	17	6	5	117.49	Bedroefd	1	0	1	0	0	0	0	0	0	1	0	1
17277	Tue Feb 23 18:08:40 2010	17	7	4	117.49	Woensdag	0	0	0	0	0	0	1	1	0	0	1	3
17277	Tue Feb 23 18:08:45 2010	17	8	5	117.50	Vrijdag	0	0	0	0	0	0	1	0	1	1	0	5
17277	Tue Feb 23 18:08:49 2010	17	9	5	117.49	Donderdag	0	0	0	0	0	0	1	1	0	0	1	4
17277	Tue Feb 23 18:08:54 2010	17	10	4	117.50	Dinsdag	0	0	0	0	0	0	1	1	0	0	1	2
17277	Tue Feb 23 18:08:58 2010	17	11	4	117.50	Spierpijn	0	0	0	1	1	0	0	0	0	0	1	1
17277	Tue Feb 23 18:09:03 2010	17	12	5	117.41	Onvoldoende diep kunnen doorademen	0	0	0	1	1	0	0	0	0	0	1	1
17277	Tue Feb 23 18:09:07 2010	17	13	4	117.49	Woensdag	0	0	0	0	0	0	1	0	1	1	0	3
17277	Tue Feb 23 18:09:12 2010	17	14	4	117.50	Vijandig	1	0	1	0	0	0	0	0	0	1	0	1
17277	Tue Feb 23 18:09:16 2010	17	15	4	117.49	Gespannen	1	0	1	0	0	0	0	0	0	1	0	1
17277	Tue Feb 23 18:10:06 2010	19	1	5	117.50	Dinsdag	0	0	0	0	0	0	1	1	0	0	1	2
17277	Tue Feb 23 18:10:11 2010	19	2	4	117.49	Gespannen	1	0	1	0	0	0	0	0	0	1	0	2
17277	Tue Feb 23 18:10:16 2010	19	3	4	117.48	Duizeligheid	0	0	0	1	1	0	0	0	0	0	1	1
17277	Tue Feb 23 18:10:20 2010	19	4	5	117.48	Misselijkheid	0	0	0	1	1	0	0	0	0	0	1	1
17277	Tue Feb 23 18:10:25 2010	19	5	5	117.49	Bedroefd	1	0	1	0	0	0	0	0	0	1	0	1
17277	Tue Feb 23 18:10:29 2010	19	6	4	117.41	Onvoldoende diep kunnen doorademen	0	0	0	1	1	0	0	0	0	0	1	1
17277	Tue Feb 23 18:10:34 2010	19	7	5	117.50	Spierpijn	0	0	0	1	1	0	0	0	0	0	1	1
17277	Tue Feb 23 18:10:38 2010	19	8	4	117.49	Woensdag	0	0	0	0	0	0	1	0	1	1	0	3
17277	Tue Feb 23 18:10:43 2010	19	9	5	117.48	Snelle hartslag	0	0	0	1	1	0	0	0	0	0	1	1
17277	Tue Feb 23 18:10:47 2010	19	10	6	117.50	Vrijdag	0	0	0	0	0	0	1	0	1	1	0	5
17277	Tue Feb 23 18:10:52 2010	19	11	4	117.50	Vijandig	1	0	1	0	0	0	0	0	0	1	0	1
17277	Tue Feb 23 18:10:56 2010	19	12	4	117.49	Donderdag	0	0	0	0	0	0	1	1	0	0	1	4
17277	Tue Feb 23 18:11:01 2010	19	13	5	117.50	Schuldig	1	0	1	0	0	0	0	0	0	1	0	1
17277	Tue Feb 23 18:11:05 2010	19	14	4	117.49	Woensdag	0	0	0	0	0	0	1	1	0	0	1	3
17277	Tue Feb 23 18:11:10 2010	19	15	4	117.50	Angstig	1	0	1	0	0	0	0	0	0	1	0	1
17277	Tue Feb 23 18:12:00 2010	21	1	4	117.46	Bonzen van het hart	0	0	0	1	0	1	0	0	0	1	0	1
17277	Tue Feb 23 18:12:04 2010	21	2	5	117.46	Buik- of maagkrampen	0	0	0	1	0	1	0	0	0	1	0	1
17277	Tue Feb 23 18:12:09 2010	21	3	7	117.48	Vlug geïrriteerd	1	1	0	0	0	0	0	0	0	0	1	1
17277	Tue Feb 23 18:12:14 2010	21	4	4	117.48	Zenuwachtig	1	1	0	0	0	0	0	0	0	0	1	1
17277	Tue Feb 23 18:12:18 2010	21	5	5	117.49	Donderdag	0	0	0	0	0	0	1	0	1	1	0	4
17277	Tue Feb 23 18:12:23 2010	21	6	5	117.49	Hoofdpijn	0	0	0	1	0	1	0	0	0	1	0	1
17277	Tue Feb 23 18:12:27 2010	21	7	4	117.48	Beschaamd	1	1	0	0	0	0	0	0	0	0	1	1
17277	Tue Feb 23 18:12:32 2010	21	8	5	117.50	Dinsdag	0	0	0	0	0	0	1	0	1	1	0	2
17277	Tue Feb 23 18:12:36 2010	21	9	5	117.50	Vrijdag	0	0	0	0	0	0	1	1	0	0	1	5
17277	Tue Feb 23 18:12:41 2010	21	10	4	117.48	Vermoeidheid	0	0	0	1	0	1	0	0	0	1	0	3
17277	Tue Feb 23 18:12:45 2010	21	11	4	117.48	Teneergeslagen	1	1	0	0	0	0	0	0	0	0	1	2
17277	Tue Feb 23 18:12:50 2010	21	12	5	117.50	Bang	1	1	0	0	0	0	0	0	0	0	1	1
17277	Tue Feb 23 18:12:54 2010	21	13	4	117.49	Maandag	0	0	0	0	0	0	1	1	0	0	1	1
17277	Tue Feb 23 18:12:59 2010	21	14	4	117.43	Benauwd gevoel in en om de borst	0	0	0	1	0	1	0	0	0	1	0	1
17277	Tue Feb 23 18:13:03 2010	21	15	5	117.49	Maandag	0	0	0	0	0	0	1	0	1	1	0	1
17277	Tue Feb 23 18:13:53 2010	23	1	4	117.48	Teneergeslagen	1	1	0	0	0	0	0	0	0	0	1	1
17277	Tue Feb 23 18:13:58 2010	23	2	5	117.46	Buik- of maagkrampen	0	0	0	1	0	1	0	0	0	1	0	1
17277	Tue Feb 23 18:14:02 2010	23	3	5	117.50	Dinsdag	0	0	0	0	0	0	1	0	1	1	0	2
17277	Tue Feb 23 18:14:07 2010	23	4	4	117.50	Vrijdag	0	0	0	0	0	0	1	1	0	0	1	5
17277	Tue Feb 23 18:14:12 2010	23	5	4	117.48	Vermoeidheid	0	0	0	1	0	1	0	0	0	1	0	3
17277	Tue Feb 23 18:14:16 2010	23	6	5	117.48	Beschaamd	1	1	0	0	0	0	0	0	0	0	1	1
17277	Tue Feb 23 18:14:21 2010	23	7	4	117.50	Bang	1	1	0	0	0	0	0	0	0	0	1	1
17277	Tue Feb 23 18:14:25 2010	23	8	4	117.49	Hoofdpijn	0	0	0	1	0	1	0	0	0	1	0	1
17277	Tue Feb 23 18:14:30 2010	23	9	5	117.49	Maandag	0	0	0	0	0	0	1	1	0	0	1	1
17277	Tue Feb 23 18:14:34 2010	23	10	4	117.46	Bonzen van het hart	0	0	0	1	0	1	0	0	0	1	0	1
17277	Tue Feb 23 18:14:39 2010	23	11	4	117.43	Benauwd gevoel in en om de borst	0	0	0	1	0	1	0	0	0	1	0	1
17277	Tue Feb 23 18:14:43 2010	23	12	5	117.48	Vlug geïrriteerd	1	1	0	0	0	0	0	0	0	0	1	1
17277	Tue Feb 23 18:14:48 2010	23	13	7	117.49	Maandag	0	0	0	0	0	0	1	0	1	1	0	1
17277	Tue Feb 23 18:14:52 2010	23	14	5	117.49	Donderdag	0	0	0	0	0	0	1	0	1	1	0	4
17277	Tue Feb 23 18:14:57 2010	23	15	4	117.48	Zenuwachtig	1	1	0	0	0	0	0	0	0	0	1	1
17277	Tue Feb 23 18:15:47 2010	25	1	4	117.50	Dinsdag	0	0	0	0	0	0	1	0	1	1	0	2
17277	Tue Feb 23 18:15:51 2010	25	2	4	117.49	Hoofdpijn	0	0	0	1	0	1	0	0	0	1	0	2
17277	Tue Feb 23 18:15:56 2010	25	3	5	117.49	Maandag	0	0	0	0	0	0	1	1	0	0	1	1
17277	Tue Feb 23 18:16:00 2010	25	4	4	117.48	Zenuwachtig	1	1	0	0	0	0	0	0	0	0	1	2
17277	Tue Feb 23 18:16:05 2010	25	5	4	117.48	Teneergeslagen	1	1	0	0	0	0	0	0	0	0	1	4
17277	Tue Feb 23 18:16:10 2010	25	6	5	117.49	Donderdag	0	0	0	0	0	0	1	0	1	1	0	4
17277	Tue Feb 23 18:16:14 2010	25	7	4	117.50	Vrijdag	0	0	0	0	0	0	1	1	0	0	1	5
17277	Tue Feb 23 18:16:19 2010	25	8	4	117.46	Buik- of maagkrampen	0	0	0	1	0	1	0	0	0	1	0	1
17277	Tue Feb 23 18:16:23 2010	25	9	5	117.46	Bonzen van het hart	0	0	0	1	0	1	0	0	0	1	0	1
17277	Tue Feb 23 18:16:28 2010	25	10	4	117.48	Beschaamd	1	1	0	0	0	0	0	0	0	0	1	2
17277	Tue Feb 23 18:16:32 2010	25	11	4	117.48	Vermoeidheid	0	0	0	1	0	1	0	0	0	1	0	3
17277	Tue Feb 23 18:16:37 2010	25	12	5	117.43	Benauwd gevoel in en om de borst	0	0	0	1	0	1	0	0	0	1	0	3
17277	Tue Feb 23 18:16:41 2010	25	13	5	117.49	Maandag	0	0	0	0	0	0	1	0	1	1	0	1
17277	Tue Feb 23 18:16:46 2010	25	14	4	117.50	Bang	1	1	0	0	0	0	0	0	0	0	1	4
17277	Tue Feb 23 18:16:50 2010	25	15	4	117.48	Vlug geïrriteerd	1	1	0	0	0	0	0	0	0	0	1	2
17277	Tue Feb 23 18:19:04 2010	27	1	4	117.50	Schuldig	1	0	1	0	0	0	0	0	0	1	0	1
17277	Tue Feb 23 18:19:08 2010	27	2	5	117.50	Dinsdag	0	0	0	0	0	0	1	0	1	1	0	2
17277	Tue Feb 23 18:19:13 2010	27	3	5	117.50	Vijandig	1	0	1	0	0	0	0	0	0	1	0	1
17277	Tue Feb 23 18:19:17 2010	27	4	4	117.48	Snelle hartslag	0	0	0	1	1	0	0	0	0	0	1	1
17277	Tue Feb 23 18:19:22 2010	27	5	4	117.48	Misselijkheid	0	0	0	1	1	0	0	0	0	0	1	1
17277	Tue Feb 23 18:19:26 2010	27	6	5	117.50	Spierpijn	0	0	0	1	1	0	0	0	0	0	1	1
17277	Tue Feb 23 18:19:31 2010	27	7	4	117.49	Bedroefd	1	0	1	0	0	0	0	0	0	1	0	2
17277	Tue Feb 23 18:19:35 2010	27	8	5	117.50	Dinsdag	0	0	0	0	0	0	1	1	0	0	1	2
17277	Tue Feb 23 18:19:40 2010	27	9	5	117.49	Donderdag	0	0	0	0	0	0	1	1	0	0	1	4
17277	Tue Feb 23 18:19:45 2010	27	10	4	117.49	Gespannen	1	0	1	0	0	0	0	0	0	1	0	2
17277	Tue Feb 23 18:19:49 2010	27	11	4	117.50	Angstig	1	0	1	0	0	0	0	0	0	1	0	2
17277	Tue Feb 23 18:19:54 2010	27	12	5	117.49	Woensdag	0	0	0	0	0	0	1	1	0	0	1	3
17277	Tue Feb 23 18:19:58 2010	27	13	4	117.48	Duizeligheid	0	0	0	1	1	0	0	0	0	0	1	1
17277	Tue Feb 23 18:20:03 2010	27	14	5	117.50	Vrijdag	0	0	0	0	0	0	1	0	1	1	0	5
17277	Tue Feb 23 18:20:07 2010	27	15	5	117.41	Onvoldoende diep kunnen doorademen	0	0	0	1	1	0	0	0	0	0	1	1
17277	Tue Feb 23 18:20:57 2010	29	1	4	117.50	Spierpijn	0	0	0	1	1	0	0	0	0	0	1	1
17277	Tue Feb 23 18:21:02 2010	29	2	7	117.48	Snelle hartslag	0	0	0	1	1	0	0	0	0	0	1	1
17277	Tue Feb 23 18:21:06 2010	29	3	4	117.50	Dinsdag	0	0	0	0	0	0	1	0	1	1	0	2
17277	Tue Feb 23 18:21:11 2010	29	4	5	117.50	Dinsdag	0	0	0	0	0	0	1	1	0	0	1	2
17277	Tue Feb 23 18:21:15 2010	29	5	5	117.50	Angstig	1	0	1	0	0	0	0	0	0	1	0	3
17277	Tue Feb 23 18:21:20 2010	29	6	5	117.49	Bedroefd	1	0	1	0	0	0	0	0	0	1	0	5
17277	Tue Feb 23 18:21:24 2010	29	7	5	117.48	Duizeligheid	0	0	0	1	1	0	0	0	0	0	1	1
17277	Tue Feb 23 18:21:29 2010	29	8	5	117.49	Donderdag	0	0	0	0	0	0	1	1	0	0	1	4
17277	Tue Feb 23 18:21:34 2010	29	9	4	117.49	Gespannen	1	0	1	0	0	0	0	0	0	1	0	2
17277	Tue Feb 23 18:21:38 2010	29	10	4	117.41	Onvoldoende diep kunnen doorademen	0	0	0	1	1	0	0	0	0	0	1	1
17277	Tue Feb 23 18:21:43 2010	29	11	5	117.48	Misselijkheid	0	0	0	1	1	0	0	0	0	0	1	1
17277	Tue Feb 23 18:21:47 2010	29	12	4	117.50	Vijandig	1	0	1	0	0	0	0	0	0	1	0	1
17277	Tue Feb 23 18:21:52 2010	29	13	4	117.50	Vrijdag	0	0	0	0	0	0	1	0	1	1	0	5
17277	Tue Feb 23 18:21:56 2010	29	14	5	117.49	Woensdag	0	0	0	0	0	0	1	1	0	0	1	3
17277	Tue Feb 23 18:22:01 2010	29	15	4	117.50	Schuldig	1	0	1	0	0	0	0	0	0	1	0	4
17277	Tue Feb 23 18:22:51 2010	31	1	4	117.50	Schuldig	1	0	1	0	0	0	0	0	0	1	0	1
17277	Tue Feb 23 18:22:55 2010	31	2	4	117.48	Snelle hartslag	0	0	0	1	1	0	0	0	0	0	1	1
17277	Tue Feb 23 18:23:00 2010	31	3	5	117.50	Spierpijn	0	0	0	1	1	0	0	0	0	0	1	1
17277	Tue Feb 23 18:23:04 2010	31	4	4	117.50	Dinsdag	0	0	0	0	0	0	1	0	1	1	0	2
17277	Tue Feb 23 18:23:09 2010	31	5	4	117.49	Donderdag	0	0	0	0	0	0	1	1	0	0	1	4
17277	Tue Feb 23 18:23:13 2010	31	6	5	117.50	Dinsdag	0	0	0	0	0	0	1	1	0	0	1	2
17277	Tue Feb 23 18:23:18 2010	31	7	4	117.50	Angstig	1	0	1	0	0	0	0	0	0	1	0	1
17277	Tue Feb 23 18:23:22 2010	31	8	4	117.49	Bedroefd	1	0	1	0	0	0	0	0	0	1	0	1
17277	Tue Feb 23 18:23:27 2010	31	9	5	117.50	Vrijdag	0	0	0	0	0	0	1	0	1	1	0	5
17277	Tue Feb 23 18:23:32 2010	31	10	7	117.49	Gespannen	1	0	1	0	0	0	0	0	0	1	0	1
17277	Tue Feb 23 18:23:36 2010	31	11	4	117.41	Onvoldoende diep kunnen doorademen	0	0	0	1	1	0	0	0	0	0	1	1
17277	Tue Feb 23 18:23:41 2010	31	12	4	117.48	Misselijkheid	0	0	0	1	1	0	0	0	0	0	1	1
17277	Tue Feb 23 18:23:45 2010	31	13	5	117.48	Duizeligheid	0	0	0	1	1	0	0	0	0	0	1	1
17277	Tue Feb 23 18:23:50 2010	31	14	4	117.49	Woensdag	0	0	0	0	0	0	1	1	0	0	1	3
17277	Tue Feb 23 18:23:54 2010	31	15	4	117.50	Vijandig	1	0	1	0	0	0	0	0	0	1	0	1
17277	Tue Feb 23 18:24:44 2010	33	1	4	117.48	Zenuwachtig	1	1	0	0	0	0	0	0	0	0	1	1
17277	Tue Feb 23 18:24:49 2010	33	2	5	117.43	Benauwd gevoel in en om de borst	0	0	0	1	0	1	0	0	0	1	0	1
17277	Tue Feb 23 18:24:53 2010	33	3	4	117.46	Buik- of maagkrampen	0	0	0	1	0	1	0	0	0	1	0	1
17277	Tue Feb 23 18:24:58 2010	33	4	4	117.49	Hoofdpijn	0	0	0	1	0	1	0	0	0	1	0	1
17277	Tue Feb 23 18:25:02 2010	33	5	5	117.49	Maandag	0	0	0	0	0	0	1	0	1	1	0	1
17277	Tue Feb 23 18:25:07 2010	33	6	4	117.49	Maandag	0	0	0	0	0	0	1	1	0	0	1	1
17277	Tue Feb 23 18:25:11 2010	33	7	4	117.50	Bang	1	1	0	0	0	0	0	0	0	0	1	1
17277	Tue Feb 23 18:25:16 2010	33	8	5	117.48	Teneergeslagen	1	1	0	0	0	0	0	0	0	0	1	1
17277	Tue Feb 23 18:25:20 2010	33	9	4	117.46	Bonzen van het hart	0	0	0	1	0	1	0	0	0	1	0	1
17277	Tue Feb 23 18:25:25 2010	33	10	4	117.49	Woensdag	0	0	0	0	0	0	1	0	1	1	0	3
17277	Tue Feb 23 18:25:30 2010	33	11	5	117.48	Beschaamd	1	1	0	0	0	0	0	0	0	0	1	1
17277	Tue Feb 23 18:25:34 2010	33	12	4	117.49	Donderdag	0	0	0	0	0	0	1	0	1	1	0	4
17277	Tue Feb 23 18:25:39 2010	33	13	4	117.48	Vlug geïrriteerd	1	1	0	0	0	0	0	0	0	0	1	1
17277	Tue Feb 23 18:25:43 2010	33	14	5	117.50	Vrijdag	0	0	0	0	0	0	1	1	0	0	1	5
17277	Tue Feb 23 18:25:48 2010	33	15	5	117.48	Vermoeidheid	0	0	0	1	0	1	0	0	0	1	0	5
17277	Tue Feb 23 18:26:38 2010	35	1	4	117.50	Vrijdag	0	0	0	0	0	0	1	1	0	0	1	5
17277	Tue Feb 23 18:26:42 2010	35	2	5	117.49	Hoofdpijn	0	0	0	1	0	1	0	0	0	1	0	1
17277	Tue Feb 23 18:26:47 2010	35	3	4	117.46	Buik- of maagkrampen	0	0	0	1	0	1	0	0	0	1	0	1
17277	Tue Feb 23 18:26:51 2010	35	4	4	117.46	Bonzen van het hart	0	0	0	1	0	1	0	0	0	1	0	2
17277	Tue Feb 23 18:26:56 2010	35	5	5	117.50	Bang	1	1	0	0	0	0	0	0	0	0	1	4
17277	Tue Feb 23 18:27:00 2010	35	6	4	117.48	Vermoeidheid	0	0	0	1	0	1	0	0	0	1	0	5
17277	Tue Feb 23 18:27:05 2010	35	7	4	117.48	Beschaamd	1	1	0	0	0	0	0	0	0	0	1	2
17277	Tue Feb 23 18:27:09 2010	35	8	5	117.48	Teneergeslagen	1	1	0	0	0	0	0	0	0	0	1	4
17277	Tue Feb 23 18:27:14 2010	35	9	4	117.43	Benauwd gevoel in en om de borst	0	0	0	1	0	1	0	0	0	1	0	3
17277	Tue Feb 23 18:27:19 2010	35	10	4	117.48	Vlug geïrriteerd	1	1	0	0	0	0	0	0	0	0	1	2
17277	Tue Feb 23 18:27:23 2010	35	11	5	117.49	Woensdag	0	0	0	0	0	0	1	0	1	1	0	3
17277	Tue Feb 23 18:27:28 2010	35	12	4	117.49	Maandag	0	0	0	0	0	0	1	0	1	1	0	1
17277	Tue Feb 23 18:27:32 2010	35	13	5	117.49	Donderdag	0	0	0	0	0	0	1	0	1	1	0	4
17277	Tue Feb 23 18:27:37 2010	35	14	5	117.49	Maandag	0	0	0	0	0	0	1	1	0	0	1	1
17277	Tue Feb 23 18:27:41 2010	35	15	4	117.48	Zenuwachtig	1	1	0	0	0	0	0	0	0	0	1	2
17277	Tue Feb 23 18:28:31 2010	37	1	4	117.46	Bonzen van het hart	0	0	0	1	0	1	0	0	0	1	0	1
17277	Tue Feb 23 18:28:36 2010	37	2	5	117.49	Maandag	0	0	0	0	0	0	1	1	0	0	1	1
17277	Tue Feb 23 18:28:40 2010	37	3	4	117.48	Teneergeslagen	1	1	0	0	0	0	0	0	0	0	1	1
17277	Tue Feb 23 18:28:45 2010	37	4	4	117.48	Zenuwachtig	1	1	0	0	0	0	0	0	0	0	1	1
17277	Tue Feb 23 18:28:49 2010	37	5	5	117.48	Vermoeidheid	0	0	0	1	0	1	0	0	0	1	0	4
17277	Tue Feb 23 18:28:54 2010	37	6	4	117.49	Maandag	0	0	0	0	0	0	1	0	1	1	0	1
17277	Tue Feb 23 18:28:58 2010	37	7	4	117.43	Benauwd gevoel in en om de borst	0	0	0	1	0	1	0	0	0	1	0	1
17277	Tue Feb 23 18:29:03 2010	37	8	5	117.49	Woensdag	0	0	0	0	0	0	1	0	1	1	0	3
17277	Tue Feb 23 18:29:07 2010	37	9	4	117.48	Vlug geïrriteerd	1	1	0	0	0	0	0	0	0	0	1	1
17277	Tue Feb 23 18:29:12 2010	37	10	4	117.49	Hoofdpijn	0	0	0	1	0	1	0	0	0	1	0	2
17277	Tue Feb 23 18:29:17 2010	37	11	5	117.50	Bang	1	1	0	0	0	0	0	0	0	0	1	1
17277	Tue Feb 23 18:29:21 2010	37	12	4	117.49	Donderdag	0	0	0	0	0	0	1	0	1	1	0	4
17277	Tue Feb 23 18:29:26 2010	37	13	4	117.50	Vrijdag	0	0	0	0	0	0	1	1	0	0	1	5
17277	Tue Feb 23 18:29:30 2010	37	14	5	117.46	Buik- of maagkrampen	0	0	0	1	0	1	0	0	0	1	0	1
17277	Tue Feb 23 18:29:35 2010	37	15	4	117.48	Beschaamd	1	1	0	0	0	0	0	0	0	0	1	1
17277	Tue Feb 23 18:31:50 2010	39	1	4	117.49	Woensdag	0	0	0	0	0	0	1	0	1	1	0	3
17277	Tue Feb 23 18:31:55 2010	39	2	5	117.48	Teneergeslagen	1	1	0	0	0	0	0	0	0	0	1	2
17277	Tue Feb 23 18:31:59 2010	39	3	4	117.50	Bang	1	1	0	0	0	0	0	0	0	0	1	1
17277	Tue Feb 23 18:32:04 2010	39	4	5	117.50	Vrijdag	0	0	0	0	0	0	1	0	1	1	0	5
17277	Tue Feb 23 18:32:08 2010	39	5	5	117.50	Dinsdag	0	0	0	0	0	0	1	1	0	0	1	2
17277	Tue Feb 23 18:32:13 2010	39	6	4	117.49	Woensdag	0	0	0	0	0	0	1	1	0	0	1	3
17277	Tue Feb 23 18:32:18 2010	39	7	4	117.48	Snelle hartslag	0	0	0	1	1	0	0	0	0	0	1	1
17277	Tue Feb 23 18:32:22 2010	39	8	5	117.48	Vlug geïrriteerd	1	1	0	0	0	0	0	0	0	0	1	1
17277	Tue Feb 23 18:32:27 2010	39	9	4	117.50	Spierpijn	0	0	0	1	1	0	0	0	0	0	1	1
17277	Tue Feb 23 18:32:31 2010	39	10	4	117.48	Misselijkheid	0	0	0	1	1	0	0	0	0	0	1	1
17277	Tue Feb 23 18:32:36 2010	39	11	5	117.48	Zenuwachtig	1	1	0	0	0	0	0	0	0	0	1	2
17277	Tue Feb 23 18:32:40 2010	39	12	4	117.48	Duizeligheid	0	0	0	1	1	0	0	0	0	0	1	1
17277	Tue Feb 23 18:32:45 2010	39	13	4	117.48	Beschaamd	1	1	0	0	0	0	0	0	0	0	1	1
17277	Tue Feb 23 18:32:49 2010	39	14	5	117.41	Onvoldoende diep kunnen doorademen	0	0	0	1	1	0	0	0	0	0	1	1
17277	Tue Feb 23 18:32:54 2010	39	15	4	117.49	Maandag	0	0	0	0	0	0	1	1	0	0	1	1
17277	Tue Feb 23 18:33:44 2010	41	1	5	117.49	Woensdag	0	0	0	0	0	0	1	0	1	1	0	3
17277	Tue Feb 23 18:33:48 2010	41	2	4	117.41	Onvoldoende diep kunnen doorademen	0	0	0	1	1	0	0	0	0	0	1	1
17277	Tue Feb 23 18:33:53 2010	41	3	5	117.49	Maandag	0	0	0	0	0	0	1	1	0	0	1	1
17277	Tue Feb 23 18:33:57 2010	41	4	5	117.48	Beschaamd	1	1	0	0	0	0	0	0	0	0	1	1
17277	Tue Feb 23 18:34:02 2010	41	5	4	117.49	Woensdag	0	0	0	0	0	0	1	1	0	0	1	3
17277	Tue Feb 23 18:34:06 2010	41	6	5	117.50	Vrijdag	0	0	0	0	0	0	1	0	1	1	0	5
17277	Tue Feb 23 18:34:11 2010	41	7	5	117.50	Spierpijn	0	0	0	1	1	0	0	0	0	0	1	1
17277	Tue Feb 23 18:34:16 2010	41	8	4	117.48	Zenuwachtig	1	1	0	0	0	0	0	0	0	0	1	1
17277	Tue Feb 23 18:34:20 2010	41	9	4	117.48	Misselijkheid	0	0	0	1	1	0	0	0	0	0	1	1
17277	Tue Feb 23 18:34:25 2010	41	10	5	117.50	Bang	1	1	0	0	0	0	0	0	0	0	1	1
17277	Tue Feb 23 18:34:29 2010	41	11	4	117.50	Dinsdag	0	0	0	0	0	0	1	1	0	0	1	2
17277	Tue Feb 23 18:34:34 2010	41	12	4	117.48	Teneergeslagen	1	1	0	0	0	0	0	0	0	0	1	2
17277	Tue Feb 23 18:34:38 2010	41	13	5	117.48	Snelle hartslag	0	0	0	1	1	0	0	0	0	0	1	1
17277	Tue Feb 23 18:34:43 2010	41	14	4	117.48	Duizeligheid	0	0	0	1	1	0	0	0	0	0	1	1
17277	Tue Feb 23 18:34:47 2010	41	15	4	117.48	Vlug geïrriteerd	1	1	0	0	0	0	0	0	0	0	1	1
17277	Tue Feb 23 18:35:37 2010	43	1	4	117.41	Onvoldoende diep kunnen doorademen	0	0	0	1	1	0	0	0	0	0	1	2
17277	Tue Feb 23 18:35:42 2010	43	2	5	117.50	Spierpijn	0	0	0	1	1	0	0	0	0	0	1	1
17277	Tue Feb 23 18:35:46 2010	43	3	7	117.48	Misselijkheid	0	0	0	1	1	0	0	0	0	0	1	2
17277	Tue Feb 23 18:35:51 2010	43	4	4	117.48	Beschaamd	1	1	0	0	0	0	0	0	0	0	1	2
17277	Tue Feb 23 18:35:55 2010	43	5	4	117.50	Bang	1	1	0	0	0	0	0	0	0	0	1	4
17277	Tue Feb 23 18:36:00 2010	43	6	5	117.49	Woensdag	0	0	0	0	0	0	1	1	0	0	1	3
17277	Tue Feb 23 18:36:05 2010	43	7	4	117.50	Dinsdag	0	0	0	0	0	0	1	1	0	0	1	2
17277	Tue Feb 23 18:36:09 2010	43	8	4	117.48	Duizeligheid	0	0	0	1	1	0	0	0	0	0	1	2
17277	Tue Feb 23 18:36:14 2010	43	9	5	117.48	Snelle hartslag	0	0	0	1	1	0	0	0	0	0	1	1
17277	Tue Feb 23 18:36:18 2010	43	10	4	117.49	Woensdag	0	0	0	0	0	0	1	0	1	1	0	3
17277	Tue Feb 23 18:36:23 2010	43	11	4	117.48	Teneergeslagen	1	1	0	0	0	0	0	0	0	0	1	4
17277	Tue Feb 23 18:36:27 2010	43	12	5	117.50	Vrijdag	0	0	0	0	0	0	1	0	1	1	0	5
17277	Tue Feb 23 18:36:32 2010	43	13	4	117.48	Zenuwachtig	1	1	0	0	0	0	0	0	0	0	1	2
17277	Tue Feb 23 18:36:36 2010	43	14	4	117.48	Vlug geïrriteerd	1	1	0	0	0	0	0	0	0	0	1	1
17277	Tue Feb 23 18:36:41 2010	43	15	5	117.49	Maandag	0	0	0	0	0	0	1	1	0	0	1	1
17277	Tue Feb 23 18:37:31 2010	45	1	5	117.49	Donderdag	0	0	0	0	0	0	1	1	0	0	1	4
17277	Tue Feb 23 18:37:35 2010	45	2	4	117.46	Bonzen van het hart	0	0	0	1	0	1	0	0	0	1	0	2
17277	Tue Feb 23 18:37:40 2010	45	3	4	117.50	Dinsdag	0	0	0	0	0	0	1	0	1	1	0	2
17277	Tue Feb 23 18:37:44 2010	45	4	5	117.48	Vermoeidheid	0	0	0	1	0	1	0	0	0	1	0	3
17277	Tue Feb 23 18:37:49 2010	45	5	4	117.49	Bedroefd	1	0	1	0	0	0	0	0	0	1	0	5
17277	Tue Feb 23 18:37:53 2010	45	6	4	117.50	Vijandig	1	0	1	0	0	0	0	0	0	1	0	2
17277	Tue Feb 23 18:37:58 2010	45	7	5	117.49	Donderdag	0	0	0	0	0	0	1	0	1	1	0	4
17277	Tue Feb 23 18:38:03 2010	45	8	5	117.49	Gespannen	1	0	1	0	0	0	0	0	0	1	0	3
17277	Tue Feb 23 18:38:07 2010	45	9	4	117.50	Schuldig	1	0	1	0	0	0	0	0	0	1	0	3
17277	Tue Feb 23 18:38:12 2010	45	10	5	117.49	Maandag	0	0	0	0	0	0	1	0	1	1	0	1
17277	Tue Feb 23 18:38:16 2010	45	11	7	117.50	Angstig	1	0	1	0	0	0	0	0	0	1	0	4
17277	Tue Feb 23 18:38:21 2010	45	12	4	117.49	Hoofdpijn	0	0	0	1	0	1	0	0	0	1	0	1
17277	Tue Feb 23 18:38:25 2010	45	13	4	117.43	Benauwd gevoel in en om de borst	0	0	0	1	0	1	0	0	0	1	0	2
17277	Tue Feb 23 18:38:30 2010	45	14	5	117.50	Vrijdag	0	0	0	0	0	0	1	1	0	0	1	5
17277	Tue Feb 23 18:38:34 2010	45	15	4	117.46	Buik- of maagkrampen	0	0	0	1	0	1	0	0	0	1	0	1
17277	Tue Feb 23 18:39:24 2010	47	1	4	117.50	Vrijdag	0	0	0	0	0	0	1	1	0	0	1	5
17277	Tue Feb 23 18:39:29 2010	47	2	4	117.48	Vermoeidheid	0	0	0	1	0	1	0	0	0	1	0	4
17277	Tue Feb 23 18:39:33 2010	47	3	5	117.49	Maandag	0	0	0	0	0	0	1	0	1	1	0	1
17277	Tue Feb 23 18:39:38 2010	47	4	4	117.49	Gespannen	1	0	1	0	0	0	0	0	0	1	0	1
17277	Tue Feb 23 18:39:42 2010	47	5	5	117.50	Angstig	1	0	1	0	0	0	0	0	0	1	0	1
17277	Tue Feb 23 18:39:47 2010	47	6	5	117.49	Donderdag	0	0	0	0	0	0	1	0	1	1	0	4
17277	Tue Feb 23 18:39:51 2010	47	7	4	117.49	Bedroefd	1	0	1	0	0	0	0	0	0	1	0	1
17277	Tue Feb 23 18:39:56 2010	47	8	4	117.49	Donderdag	0	0	0	0	0	0	1	1	0	0	1	4
17277	Tue Feb 23 18:40:01 2010	47	9	5	117.46	Buik- of maagkrampen	0	0	0	1	0	1	0	0	0	1	0	1
17277	Tue Feb 23 18:40:05 2010	47	10	4	117.50	Schuldig	1	0	1	0	0	0	0	0	0	1	0	1
17277	Tue Feb 23 18:40:10 2010	47	11	4	117.46	Bonzen van het hart	0	0	0	1	0	1	0	0	0	1	0	1
17277	Tue Feb 23 18:40:14 2010	47	12	4	117.49	Hoofdpijn	0	0	0	1	0	1	0	0	0	1	0	1
17277	Tue Feb 23 18:40:19 2010	47	13	4	117.43	Benauwd gevoel in en om de borst	0	0	0	1	0	1	0	0	0	1	0	1
17277	Tue Feb 23 18:40:23 2010	47	14	4	117.50	Vijandig	1	0	1	0	0	0	0	0	0	1	0	1
17277	Tue Feb 23 18:40:28 2010	47	15	5	117.50	Dinsdag	0	0	0	0	0	0	1	0	1	1	0	2
17277	Tue Feb 23 18:41:18 2010	49	1	5	117.49	Gespannen	1	0	1	0	0	0	0	0	0	1	0	1
17277	Tue Feb 23 18:41:22 2010	49	2	4	117.43	Benauwd gevoel in en om de borst	0	0	0	1	0	1	0	0	0	1	0	1
17277	Tue Feb 23 18:41:27 2010	49	3	4	117.49	Hoofdpijn	0	0	0	1	0	1	0	0	0	1	0	1
17277	Tue Feb 23 18:41:31 2010	49	4	5	117.49	Donderdag	0	0	0	0	0	0	1	1	0	0	1	4
17277	Tue Feb 23 18:41:36 2010	49	5	4	117.46	Buik- of maagkrampen	0	0	0	1	0	1	0	0	0	1	0	1
17277	Tue Feb 23 18:41:40 2010	49	6	4	117.48	Vermoeidheid	0	0	0	1	0	1	0	0	0	1	0	4
17277	Tue Feb 23 18:41:45 2010	49	7	5	117.50	Schuldig	1	0	1	0	0	0	0	0	0	1	0	1
17277	Tue Feb 23 18:41:49 2010	49	8	4	117.50	Dinsdag	0	0	0	0	0	0	1	0	1	1	0	2
17277	Tue Feb 23 18:41:54 2010	49	9	4	117.50	Angstig	1	0	1	0	0	0	0	0	0	1	0	1
17277	Tue Feb 23 18:41:59 2010	49	10	5	117.49	Donderdag	0	0	0	0	0	0	1	0	1	1	0	4
17277	Tue Feb 23 18:42:03 2010	49	11	5	117.46	Bonzen van het hart	0	0	0	1	0	1	0	0	0	1	0	1
17277	Tue Feb 23 18:42:08 2010	49	12	4	117.49	Bedroefd	1	0	1	0	0	0	0	0	0	1	0	1
17277	Tue Feb 23 18:42:12 2010	49	13	5	117.50	Vrijdag	0	0	0	0	0	0	1	1	0	0	1	5
17277	Tue Feb 23 18:42:17 2010	49	14	4	117.50	Vijandig	1	0	1	0	0	0	0	0	0	1	0	1
17277	Tue Feb 23 18:42:21 2010	49	15	4	117.49	Maandag	0	0	0	0	0	0	1	0	1	1	0	1
17277	Tue Feb 23 18:44:35 2010	51	1	4	117.50	Vrijdag	0	0	0	0	0	0	1	0	1	1	0	5
17277	Tue Feb 23 18:44:39 2010	51	2	4	117.48	Duizeligheid	0	0	0	1	1	0	0	0	0	0	1	1
17277	Tue Feb 23 18:44:44 2010	51	3	4	117.50	Dinsdag	0	0	0	0	0	0	1	1	0	0	1	2
17277	Tue Feb 23 18:44:49 2010	51	4	4	117.48	Zenuwachtig	1	1	0	0	0	0	0	0	0	0	1	1
17277	Tue Feb 23 18:44:53 2010	51	5	4	117.48	Vlug geïrriteerd	1	1	0	0	0	0	0	0	0	0	1	1
17277	Tue Feb 23 18:44:58 2010	51	6	7	117.49	Donderdag	0	0	0	0	0	0	1	0	1	1	0	4
17277	Tue Feb 23 18:45:02 2010	51	7	4	117.41	Onvoldoende diep kunnen doorademen	0	0	0	1	1	0	0	0	0	0	1	1
17277	Tue Feb 23 18:45:07 2010	51	8	5	117.49	Woensdag	0	0	0	0	0	0	1	1	0	0	1	3
17277	Tue Feb 23 18:45:11 2010	51	9	5	117.50	Spierpijn	0	0	0	1	1	0	0	0	0	0	1	1
17277	Tue Feb 23 18:45:16 2010	51	10	4	117.50	Bang	1	1	0	0	0	0	0	0	0	0	1	1
17277	Tue Feb 23 18:45:20 2010	51	11	4	117.48	Misselijkheid	0	0	0	1	1	0	0	0	0	0	1	1
17277	Tue Feb 23 18:45:25 2010	51	12	5	117.48	Snelle hartslag	0	0	0	1	1	0	0	0	0	0	1	1
17277	Tue Feb 23 18:45:29 2010	51	13	5	117.48	Teneergeslagen	1	1	0	0	0	0	0	0	0	0	1	1
17277	Tue Feb 23 18:45:34 2010	51	14	5	117.49	Donderdag	0	0	0	0	0	0	1	1	0	0	1	4
17277	Tue Feb 23 18:45:38 2010	51	15	5	117.48	Beschaamd	1	1	0	0	0	0	0	0	0	0	1	1
17277	Tue Feb 23 18:46:28 2010	53	1	4	117.48	Snelle hartslag	0	0	0	1	1	0	0	0	0	0	1	1
17277	Tue Feb 23 18:46:33 2010	53	2	4	117.50	Spierpijn	0	0	0	1	1	0	0	0	0	0	1	1
17277	Tue Feb 23 18:46:37 2010	53	3	4	117.48	Misselijkheid	0	0	0	1	1	0	0	0	0	0	1	1
17277	Tue Feb 23 18:46:42 2010	53	4	5	117.50	Vrijdag	0	0	0	0	0	0	1	0	1	1	0	5
17277	Tue Feb 23 18:46:47 2010	53	5	4	117.49	Donderdag	0	0	0	0	0	0	1	1	0	0	1	4
17277	Tue Feb 23 18:46:51 2010	53	6	4	117.49	Woensdag	0	0	0	0	0	0	1	1	0	0	1	3
17277	Tue Feb 23 18:46:56 2010	53	7	5	117.41	Onvoldoende diep kunnen doorademen	0	0	0	1	1	0	0	0	0	0	1	1
17277	Tue Feb 23 18:47:00 2010	53	8	4	117.50	Dinsdag	0	0	0	0	0	0	1	1	0	0	1	2
17277	Tue Feb 23 18:47:05 2010	53	9	4	117.50	Bang	1	1	0	0	0	0	0	0	0	0	1	1
17277	Tue Feb 23 18:47:09 2010	53	10	4	117.48	Vlug geïrriteerd	1	1	0	0	0	0	0	0	0	0	1	1
17277	Tue Feb 23 18:47:14 2010	53	11	4	117.48	Beschaamd	1	1	0	0	0	0	0	0	0	0	1	1
17277	Tue Feb 23 18:47:18 2010	53	12	4	117.48	Teneergeslagen	1	1	0	0	0	0	0	0	0	0	1	1
17277	Tue Feb 23 18:47:23 2010	53	13	4	117.48	Duizeligheid	0	0	0	1	1	0	0	0	0	0	1	1
17277	Tue Feb 23 18:47:27 2010	53	14	5	117.48	Zenuwachtig	1	1	0	0	0	0	0	0	0	0	1	1
17277	Tue Feb 23 18:47:32 2010	53	15	4	117.49	Donderdag	0	0	0	0	0	0	1	0	1	1	0	4
17277	Tue Feb 23 18:48:22 2010	55	1	4	117.48	Misselijkheid	0	0	0	1	1	0	0	0	0	0	1	1
17277	Tue Feb 23 18:48:26 2010	55	2	4	117.48	Zenuwachtig	1	1	0	0	0	0	0	0	0	0	1	1
17277	Tue Feb 23 18:48:31 2010	55	3	5	117.49	Donderdag	0	0	0	0	0	0	1	0	1	1	0	4
17277	Tue Feb 23 18:48:35 2010	55	4	4	117.48	Snelle hartslag	0	0	0	1	1	0	0	0	0	0	1	1
17277	Tue Feb 23 18:48:40 2010	55	5	5	117.49	Donderdag	0	0	0	0	0	0	1	1	0	0	1	4
17277	Tue Feb 23 18:48:45 2010	55	6	5	117.50	Dinsdag	0	0	0	0	0	0	1	1	0	0	1	2
17277	Tue Feb 23 18:48:49 2010	55	7	4	117.48	Beschaamd	1	1	0	0	0	0	0	0	0	0	1	1
17277	Tue Feb 23 18:48:54 2010	55	8	4	117.48	Teneergeslagen	1	1	0	0	0	0	0	0	0	0	1	2
17277	Tue Feb 23 18:48:58 2010	55	9	5	117.49	Woensdag	0	0	0	0	0	0	1	1	0	0	1	3
17277	Tue Feb 23 18:49:03 2010	55	10	4	117.50	Bang	1	1	0	0	0	0	0	0	0	0	1	1
17277	Tue Feb 23 18:49:07 2010	55	11	4	117.48	Vlug geïrriteerd	1	1	0	0	0	0	0	0	0	0	1	1
17277	Tue Feb 23 18:49:12 2010	55	12	5	117.48	Duizeligheid	0	0	0	1	1	0	0	0	0	0	1	1
17277	Tue Feb 23 18:49:16 2010	55	13	4	117.50	Vrijdag	0	0	0	0	0	0	1	0	1	1	0	5
17277	Tue Feb 23 18:49:21 2010	55	14	4	117.41	Onvoldoende diep kunnen doorademen	0	0	0	1	1	0	0	0	0	0	1	1
17277	Tue Feb 23 18:49:25 2010	55	15	5	117.50	Spierpijn	0	0	0	1	1	0	0	0	0	0	1	1
17277	Tue Feb 23 18:50:15 2010	57	1	5	117.49	Maandag	0	0	0	0	0	0	1	0	1	1	0	1
17277	Tue Feb 23 18:50:20 2010	57	2	4	117.50	Angstig	1	0	1	0	0	0	0	0	0	1	0	1
17277	Tue Feb 23 18:50:24 2010	57	3	5	117.49	Woensdag	0	0	0	0	0	0	1	0	1	1	0	3
17277	Tue Feb 23 18:50:29 2010	57	4	5	117.50	Dinsdag	0	0	0	0	0	0	1	0	1	1	0	2
17277	Tue Feb 23 18:50:34 2010	57	5	4	117.50	Schuldig	1	0	1	0	0	0	0	0	0	1	0	1
17277	Tue Feb 23 18:50:38 2010	57	6	4	117.49	Bedroefd	1	0	1	0	0	0	0	0	0	1	0	1
17277	Tue Feb 23 18:50:43 2010	57	7	5	117.50	Vrijdag	0	0	0	0	0	0	1	1	0	0	1	5
17277	Tue Feb 23 18:50:47 2010	57	8	4	117.49	Gespannen	1	0	1	0	0	0	0	0	0	1	0	1
17277	Tue Feb 23 18:50:52 2010	57	9	4	117.49	Hoofdpijn	0	0	0	1	0	1	0	0	0	1	0	1
17277	Tue Feb 23 18:50:56 2010	57	10	5	117.43	Benauwd gevoel in en om de borst	0	0	0	1	0	1	0	0	0	1	0	1
17277	Tue Feb 23 18:51:01 2010	57	11	4	117.46	Bonzen van het hart	0	0	0	1	0	1	0	0	0	1	0	1
17277	Tue Feb 23 18:51:05 2010	57	12	4	117.46	Buik- of maagkrampen	0	0	0	1	0	1	0	0	0	1	0	1
17277	Tue Feb 23 18:51:10 2010	57	13	5	117.48	Vermoeidheid	0	0	0	1	0	1	0	0	0	1	0	5
17277	Tue Feb 23 18:51:14 2010	57	14	4	117.49	Maandag	0	0	0	0	0	0	1	1	0	0	1	1
17277	Tue Feb 23 18:51:19 2010	57	15	4	117.50	Vijandig	1	0	1	0	0	0	0	0	0	1	0	1
17277	Tue Feb 23 18:52:09 2010	59	1	4	117.49	Maandag	0	0	0	0	0	0	1	1	0	0	1	1
17277	Tue Feb 23 18:52:13 2010	59	2	4	117.49	Hoofdpijn	0	0	0	1	0	1	0	0	0	1	0	1
17277	Tue Feb 23 18:52:18 2010	59	3	5	117.50	Angstig	1	0	1	0	0	0	0	0	0	1	0	1
17277	Tue Feb 23 18:52:22 2010	59	4	4	117.49	Gespannen	1	0	1	0	0	0	0	0	0	1	0	2
17277	Tue Feb 23 18:52:27 2010	59	5	6	117.43	Benauwd gevoel in en om de borst	0	0	0	1	0	1	0	0	0	1	0	1
17277	Tue Feb 23 18:52:31 2010	59	6	5	117.50	Schuldig	1	0	1	0	0	0	0	0	0	1	0	1
17277	Tue Feb 23 18:52:36 2010	59	7	7	117.50	Dinsdag	0	0	0	0	0	0	1	0	1	1	0	2
17277	Tue Feb 23 18:52:41 2010	59	8	4	117.48	Vermoeidheid	0	0	0	1	0	1	0	0	0	1	0	5
17277	Tue Feb 23 18:52:45 2010	59	9	4	117.46	Bonzen van het hart	0	0	0	1	0	1	0	0	0	1	0	1
17277	Tue Feb 23 18:52:50 2010	59	10	5	117.49	Woensdag	0	0	0	0	0	0	1	0	1	1	0	3
17277	Tue Feb 23 18:52:54 2010	59	11	4	117.46	Buik- of maagkrampen	0	0	0	1	0	1	0	0	0	1	0	1
17277	Tue Feb 23 18:52:59 2010	59	12	5	117.49	Maandag	0	0	0	0	0	0	1	0	1	1	0	1
17277	Tue Feb 23 18:53:03 2010	59	13	5	117.50	Vrijdag	0	0	0	0	0	0	1	1	0	0	1	5
17277	Tue Feb 23 18:53:08 2010	59	14	4	117.50	Vijandig	1	0	1	0	0	0	0	0	0	1	0	1
17277	Tue Feb 23 18:53:12 2010	59	15	4	117.49	Bedroefd	1	0	1	0	0	0	0	0	0	1	0	4
17277	Tue Feb 23 18:54:02 2010	61	1	4	117.49	Maandag	0	0	0	0	0	0	1	1	0	0	1	1
17277	Tue Feb 23 18:54:07 2010	61	2	5	117.50	Schuldig	1	0	1	0	0	0	0	0	0	1	0	1
17277	Tue Feb 23 18:54:11 2010	61	3	4	117.49	Gespannen	1	0	1	0	0	0	0	0	0	1	0	1
17277	Tue Feb 23 18:54:16 2010	61	4	4	117.46	Bonzen van het hart	0	0	0	1	0	1	0	0	0	1	0	1
17277	Tue Feb 23 18:54:20 2010	61	5	5	117.50	Dinsdag	0	0	0	0	0	0	1	0	1	1	0	2
17277	Tue Feb 23 18:54:25 2010	61	6	4	117.48	Vermoeidheid	0	0	0	1	0	1	0	0	0	1	0	5
17277	Tue Feb 23 18:54:29 2010	61	7	4	117.49	Hoofdpijn	0	0	0	1	0	1	0	0	0	1	0	1
17277	Tue Feb 23 18:54:34 2010	61	8	5	117.49	Bedroefd	1	0	1	0	0	0	0	0	0	1	0	1
17277	Tue Feb 23 18:54:39 2010	61	9	4	117.49	Woensdag	0	0	0	0	0	0	1	0	1	1	0	3
17277	Tue Feb 23 18:54:43 2010	61	10	4	117.50	Angstig	1	0	1	0	0	0	0	0	0	1	0	1
17277	Tue Feb 23 18:54:48 2010	61	11	5	117.43	Benauwd gevoel in en om de borst	0	0	0	1	0	1	0	0	0	1	0	1
17277	Tue Feb 23 18:54:52 2010	61	12	4	117.46	Buik- of maagkrampen	0	0	0	1	0	1	0	0	0	1	0	1
17277	Tue Feb 23 18:54:57 2010	61	13	4	117.50	Vijandig	1	0	1	0	0	0	0	0	0	1	0	1
17277	Tue Feb 23 18:55:01 2010	61	14	5	117.50	Vrijdag	0	0	0	0	0	0	1	1	0	0	1	5
17277	Tue Feb 23 18:55:06 2010	61	15	7	117.49	Maandag	0	0	0	0	0	0	1	0	1	1	0	1
17277	Tue Feb 23 18:57:19 2010	63	1	4	117.46	Buik- of maagkrampen	0	0	0	1	0	1	0	0	0	1	0	1
17277	Tue Feb 23 18:57:23 2010	63	2	5	117.49	Bedroefd	1	0	1	0	0	0	0	0	0	1	0	1
17277	Tue Feb 23 18:57:28 2010	63	3	4	117.48	Vermoeidheid	0	0	0	1	0	1	0	0	0	1	0	5
17277	Tue Feb 23 18:57:32 2010	63	4	5	117.49	Maandag	0	0	0	0	0	0	1	1	0	0	1	1
17277	Tue Feb 23 18:57:37 2010	63	5	5	117.43	Benauwd gevoel in en om de borst	0	0	0	1	0	1	0	0	0	1	0	1
17277	Tue Feb 23 18:57:41 2010	63	6	4	117.49	Hoofdpijn	0	0	0	1	0	1	0	0	0	1	0	1
17277	Tue Feb 23 18:57:46 2010	63	7	5	117.49	Woensdag	0	0	0	0	0	0	1	0	1	1	0	3
17277	Tue Feb 23 18:57:50 2010	63	8	5	117.50	Vijandig	1	0	1	0	0	0	0	0	0	1	0	1
17277	Tue Feb 23 18:57:55 2010	63	9	4	117.50	Schuldig	1	0	1	0	0	0	0	0	0	1	0	1
17277	Tue Feb 23 18:57:59 2010	63	10	5	117.50	Vrijdag	0	0	0	0	0	0	1	0	1	1	0	5
17277	Tue Feb 23 18:58:04 2010	63	11	5	117.49	Gespannen	1	0	1	0	0	0	0	0	0	1	0	1
17277	Tue Feb 23 18:58:08 2010	63	12	4	117.49	Donderdag	0	0	0	0	0	0	1	0	1	1	0	4
17277	Tue Feb 23 18:58:13 2010	63	13	4	117.46	Bonzen van het hart	0	0	0	1	0	1	0	0	0	1	0	1
17277	Tue Feb 23 18:58:17 2010	63	14	5	117.49	Maandag	0	0	0	0	0	0	1	0	1	1	0	1
17277	Tue Feb 23 18:58:22 2010	63	15	4	117.50	Angstig	1	0	1	0	0	0	0	0	0	1	0	1
17277	Tue Feb 23 18:59:12 2010	65	1	4	117.49	Gespannen	1	0	1	0	0	0	0	0	0	1	0	1
17277	Tue Feb 23 18:59:17 2010	65	2	4	117.50	Angstig	1	0	1	0	0	0	0	0	0	1	0	1
17277	Tue Feb 23 18:59:21 2010	65	3	5	117.49	Maandag	0	0	0	0	0	0	1	0	1	1	0	1
17277	Tue Feb 23 18:59:26 2010	65	4	4	117.49	Woensdag	0	0	0	0	0	0	1	0	1	1	0	3
17277	Tue Feb 23 18:59:30 2010	65	5	4	117.46	Buik- of maagkrampen	0	0	0	1	0	1	0	0	0	1	0	1
17277	Tue Feb 23 18:59:35 2010	65	6	4	117.49	Hoofdpijn	0	0	0	1	0	1	0	0	0	1	0	2
17277	Tue Feb 23 18:59:39 2010	65	7	4	117.46	Bonzen van het hart	0	0	0	1	0	1	0	0	0	1	0	1
17277	Tue Feb 23 18:59:44 2010	65	8	4	117.43	Benauwd gevoel in en om de borst	0	0	0	1	0	1	0	0	0	1	0	1
17277	Tue Feb 23 18:59:48 2010	65	9	7	117.50	Schuldig	1	0	1	0	0	0	0	0	0	1	0	2
17277	Tue Feb 23 18:59:53 2010	65	10	4	117.49	Donderdag	0	0	0	0	0	0	1	0	1	1	0	4
17277	Tue Feb 23 18:59:57 2010	65	11	5	117.50	Vrijdag	0	0	0	0	0	0	1	0	1	1	0	5
17277	Tue Feb 23 19:00:02 2010	65	12	5	117.49	Bedroefd	1	0	1	0	0	0	0	0	0	1	0	1
17277	Tue Feb 23 19:00:06 2010	65	13	4	117.48	Vermoeidheid	0	0	0	1	0	1	0	0	0	1	0	5
17277	Tue Feb 23 19:00:11 2010	65	14	4	117.50	Vijandig	1	0	1	0	0	0	0	0	0	1	0	1
17277	Tue Feb 23 19:00:15 2010	65	15	5	117.49	Maandag	0	0	0	0	0	0	1	1	0	0	1	1
17277	Tue Feb 23 19:01:06 2010	67	1	4	117.50	Vrijdag	0	0	0	0	0	0	1	0	1	1	0	5
17277	Tue Feb 23 19:01:10 2010	67	2	4	117.49	Gespannen	1	0	1	0	0	0	0	0	0	1	0	3
17277	Tue Feb 23 19:01:15 2010	67	3	7	117.50	Vijandig	1	0	1	0	0	0	0	0	0	1	0	2
17277	Tue Feb 23 19:01:19 2010	67	4	4	117.46	Bonzen van het hart	0	0	0	1	0	1	0	0	0	1	0	1
17277	Tue Feb 23 19:01:24 2010	67	5	4	117.49	Maandag	0	0	0	0	0	0	1	0	1	1	0	1
17277	Tue Feb 23 19:01:28 2010	67	6	4	117.49	Bedroefd	1	0	1	0	0	0	0	0	0	1	0	3
17277	Tue Feb 23 19:01:33 2010	67	7	4	117.49	Hoofdpijn	0	0	0	1	0	1	0	0	0	1	0	1
17277	Tue Feb 23 19:01:37 2010	67	8	4	117.46	Buik- of maagkrampen	0	0	0	1	0	1	0	0	0	1	0	1
17277	Tue Feb 23 19:01:42 2010	67	9	4	117.50	Angstig	1	0	1	0	0	0	0	0	0	1	0	2
17277	Tue Feb 23 19:01:46 2010	67	10	9	117.48	Vermoeidheid	0	0	0	1	0	1	0	0	0	1	0	5
17277	Tue Feb 23 19:01:51 2010	67	11	4	117.50	Schuldig	1	0	1	0	0	0	0	0	0	1	0	2
17277	Tue Feb 23 19:01:55 2010	67	12	5	117.49	Maandag	0	0	0	0	0	0	1	1	0	0	1	1
17277	Tue Feb 23 19:02:00 2010	67	13	6	117.49	Woensdag	0	0	0	0	0	0	1	0	1	1	0	3
17277	Tue Feb 23 19:02:04 2010	67	14	4	117.49	Donderdag	0	0	0	0	0	0	1	0	1	1	0	4
17277	Tue Feb 23 19:02:09 2010	67	15	5	117.43	Benauwd gevoel in en om de borst	0	0	0	1	0	1	0	0	0	1	0	1
17277	Tue Feb 23 19:02:59 2010	69	1	4	117.41	Onvoldoende diep kunnen doorademen	0	0	0	1	1	0	0	0	0	0	1	2
17277	Tue Feb 23 19:03:04 2010	69	2	4	117.50	Vrijdag	0	0	0	0	0	0	1	1	0	0	1	5
17277	Tue Feb 23 19:03:08 2010	69	3	5	117.48	Vlug geïrriteerd	1	1	0	0	0	0	0	0	0	0	1	2
17277	Tue Feb 23 19:03:13 2010	69	4	4	117.50	Bang	1	1	0	0	0	0	0	0	0	0	1	4
17277	Tue Feb 23 19:03:17 2010	69	5	4	117.49	Woensdag	0	0	0	0	0	0	1	1	0	0	1	3
17277	Tue Feb 23 19:03:22 2010	69	6	4	117.48	Misselijkheid	0	0	0	1	1	0	0	0	0	0	1	1
17277	Tue Feb 23 19:03:26 2010	69	7	4	117.50	Dinsdag	0	0	0	0	0	0	1	0	1	1	0	2
17277	Tue Feb 23 19:03:31 2010	69	8	4	117.48	Zenuwachtig	1	1	0	0	0	0	0	0	0	0	1	2
17277	Tue Feb 23 19:03:35 2010	69	9	5	117.48	Teneergeslagen	1	1	0	0	0	0	0	0	0	0	1	4
17277	Tue Feb 23 19:03:40 2010	69	10	4	117.48	Duizeligheid	0	0	0	1	1	0	0	0	0	0	1	1
17277	Tue Feb 23 19:03:44 2010	69	11	4	117.50	Spierpijn	0	0	0	1	1	0	0	0	0	0	1	1
17277	Tue Feb 23 19:03:49 2010	69	12	4	117.48	Snelle hartslag	0	0	0	1	1	0	0	0	0	0	1	1
17277	Tue Feb 23 19:03:53 2010	69	13	4	117.49	Donderdag	0	0	0	0	0	0	1	1	0	0	1	4
17277	Tue Feb 23 19:03:58 2010	69	14	4	117.50	Dinsdag	0	0	0	0	0	0	1	1	0	0	1	2
17277	Tue Feb 23 19:04:02 2010	69	15	4	117.48	Beschaamd	1	1	0	0	0	0	0	0	0	0	1	2
17277	Tue Feb 23 19:04:52 2010	71	1	5	117.50	Dinsdag	0	0	0	0	0	0	1	1	0	0	1	2
17277	Tue Feb 23 19:04:57 2010	71	2	4	117.50	Vrijdag	0	0	0	0	0	0	1	1	0	0	1	5
17277	Tue Feb 23 19:05:02 2010	71	3	5	117.50	Dinsdag	0	0	0	0	0	0	1	0	1	1	0	2
17277	Tue Feb 23 19:05:06 2010	71	4	5	117.48	Teneergeslagen	1	1	0	0	0	0	0	0	0	0	1	2
17277	Tue Feb 23 19:05:11 2010	71	5	4	117.48	Snelle hartslag	0	0	0	1	1	0	0	0	0	0	1	1
17277	Tue Feb 23 19:05:15 2010	71	6	4	117.48	Vlug geïrriteerd	1	1	0	0	0	0	0	0	0	0	1	1
17277	Tue Feb 23 19:05:20 2010	71	7	5	117.49	Woensdag	0	0	0	0	0	0	1	1	0	0	1	3
17277	Tue Feb 23 19:05:24 2010	71	8	4	117.50	Bang	1	1	0	0	0	0	0	0	0	0	1	1
17277	Tue Feb 23 19:05:29 2010	71	9	4	117.48	Misselijkheid	0	0	0	1	1	0	0	0	0	0	1	1
17277	Tue Feb 23 19:05:33 2010	71	10	5	117.49	Donderdag	0	0	0	0	0	0	1	1	0	0	1	4
17277	Tue Feb 23 19:05:38 2010	71	11	4	117.48	Duizeligheid	0	0	0	1	1	0	0	0	0	0	1	1
17277	Tue Feb 23 19:05:42 2010	71	12	4	117.41	Onvoldoende diep kunnen doorademen	0	0	0	1	1	0	0	0	0	0	1	1
17277	Tue Feb 23 19:05:47 2010	71	13	5	117.48	Zenuwachtig	1	1	0	0	0	0	0	0	0	0	1	1
17277	Tue Feb 23 19:05:51 2010	71	14	4	117.50	Spierpijn	0	0	0	1	1	0	0	0	0	0	1	1
17277	Tue Feb 23 19:05:56 2010	71	15	4	117.48	Beschaamd	1	1	0	0	0	0	0	0	0	0	1	1
17277	Tue Feb 23 19:06:46 2010	73	1	5	117.41	Onvoldoende diep kunnen doorademen	0	0	0	1	1	0	0	0	0	0	1	1
17277	Tue Feb 23 19:06:51 2010	73	2	4	117.48	Misselijkheid	0	0	0	1	1	0	0	0	0	0	1	1
17277	Tue Feb 23 19:06:55 2010	73	3	4	117.48	Snelle hartslag	0	0	0	1	1	0	0	0	0	0	1	1
17277	Tue Feb 23 19:07:00 2010	73	4	5	117.50	Spierpijn	0	0	0	1	1	0	0	0	0	0	1	1
17277	Tue Feb 23 19:07:04 2010	73	5	4	117.50	Dinsdag	0	0	0	0	0	0	1	0	1	1	0	2
17277	Tue Feb 23 19:07:09 2010	73	6	4	117.49	Woensdag	0	0	0	0	0	0	1	1	0	0	1	3
17277	Tue Feb 23 19:07:13 2010	73	7	5	117.50	Dinsdag	0	0	0	0	0	0	1	1	0	0	1	2
17277	Tue Feb 23 19:07:18 2010	73	8	4	117.48	Zenuwachtig	1	1	0	0	0	0	0	0	0	0	1	1
17277	Tue Feb 23 19:07:22 2010	73	9	4	117.48	Teneergeslagen	1	1	0	0	0	0	0	0	0	0	1	2
17277	Tue Feb 23 19:07:27 2010	73	10	5	117.48	Duizeligheid	0	0	0	1	1	0	0	0	0	0	1	1
17277	Tue Feb 23 19:07:31 2010	73	11	4	117.48	Beschaamd	1	1	0	0	0	0	0	0	0	0	1	1
17277	Tue Feb 23 19:07:36 2010	73	12	4	117.50	Bang	1	1	0	0	0	0	0	0	0	0	1	1
17277	Tue Feb 23 19:07:40 2010	73	13	5	117.50	Vrijdag	0	0	0	0	0	0	1	1	0	0	1	5
17277	Tue Feb 23 19:07:45 2010	73	14	5	117.48	Vlug geïrriteerd	1	1	0	0	0	0	0	0	0	0	1	1
17277	Tue Feb 23 19:07:49 2010	73	15	4	117.49	Donderdag	0	0	0	0	0	0	1	1	0	0	1	4
