# Supplementary material for: Unraveling the Relationship between Trait Negative Affectivity and Habitual Symptom Reporting
Source: PLoS One. 2015 Jan 20;10(1):e0115748. doi: 10.1371/journal.pone.0115748 (PMC4300148; doi:10.1371/journal.pone.0115748)
Supplement: S1 File — Data S1, Contains the raw data of the high NA-high HSR participants. Data S2, Contains the raw data of the high NA-low HSR participants. Data S3, Contains the raw data of the low NA-low HSR participants. (ZIP) [file pone.0115748.s001.zip › Data S2/TM_2_C_EXP2_313213_results.xls]

## Sheet: TM_2_C_EXP2_313213_results
version	timestamp	block number	trial number	lost msec	free VRAM	trial contents	vraagA	vraagA_2	vraagA_1	vraagB	vraagB_2	vraagB_1	vraagC	vraagC_2	vraagC_1	deel1	deel2	value
17277	Wed Nov 18 17:58:08 2009	3	1	4	117.49	Bedroefd	1	0	1	0	0	0	0	0	0	1	0	3
17277	Wed Nov 18 17:58:13 2009	3	2	5	117.50	Schuldig	1	0	1	0	0	0	0	0	0	1	0	1
17277	Wed Nov 18 17:58:17 2009	3	3	4	117.49	Hoofdpijn	0	0	0	1	0	1	0	0	0	1	0	1
17277	Wed Nov 18 17:58:22 2009	3	4	4	117.49	Maandag	0	0	0	0	0	0	1	0	1	1	0	1
17277	Wed Nov 18 17:58:27 2009	3	5	4	117.50	Vijandig	1	0	1	0	0	0	0	0	0	1	0	2
17277	Wed Nov 18 17:58:31 2009	3	6	5	117.49	Maandag	0	0	0	0	0	0	1	1	0	0	1	1
17277	Wed Nov 18 17:58:36 2009	3	7	4	117.46	Buik- of maagkrampen	0	0	0	1	0	1	0	0	0	1	0	1
17277	Wed Nov 18 17:58:40 2009	3	8	4	117.48	Vermoeidheid	0	0	0	1	0	1	0	0	0	1	0	1
17277	Wed Nov 18 17:58:45 2009	3	9	5	117.49	Gespannen	1	0	1	0	0	0	0	0	0	1	0	2
17277	Wed Nov 18 17:58:49 2009	3	10	4	117.43	Benauwd gevoel in en om de borst	0	0	0	1	0	1	0	0	0	1	0	1
17277	Wed Nov 18 17:58:54 2009	3	11	4	117.46	Bonzen van het hart	0	0	0	1	0	1	0	0	0	1	0	1
17277	Wed Nov 18 17:58:58 2009	3	12	5	117.49	Woensdag	0	0	0	0	0	0	1	0	1	1	0	3
17277	Wed Nov 18 17:59:03 2009	3	13	4	117.49	Donderdag	0	0	0	0	0	0	1	0	1	1	0	4
17277	Wed Nov 18 17:59:07 2009	3	14	4	117.50	Angstig	1	0	1	0	0	0	0	0	0	1	0	1
17277	Wed Nov 18 17:59:12 2009	3	15	5	117.50	Dinsdag	0	0	0	0	0	0	1	1	0	0	1	2
17277	Wed Nov 18 18:00:02 2009	5	1	4	117.48	Vermoeidheid	0	0	0	1	0	1	0	0	0	1	0	1
17277	Wed Nov 18 18:00:06 2009	5	2	5	117.49	Gespannen	1	0	1	0	0	0	0	0	0	1	0	1
17277	Wed Nov 18 18:00:11 2009	5	3	7	117.49	Donderdag	0	0	0	0	0	0	1	0	1	1	0	4
17277	Wed Nov 18 18:00:16 2009	5	4	4	117.46	Bonzen van het hart	0	0	0	1	0	1	0	0	0	1	0	1
17277	Wed Nov 18 18:00:20 2009	5	5	4	117.46	Buik- of maagkrampen	0	0	0	1	0	1	0	0	0	1	0	1
17277	Wed Nov 18 18:00:25 2009	5	6	5	117.49	Maandag	0	0	0	0	0	0	1	1	0	0	1	1
17277	Wed Nov 18 18:00:29 2009	5	7	4	117.50	Dinsdag	0	0	0	0	0	0	1	1	0	0	1	2
17277	Wed Nov 18 18:00:34 2009	5	8	4	117.43	Benauwd gevoel in en om de borst	0	0	0	1	0	1	0	0	0	1	0	1
17277	Wed Nov 18 18:00:38 2009	5	9	5	117.49	Hoofdpijn	0	0	0	1	0	1	0	0	0	1	0	1
17277	Wed Nov 18 18:00:43 2009	5	10	4	117.49	Bedroefd	1	0	1	0	0	0	0	0	0	1	0	2
17277	Wed Nov 18 18:00:47 2009	5	11	5	117.49	Maandag	0	0	0	0	0	0	1	0	1	1	0	1
17277	Wed Nov 18 18:00:52 2009	5	12	5	117.50	Schuldig	1	0	1	0	0	0	0	0	0	1	0	1
17277	Wed Nov 18 18:00:56 2009	5	13	4	117.50	Vijandig	1	0	1	0	0	0	0	0	0	1	0	1
17277	Wed Nov 18 18:01:01 2009	5	14	4	117.50	Angstig	1	0	1	0	0	0	0	0	0	1	0	2
17277	Wed Nov 18 18:01:05 2009	5	15	5	117.49	Woensdag	0	0	0	0	0	0	1	0	1	1	0	3
17277	Wed Nov 18 18:01:55 2009	7	1	4	117.49	Gespannen	1	0	1	0	0	0	0	0	0	1	0	1
17277	Wed Nov 18 18:02:00 2009	7	2	5	117.50	Dinsdag	0	0	0	0	0	0	1	1	0	0	1	2
17277	Wed Nov 18 18:02:05 2009	7	3	4	117.49	Maandag	0	0	0	0	0	0	1	1	0	0	1	1
17277	Wed Nov 18 18:02:09 2009	7	4	4	117.50	Vijandig	1	0	1	0	0	0	0	0	0	1	0	1
17277	Wed Nov 18 18:02:14 2009	7	5	5	117.48	Vermoeidheid	0	0	0	1	0	1	0	0	0	1	0	1
17277	Wed Nov 18 18:02:18 2009	7	6	4	117.46	Buik- of maagkrampen	0	0	0	1	0	1	0	0	0	1	0	1
17277	Wed Nov 18 18:02:23 2009	7	7	5	117.49	Woensdag	0	0	0	0	0	0	1	0	1	1	0	3
17277	Wed Nov 18 18:02:27 2009	7	8	5	117.50	Schuldig	1	0	1	0	0	0	0	0	0	1	0	1
17277	Wed Nov 18 18:02:32 2009	7	9	4	117.49	Bedroefd	1	0	1	0	0	0	0	0	0	1	0	1
17277	Wed Nov 18 18:02:36 2009	7	10	4	117.43	Benauwd gevoel in en om de borst	0	0	0	1	0	1	0	0	0	1	0	1
17277	Wed Nov 18 18:02:41 2009	7	11	4	117.46	Bonzen van het hart	0	0	0	1	0	1	0	0	0	1	0	1
17277	Wed Nov 18 18:02:45 2009	7	12	4	117.49	Donderdag	0	0	0	0	0	0	1	0	1	1	0	4
17277	Wed Nov 18 18:02:50 2009	7	13	4	117.49	Maandag	0	0	0	0	0	0	1	0	1	1	0	1
17277	Wed Nov 18 18:02:54 2009	7	14	4	117.49	Hoofdpijn	0	0	0	1	0	1	0	0	0	1	0	1
17277	Wed Nov 18 18:02:59 2009	7	15	5	117.50	Angstig	1	0	1	0	0	0	0	0	0	1	0	1
17277	Wed Nov 18 18:03:49 2009	9	1	5	117.50	Dinsdag	0	0	0	0	0	0	1	0	1	1	0	2
17277	Wed Nov 18 18:03:53 2009	9	2	4	117.50	Vrijdag	0	0	0	0	0	0	1	0	1	1	0	5
17277	Wed Nov 18 18:03:58 2009	9	3	4	117.48	Misselijkheid	0	0	0	1	1	0	0	0	0	0	1	1
17277	Wed Nov 18 18:04:03 2009	9	4	5	117.48	Beschaamd	1	1	0	0	0	0	0	0	0	0	1	1
17277	Wed Nov 18 18:04:07 2009	9	5	4	117.48	Snelle hartslag	0	0	0	1	1	0	0	0	0	0	1	1
17277	Wed Nov 18 18:04:12 2009	9	6	5	117.49	Donderdag	0	0	0	0	0	0	1	1	0	0	1	4
17277	Wed Nov 18 18:04:16 2009	9	7	5	117.50	Vrijdag	0	0	0	0	0	0	1	1	0	0	1	5
17277	Wed Nov 18 18:04:21 2009	9	8	4	117.48	Teneergeslagen	1	1	0	0	0	0	0	0	0	0	1	1
17277	Wed Nov 18 18:04:25 2009	9	9	4	117.48	Duizeligheid	0	0	0	1	1	0	0	0	0	0	1	1
17277	Wed Nov 18 18:04:30 2009	9	10	5	117.48	Zenuwachtig	1	1	0	0	0	0	0	0	0	0	1	1
17277	Wed Nov 18 18:04:34 2009	9	11	4	117.41	Onvoldoende diep kunnen doorademen	0	0	0	1	1	0	0	0	0	0	1	1
17277	Wed Nov 18 18:04:39 2009	9	12	4	117.50	Spierpijn	0	0	0	1	1	0	0	0	0	0	1	1
17277	Wed Nov 18 18:04:43 2009	9	13	4	117.50	Bang	1	1	0	0	0	0	0	0	0	0	1	1
17277	Wed Nov 18 18:04:48 2009	9	14	4	117.48	Vlug geïrriteerd	1	1	0	0	0	0	0	0	0	0	1	1
17277	Wed Nov 18 18:04:52 2009	9	15	5	117.49	Woensdag	0	0	0	0	0	0	1	1	0	0	1	3
17277	Wed Nov 18 18:05:42 2009	11	1	4	117.41	Onvoldoende diep kunnen doorademen	0	0	0	1	1	0	0	0	0	0	1	1
17277	Wed Nov 18 18:05:47 2009	11	2	5	117.49	Donderdag	0	0	0	0	0	0	1	1	0	0	1	4
17277	Wed Nov 18 18:05:51 2009	11	3	5	117.48	Beschaamd	1	1	0	0	0	0	0	0	0	0	1	1
17277	Wed Nov 18 18:05:56 2009	11	4	4	117.48	Snelle hartslag	0	0	0	1	1	0	0	0	0	0	1	2
17277	Wed Nov 18 18:06:01 2009	11	5	4	117.50	Bang	1	1	0	0	0	0	0	0	0	0	1	1
17277	Wed Nov 18 18:06:05 2009	11	6	5	117.50	Vrijdag	0	0	0	0	0	0	1	0	1	1	0	5
17277	Wed Nov 18 18:06:10 2009	11	7	4	117.48	Duizeligheid	0	0	0	1	1	0	0	0	0	0	1	1
17277	Wed Nov 18 18:06:14 2009	11	8	4	117.50	Spierpijn	0	0	0	1	1	0	0	0	0	0	1	1
17277	Wed Nov 18 18:06:19 2009	11	9	5	117.50	Vrijdag	0	0	0	0	0	0	1	1	0	0	1	5
17277	Wed Nov 18 18:06:23 2009	11	10	4	117.48	Zenuwachtig	1	1	0	0	0	0	0	0	0	0	1	2
17277	Wed Nov 18 18:06:28 2009	11	11	4	117.48	Teneergeslagen	1	1	0	0	0	0	0	0	0	0	1	1
17277	Wed Nov 18 18:06:32 2009	11	12	5	117.48	Vlug geïrriteerd	1	1	0	0	0	0	0	0	0	0	1	1
17277	Wed Nov 18 18:06:37 2009	11	13	4	117.49	Woensdag	0	0	0	0	0	0	1	1	0	0	1	3
17277	Wed Nov 18 18:06:41 2009	11	14	5	117.50	Dinsdag	0	0	0	0	0	0	1	0	1	1	0	2
17277	Wed Nov 18 18:06:46 2009	11	15	5	117.48	Misselijkheid	0	0	0	1	1	0	0	0	0	0	1	1
17277	Wed Nov 18 18:07:36 2009	13	1	4	117.48	Beschaamd	1	1	0	0	0	0	0	0	0	0	1	1
17277	Wed Nov 18 18:07:40 2009	13	2	5	117.48	Misselijkheid	0	0	0	1	1	0	0	0	0	0	1	1
17277	Wed Nov 18 18:07:45 2009	13	3	5	117.50	Bang	1	1	0	0	0	0	0	0	0	0	1	2
17277	Wed Nov 18 18:07:50 2009	13	4	4	117.50	Vrijdag	0	0	0	0	0	0	1	1	0	0	1	5
17277	Wed Nov 18 18:07:54 2009	13	5	4	117.49	Woensdag	0	0	0	0	0	0	1	1	0	0	1	3
17277	Wed Nov 18 18:07:59 2009	13	6	5	117.48	Zenuwachtig	1	1	0	0	0	0	0	0	0	0	1	2
17277	Wed Nov 18 18:08:03 2009	13	7	4	117.48	Vlug geïrriteerd	1	1	0	0	0	0	0	0	0	0	1	1
17277	Wed Nov 18 18:08:08 2009	13	8	4	117.48	Snelle hartslag	0	0	0	1	1	0	0	0	0	0	1	2
17277	Wed Nov 18 18:08:12 2009	13	9	5	117.48	Teneergeslagen	1	1	0	0	0	0	0	0	0	0	1	1
17277	Wed Nov 18 18:08:17 2009	13	10	4	117.49	Donderdag	0	0	0	0	0	0	1	1	0	0	1	4
17277	Wed Nov 18 18:08:21 2009	13	11	4	117.48	Duizeligheid	0	0	0	1	1	0	0	0	0	0	1	1
17277	Wed Nov 18 18:08:26 2009	13	12	5	117.50	Vrijdag	0	0	0	0	0	0	1	0	1	1	0	5
17277	Wed Nov 18 18:08:30 2009	13	13	7	117.41	Onvoldoende diep kunnen doorademen	0	0	0	1	1	0	0	0	0	0	1	2
17277	Wed Nov 18 18:08:35 2009	13	14	4	117.50	Spierpijn	0	0	0	1	1	0	0	0	0	0	1	1
17277	Wed Nov 18 18:08:39 2009	13	15	5	117.50	Dinsdag	0	0	0	0	0	0	1	0	1	1	0	2
17277	Wed Nov 18 18:11:50 2009	15	1	4	117.49	Woensdag	0	0	0	0	0	0	1	1	0	0	1	3
17277	Wed Nov 18 18:11:54 2009	15	2	5	117.41	Onvoldoende diep kunnen doorademen	0	0	0	1	1	0	0	0	0	0	1	2
17277	Wed Nov 18 18:11:59 2009	15	3	4	117.50	Vijandig	1	0	1	0	0	0	0	0	0	1	0	1
17277	Wed Nov 18 18:12:03 2009	15	4	4	117.50	Spierpijn	0	0	0	1	1	0	0	0	0	0	1	1
17277	Wed Nov 18 18:12:08 2009	15	5	4	117.49	Gespannen	1	0	1	0	0	0	0	0	0	1	0	2
17277	Wed Nov 18 18:12:12 2009	15	6	5	117.48	Misselijkheid	0	0	0	1	1	0	0	0	0	0	1	1
17277	Wed Nov 18 18:12:17 2009	15	7	4	117.49	Donderdag	0	0	0	0	0	0	1	1	0	0	1	4
17277	Wed Nov 18 18:12:21 2009	15	8	5	117.50	Dinsdag	0	0	0	0	0	0	1	0	1	1	0	2
17277	Wed Nov 18 18:12:26 2009	15	9	5	117.48	Duizeligheid	0	0	0	1	1	0	0	0	0	0	1	1
17277	Wed Nov 18 18:12:30 2009	15	10	4	117.50	Angstig	1	0	1	0	0	0	0	0	0	1	0	1
17277	Wed Nov 18 18:12:35 2009	15	11	4	117.48	Snelle hartslag	0	0	0	1	1	0	0	0	0	0	1	1
17277	Wed Nov 18 18:12:39 2009	15	12	5	117.49	Bedroefd	1	0	1	0	0	0	0	0	0	1	0	3
17277	Wed Nov 18 18:12:44 2009	15	13	4	117.49	Woensdag	0	0	0	0	0	0	1	0	1	1	0	3
17277	Wed Nov 18 18:12:48 2009	15	14	4	117.50	Schuldig	1	0	1	0	0	0	0	0	0	1	0	2
17277	Wed Nov 18 18:12:53 2009	15	15	5	117.50	Vrijdag	0	0	0	0	0	0	1	1	0	0	1	5
17277	Wed Nov 18 18:13:43 2009	17	1	4	117.48	Snelle hartslag	0	0	0	1	1	0	0	0	0	0	1	1
17277	Wed Nov 18 18:13:48 2009	17	2	4	117.48	Misselijkheid	0	0	0	1	1	0	0	0	0	0	1	1
17277	Wed Nov 18 18:13:52 2009	17	3	4	117.49	Bedroefd	1	0	1	0	0	0	0	0	0	1	0	1
17277	Wed Nov 18 18:13:57 2009	17	4	4	117.50	Spierpijn	0	0	0	1	1	0	0	0	0	0	1	1
17277	Wed Nov 18 18:14:01 2009	17	5	5	117.48	Duizeligheid	0	0	0	1	1	0	0	0	0	0	1	1
17277	Wed Nov 18 18:14:06 2009	17	6	4	117.50	Dinsdag	0	0	0	0	0	0	1	0	1	1	0	2
17277	Wed Nov 18 18:14:10 2009	17	7	5	117.49	Donderdag	0	0	0	0	0	0	1	1	0	0	1	4
17277	Wed Nov 18 18:14:15 2009	17	8	5	117.50	Angstig	1	0	1	0	0	0	0	0	0	1	0	1
17277	Wed Nov 18 18:14:19 2009	17	9	4	117.49	Woensdag	0	0	0	0	0	0	1	1	0	0	1	3
17277	Wed Nov 18 18:14:24 2009	17	10	4	117.50	Vijandig	1	0	1	0	0	0	0	0	0	1	0	2
17277	Wed Nov 18 18:14:28 2009	17	11	5	117.49	Gespannen	1	0	1	0	0	0	0	0	0	1	0	2
17277	Wed Nov 18 18:14:33 2009	17	12	4	117.41	Onvoldoende diep kunnen doorademen	0	0	0	1	1	0	0	0	0	0	1	1
17277	Wed Nov 18 18:14:37 2009	17	13	4	117.49	Woensdag	0	0	0	0	0	0	1	0	1	1	0	3
17277	Wed Nov 18 18:14:42 2009	17	14	5	117.50	Schuldig	1	0	1	0	0	0	0	0	0	1	0	1
17277	Wed Nov 18 18:14:46 2009	17	15	4	117.50	Vrijdag	0	0	0	0	0	0	1	1	0	0	1	5
17277	Wed Nov 18 18:15:36 2009	19	1	4	117.49	Bedroefd	1	0	1	0	0	0	0	0	0	1	0	1
17277	Wed Nov 18 18:15:41 2009	19	2	5	117.48	Misselijkheid	0	0	0	1	1	0	0	0	0	0	1	1
17277	Wed Nov 18 18:15:46 2009	19	3	4	117.50	Vijandig	1	0	1	0	0	0	0	0	0	1	0	1
17277	Wed Nov 18 18:15:50 2009	19	4	5	117.50	Dinsdag	0	0	0	0	0	0	1	0	1	1	0	2
17277	Wed Nov 18 18:15:55 2009	19	5	5	117.50	Spierpijn	0	0	0	1	1	0	0	0	0	0	1	1
17277	Wed Nov 18 18:15:59 2009	19	6	7	117.41	Onvoldoende diep kunnen doorademen	0	0	0	1	1	0	0	0	0	0	1	1
17277	Wed Nov 18 18:16:04 2009	19	7	4	117.48	Duizeligheid	0	0	0	1	1	0	0	0	0	0	1	1
17277	Wed Nov 18 18:16:08 2009	19	8	5	117.49	Woensdag	0	0	0	0	0	0	1	0	1	1	0	3
17277	Wed Nov 18 18:16:13 2009	19	9	5	117.49	Gespannen	1	0	1	0	0	0	0	0	0	1	0	2
17277	Wed Nov 18 18:16:17 2009	19	10	4	117.50	Vrijdag	0	0	0	0	0	0	1	1	0	0	1	5
17277	Wed Nov 18 18:16:22 2009	19	11	4	117.48	Snelle hartslag	0	0	0	1	1	0	0	0	0	0	1	2
17277	Wed Nov 18 18:16:26 2009	19	12	5	117.50	Angstig	1	0	1	0	0	0	0	0	0	1	0	3
17277	Wed Nov 18 18:16:31 2009	19	13	4	117.50	Schuldig	1	0	1	0	0	0	0	0	0	1	0	1
17277	Wed Nov 18 18:16:35 2009	19	14	4	117.49	Donderdag	0	0	0	0	0	0	1	1	0	0	1	4
17277	Wed Nov 18 18:16:40 2009	19	15	5	117.49	Woensdag	0	0	0	0	0	0	1	1	0	0	1	3
17277	Wed Nov 18 18:17:30 2009	21	1	5	117.49	Donderdag	0	0	0	0	0	0	1	0	1	1	0	4
17277	Wed Nov 18 18:17:35 2009	21	2	4	117.48	Beschaamd	1	1	0	0	0	0	0	0	0	0	1	1
17277	Wed Nov 18 18:17:39 2009	21	3	5	117.50	Bang	1	1	0	0	0	0	0	0	0	0	1	2
17277	Wed Nov 18 18:17:44 2009	21	4	4	117.48	Vermoeidheid	0	0	0	1	0	1	0	0	0	1	0	2
17277	Wed Nov 18 18:17:48 2009	21	5	5	117.48	Zenuwachtig	1	1	0	0	0	0	0	0	0	0	1	1
17277	Wed Nov 18 18:17:53 2009	21	6	4	117.46	Buik- of maagkrampen	0	0	0	1	0	1	0	0	0	1	0	1
17277	Wed Nov 18 18:17:57 2009	21	7	4	117.48	Teneergeslagen	1	1	0	0	0	0	0	0	0	0	1	1
17277	Wed Nov 18 18:18:02 2009	21	8	5	117.49	Hoofdpijn	0	0	0	1	0	1	0	0	0	1	0	1
17277	Wed Nov 18 18:18:06 2009	21	9	4	117.49	Maandag	0	0	0	0	0	0	1	1	0	0	1	1
17277	Wed Nov 18 18:18:11 2009	21	10	5	117.49	Maandag	0	0	0	0	0	0	1	0	1	1	0	1
17277	Wed Nov 18 18:18:15 2009	21	11	5	117.46	Bonzen van het hart	0	0	0	1	0	1	0	0	0	1	0	1
17277	Wed Nov 18 18:18:20 2009	21	12	4	117.50	Vrijdag	0	0	0	0	0	0	1	0	1	1	0	5
17277	Wed Nov 18 18:18:24 2009	21	13	5	117.50	Dinsdag	0	0	0	0	0	0	1	1	0	0	1	2
17277	Wed Nov 18 18:18:29 2009	21	14	5	117.48	Vlug geïrriteerd	1	1	0	0	0	0	0	0	0	0	1	2
17277	Wed Nov 18 18:18:33 2009	21	15	4	117.43	Benauwd gevoel in en om de borst	0	0	0	1	0	1	0	0	0	1	0	1
17277	Wed Nov 18 18:19:23 2009	23	1	4	117.50	Dinsdag	0	0	0	0	0	0	1	1	0	0	1	2
17277	Wed Nov 18 18:19:28 2009	23	2	4	117.50	Bang	1	1	0	0	0	0	0	0	0	0	1	2
17277	Wed Nov 18 18:19:33 2009	23	3	5	117.48	Teneergeslagen	1	1	0	0	0	0	0	0	0	0	1	1
17277	Wed Nov 18 18:19:37 2009	23	4	5	117.49	Maandag	0	0	0	0	0	0	1	1	0	0	1	1
17277	Wed Nov 18 18:19:42 2009	23	5	4	117.46	Buik- of maagkrampen	0	0	0	1	0	1	0	0	0	1	0	1
17277	Wed Nov 18 18:19:46 2009	23	6	4	117.49	Hoofdpijn	0	0	0	1	0	1	0	0	0	1	0	1
17277	Wed Nov 18 18:19:51 2009	23	7	5	117.46	Bonzen van het hart	0	0	0	1	0	1	0	0	0	1	0	2
17277	Wed Nov 18 18:19:55 2009	23	8	4	117.43	Benauwd gevoel in en om de borst	0	0	0	1	0	1	0	0	0	1	0	1
17277	Wed Nov 18 18:20:00 2009	23	9	4	117.48	Zenuwachtig	1	1	0	0	0	0	0	0	0	0	1	1
17277	Wed Nov 18 18:20:04 2009	23	10	5	117.48	Vermoeidheid	0	0	0	1	0	1	0	0	0	1	0	2
17277	Wed Nov 18 18:20:09 2009	23	11	4	117.49	Maandag	0	0	0	0	0	0	1	0	1	1	0	1
17277	Wed Nov 18 18:20:13 2009	23	12	5	117.50	Vrijdag	0	0	0	0	0	0	1	0	1	1	0	5
17277	Wed Nov 18 18:20:18 2009	23	13	5	117.48	Beschaamd	1	1	0	0	0	0	0	0	0	0	1	1
17277	Wed Nov 18 18:20:22 2009	23	14	4	117.49	Donderdag	0	0	0	0	0	0	1	0	1	1	0	4
17277	Wed Nov 18 18:20:27 2009	23	15	4	117.48	Vlug geïrriteerd	1	1	0	0	0	0	0	0	0	0	1	1
17277	Wed Nov 18 18:21:17 2009	25	1	4	117.48	Beschaamd	1	1	0	0	0	0	0	0	0	0	1	1
17277	Wed Nov 18 18:21:21 2009	25	2	2	117.43	Benauwd gevoel in en om de borst	0	0	0	1	0	1	0	0	0	1	0	1
17277	Wed Nov 18 18:21:26 2009	25	3	5	117.48	Teneergeslagen	1	1	0	0	0	0	0	0	0	0	1	3
17277	Wed Nov 18 18:21:31 2009	25	4	5	117.46	Buik- of maagkrampen	0	0	0	1	0	1	0	0	0	1	0	1
17277	Wed Nov 18 18:21:35 2009	25	5	4	117.48	Vermoeidheid	0	0	0	1	0	1	0	0	0	1	0	1
17277	Wed Nov 18 18:21:40 2009	25	6	5	117.49	Donderdag	0	0	0	0	0	0	1	0	1	1	0	4
17277	Wed Nov 18 18:21:44 2009	25	7	5	117.46	Bonzen van het hart	0	0	0	1	0	1	0	0	0	1	0	2
17277	Wed Nov 18 18:21:49 2009	25	8	4	117.49	Maandag	0	0	0	0	0	0	1	0	1	1	0	1
17277	Wed Nov 18 18:21:53 2009	25	9	5	117.49	Maandag	0	0	0	0	0	0	1	1	0	0	1	1
17277	Wed Nov 18 18:21:58 2009	25	10	5	117.48	Zenuwachtig	1	1	0	0	0	0	0	0	0	0	1	1
17277	Wed Nov 18 18:22:02 2009	25	11	4	117.50	Dinsdag	0	0	0	0	0	0	1	1	0	0	1	2
17277	Wed Nov 18 18:22:07 2009	25	12	4	117.50	Vrijdag	0	0	0	0	0	0	1	0	1	1	0	5
17277	Wed Nov 18 18:22:11 2009	25	13	5	117.50	Bang	1	1	0	0	0	0	0	0	0	0	1	2
17277	Wed Nov 18 18:22:16 2009	25	14	4	117.48	Vlug geïrriteerd	1	1	0	0	0	0	0	0	0	0	1	3
17277	Wed Nov 18 18:22:20 2009	25	15	4	117.49	Hoofdpijn	0	0	0	1	0	1	0	0	0	1	0	1
17277	Wed Nov 18 18:25:27 2009	27	1	4	117.50	Angstig	1	0	1	0	0	0	0	0	0	1	0	2
17277	Wed Nov 18 18:25:32 2009	27	2	5	117.49	Donderdag	0	0	0	0	0	0	1	1	0	0	1	4
17277	Wed Nov 18 18:25:36 2009	27	3	4	117.50	Vijandig	1	0	1	0	0	0	0	0	0	1	0	1
17277	Wed Nov 18 18:25:41 2009	27	4	4	117.50	Schuldig	1	0	1	0	0	0	0	0	0	1	0	1
17277	Wed Nov 18 18:25:45 2009	27	5	5	117.43	Benauwd gevoel in en om de borst	0	0	0	1	0	1	0	0	0	1	0	1
17277	Wed Nov 18 18:25:50 2009	27	6	5	117.49	Bedroefd	1	0	1	0	0	0	0	0	0	1	0	1
17277	Wed Nov 18 18:25:55 2009	27	7	4	117.48	Vermoeidheid	0	0	0	1	0	1	0	0	0	1	0	2
17277	Wed Nov 18 18:25:59 2009	27	8	5	117.50	Dinsdag	0	0	0	0	0	0	1	0	1	1	0	2
17277	Wed Nov 18 18:26:04 2009	27	9	5	117.46	Buik- of maagkrampen	0	0	0	1	0	1	0	0	0	1	0	1
17277	Wed Nov 18 18:26:08 2009	27	10	4	117.49	Maandag	0	0	0	0	0	0	1	1	0	0	1	1
17277	Wed Nov 18 18:26:13 2009	27	11	4	117.46	Bonzen van het hart	0	0	0	1	0	1	0	0	0	1	0	1
17277	Wed Nov 18 18:26:17 2009	27	12	5	117.49	Woensdag	0	0	0	0	0	0	1	0	1	1	0	3
17277	Wed Nov 18 18:26:22 2009	27	13	4	117.49	Hoofdpijn	0	0	0	1	0	1	0	0	0	1	0	1
17277	Wed Nov 18 18:26:26 2009	27	14	5	117.49	Woensdag	0	0	0	0	0	0	1	1	0	0	1	3
17277	Wed Nov 18 18:26:31 2009	27	15	5	117.49	Gespannen	1	0	1	0	0	0	0	0	0	1	0	2
17277	Wed Nov 18 18:27:21 2009	29	1	4	117.49	Maandag	0	0	0	0	0	0	1	1	0	0	1	1
17277	Wed Nov 18 18:27:25 2009	29	2	5	117.50	Dinsdag	0	0	0	0	0	0	1	0	1	1	0	2
17277	Wed Nov 18 18:27:30 2009	29	3	4	117.46	Bonzen van het hart	0	0	0	1	0	1	0	0	0	1	0	2
17277	Wed Nov 18 18:27:34 2009	29	4	4	117.43	Benauwd gevoel in en om de borst	0	0	0	1	0	1	0	0	0	1	0	1
17277	Wed Nov 18 18:27:39 2009	29	5	4	117.49	Bedroefd	1	0	1	0	0	0	0	0	0	1	0	5
17277	Wed Nov 18 18:27:43 2009	29	6	5	117.50	Angstig	1	0	1	0	0	0	0	0	0	1	0	1
17277	Wed Nov 18 18:27:48 2009	29	7	4	117.48	Vermoeidheid	0	0	0	1	0	1	0	0	0	1	0	2
17277	Wed Nov 18 18:27:53 2009	29	8	2	117.50	Vijandig	1	0	1	0	0	0	0	0	0	1	0	3
17277	Wed Nov 18 18:27:57 2009	29	9	5	117.49	Woensdag	0	0	0	0	0	0	1	1	0	0	1	3
17277	Wed Nov 18 18:28:02 2009	29	10	4	117.46	Buik- of maagkrampen	0	0	0	1	0	1	0	0	0	1	0	1
17277	Wed Nov 18 18:28:06 2009	29	11	5	117.49	Woensdag	0	0	0	0	0	0	1	0	1	1	0	3
17277	Wed Nov 18 18:28:11 2009	29	12	5	117.50	Schuldig	1	0	1	0	0	0	0	0	0	1	0	2
17277	Wed Nov 18 18:28:15 2009	29	13	4	117.49	Hoofdpijn	0	0	0	1	0	1	0	0	0	1	0	1
17277	Wed Nov 18 18:28:20 2009	29	14	5	117.49	Donderdag	0	0	0	0	0	0	1	1	0	0	1	4
17277	Wed Nov 18 18:28:24 2009	29	15	4	117.49	Gespannen	1	0	1	0	0	0	0	0	0	1	0	1
17277	Wed Nov 18 18:29:14 2009	31	1	4	117.46	Buik- of maagkrampen	0	0	0	1	0	1	0	0	0	1	0	1
17277	Wed Nov 18 18:29:19 2009	31	2	4	117.49	Woensdag	0	0	0	0	0	0	1	0	1	1	0	3
17277	Wed Nov 18 18:29:23 2009	31	3	4	117.50	Dinsdag	0	0	0	0	0	0	1	0	1	1	0	2
17277	Wed Nov 18 18:29:28 2009	31	4	5	117.49	Woensdag	0	0	0	0	0	0	1	1	0	0	1	3
17277	Wed Nov 18 18:29:32 2009	31	5	5	117.43	Benauwd gevoel in en om de borst	0	0	0	1	0	1	0	0	0	1	0	1
17277	Wed Nov 18 18:29:37 2009	31	6	4	117.49	Maandag	0	0	0	0	0	0	1	1	0	0	1	1
17277	Wed Nov 18 18:29:41 2009	31	7	4	117.49	Hoofdpijn	0	0	0	1	0	1	0	0	0	1	0	1
17277	Wed Nov 18 18:29:46 2009	31	8	5	117.50	Schuldig	1	0	1	0	0	0	0	0	0	1	0	1
17277	Wed Nov 18 18:29:51 2009	31	9	4	117.48	Vermoeidheid	0	0	0	1	0	1	0	0	0	1	0	3
17277	Wed Nov 18 18:29:55 2009	31	10	4	117.49	Donderdag	0	0	0	0	0	0	1	1	0	0	1	4
17277	Wed Nov 18 18:30:00 2009	31	11	5	117.49	Bedroefd	1	0	1	0	0	0	0	0	0	1	0	1
17277	Wed Nov 18 18:30:04 2009	31	12	4	117.49	Gespannen	1	0	1	0	0	0	0	0	0	1	0	2
17277	Wed Nov 18 18:30:09 2009	31	13	4	117.50	Angstig	1	0	1	0	0	0	0	0	0	1	0	1
17277	Wed Nov 18 18:30:13 2009	31	14	5	117.46	Bonzen van het hart	0	0	0	1	0	1	0	0	0	1	0	1
17277	Wed Nov 18 18:30:18 2009	31	15	5	117.50	Vijandig	1	0	1	0	0	0	0	0	0	1	0	1
17277	Wed Nov 18 18:31:08 2009	33	1	4	117.48	Duizeligheid	0	0	0	1	1	0	0	0	0	0	1	1
17277	Wed Nov 18 18:31:12 2009	33	2	4	117.41	Onvoldoende diep kunnen doorademen	0	0	0	1	1	0	0	0	0	0	1	1
17277	Wed Nov 18 18:31:17 2009	33	3	5	117.48	Snelle hartslag	0	0	0	1	1	0	0	0	0	0	1	2
17277	Wed Nov 18 18:31:21 2009	33	4	5	117.48	Vlug geïrriteerd	1	1	0	0	0	0	0	0	0	0	1	1
17277	Wed Nov 18 18:31:26 2009	33	5	4	117.50	Dinsdag	0	0	0	0	0	0	1	1	0	0	1	2
17277	Wed Nov 18 18:31:30 2009	33	6	5	117.49	Maandag	0	0	0	0	0	0	1	0	1	1	0	1
17277	Wed Nov 18 18:31:35 2009	33	7	5	117.50	Vrijdag	0	0	0	0	0	0	1	1	0	0	1	5
17277	Wed Nov 18 18:31:39 2009	33	8	4	117.49	Donderdag	0	0	0	0	0	0	1	0	1	1	0	4
17277	Wed Nov 18 18:31:44 2009	33	9	4	117.48	Misselijkheid	0	0	0	1	1	0	0	0	0	0	1	1
17277	Wed Nov 18 18:31:49 2009	33	10	5	117.48	Zenuwachtig	1	1	0	0	0	0	0	0	0	0	1	1
17277	Wed Nov 18 18:31:53 2009	33	11	4	117.50	Spierpijn	0	0	0	1	1	0	0	0	0	0	1	1
17277	Wed Nov 18 18:31:58 2009	33	12	5	117.48	Teneergeslagen	1	1	0	0	0	0	0	0	0	0	1	1
17277	Wed Nov 18 18:32:02 2009	33	13	4	117.50	Bang	1	1	0	0	0	0	0	0	0	0	1	1
17277	Wed Nov 18 18:32:07 2009	33	14	4	117.50	Vrijdag	0	0	0	0	0	0	1	0	1	1	0	5
17277	Wed Nov 18 18:32:11 2009	33	15	4	117.48	Beschaamd	1	1	0	0	0	0	0	0	0	0	1	1
17277	Wed Nov 18 18:33:01 2009	35	1	4	117.49	Maandag	0	0	0	0	0	0	1	0	1	1	0	1
17277	Wed Nov 18 18:33:06 2009	35	2	4	117.50	Spierpijn	0	0	0	1	1	0	0	0	0	0	1	1
17277	Wed Nov 18 18:33:10 2009	35	3	5	117.49	Donderdag	0	0	0	0	0	0	1	0	1	1	0	4
17277	Wed Nov 18 18:33:15 2009	35	4	4	117.48	Vlug geïrriteerd	1	1	0	0	0	0	0	0	0	0	1	1
17277	Wed Nov 18 18:33:19 2009	35	5	5	117.41	Onvoldoende diep kunnen doorademen	0	0	0	1	1	0	0	0	0	0	1	1
17277	Wed Nov 18 18:33:24 2009	35	6	5	117.48	Snelle hartslag	0	0	0	1	1	0	0	0	0	0	1	1
17277	Wed Nov 18 18:33:28 2009	35	7	4	117.50	Bang	1	1	0	0	0	0	0	0	0	0	1	1
17277	Wed Nov 18 18:33:33 2009	35	8	4	117.48	Zenuwachtig	1	1	0	0	0	0	0	0	0	0	1	2
17277	Wed Nov 18 18:33:38 2009	35	9	5	117.50	Vrijdag	0	0	0	0	0	0	1	1	0	0	1	5
17277	Wed Nov 18 18:33:42 2009	35	10	4	117.48	Teneergeslagen	1	1	0	0	0	0	0	0	0	0	1	4
17277	Wed Nov 18 18:33:47 2009	35	11	4	117.48	Duizeligheid	0	0	0	1	1	0	0	0	0	0	1	1
17277	Wed Nov 18 18:33:51 2009	35	12	5	117.50	Dinsdag	0	0	0	0	0	0	1	1	0	0	1	2
17277	Wed Nov 18 18:33:56 2009	35	13	4	117.48	Misselijkheid	0	0	0	1	1	0	0	0	0	0	1	2
17277	Wed Nov 18 18:34:00 2009	35	14	4	117.48	Beschaamd	1	1	0	0	0	0	0	0	0	0	1	1
17277	Wed Nov 18 18:34:05 2009	35	15	5	117.50	Vrijdag	0	0	0	0	0	0	1	0	1	1	0	5
17277	Wed Nov 18 18:34:55 2009	37	1	4	117.50	Vrijdag	0	0	0	0	0	0	1	1	0	0	1	5
17277	Wed Nov 18 18:34:59 2009	37	2	4	117.48	Teneergeslagen	1	1	0	0	0	0	0	0	0	0	1	1
17277	Wed Nov 18 18:35:04 2009	37	3	4	117.50	Spierpijn	0	0	0	1	1	0	0	0	0	0	1	1
17277	Wed Nov 18 18:35:08 2009	37	4	7	117.48	Snelle hartslag	0	0	0	1	1	0	0	0	0	0	1	1
17277	Wed Nov 18 18:35:13 2009	37	5	4	117.50	Bang	1	1	0	0	0	0	0	0	0	0	1	1
17277	Wed Nov 18 18:35:17 2009	37	6	5	117.41	Onvoldoende diep kunnen doorademen	0	0	0	1	1	0	0	0	0	0	1	1
17277	Wed Nov 18 18:35:22 2009	37	7	5	117.50	Dinsdag	0	0	0	0	0	0	1	1	0	0	1	2
17277	Wed Nov 18 18:35:26 2009	37	8	4	117.48	Duizeligheid	0	0	0	1	1	0	0	0	0	0	1	1
17277	Wed Nov 18 18:35:31 2009	37	9	4	117.48	Zenuwachtig	1	1	0	0	0	0	0	0	0	0	1	2
17277	Wed Nov 18 18:35:36 2009	37	10	5	117.48	Misselijkheid	0	0	0	1	1	0	0	0	0	0	1	1
17277	Wed Nov 18 18:35:40 2009	37	11	4	117.49	Donderdag	0	0	0	0	0	0	1	0	1	1	0	4
17277	Wed Nov 18 18:35:45 2009	37	12	4	117.48	Vlug geïrriteerd	1	1	0	0	0	0	0	0	0	0	1	2
17277	Wed Nov 18 18:35:49 2009	37	13	5	117.48	Beschaamd	1	1	0	0	0	0	0	0	0	0	1	2
17277	Wed Nov 18 18:35:54 2009	37	14	4	117.49	Maandag	0	0	0	0	0	0	1	0	1	1	0	1
17277	Wed Nov 18 18:35:58 2009	37	15	4	117.50	Vrijdag	0	0	0	0	0	0	1	0	1	1	0	5
17277	Wed Nov 18 18:39:08 2009	39	1	4	117.50	Bang	1	1	0	0	0	0	0	0	0	0	1	1
17277	Wed Nov 18 18:39:12 2009	39	2	4	117.46	Buik- of maagkrampen	0	0	0	1	0	1	0	0	0	1	0	1
17277	Wed Nov 18 18:39:17 2009	39	3	4	117.48	Beschaamd	1	1	0	0	0	0	0	0	0	0	1	1
17277	Wed Nov 18 18:39:21 2009	39	4	5	117.50	Dinsdag	0	0	0	0	0	0	1	1	0	0	1	2
17277	Wed Nov 18 18:39:26 2009	39	5	4	117.49	Hoofdpijn	0	0	0	1	0	1	0	0	0	1	0	1
17277	Wed Nov 18 18:39:30 2009	39	6	4	117.49	Woensdag	0	0	0	0	0	0	1	0	1	1	0	3
17277	Wed Nov 18 18:39:35 2009	39	7	5	117.48	Zenuwachtig	1	1	0	0	0	0	0	0	0	0	1	2
17277	Wed Nov 18 18:39:39 2009	39	8	4	117.49	Maandag	0	0	0	0	0	0	1	1	0	0	1	1
17277	Wed Nov 18 18:39:44 2009	39	9	4	117.49	Donderdag	0	0	0	0	0	0	1	1	0	0	1	4
17277	Wed Nov 18 18:39:48 2009	39	10	5	117.50	Dinsdag	0	0	0	0	0	0	1	0	1	1	0	2
17277	Wed Nov 18 18:39:53 2009	39	11	5	117.43	Benauwd gevoel in en om de borst	0	0	0	1	0	1	0	0	0	1	0	1
17277	Wed Nov 18 18:39:58 2009	39	12	4	117.48	Vermoeidheid	0	0	0	1	0	1	0	0	0	1	0	3
17277	Wed Nov 18 18:40:02 2009	39	13	4	117.48	Teneergeslagen	1	1	0	0	0	0	0	0	0	0	1	1
17277	Wed Nov 18 18:40:07 2009	39	14	5	117.46	Bonzen van het hart	0	0	0	1	0	1	0	0	0	1	0	1
17277	Wed Nov 18 18:40:11 2009	39	15	4	117.48	Vlug geïrriteerd	1	1	0	0	0	0	0	0	0	0	1	2
17277	Wed Nov 18 18:41:01 2009	41	1	5	117.49	Donderdag	0	0	0	0	0	0	1	1	0	0	1	4
17277	Wed Nov 18 18:41:06 2009	41	2	7	117.48	Beschaamd	1	1	0	0	0	0	0	0	0	0	1	1
17277	Wed Nov 18 18:41:10 2009	41	3	4	117.50	Dinsdag	0	0	0	0	0	0	1	0	1	1	0	2
17277	Wed Nov 18 18:41:15 2009	41	4	4	117.43	Benauwd gevoel in en om de borst	0	0	0	1	0	1	0	0	0	1	0	2
17277	Wed Nov 18 18:41:19 2009	41	5	5	117.49	Maandag	0	0	0	0	0	0	1	1	0	0	1	1
17277	Wed Nov 18 18:41:24 2009	41	6	4	117.48	Zenuwachtig	1	1	0	0	0	0	0	0	0	0	1	2
17277	Wed Nov 18 18:41:28 2009	41	7	5	117.50	Dinsdag	0	0	0	0	0	0	1	1	0	0	1	2
17277	Wed Nov 18 18:41:33 2009	41	8	5	117.46	Bonzen van het hart	0	0	0	1	0	1	0	0	0	1	0	1
17277	Wed Nov 18 18:41:37 2009	41	9	4	117.48	Vlug geïrriteerd	1	1	0	0	0	0	0	0	0	0	1	2
17277	Wed Nov 18 18:41:42 2009	41	10	4	117.48	Vermoeidheid	0	0	0	1	0	1	0	0	0	1	0	3
17277	Wed Nov 18 18:41:46 2009	41	11	4	117.50	Bang	1	1	0	0	0	0	0	0	0	0	1	1
17277	Wed Nov 18 18:41:51 2009	41	12	4	117.46	Buik- of maagkrampen	0	0	0	1	0	1	0	0	0	1	0	1
17277	Wed Nov 18 18:41:55 2009	41	13	4	117.49	Woensdag	0	0	0	0	0	0	1	0	1	1	0	3
17277	Wed Nov 18 18:42:00 2009	41	14	4	117.49	Hoofdpijn	0	0	0	1	0	1	0	0	0	1	0	1
17277	Wed Nov 18 18:42:04 2009	41	15	5	117.48	Teneergeslagen	1	1	0	0	0	0	0	0	0	0	1	1
17277	Wed Nov 18 18:42:55 2009	43	1	4	117.46	Bonzen van het hart	0	0	0	1	0	1	0	0	0	1	0	2
17277	Wed Nov 18 18:42:59 2009	43	2	5	117.50	Dinsdag	0	0	0	0	0	0	1	0	1	1	0	2
17277	Wed Nov 18 18:43:04 2009	43	3	4	117.49	Woensdag	0	0	0	0	0	0	1	0	1	1	0	3
17277	Wed Nov 18 18:43:08 2009	43	4	4	117.48	Vlug geïrriteerd	1	1	0	0	0	0	0	0	0	0	1	1
17277	Wed Nov 18 18:43:13 2009	43	5	5	117.48	Zenuwachtig	1	1	0	0	0	0	0	0	0	0	1	2
17277	Wed Nov 18 18:43:17 2009	43	6	4	117.48	Beschaamd	1	1	0	0	0	0	0	0	0	0	1	2
17277	Wed Nov 18 18:43:22 2009	43	7	4	117.48	Vermoeidheid	0	0	0	1	0	1	0	0	0	1	0	2
17277	Wed Nov 18 18:43:26 2009	43	8	5	117.46	Buik- of maagkrampen	0	0	0	1	0	1	0	0	0	1	0	1
17277	Wed Nov 18 18:43:31 2009	43	9	4	117.49	Hoofdpijn	0	0	0	1	0	1	0	0	0	1	0	2
17277	Wed Nov 18 18:43:35 2009	43	10	4	117.48	Teneergeslagen	1	1	0	0	0	0	0	0	0	0	1	1
17277	Wed Nov 18 18:43:40 2009	43	11	4	117.50	Bang	1	1	0	0	0	0	0	0	0	0	1	3
17277	Wed Nov 18 18:43:44 2009	43	12	5	117.43	Benauwd gevoel in en om de borst	0	0	0	1	0	1	0	0	0	1	0	2
17277	Wed Nov 18 18:43:49 2009	43	13	4	117.49	Maandag	0	0	0	0	0	0	1	1	0	0	1	1
17277	Wed Nov 18 18:43:53 2009	43	14	5	117.49	Donderdag	0	0	0	0	0	0	1	1	0	0	1	4
17277	Wed Nov 18 18:43:58 2009	43	15	5	117.50	Dinsdag	0	0	0	0	0	0	1	1	0	0	1	2
17277	Wed Nov 18 18:44:48 2009	45	1	5	117.41	Onvoldoende diep kunnen doorademen	0	0	0	1	1	0	0	0	0	0	1	2
17277	Wed Nov 18 18:44:53 2009	45	2	4	117.50	Spierpijn	0	0	0	1	1	0	0	0	0	0	1	1
17277	Wed Nov 18 18:44:57 2009	45	3	4	117.48	Misselijkheid	0	0	0	1	1	0	0	0	0	0	1	1
17277	Wed Nov 18 18:45:02 2009	45	4	5	117.48	Snelle hartslag	0	0	0	1	1	0	0	0	0	0	1	2
17277	Wed Nov 18 18:45:06 2009	45	5	4	117.50	Angstig	1	0	1	0	0	0	0	0	0	1	0	3
17277	Wed Nov 18 18:45:11 2009	45	6	5	117.49	Maandag	0	0	0	0	0	0	1	0	1	1	0	1
17277	Wed Nov 18 18:45:15 2009	45	7	5	117.50	Vijandig	1	0	1	0	0	0	0	0	0	1	0	5
17277	Wed Nov 18 18:45:20 2009	45	8	4	117.50	Vrijdag	0	0	0	0	0	0	1	1	0	0	1	5
17277	Wed Nov 18 18:45:24 2009	45	9	4	117.49	Woensdag	0	0	0	0	0	0	1	1	0	0	1	3
17277	Wed Nov 18 18:45:29 2009	45	10	5	117.48	Duizeligheid	0	0	0	1	1	0	0	0	0	0	1	1
17277	Wed Nov 18 18:45:33 2009	45	11	4	117.50	Schuldig	1	0	1	0	0	0	0	0	0	1	0	1
17277	Wed Nov 18 18:45:38 2009	45	12	4	117.49	Donderdag	0	0	0	0	0	0	1	0	1	1	0	4
17277	Wed Nov 18 18:45:42 2009	45	13	4	117.49	Bedroefd	1	0	1	0	0	0	0	0	0	1	0	2
17277	Wed Nov 18 18:45:47 2009	45	14	5	117.50	Vrijdag	0	0	0	0	0	0	1	0	1	1	0	5
17277	Wed Nov 18 18:45:51 2009	45	15	4	117.49	Gespannen	1	0	1	0	0	0	0	0	0	1	0	3
17277	Wed Nov 18 18:46:42 2009	47	1	5	117.50	Spierpijn	0	0	0	1	1	0	0	0	0	0	1	2
17277	Wed Nov 18 18:46:46 2009	47	2	5	117.50	Vrijdag	0	0	0	0	0	0	1	0	1	1	0	5
17277	Wed Nov 18 18:46:51 2009	47	3	4	117.41	Onvoldoende diep kunnen doorademen	0	0	0	1	1	0	0	0	0	0	1	1
17277	Wed Nov 18 18:46:55 2009	47	4	5	117.48	Snelle hartslag	0	0	0	1	1	0	0	0	0	0	1	1
17277	Wed Nov 18 18:47:00 2009	47	5	4	117.49	Gespannen	1	0	1	0	0	0	0	0	0	1	0	3
17277	Wed Nov 18 18:47:04 2009	47	6	4	117.50	Vijandig	1	0	1	0	0	0	0	0	0	1	0	1
17277	Wed Nov 18 18:47:09 2009	47	7	5	117.50	Schuldig	1	0	1	0	0	0	0	0	0	1	0	1
17277	Wed Nov 18 18:47:13 2009	47	8	4	117.49	Donderdag	0	0	0	0	0	0	1	0	1	1	0	4
17277	Wed Nov 18 18:47:18 2009	47	9	4	117.48	Duizeligheid	0	0	0	1	1	0	0	0	0	0	1	1
17277	Wed Nov 18 18:47:22 2009	47	10	5	117.49	Maandag	0	0	0	0	0	0	1	0	1	1	0	1
17277	Wed Nov 18 18:47:27 2009	47	11	4	117.49	Woensdag	0	0	0	0	0	0	1	1	0	0	1	3
17277	Wed Nov 18 18:47:31 2009	47	12	4	117.48	Misselijkheid	0	0	0	1	1	0	0	0	0	0	1	1
17277	Wed Nov 18 18:47:36 2009	47	13	4	117.50	Angstig	1	0	1	0	0	0	0	0	0	1	0	1
17277	Wed Nov 18 18:47:40 2009	47	14	7	117.49	Bedroefd	1	0	1	0	0	0	0	0	0	1	0	1
17277	Wed Nov 18 18:47:45 2009	47	15	5	117.50	Vrijdag	0	0	0	0	0	0	1	1	0	0	1	5
17277	Wed Nov 18 18:48:35 2009	49	1	4	117.49	Woensdag	0	0	0	0	0	0	1	1	0	0	1	3
17277	Wed Nov 18 18:48:39 2009	49	2	5	117.48	Snelle hartslag	0	0	0	1	1	0	0	0	0	0	1	1
17277	Wed Nov 18 18:48:44 2009	49	3	4	117.50	Vijandig	1	0	1	0	0	0	0	0	0	1	0	2
17277	Wed Nov 18 18:48:49 2009	49	4	4	117.48	Misselijkheid	0	0	0	1	1	0	0	0	0	0	1	1
17277	Wed Nov 18 18:48:53 2009	49	5	5	117.50	Vrijdag	0	0	0	0	0	0	1	1	0	0	1	5
17277	Wed Nov 18 18:48:58 2009	49	6	5	117.50	Angstig	1	0	1	0	0	0	0	0	0	1	0	1
17277	Wed Nov 18 18:49:02 2009	49	7	4	117.49	Maandag	0	0	0	0	0	0	1	0	1	1	0	1
17277	Wed Nov 18 18:49:07 2009	49	8	5	117.50	Vrijdag	0	0	0	0	0	0	1	0	1	1	0	5
17277	Wed Nov 18 18:49:11 2009	49	9	5	117.48	Duizeligheid	0	0	0	1	1	0	0	0	0	0	1	1
17277	Wed Nov 18 18:49:16 2009	49	10	4	117.50	Schuldig	1	0	1	0	0	0	0	0	0	1	0	1
17277	Wed Nov 18 18:49:20 2009	49	11	4	117.41	Onvoldoende diep kunnen doorademen	0	0	0	1	1	0	0	0	0	0	1	1
17277	Wed Nov 18 18:49:25 2009	49	12	5	117.50	Spierpijn	0	0	0	1	1	0	0	0	0	0	1	3
17277	Wed Nov 18 18:49:29 2009	49	13	4	117.49	Gespannen	1	0	1	0	0	0	0	0	0	1	0	3
17277	Wed Nov 18 18:49:34 2009	49	14	4	117.49	Donderdag	0	0	0	0	0	0	1	0	1	1	0	4
17277	Wed Nov 18 18:49:38 2009	49	15	5	117.49	Bedroefd	1	0	1	0	0	0	0	0	0	1	0	1
17277	Wed Nov 18 18:52:41 2009	51	1	4	117.48	Misselijkheid	0	0	0	1	1	0	0	0	0	0	1	1
17277	Wed Nov 18 18:52:45 2009	51	2	7	117.50	Spierpijn	0	0	0	1	1	0	0	0	0	0	1	3
17277	Wed Nov 18 18:52:50 2009	51	3	4	117.50	Angstig	1	0	1	0	0	0	0	0	0	1	0	1
17277	Wed Nov 18 18:52:54 2009	51	4	4	117.48	Snelle hartslag	0	0	0	1	1	0	0	0	0	0	1	1
17277	Wed Nov 18 18:52:59 2009	51	5	5	117.50	Vrijdag	0	0	0	0	0	0	1	0	1	1	0	5
17277	Wed Nov 18 18:53:04 2009	51	6	4	117.49	Donderdag	0	0	0	0	0	0	1	0	1	1	0	4
17277	Wed Nov 18 18:53:08 2009	51	7	4	117.49	Bedroefd	1	0	1	0	0	0	0	0	0	1	0	1
17277	Wed Nov 18 18:53:13 2009	51	8	5	117.41	Onvoldoende diep kunnen doorademen	0	0	0	1	1	0	0	0	0	0	1	1
17277	Wed Nov 18 18:53:17 2009	51	9	4	117.48	Duizeligheid	0	0	0	1	1	0	0	0	0	0	1	1
17277	Wed Nov 18 18:53:22 2009	51	10	4	117.50	Schuldig	1	0	1	0	0	0	0	0	0	1	0	1
17277	Wed Nov 18 18:53:26 2009	51	11	5	117.49	Donderdag	0	0	0	0	0	0	1	1	0	0	1	4
17277	Wed Nov 18 18:53:31 2009	51	12	4	117.49	Maandag	0	0	0	0	0	0	1	1	0	0	1	1
17277	Wed Nov 18 18:53:35 2009	51	13	4	117.49	Gespannen	1	0	1	0	0	0	0	0	0	1	0	4
17277	Wed Nov 18 18:53:40 2009	51	14	4	117.50	Vijandig	1	0	1	0	0	0	0	0	0	1	0	1
17277	Wed Nov 18 18:53:44 2009	51	15	5	117.50	Vrijdag	0	0	0	0	0	0	1	1	0	0	1	5
17277	Wed Nov 18 18:54:34 2009	53	1	4	117.49	Bedroefd	1	0	1	0	0	0	0	0	0	1	0	2
17277	Wed Nov 18 18:54:39 2009	53	2	5	117.50	Vijandig	1	0	1	0	0	0	0	0	0	1	0	4
17277	Wed Nov 18 18:54:43 2009	53	3	4	117.48	Duizeligheid	0	0	0	1	1	0	0	0	0	0	1	1
17277	Wed Nov 18 18:54:48 2009	53	4	5	117.49	Donderdag	0	0	0	0	0	0	1	1	0	0	1	4
17277	Wed Nov 18 18:54:52 2009	53	5	5	117.48	Misselijkheid	0	0	0	1	1	0	0	0	0	0	1	1
17277	Wed Nov 18 18:54:57 2009	53	6	4	117.50	Spierpijn	0	0	0	1	1	0	0	0	0	0	1	3
17277	Wed Nov 18 18:55:02 2009	53	7	5	117.50	Vrijdag	0	0	0	0	0	0	1	0	1	1	0	5
17277	Wed Nov 18 18:55:06 2009	53	8	5	117.50	Vrijdag	0	0	0	0	0	0	1	1	0	0	1	5
17277	Wed Nov 18 18:55:11 2009	53	9	4	117.49	Maandag	0	0	0	0	0	0	1	1	0	0	1	1
17277	Wed Nov 18 18:55:15 2009	53	10	4	117.49	Gespannen	1	0	1	0	0	0	0	0	0	1	0	3
17277	Wed Nov 18 18:55:20 2009	53	11	5	117.50	Schuldig	1	0	1	0	0	0	0	0	0	1	0	2
17277	Wed Nov 18 18:55:24 2009	53	12	4	117.41	Onvoldoende diep kunnen doorademen	0	0	0	1	1	0	0	0	0	0	1	1
17277	Wed Nov 18 18:55:29 2009	53	13	4	117.48	Snelle hartslag	0	0	0	1	1	0	0	0	0	0	1	1
17277	Wed Nov 18 18:55:33 2009	53	14	4	117.50	Angstig	1	0	1	0	0	0	0	0	0	1	0	1
17277	Wed Nov 18 18:55:38 2009	53	15	5	117.49	Donderdag	0	0	0	0	0	0	1	0	1	1	0	4
17277	Wed Nov 18 18:56:28 2009	55	1	4	117.49	Gespannen	1	0	1	0	0	0	0	0	0	1	0	2
17277	Wed Nov 18 18:56:32 2009	55	2	5	117.50	Schuldig	1	0	1	0	0	0	0	0	0	1	0	1
17277	Wed Nov 18 18:56:37 2009	55	3	5	117.50	Vrijdag	0	0	0	0	0	0	1	0	1	1	0	5
17277	Wed Nov 18 18:56:41 2009	55	4	4	117.50	Spierpijn	0	0	0	1	1	0	0	0	0	0	1	3
17277	Wed Nov 18 18:56:46 2009	55	5	5	117.50	Vrijdag	0	0	0	0	0	0	1	1	0	0	1	5
17277	Wed Nov 18 18:56:50 2009	55	6	4	117.49	Donderdag	0	0	0	0	0	0	1	0	1	1	0	4
17277	Wed Nov 18 18:56:55 2009	55	7	5	117.49	Maandag	0	0	0	0	0	0	1	1	0	0	1	1
17277	Wed Nov 18 18:57:00 2009	55	8	5	117.48	Snelle hartslag	0	0	0	1	1	0	0	0	0	0	1	2
17277	Wed Nov 18 18:57:04 2009	55	9	4	117.49	Bedroefd	1	0	1	0	0	0	0	0	0	1	0	1
17277	Wed Nov 18 18:57:09 2009	55	10	4	117.48	Misselijkheid	0	0	0	1	1	0	0	0	0	0	1	1
17277	Wed Nov 18 18:57:13 2009	55	11	4	117.50	Angstig	1	0	1	0	0	0	0	0	0	1	0	1
17277	Wed Nov 18 18:57:18 2009	55	12	4	117.50	Vijandig	1	0	1	0	0	0	0	0	0	1	0	2
17277	Wed Nov 18 18:57:22 2009	55	13	4	117.48	Duizeligheid	0	0	0	1	1	0	0	0	0	0	1	1
17277	Wed Nov 18 18:57:27 2009	55	14	5	117.41	Onvoldoende diep kunnen doorademen	0	0	0	1	1	0	0	0	0	0	1	1
17277	Wed Nov 18 18:57:31 2009	55	15	7	117.49	Donderdag	0	0	0	0	0	0	1	1	0	0	1	4
17277	Wed Nov 18 18:58:21 2009	57	1	4	117.48	Teneergeslagen	1	1	0	0	0	0	0	0	0	0	1	1
17277	Wed Nov 18 18:58:26 2009	57	2	6	117.50	Dinsdag	0	0	0	0	0	0	1	0	1	1	0	2
17277	Wed Nov 18 18:58:30 2009	57	3	4	117.50	Bang	1	1	0	0	0	0	0	0	0	0	1	1
17277	Wed Nov 18 18:58:35 2009	57	4	5	117.49	Woensdag	0	0	0	0	0	0	1	1	0	0	1	3
17277	Wed Nov 18 18:58:39 2009	57	5	6	117.49	Woensdag	0	0	0	0	0	0	1	0	1	1	0	3
17277	Wed Nov 18 18:58:44 2009	57	6	4	117.46	Bonzen van het hart	0	0	0	1	0	1	0	0	0	1	0	1
17277	Wed Nov 18 18:58:49 2009	57	7	4	117.43	Benauwd gevoel in en om de borst	0	0	0	1	0	1	0	0	0	1	0	1
17277	Wed Nov 18 18:58:53 2009	57	8	5	117.49	Maandag	0	0	0	0	0	0	1	0	1	1	0	1
17277	Wed Nov 18 18:58:58 2009	57	9	4	117.49	Hoofdpijn	0	0	0	1	0	1	0	0	0	1	0	2
17277	Wed Nov 18 18:59:02 2009	57	10	4	117.48	Vermoeidheid	0	0	0	1	0	1	0	0	0	1	0	3
17277	Wed Nov 18 18:59:07 2009	57	11	5	117.50	Dinsdag	0	0	0	0	0	0	1	1	0	0	1	2
17277	Wed Nov 18 18:59:11 2009	57	12	4	117.46	Buik- of maagkrampen	0	0	0	1	0	1	0	0	0	1	0	1
17277	Wed Nov 18 18:59:16 2009	57	13	4	117.48	Vlug geïrriteerd	1	1	0	0	0	0	0	0	0	0	1	1
17277	Wed Nov 18 18:59:20 2009	57	14	4	117.48	Beschaamd	1	1	0	0	0	0	0	0	0	0	1	2
17277	Wed Nov 18 18:59:25 2009	57	15	5	117.48	Zenuwachtig	1	1	0	0	0	0	0	0	0	0	1	3
17277	Wed Nov 18 19:00:15 2009	59	1	4	117.50	Dinsdag	0	0	0	0	0	0	1	1	0	0	1	2
17277	Wed Nov 18 19:00:19 2009	59	2	7	117.43	Benauwd gevoel in en om de borst	0	0	0	1	0	1	0	0	0	1	0	1
17277	Wed Nov 18 19:00:24 2009	59	3	4	117.48	Vermoeidheid	0	0	0	1	0	1	0	0	0	1	0	2
17277	Wed Nov 18 19:00:28 2009	59	4	4	117.49	Hoofdpijn	0	0	0	1	0	1	0	0	0	1	0	2
17277	Wed Nov 18 19:00:33 2009	59	5	5	117.49	Maandag	0	0	0	0	0	0	1	0	1	1	0	1
17277	Wed Nov 18 19:00:37 2009	59	6	4	117.46	Buik- of maagkrampen	0	0	0	1	0	1	0	0	0	1	0	1
17277	Wed Nov 18 19:00:42 2009	59	7	4	117.49	Woensdag	0	0	0	0	0	0	1	0	1	1	0	3
17277	Wed Nov 18 19:00:47 2009	59	8	5	117.48	Vlug geïrriteerd	1	1	0	0	0	0	0	0	0	0	1	1
17277	Wed Nov 18 19:00:51 2009	59	9	4	117.49	Woensdag	0	0	0	0	0	0	1	1	0	0	1	3
17277	Wed Nov 18 19:00:56 2009	59	10	4	117.48	Teneergeslagen	1	1	0	0	0	0	0	0	0	0	1	1
17277	Wed Nov 18 19:01:00 2009	59	11	5	117.46	Bonzen van het hart	0	0	0	1	0	1	0	0	0	1	0	1
17277	Wed Nov 18 19:01:05 2009	59	12	4	117.48	Beschaamd	1	1	0	0	0	0	0	0	0	0	1	2
17277	Wed Nov 18 19:01:09 2009	59	13	4	117.50	Dinsdag	0	0	0	0	0	0	1	0	1	1	0	2
17277	Wed Nov 18 19:01:14 2009	59	14	4	117.50	Bang	1	1	0	0	0	0	0	0	0	0	1	2
17277	Wed Nov 18 19:01:18 2009	59	15	5	117.48	Zenuwachtig	1	1	0	0	0	0	0	0	0	0	1	1
17277	Wed Nov 18 19:02:08 2009	61	1	4	117.43	Benauwd gevoel in en om de borst	0	0	0	1	0	1	0	0	0	1	0	1
17277	Wed Nov 18 19:02:13 2009	61	2	7	117.49	Hoofdpijn	0	0	0	1	0	1	0	0	0	1	0	2
17277	Wed Nov 18 19:02:17 2009	61	3	4	117.49	Woensdag	0	0	0	0	0	0	1	1	0	0	1	3
17277	Wed Nov 18 19:02:22 2009	61	4	4	117.50	Dinsdag	0	0	0	0	0	0	1	1	0	0	1	2
17277	Wed Nov 18 19:02:26 2009	61	5	4	117.48	Vlug geïrriteerd	1	1	0	0	0	0	0	0	0	0	1	2
17277	Wed Nov 18 19:02:31 2009	61	6	5	117.48	Zenuwachtig	1	1	0	0	0	0	0	0	0	0	1	2
17277	Wed Nov 18 19:02:35 2009	61	7	4	117.48	Beschaamd	1	1	0	0	0	0	0	0	0	0	1	1
17277	Wed Nov 18 19:02:40 2009	61	8	5	117.49	Woensdag	0	0	0	0	0	0	1	0	1	1	0	3
17277	Wed Nov 18 19:02:45 2009	61	9	5	117.48	Teneergeslagen	1	1	0	0	0	0	0	0	0	0	1	2
17277	Wed Nov 18 19:02:49 2009	61	10	4	117.46	Buik- of maagkrampen	0	0	0	1	0	1	0	0	0	1	0	1
17277	Wed Nov 18 19:02:54 2009	61	11	4	117.48	Vermoeidheid	0	0	0	1	0	1	0	0	0	1	0	3
17277	Wed Nov 18 19:02:58 2009	61	12	4	117.46	Bonzen van het hart	0	0	0	1	0	1	0	0	0	1	0	2
17277	Wed Nov 18 19:03:03 2009	61	13	5	117.49	Maandag	0	0	0	0	0	0	1	0	1	1	0	1
17277	Wed Nov 18 19:03:07 2009	61	14	4	117.50	Bang	1	1	0	0	0	0	0	0	0	0	1	1
17277	Wed Nov 18 19:03:12 2009	61	15	5	117.50	Dinsdag	0	0	0	0	0	0	1	0	1	1	0	2
17277	Wed Nov 18 19:06:08 2009	63	1	4	117.49	Gespannen	1	0	1	0	0	0	0	0	0	1	0	1
17277	Wed Nov 18 19:06:13 2009	63	2	5	117.49	Hoofdpijn	0	0	0	1	0	1	0	0	0	1	0	2
17277	Wed Nov 18 19:06:17 2009	63	3	5	117.49	Woensdag	0	0	0	0	0	0	1	0	1	1	0	3
17277	Wed Nov 18 19:06:22 2009	63	4	7	117.49	Maandag	0	0	0	0	0	0	1	0	1	1	0	1
17277	Wed Nov 18 19:06:27 2009	63	5	4	117.50	Angstig	1	0	1	0	0	0	0	0	0	1	0	1
17277	Wed Nov 18 19:06:31 2009	63	6	5	117.49	Woensdag	0	0	0	0	0	0	1	1	0	0	1	3
17277	Wed Nov 18 19:06:36 2009	63	7	5	117.46	Buik- of maagkrampen	0	0	0	1	0	1	0	0	0	1	0	1
17277	Wed Nov 18 19:06:40 2009	63	8	4	117.46	Bonzen van het hart	0	0	0	1	0	1	0	0	0	1	0	1
17277	Wed Nov 18 19:06:45 2009	63	9	4	117.50	Vijandig	1	0	1	0	0	0	0	0	0	1	0	1
17277	Wed Nov 18 19:06:49 2009	63	10	5	117.48	Vermoeidheid	0	0	0	1	0	1	0	0	0	1	0	4
17277	Wed Nov 18 19:06:54 2009	63	11	4	117.49	Donderdag	0	0	0	0	0	0	1	1	0	0	1	4
17277	Wed Nov 18 19:06:58 2009	63	12	4	117.50	Schuldig	1	0	1	0	0	0	0	0	0	1	0	2
17277	Wed Nov 18 19:07:03 2009	63	13	5	117.49	Maandag	0	0	0	0	0	0	1	1	0	0	1	1
17277	Wed Nov 18 19:07:07 2009	63	14	4	117.43	Benauwd gevoel in en om de borst	0	0	0	1	0	1	0	0	0	1	0	1
17277	Wed Nov 18 19:07:12 2009	63	15	4	117.49	Bedroefd	1	0	1	0	0	0	0	0	0	1	0	1
17277	Wed Nov 18 19:08:02 2009	65	1	4	117.50	Schuldig	1	0	1	0	0	0	0	0	0	1	0	2
17277	Wed Nov 18 19:08:06 2009	65	2	4	117.43	Benauwd gevoel in en om de borst	0	0	0	1	0	1	0	0	0	1	0	1
17277	Wed Nov 18 19:08:11 2009	65	3	4	117.49	Bedroefd	1	0	1	0	0	0	0	0	0	1	0	1
17277	Wed Nov 18 19:08:16 2009	65	4	4	117.49	Woensdag	0	0	0	0	0	0	1	1	0	0	1	3
17277	Wed Nov 18 19:08:20 2009	65	5	5	117.46	Bonzen van het hart	0	0	0	1	0	1	0	0	0	1	0	1
17277	Wed Nov 18 19:08:25 2009	65	6	4	117.48	Vermoeidheid	0	0	0	1	0	1	0	0	0	1	0	4
17277	Wed Nov 18 19:08:29 2009	65	7	5	117.49	Maandag	0	0	0	0	0	0	1	1	0	0	1	1
17277	Wed Nov 18 19:08:34 2009	65	8	5	117.49	Maandag	0	0	0	0	0	0	1	0	1	1	0	1
17277	Wed Nov 18 19:08:38 2009	65	9	4	117.46	Buik- of maagkrampen	0	0	0	1	0	1	0	0	0	1	0	1
17277	Wed Nov 18 19:08:43 2009	65	10	4	117.50	Angstig	1	0	1	0	0	0	0	0	0	1	0	1
17277	Wed Nov 18 19:08:47 2009	65	11	5	117.50	Vijandig	1	0	1	0	0	0	0	0	0	1	0	1
17277	Wed Nov 18 19:08:52 2009	65	12	4	117.49	Hoofdpijn	0	0	0	1	0	1	0	0	0	1	0	2
17277	Wed Nov 18 19:08:56 2009	65	13	5	117.49	Woensdag	0	0	0	0	0	0	1	0	1	1	0	3
17277	Wed Nov 18 19:09:01 2009	65	14	5	117.49	Donderdag	0	0	0	0	0	0	1	1	0	0	1	4
17277	Wed Nov 18 19:09:05 2009	65	15	5	117.49	Gespannen	1	0	1	0	0	0	0	0	0	1	0	2
17277	Wed Nov 18 19:09:55 2009	67	1	4	117.46	Bonzen van het hart	0	0	0	1	0	1	0	0	0	1	0	1
17277	Wed Nov 18 19:10:00 2009	67	2	4	117.49	Bedroefd	1	0	1	0	0	0	0	0	0	1	0	3
17277	Wed Nov 18 19:10:04 2009	67	3	4	117.50	Schuldig	1	0	1	0	0	0	0	0	0	1	0	2
17277	Wed Nov 18 19:10:09 2009	67	4	4	117.50	Vijandig	1	0	1	0	0	0	0	0	0	1	0	1
17277	Wed Nov 18 19:10:14 2009	67	5	5	117.46	Buik- of maagkrampen	0	0	0	1	0	1	0	0	0	1	0	1
17277	Wed Nov 18 19:10:18 2009	67	6	4	117.49	Donderdag	0	0	0	0	0	0	1	1	0	0	1	4
17277	Wed Nov 18 19:10:23 2009	67	7	4	117.49	Hoofdpijn	0	0	0	1	0	1	0	0	0	1	0	2
17277	Wed Nov 18 19:10:27 2009	67	8	5	117.43	Benauwd gevoel in en om de borst	0	0	0	1	0	1	0	0	0	1	0	1
17277	Wed Nov 18 19:10:32 2009	67	9	4	117.49	Woensdag	0	0	0	0	0	0	1	0	1	1	0	3
17277	Wed Nov 18 19:10:36 2009	67	10	4	117.48	Vermoeidheid	0	0	0	1	0	1	0	0	0	1	0	4
17277	Wed Nov 18 19:10:41 2009	67	11	5	117.49	Maandag	0	0	0	0	0	0	1	0	1	1	0	1
17277	Wed Nov 18 19:10:45 2009	67	12	4	117.49	Maandag	0	0	0	0	0	0	1	1	0	0	1	1
17277	Wed Nov 18 19:10:50 2009	67	13	4	117.49	Woensdag	0	0	0	0	0	0	1	1	0	0	1	3
17277	Wed Nov 18 19:10:54 2009	67	14	5	117.49	Gespannen	1	0	1	0	0	0	0	0	0	1	0	3
17277	Wed Nov 18 19:10:59 2009	67	15	4	117.50	Angstig	1	0	1	0	0	0	0	0	0	1	0	2
17277	Wed Nov 18 19:11:49 2009	69	1	4	117.48	Vlug geïrriteerd	1	1	0	0	0	0	0	0	0	0	1	2
17277	Wed Nov 18 19:11:53 2009	69	2	4	117.50	Dinsdag	0	0	0	0	0	0	1	1	0	0	1	2
17277	Wed Nov 18 19:11:58 2009	69	3	4	117.48	Zenuwachtig	1	1	0	0	0	0	0	0	0	0	1	2
17277	Wed Nov 18 19:12:02 2009	69	4	4	117.49	Donderdag	0	0	0	0	0	0	1	0	1	1	0	4
17277	Wed Nov 18 19:12:07 2009	69	5	4	117.50	Vrijdag	0	0	0	0	0	0	1	1	0	0	1	5
17277	Wed Nov 18 19:12:11 2009	69	6	5	117.50	Dinsdag	0	0	0	0	0	0	1	0	1	1	0	2
17277	Wed Nov 18 19:12:16 2009	69	7	5	117.48	Teneergeslagen	1	1	0	0	0	0	0	0	0	0	1	1
17277	Wed Nov 18 19:12:21 2009	69	8	4	117.48	Snelle hartslag	0	0	0	1	1	0	0	0	0	0	1	1
17277	Wed Nov 18 19:12:25 2009	69	9	4	117.48	Misselijkheid	0	0	0	1	1	0	0	0	0	0	1	1
17277	Wed Nov 18 19:12:30 2009	69	10	5	117.41	Onvoldoende diep kunnen doorademen	0	0	0	1	1	0	0	0	0	0	1	1
17277	Wed Nov 18 19:12:34 2009	69	11	4	117.50	Vrijdag	0	0	0	0	0	0	1	0	1	1	0	5
17277	Wed Nov 18 19:12:39 2009	69	12	4	117.50	Bang	1	1	0	0	0	0	0	0	0	0	1	2
17277	Wed Nov 18 19:12:43 2009	69	13	5	117.48	Duizeligheid	0	0	0	1	1	0	0	0	0	0	1	1
17277	Wed Nov 18 19:12:48 2009	69	14	4	117.50	Spierpijn	0	0	0	1	1	0	0	0	0	0	1	3
17277	Wed Nov 18 19:12:52 2009	69	15	4	117.48	Beschaamd	1	1	0	0	0	0	0	0	0	0	1	2
17277	Wed Nov 18 19:13:42 2009	71	1	4	117.48	Vlug geïrriteerd	1	1	0	0	0	0	0	0	0	0	1	2
17277	Wed Nov 18 19:13:47 2009	71	2	5	117.50	Dinsdag	0	0	0	0	0	0	1	0	1	1	0	2
17277	Wed Nov 18 19:13:51 2009	71	3	4	117.50	Vrijdag	0	0	0	0	0	0	1	1	0	0	1	5
17277	Wed Nov 18 19:13:56 2009	71	4	5	117.50	Bang	1	1	0	0	0	0	0	0	0	0	1	1
17277	Wed Nov 18 19:14:00 2009	71	5	4	117.50	Spierpijn	0	0	0	1	1	0	0	0	0	0	1	3
17277	Wed Nov 18 19:14:05 2009	71	6	4	117.50	Dinsdag	0	0	0	0	0	0	1	1	0	0	1	2
17277	Wed Nov 18 19:14:09 2009	71	7	4	117.49	Donderdag	0	0	0	0	0	0	1	0	1	1	0	4
17277	Wed Nov 18 19:14:14 2009	71	8	5	117.48	Beschaamd	1	1	0	0	0	0	0	0	0	0	1	1
17277	Wed Nov 18 19:14:18 2009	71	9	7	117.48	Snelle hartslag	0	0	0	1	1	0	0	0	0	0	1	1
17277	Wed Nov 18 19:14:23 2009	71	10	4	117.48	Zenuwachtig	1	1	0	0	0	0	0	0	0	0	1	2
17277	Wed Nov 18 19:14:28 2009	71	11	5	117.50	Vrijdag	0	0	0	0	0	0	1	0	1	1	0	5
17277	Wed Nov 18 19:14:32 2009	71	12	5	117.48	Misselijkheid	0	0	0	1	1	0	0	0	0	0	1	1
17277	Wed Nov 18 19:14:37 2009	71	13	4	117.48	Teneergeslagen	1	1	0	0	0	0	0	0	0	0	1	1
17277	Wed Nov 18 19:14:41 2009	71	14	4	117.41	Onvoldoende diep kunnen doorademen	0	0	0	1	1	0	0	0	0	0	1	1
17277	Wed Nov 18 19:14:46 2009	71	15	5	117.48	Duizeligheid	0	0	0	1	1	0	0	0	0	0	1	1
17277	Wed Nov 18 19:15:36 2009	73	1	4	117.50	Vrijdag	0	0	0	0	0	0	1	0	1	1	0	5
17277	Wed Nov 18 19:15:40 2009	73	2	5	117.41	Onvoldoende diep kunnen doorademen	0	0	0	1	1	0	0	0	0	0	1	1
17277	Wed Nov 18 19:15:45 2009	73	3	4	117.48	Teneergeslagen	1	1	0	0	0	0	0	0	0	0	1	1
17277	Wed Nov 18 19:15:49 2009	73	4	4	117.48	Snelle hartslag	0	0	0	1	1	0	0	0	0	0	1	1
17277	Wed Nov 18 19:15:54 2009	73	5	5	117.50	Spierpijn	0	0	0	1	1	0	0	0	0	0	1	4
17277	Wed Nov 18 19:15:58 2009	73	6	4	117.50	Dinsdag	0	0	0	0	0	0	1	0	1	1	0	2
17277	Wed Nov 18 19:16:03 2009	73	7	4	117.49	Donderdag	0	0	0	0	0	0	1	0	1	1	0	4
17277	Wed Nov 18 19:16:07 2009	73	8	4	117.48	Vlug geïrriteerd	1	1	0	0	0	0	0	0	0	0	1	2
17277	Wed Nov 18 19:16:12 2009	73	9	7	117.48	Misselijkheid	0	0	0	1	1	0	0	0	0	0	1	1
17277	Wed Nov 18 19:16:16 2009	73	10	4	117.50	Dinsdag	0	0	0	0	0	0	1	1	0	0	1	2
17277	Wed Nov 18 19:16:21 2009	73	11	4	117.48	Duizeligheid	0	0	0	1	1	0	0	0	0	0	1	1
17277	Wed Nov 18 19:16:26 2009	73	12	5	117.50	Vrijdag	0	0	0	0	0	0	1	1	0	0	1	5
17277	Wed Nov 18 19:16:30 2009	73	13	4	117.48	Zenuwachtig	1	1	0	0	0	0	0	0	0	0	1	1
17277	Wed Nov 18 19:16:35 2009	73	14	4	117.50	Bang	1	1	0	0	0	0	0	0	0	0	1	1
17277	Wed Nov 18 19:16:39 2009	73	15	5	117.48	Beschaamd	1	1	0	0	0	0	0	0	0	0	1	1
