# Supplementary material for: Unraveling the Relationship between Trait Negative Affectivity and Habitual Symptom Reporting
Source: PLoS One. 2015 Jan 20;10(1):e0115748. doi: 10.1371/journal.pone.0115748 (PMC4300148; doi:10.1371/journal.pone.0115748)
Supplement: S1 File — Data S1, Contains the raw data of the high NA-high HSR participants. Data S2, Contains the raw data of the high NA-low HSR participants. Data S3, Contains the raw data of the low NA-low HSR participants. (ZIP) [file pone.0115748.s001.zip › Data S2/WVB_2_C_EXP2_211443_results.xls]

## Sheet: WVB_2_C_EXP2_211443_results
version	timestamp	block number	trial number	lost msec	free VRAM	trial contents	vraagA	vraagA_2	vraagA_1	vraagB	vraagB_2	vraagB_1	vraagC	vraagC_2	vraagC_1	deel1	deel2	value
17277	Thu Feb 18 17:59:43 2010	3	1	4	117.49	Woensdag	0	0	0	0	0	0	1	0	1	1	0	3
17277	Thu Feb 18 17:59:48 2010	3	2	4	117.49	Hoofdpijn	0	0	0	1	0	1	0	0	0	1	0	1
17277	Thu Feb 18 17:59:52 2010	3	3	5	117.49	Maandag	0	0	0	0	0	0	1	1	0	0	1	1
17277	Thu Feb 18 17:59:57 2010	3	4	4	117.48	Vermoeidheid	0	0	0	1	0	1	0	0	0	1	0	2
17277	Thu Feb 18 18:00:01 2010	3	5	5	117.50	Dinsdag	0	0	0	0	0	0	1	1	0	0	1	2
17277	Thu Feb 18 18:00:06 2010	3	6	5	117.48	Beschaamd	1	1	0	0	0	0	0	0	0	0	1	1
17277	Thu Feb 18 18:00:10 2010	3	7	4	117.48	Zenuwachtig	1	1	0	0	0	0	0	0	0	0	1	2
17277	Thu Feb 18 18:00:15 2010	3	8	4	117.46	Buik- of maagkrampen	0	0	0	1	0	1	0	0	0	1	0	1
17277	Thu Feb 18 18:00:19 2010	3	9	5	117.43	Benauwd gevoel in en om de borst	0	0	0	1	0	1	0	0	0	1	0	2
17277	Thu Feb 18 18:00:24 2010	3	10	4	117.48	Teneergeslagen	1	1	0	0	0	0	0	0	0	0	1	3
17277	Thu Feb 18 18:00:28 2010	3	11	4	117.48	Vlug geïrriteerd	1	1	0	0	0	0	0	0	0	0	1	1
17277	Thu Feb 18 18:00:33 2010	3	12	4	117.50	Bang	1	1	0	0	0	0	0	0	0	0	1	2
17277	Thu Feb 18 18:00:37 2010	3	13	4	117.46	Bonzen van het hart	0	0	0	1	0	1	0	0	0	1	0	1
17277	Thu Feb 18 18:00:42 2010	3	14	5	117.50	Vrijdag	0	0	0	0	0	0	1	0	1	1	0	5
17277	Thu Feb 18 18:00:47 2010	3	15	4	117.49	Donderdag	0	0	0	0	0	0	1	1	0	0	1	4
17277	Thu Feb 18 18:01:37 2010	5	1	4	117.48	Vlug geïrriteerd	1	1	0	0	0	0	0	0	0	0	1	1
17277	Thu Feb 18 18:01:41 2010	5	2	5	117.49	Woensdag	0	0	0	0	0	0	1	0	1	1	0	3
17277	Thu Feb 18 18:01:46 2010	5	3	4	117.48	Vermoeidheid	0	0	0	1	0	1	0	0	0	1	0	2
17277	Thu Feb 18 18:01:50 2010	5	4	5	117.50	Dinsdag	0	0	0	0	0	0	1	1	0	0	1	2
17277	Thu Feb 18 18:01:55 2010	5	5	5	117.49	Maandag	0	0	0	0	0	0	1	1	0	0	1	1
17277	Thu Feb 18 18:01:59 2010	5	6	4	117.48	Beschaamd	1	1	0	0	0	0	0	0	0	0	1	1
17277	Thu Feb 18 18:02:04 2010	5	7	4	117.46	Bonzen van het hart	0	0	0	1	0	1	0	0	0	1	0	1
17277	Thu Feb 18 18:02:08 2010	5	8	5	117.50	Vrijdag	0	0	0	0	0	0	1	0	1	1	0	5
17277	Thu Feb 18 18:02:13 2010	5	9	4	117.46	Buik- of maagkrampen	0	0	0	1	0	1	0	0	0	1	0	1
17277	Thu Feb 18 18:02:17 2010	5	10	4	117.48	Zenuwachtig	1	1	0	0	0	0	0	0	0	0	1	1
17277	Thu Feb 18 18:02:22 2010	5	11	5	117.43	Benauwd gevoel in en om de borst	0	0	0	1	0	1	0	0	0	1	0	1
17277	Thu Feb 18 18:02:26 2010	5	12	4	117.49	Hoofdpijn	0	0	0	1	0	1	0	0	0	1	0	1
17277	Thu Feb 18 18:02:31 2010	5	13	5	117.49	Donderdag	0	0	0	0	0	0	1	1	0	0	1	4
17277	Thu Feb 18 18:02:36 2010	5	14	5	117.50	Bang	1	1	0	0	0	0	0	0	0	0	1	1
17277	Thu Feb 18 18:02:40 2010	5	15	4	117.48	Teneergeslagen	1	1	0	0	0	0	0	0	0	0	1	1
17277	Thu Feb 18 18:03:30 2010	7	1	5	117.50	Dinsdag	0	0	0	0	0	0	1	1	0	0	1	2
17277	Thu Feb 18 18:03:35 2010	7	2	4	117.49	Donderdag	0	0	0	0	0	0	1	1	0	0	1	4
17277	Thu Feb 18 18:03:39 2010	7	3	4	117.48	Beschaamd	1	1	0	0	0	0	0	0	0	0	1	1
17277	Thu Feb 18 18:03:44 2010	7	4	5	117.49	Maandag	0	0	0	0	0	0	1	1	0	0	1	1
17277	Thu Feb 18 18:03:48 2010	7	5	5	117.48	Vermoeidheid	0	0	0	1	0	1	0	0	0	1	0	1
17277	Thu Feb 18 18:03:53 2010	7	6	4	117.49	Woensdag	0	0	0	0	0	0	1	0	1	1	0	3
17277	Thu Feb 18 18:03:57 2010	7	7	5	117.46	Buik- of maagkrampen	0	0	0	1	0	1	0	0	0	1	0	1
17277	Thu Feb 18 18:04:02 2010	7	8	5	117.46	Bonzen van het hart	0	0	0	1	0	1	0	0	0	1	0	1
17277	Thu Feb 18 18:04:06 2010	7	9	4	117.49	Hoofdpijn	0	0	0	1	0	1	0	0	0	1	0	1
17277	Thu Feb 18 18:04:11 2010	7	10	4	117.43	Benauwd gevoel in en om de borst	0	0	0	1	0	1	0	0	0	1	0	1
17277	Thu Feb 18 18:04:15 2010	7	11	5	117.48	Teneergeslagen	1	1	0	0	0	0	0	0	0	0	1	1
17277	Thu Feb 18 18:04:20 2010	7	12	4	117.48	Zenuwachtig	1	1	0	0	0	0	0	0	0	0	1	1
17277	Thu Feb 18 18:04:24 2010	7	13	5	117.50	Vrijdag	0	0	0	0	0	0	1	0	1	1	0	5
17277	Thu Feb 18 18:04:29 2010	7	14	5	117.50	Bang	1	1	0	0	0	0	0	0	0	0	1	1
17277	Thu Feb 18 18:04:34 2010	7	15	4	117.48	Vlug geïrriteerd	1	1	0	0	0	0	0	0	0	0	1	1
17277	Thu Feb 18 18:05:24 2010	9	1	4	117.49	Woensdag	0	0	0	0	0	0	1	1	0	0	1	3
17277	Thu Feb 18 18:05:28 2010	9	2	4	117.48	Snelle hartslag	0	0	0	1	1	0	0	0	0	0	1	1
17277	Thu Feb 18 18:05:33 2010	9	3	5	117.50	Vijandig	1	0	1	0	0	0	0	0	0	1	0	1
17277	Thu Feb 18 18:05:37 2010	9	4	4	117.48	Misselijkheid	0	0	0	1	1	0	0	0	0	0	1	1
17277	Thu Feb 18 18:05:42 2010	9	5	4	117.50	Dinsdag	0	0	0	0	0	0	1	0	1	1	0	2
17277	Thu Feb 18 18:05:46 2010	9	6	5	117.50	Schuldig	1	0	1	0	0	0	0	0	0	1	0	1
17277	Thu Feb 18 18:05:51 2010	9	7	4	117.50	Vrijdag	0	0	0	0	0	0	1	1	0	0	1	5
17277	Thu Feb 18 18:05:55 2010	9	8	4	117.41	Onvoldoende diep kunnen doorademen	0	0	0	1	1	0	0	0	0	0	1	1
17277	Thu Feb 18 18:06:00 2010	9	9	5	117.49	Maandag	0	0	0	0	0	0	1	0	1	1	0	1
17277	Thu Feb 18 18:06:04 2010	9	10	4	117.50	Spierpijn	0	0	0	1	1	0	0	0	0	0	1	1
17277	Thu Feb 18 18:06:09 2010	9	11	4	117.48	Duizeligheid	0	0	0	1	1	0	0	0	0	0	1	1
17277	Thu Feb 18 18:06:13 2010	9	12	5	117.49	Gespannen	1	0	1	0	0	0	0	0	0	1	0	1
17277	Thu Feb 18 18:06:18 2010	9	13	7	117.50	Angstig	1	0	1	0	0	0	0	0	0	1	0	1
17277	Thu Feb 18 18:06:22 2010	9	14	4	117.49	Donderdag	0	0	0	0	0	0	1	0	1	1	0	4
17277	Thu Feb 18 18:06:27 2010	9	15	4	117.49	Bedroefd	1	0	1	0	0	0	0	0	0	1	0	1
17277	Thu Feb 18 18:07:17 2010	11	1	4	117.50	Vrijdag	0	0	0	0	0	0	1	1	0	0	1	5
17277	Thu Feb 18 18:07:22 2010	11	2	5	117.50	Vijandig	1	0	1	0	0	0	0	0	0	1	0	1
17277	Thu Feb 18 18:07:26 2010	11	3	4	117.50	Dinsdag	0	0	0	0	0	0	1	0	1	1	0	2
17277	Thu Feb 18 18:07:31 2010	11	4	4	117.41	Onvoldoende diep kunnen doorademen	0	0	0	1	1	0	0	0	0	0	1	1
17277	Thu Feb 18 18:07:35 2010	11	5	5	117.49	Maandag	0	0	0	0	0	0	1	0	1	1	0	1
17277	Thu Feb 18 18:07:40 2010	11	6	4	117.49	Bedroefd	1	0	1	0	0	0	0	0	0	1	0	1
17277	Thu Feb 18 18:07:44 2010	11	7	4	117.49	Donderdag	0	0	0	0	0	0	1	0	1	1	0	4
17277	Thu Feb 18 18:07:49 2010	11	8	5	117.50	Spierpijn	0	0	0	1	1	0	0	0	0	0	1	1
17277	Thu Feb 18 18:07:53 2010	11	9	4	117.50	Angstig	1	0	1	0	0	0	0	0	0	1	0	1
17277	Thu Feb 18 18:07:58 2010	11	10	4	117.50	Schuldig	1	0	1	0	0	0	0	0	0	1	0	1
17277	Thu Feb 18 18:08:02 2010	11	11	4	117.48	Misselijkheid	0	0	0	1	1	0	0	0	0	0	1	1
17277	Thu Feb 18 18:08:07 2010	11	12	5	117.48	Duizeligheid	0	0	0	1	1	0	0	0	0	0	1	1
17277	Thu Feb 18 18:08:11 2010	11	13	4	117.48	Snelle hartslag	0	0	0	1	1	0	0	0	0	0	1	1
17277	Thu Feb 18 18:08:16 2010	11	14	5	117.49	Woensdag	0	0	0	0	0	0	1	1	0	0	1	3
17277	Thu Feb 18 18:08:21 2010	11	15	5	117.49	Gespannen	1	0	1	0	0	0	0	0	0	1	0	1
17277	Thu Feb 18 18:09:11 2010	13	1	4	117.48	Snelle hartslag	0	0	0	1	1	0	0	0	0	0	1	1
17277	Thu Feb 18 18:09:15 2010	13	2	5	117.49	Maandag	0	0	0	0	0	0	1	0	1	1	0	1
17277	Thu Feb 18 18:09:20 2010	13	3	4	117.50	Angstig	1	0	1	0	0	0	0	0	0	1	0	2
17277	Thu Feb 18 18:09:24 2010	13	4	5	117.49	Donderdag	0	0	0	0	0	0	1	0	1	1	0	4
17277	Thu Feb 18 18:09:29 2010	13	5	4	117.50	Vijandig	1	0	1	0	0	0	0	0	0	1	0	2
17277	Thu Feb 18 18:09:33 2010	13	6	5	117.50	Schuldig	1	0	1	0	0	0	0	0	0	1	0	1
17277	Thu Feb 18 18:09:38 2010	13	7	5	117.49	Bedroefd	1	0	1	0	0	0	0	0	0	1	0	3
17277	Thu Feb 18 18:09:42 2010	13	8	4	117.48	Duizeligheid	0	0	0	1	1	0	0	0	0	0	1	1
17277	Thu Feb 18 18:09:47 2010	13	9	6	117.41	Onvoldoende diep kunnen doorademen	0	0	0	1	1	0	0	0	0	0	1	1
17277	Thu Feb 18 18:09:51 2010	13	10	5	117.49	Gespannen	1	0	1	0	0	0	0	0	0	1	0	1
17277	Thu Feb 18 18:09:56 2010	13	11	5	117.50	Spierpijn	0	0	0	1	1	0	0	0	0	0	1	1
17277	Thu Feb 18 18:10:00 2010	13	12	4	117.50	Vrijdag	0	0	0	0	0	0	1	1	0	0	1	5
17277	Thu Feb 18 18:10:05 2010	13	13	5	117.49	Woensdag	0	0	0	0	0	0	1	1	0	0	1	3
17277	Thu Feb 18 18:10:09 2010	13	14	4	117.48	Misselijkheid	0	0	0	1	1	0	0	0	0	0	1	1
17277	Thu Feb 18 18:10:14 2010	13	15	4	117.50	Dinsdag	0	0	0	0	0	0	1	0	1	1	0	2
17277	Thu Feb 18 18:12:45 2010	15	1	5	117.49	Maandag	0	0	0	0	0	0	1	1	0	0	1	1
17277	Thu Feb 18 18:12:49 2010	15	2	4	117.48	Misselijkheid	0	0	0	1	1	0	0	0	0	0	1	1
17277	Thu Feb 18 18:12:54 2010	15	3	5	117.41	Onvoldoende diep kunnen doorademen	0	0	0	1	1	0	0	0	0	0	1	1
17277	Thu Feb 18 18:12:58 2010	15	4	5	117.48	Snelle hartslag	0	0	0	1	1	0	0	0	0	0	1	1
17277	Thu Feb 18 18:13:03 2010	15	5	4	117.49	Woensdag	0	0	0	0	0	0	1	1	0	0	1	3
17277	Thu Feb 18 18:13:07 2010	15	6	4	117.50	Angstig	1	0	1	0	0	0	0	0	0	1	0	2
17277	Thu Feb 18 18:13:12 2010	15	7	5	117.48	Duizeligheid	0	0	0	1	1	0	0	0	0	0	1	1
17277	Thu Feb 18 18:13:16 2010	15	8	4	117.49	Bedroefd	1	0	1	0	0	0	0	0	0	1	0	2
17277	Thu Feb 18 18:13:21 2010	15	9	5	117.49	Donderdag	0	0	0	0	0	0	1	1	0	0	1	4
17277	Thu Feb 18 18:13:25 2010	15	10	5	117.50	Vrijdag	0	0	0	0	0	0	1	0	1	1	0	5
17277	Thu Feb 18 18:13:30 2010	15	11	4	117.49	Gespannen	1	0	1	0	0	0	0	0	0	1	0	1
17277	Thu Feb 18 18:13:34 2010	15	12	5	117.50	Dinsdag	0	0	0	0	0	0	1	1	0	0	1	2
17277	Thu Feb 18 18:13:39 2010	15	13	5	117.50	Vijandig	1	0	1	0	0	0	0	0	0	1	0	1
17277	Thu Feb 18 18:13:44 2010	15	14	4	117.50	Spierpijn	0	0	0	1	1	0	0	0	0	0	1	1
17277	Thu Feb 18 18:13:48 2010	15	15	5	117.50	Schuldig	1	0	1	0	0	0	0	0	0	1	0	1
17277	Thu Feb 18 18:14:38 2010	17	1	4	117.49	Woensdag	0	0	0	0	0	0	1	1	0	0	1	3
17277	Thu Feb 18 18:14:43 2010	17	2	5	117.50	Angstig	1	0	1	0	0	0	0	0	0	1	0	2
17277	Thu Feb 18 18:14:47 2010	17	3	4	117.48	Duizeligheid	0	0	0	1	1	0	0	0	0	0	1	1
17277	Thu Feb 18 18:14:52 2010	17	4	4	117.50	Vijandig	1	0	1	0	0	0	0	0	0	1	0	1
17277	Thu Feb 18 18:14:56 2010	17	5	5	117.50	Schuldig	1	0	1	0	0	0	0	0	0	1	0	1
17277	Thu Feb 18 18:15:01 2010	17	6	4	117.48	Snelle hartslag	0	0	0	1	1	0	0	0	0	0	1	1
17277	Thu Feb 18 18:15:05 2010	17	7	4	117.41	Onvoldoende diep kunnen doorademen	0	0	0	1	1	0	0	0	0	0	1	1
17277	Thu Feb 18 18:15:10 2010	17	8	7	117.50	Spierpijn	0	0	0	1	1	0	0	0	0	0	1	1
17277	Thu Feb 18 18:15:14 2010	17	9	4	117.50	Vrijdag	0	0	0	0	0	0	1	0	1	1	0	5
17277	Thu Feb 18 18:15:19 2010	17	10	5	117.50	Dinsdag	0	0	0	0	0	0	1	1	0	0	1	2
17277	Thu Feb 18 18:15:23 2010	17	11	5	117.49	Gespannen	1	0	1	0	0	0	0	0	0	1	0	1
17277	Thu Feb 18 18:15:28 2010	17	12	4	117.49	Donderdag	0	0	0	0	0	0	1	1	0	0	1	4
17277	Thu Feb 18 18:15:32 2010	17	13	4	117.48	Misselijkheid	0	0	0	1	1	0	0	0	0	0	1	1
17277	Thu Feb 18 18:15:37 2010	17	14	5	117.49	Maandag	0	0	0	0	0	0	1	1	0	0	1	1
17277	Thu Feb 18 18:15:41 2010	17	15	7	117.49	Bedroefd	1	0	1	0	0	0	0	0	0	1	0	1
17277	Thu Feb 18 18:16:32 2010	19	1	4	117.49	Maandag	0	0	0	0	0	0	1	1	0	0	1	1
17277	Thu Feb 18 18:16:36 2010	19	2	5	117.49	Donderdag	0	0	0	0	0	0	1	1	0	0	1	4
17277	Thu Feb 18 18:16:41 2010	19	3	5	117.49	Woensdag	0	0	0	0	0	0	1	1	0	0	1	3
17277	Thu Feb 18 18:16:45 2010	19	4	4	117.48	Snelle hartslag	0	0	0	1	1	0	0	0	0	0	1	1
17277	Thu Feb 18 18:16:50 2010	19	5	4	117.50	Schuldig	1	0	1	0	0	0	0	0	0	1	0	1
17277	Thu Feb 18 18:16:54 2010	19	6	5	117.50	Vijandig	1	0	1	0	0	0	0	0	0	1	0	1
17277	Thu Feb 18 18:16:59 2010	19	7	4	117.50	Angstig	1	0	1	0	0	0	0	0	0	1	0	1
17277	Thu Feb 18 18:17:03 2010	19	8	4	117.50	Dinsdag	0	0	0	0	0	0	1	1	0	0	1	2
17277	Thu Feb 18 18:17:08 2010	19	9	5	117.41	Onvoldoende diep kunnen doorademen	0	0	0	1	1	0	0	0	0	0	1	1
17277	Thu Feb 18 18:17:12 2010	19	10	4	117.48	Misselijkheid	0	0	0	1	1	0	0	0	0	0	1	1
17277	Thu Feb 18 18:17:17 2010	19	11	5	117.49	Bedroefd	1	0	1	0	0	0	0	0	0	1	0	1
17277	Thu Feb 18 18:17:21 2010	19	12	5	117.50	Spierpijn	0	0	0	1	1	0	0	0	0	0	1	1
17277	Thu Feb 18 18:17:26 2010	19	13	4	117.50	Vrijdag	0	0	0	0	0	0	1	0	1	1	0	5
17277	Thu Feb 18 18:17:30 2010	19	14	4	117.49	Gespannen	1	0	1	0	0	0	0	0	0	1	0	1
17277	Thu Feb 18 18:17:35 2010	19	15	5	117.48	Duizeligheid	0	0	0	1	1	0	0	0	0	0	1	1
17277	Thu Feb 18 18:18:25 2010	21	1	4	117.50	Dinsdag	0	0	0	0	0	0	1	0	1	1	0	2
17277	Thu Feb 18 18:18:30 2010	21	2	5	117.49	Donderdag	0	0	0	0	0	0	1	0	1	1	0	4
17277	Thu Feb 18 18:18:34 2010	21	3	4	117.50	Vrijdag	0	0	0	0	0	0	1	1	0	0	1	5
17277	Thu Feb 18 18:18:39 2010	21	4	4	117.48	Vlug geïrriteerd	1	1	0	0	0	0	0	0	0	0	1	1
17277	Thu Feb 18 18:18:43 2010	21	5	5	117.48	Teneergeslagen	1	1	0	0	0	0	0	0	0	0	1	1
17277	Thu Feb 18 18:18:48 2010	21	6	4	117.48	Vermoeidheid	0	0	0	1	0	1	0	0	0	1	0	2
17277	Thu Feb 18 18:18:52 2010	21	7	5	117.49	Maandag	0	0	0	0	0	0	1	0	1	1	0	1
17277	Thu Feb 18 18:18:57 2010	21	8	5	117.49	Hoofdpijn	0	0	0	1	0	1	0	0	0	1	0	1
17277	Thu Feb 18 18:19:01 2010	21	9	4	117.46	Buik- of maagkrampen	0	0	0	1	0	1	0	0	0	1	0	1
17277	Thu Feb 18 18:19:06 2010	21	10	5	117.49	Woensdag	0	0	0	0	0	0	1	0	1	1	0	3
17277	Thu Feb 18 18:19:10 2010	21	11	5	117.48	Beschaamd	1	1	0	0	0	0	0	0	0	0	1	1
17277	Thu Feb 18 18:19:15 2010	21	12	4	117.50	Bang	1	1	0	0	0	0	0	0	0	0	1	1
17277	Thu Feb 18 18:19:19 2010	21	13	4	117.46	Bonzen van het hart	0	0	0	1	0	1	0	0	0	1	0	1
17277	Thu Feb 18 18:19:24 2010	21	14	5	117.48	Zenuwachtig	1	1	0	0	0	0	0	0	0	0	1	1
17277	Thu Feb 18 18:19:28 2010	21	15	4	117.43	Benauwd gevoel in en om de borst	0	0	0	1	0	1	0	0	0	1	0	1
17277	Thu Feb 18 18:20:19 2010	23	1	4	117.48	Teneergeslagen	1	1	0	0	0	0	0	0	0	0	1	1
17277	Thu Feb 18 18:20:23 2010	23	2	5	117.49	Donderdag	0	0	0	0	0	0	1	0	1	1	0	4
17277	Thu Feb 18 18:20:28 2010	23	3	4	117.46	Bonzen van het hart	0	0	0	1	0	1	0	0	0	1	0	1
17277	Thu Feb 18 18:20:32 2010	23	4	4	117.50	Bang	1	1	0	0	0	0	0	0	0	0	1	1
17277	Thu Feb 18 18:20:37 2010	23	5	4	117.48	Vlug geïrriteerd	1	1	0	0	0	0	0	0	0	0	1	1
17277	Thu Feb 18 18:20:41 2010	23	6	5	117.43	Benauwd gevoel in en om de borst	0	0	0	1	0	1	0	0	0	1	0	1
17277	Thu Feb 18 18:20:46 2010	23	7	4	117.49	Maandag	0	0	0	0	0	0	1	0	1	1	0	1
17277	Thu Feb 18 18:20:50 2010	23	8	5	117.49	Hoofdpijn	0	0	0	1	0	1	0	0	0	1	0	1
17277	Thu Feb 18 18:20:55 2010	23	9	5	117.49	Woensdag	0	0	0	0	0	0	1	0	1	1	0	3
17277	Thu Feb 18 18:20:59 2010	23	10	4	117.48	Beschaamd	1	1	0	0	0	0	0	0	0	0	1	1
17277	Thu Feb 18 18:21:04 2010	23	11	5	117.50	Dinsdag	0	0	0	0	0	0	1	0	1	1	0	2
17277	Thu Feb 18 18:21:08 2010	23	12	5	117.46	Buik- of maagkrampen	0	0	0	1	0	1	0	0	0	1	0	1
17277	Thu Feb 18 18:21:13 2010	23	13	4	117.48	Vermoeidheid	0	0	0	1	0	1	0	0	0	1	0	3
17277	Thu Feb 18 18:21:17 2010	23	14	4	117.48	Zenuwachtig	1	1	0	0	0	0	0	0	0	0	1	1
17277	Thu Feb 18 18:21:22 2010	23	15	5	117.50	Vrijdag	0	0	0	0	0	0	1	1	0	0	1	5
17277	Thu Feb 18 18:22:12 2010	25	1	4	117.48	Teneergeslagen	1	1	0	0	0	0	0	0	0	0	1	4
17277	Thu Feb 18 18:22:16 2010	25	2	4	117.48	Vlug geïrriteerd	1	1	0	0	0	0	0	0	0	0	1	1
17277	Thu Feb 18 18:22:21 2010	25	3	4	117.49	Hoofdpijn	0	0	0	1	0	1	0	0	0	1	0	1
17277	Thu Feb 18 18:22:26 2010	25	4	5	117.49	Woensdag	0	0	0	0	0	0	1	0	1	1	0	3
17277	Thu Feb 18 18:22:30 2010	25	5	4	117.43	Benauwd gevoel in en om de borst	0	0	0	1	0	1	0	0	0	1	0	1
17277	Thu Feb 18 18:22:35 2010	25	6	5	117.50	Dinsdag	0	0	0	0	0	0	1	0	1	1	0	2
17277	Thu Feb 18 18:22:39 2010	25	7	5	117.48	Zenuwachtig	1	1	0	0	0	0	0	0	0	0	1	1
17277	Thu Feb 18 18:22:44 2010	25	8	4	117.49	Maandag	0	0	0	0	0	0	1	0	1	1	0	1
17277	Thu Feb 18 18:22:48 2010	25	9	4	117.50	Bang	1	1	0	0	0	0	0	0	0	0	1	4
17277	Thu Feb 18 18:22:53 2010	25	10	5	117.46	Buik- of maagkrampen	0	0	0	1	0	1	0	0	0	1	0	1
17277	Thu Feb 18 18:22:57 2010	25	11	6	117.48	Beschaamd	1	1	0	0	0	0	0	0	0	0	1	1
17277	Thu Feb 18 18:23:02 2010	25	12	5	117.50	Vrijdag	0	0	0	0	0	0	1	1	0	0	1	5
17277	Thu Feb 18 18:23:06 2010	25	13	5	117.49	Donderdag	0	0	0	0	0	0	1	0	1	1	0	4
17277	Thu Feb 18 18:23:11 2010	25	14	4	117.46	Bonzen van het hart	0	0	0	1	0	1	0	0	0	1	0	1
17277	Thu Feb 18 18:23:15 2010	25	15	4	117.48	Vermoeidheid	0	0	0	1	0	1	0	0	0	1	0	3
17277	Thu Feb 18 18:25:30 2010	27	1	4	117.48	Snelle hartslag	0	0	0	1	1	0	0	0	0	0	1	1
17277	Thu Feb 18 18:25:34 2010	27	2	4	117.48	Duizeligheid	0	0	0	1	1	0	0	0	0	0	1	1
17277	Thu Feb 18 18:25:39 2010	27	3	5	117.49	Maandag	0	0	0	0	0	0	1	0	1	1	0	1
17277	Thu Feb 18 18:25:43 2010	27	4	4	117.50	Schuldig	1	0	1	0	0	0	0	0	0	1	0	1
17277	Thu Feb 18 18:25:48 2010	27	5	6	117.50	Vijandig	1	0	1	0	0	0	0	0	0	1	0	1
17277	Thu Feb 18 18:25:52 2010	27	6	5	117.50	Vrijdag	0	0	0	0	0	0	1	0	1	1	0	5
17277	Thu Feb 18 18:25:57 2010	27	7	4	117.49	Gespannen	1	0	1	0	0	0	0	0	0	1	0	1
17277	Thu Feb 18 18:26:01 2010	27	8	5	117.50	Vrijdag	0	0	0	0	0	0	1	1	0	0	1	5
17277	Thu Feb 18 18:26:06 2010	27	9	5	117.50	Dinsdag	0	0	0	0	0	0	1	0	1	1	0	2
17277	Thu Feb 18 18:26:10 2010	27	10	4	117.50	Spierpijn	0	0	0	1	1	0	0	0	0	0	1	1
17277	Thu Feb 18 18:26:15 2010	27	11	5	117.48	Misselijkheid	0	0	0	1	1	0	0	0	0	0	1	1
17277	Thu Feb 18 18:26:19 2010	27	12	5	117.50	Angstig	1	0	1	0	0	0	0	0	0	1	0	1
17277	Thu Feb 18 18:26:24 2010	27	13	5	117.50	Dinsdag	0	0	0	0	0	0	1	1	0	0	1	2
17277	Thu Feb 18 18:26:29 2010	27	14	4	117.41	Onvoldoende diep kunnen doorademen	0	0	0	1	1	0	0	0	0	0	1	1
17277	Thu Feb 18 18:26:33 2010	27	15	5	117.49	Bedroefd	1	0	1	0	0	0	0	0	0	1	0	1
17277	Thu Feb 18 18:27:23 2010	29	1	4	117.50	Vijandig	1	0	1	0	0	0	0	0	0	1	0	4
17277	Thu Feb 18 18:27:28 2010	29	2	5	117.48	Snelle hartslag	0	0	0	1	1	0	0	0	0	0	1	1
17277	Thu Feb 18 18:27:32 2010	29	3	4	117.50	Dinsdag	0	0	0	0	0	0	1	1	0	0	1	2
17277	Thu Feb 18 18:27:37 2010	29	4	4	117.41	Onvoldoende diep kunnen doorademen	0	0	0	1	1	0	0	0	0	0	1	1
17277	Thu Feb 18 18:27:41 2010	29	5	5	117.50	Schuldig	1	0	1	0	0	0	0	0	0	1	0	1
17277	Thu Feb 18 18:27:46 2010	29	6	5	117.49	Maandag	0	0	0	0	0	0	1	0	1	1	0	1
17277	Thu Feb 18 18:27:50 2010	29	7	5	117.49	Gespannen	1	0	1	0	0	0	0	0	0	1	0	1
17277	Thu Feb 18 18:27:55 2010	29	8	5	117.50	Dinsdag	0	0	0	0	0	0	1	0	1	1	0	2
17277	Thu Feb 18 18:27:59 2010	29	9	5	117.49	Bedroefd	1	0	1	0	0	0	0	0	0	1	0	1
17277	Thu Feb 18 18:28:04 2010	29	10	4	117.48	Duizeligheid	0	0	0	1	1	0	0	0	0	0	1	1
17277	Thu Feb 18 18:28:08 2010	29	11	5	117.50	Vrijdag	0	0	0	0	0	0	1	1	0	0	1	5
17277	Thu Feb 18 18:28:13 2010	29	12	5	117.50	Spierpijn	0	0	0	1	1	0	0	0	0	0	1	1
17277	Thu Feb 18 18:28:18 2010	29	13	4	117.48	Misselijkheid	0	0	0	1	1	0	0	0	0	0	1	1
17277	Thu Feb 18 18:28:22 2010	29	14	5	117.50	Vrijdag	0	0	0	0	0	0	1	0	1	1	0	5
17277	Thu Feb 18 18:28:27 2010	29	15	5	117.50	Angstig	1	0	1	0	0	0	0	0	0	1	0	2
17277	Thu Feb 18 18:29:17 2010	31	1	5	117.50	Dinsdag	0	0	0	0	0	0	1	1	0	0	1	2
17277	Thu Feb 18 18:29:21 2010	31	2	4	117.50	Vijandig	1	0	1	0	0	0	0	0	0	1	0	1
17277	Thu Feb 18 18:29:26 2010	31	3	5	117.48	Misselijkheid	0	0	0	1	1	0	0	0	0	0	1	1
17277	Thu Feb 18 18:29:30 2010	31	4	5	117.50	Dinsdag	0	0	0	0	0	0	1	0	1	1	0	2
17277	Thu Feb 18 18:29:35 2010	31	5	4	117.49	Bedroefd	1	0	1	0	0	0	0	0	0	1	0	1
17277	Thu Feb 18 18:29:39 2010	31	6	4	117.50	Spierpijn	0	0	0	1	1	0	0	0	0	0	1	1
17277	Thu Feb 18 18:29:44 2010	31	7	5	117.49	Maandag	0	0	0	0	0	0	1	0	1	1	0	1
17277	Thu Feb 18 18:29:48 2010	31	8	4	117.48	Duizeligheid	0	0	0	1	1	0	0	0	0	0	1	1
17277	Thu Feb 18 18:29:53 2010	31	9	4	117.48	Snelle hartslag	0	0	0	1	1	0	0	0	0	0	1	1
17277	Thu Feb 18 18:29:57 2010	31	10	6	117.50	Schuldig	1	0	1	0	0	0	0	0	0	1	0	1
17277	Thu Feb 18 18:30:02 2010	31	11	4	117.50	Vrijdag	0	0	0	0	0	0	1	1	0	0	1	5
17277	Thu Feb 18 18:30:06 2010	31	12	4	117.49	Gespannen	1	0	1	0	0	0	0	0	0	1	0	1
17277	Thu Feb 18 18:30:11 2010	31	13	5	117.50	Vrijdag	0	0	0	0	0	0	1	0	1	1	0	5
17277	Thu Feb 18 18:30:16 2010	31	14	5	117.41	Onvoldoende diep kunnen doorademen	0	0	0	1	1	0	0	0	0	0	1	1
17277	Thu Feb 18 18:30:20 2010	31	15	4	117.50	Angstig	1	0	1	0	0	0	0	0	0	1	0	1
17277	Thu Feb 18 18:31:10 2010	33	1	4	117.46	Buik- of maagkrampen	0	0	0	1	0	1	0	0	0	1	0	1
17277	Thu Feb 18 18:31:15 2010	33	2	4	117.49	Hoofdpijn	0	0	0	1	0	1	0	0	0	1	0	1
17277	Thu Feb 18 18:31:19 2010	33	3	5	117.49	Maandag	0	0	0	0	0	0	1	1	0	0	1	1
17277	Thu Feb 18 18:31:24 2010	33	4	4	117.49	Donderdag	0	0	0	0	0	0	1	0	1	1	0	4
17277	Thu Feb 18 18:31:28 2010	33	5	4	117.43	Benauwd gevoel in en om de borst	0	0	0	1	0	1	0	0	0	1	0	1
17277	Thu Feb 18 18:31:33 2010	33	6	5	117.48	Zenuwachtig	1	1	0	0	0	0	0	0	0	0	1	1
17277	Thu Feb 18 18:31:37 2010	33	7	4	117.48	Vermoeidheid	0	0	0	1	0	1	0	0	0	1	0	4
17277	Thu Feb 18 18:31:42 2010	33	8	4	117.49	Woensdag	0	0	0	0	0	0	1	0	1	1	0	3
17277	Thu Feb 18 18:31:46 2010	33	9	5	117.46	Bonzen van het hart	0	0	0	1	0	1	0	0	0	1	0	1
17277	Thu Feb 18 18:31:51 2010	33	10	4	117.49	Woensdag	0	0	0	0	0	0	1	1	0	0	1	3
17277	Thu Feb 18 18:31:55 2010	33	11	4	117.50	Bang	1	1	0	0	0	0	0	0	0	0	1	1
17277	Thu Feb 18 18:32:00 2010	33	12	5	117.48	Teneergeslagen	1	1	0	0	0	0	0	0	0	0	1	1
17277	Thu Feb 18 18:32:05 2010	33	13	4	117.48	Beschaamd	1	1	0	0	0	0	0	0	0	0	1	1
17277	Thu Feb 18 18:32:09 2010	33	14	5	117.49	Donderdag	0	0	0	0	0	0	1	1	0	0	1	4
17277	Thu Feb 18 18:32:14 2010	33	15	5	117.48	Vlug geïrriteerd	1	1	0	0	0	0	0	0	0	0	1	1
17277	Thu Feb 18 18:33:04 2010	35	1	4	117.49	Donderdag	0	0	0	0	0	0	1	0	1	1	0	4
17277	Thu Feb 18 18:33:08 2010	35	2	5	117.49	Donderdag	0	0	0	0	0	0	1	1	0	0	1	4
17277	Thu Feb 18 18:33:13 2010	35	3	5	117.49	Maandag	0	0	0	0	0	0	1	1	0	0	1	1
17277	Thu Feb 18 18:33:17 2010	35	4	4	117.46	Buik- of maagkrampen	0	0	0	1	0	1	0	0	0	1	0	1
17277	Thu Feb 18 18:33:22 2010	35	5	4	117.48	Zenuwachtig	1	1	0	0	0	0	0	0	0	0	1	2
17277	Thu Feb 18 18:33:26 2010	35	6	5	117.48	Vlug geïrriteerd	1	1	0	0	0	0	0	0	0	0	1	1
17277	Thu Feb 18 18:33:31 2010	35	7	4	117.49	Hoofdpijn	0	0	0	1	0	1	0	0	0	1	0	1
17277	Thu Feb 18 18:33:35 2010	35	8	4	117.48	Teneergeslagen	1	1	0	0	0	0	0	0	0	0	1	1
17277	Thu Feb 18 18:33:40 2010	35	9	5	117.46	Bonzen van het hart	0	0	0	1	0	1	0	0	0	1	0	1
17277	Thu Feb 18 18:33:44 2010	35	10	5	117.43	Benauwd gevoel in en om de borst	0	0	0	1	0	1	0	0	0	1	0	1
17277	Thu Feb 18 18:33:49 2010	35	11	4	117.48	Vermoeidheid	0	0	0	1	0	1	0	0	0	1	0	4
17277	Thu Feb 18 18:33:53 2010	35	12	5	117.49	Woensdag	0	0	0	0	0	0	1	0	1	1	0	3
17277	Thu Feb 18 18:33:58 2010	35	13	4	117.48	Beschaamd	1	1	0	0	0	0	0	0	0	0	1	1
17277	Thu Feb 18 18:34:03 2010	35	14	4	117.50	Bang	1	1	0	0	0	0	0	0	0	0	1	4
17277	Thu Feb 18 18:34:07 2010	35	15	5	117.49	Woensdag	0	0	0	0	0	0	1	1	0	0	1	3
17277	Thu Feb 18 18:34:57 2010	37	1	4	117.48	Beschaamd	1	1	0	0	0	0	0	0	0	0	1	1
17277	Thu Feb 18 18:35:02 2010	37	2	4	117.49	Donderdag	0	0	0	0	0	0	1	0	1	1	0	4
17277	Thu Feb 18 18:35:06 2010	37	3	5	117.46	Bonzen van het hart	0	0	0	1	0	1	0	0	0	1	0	1
17277	Thu Feb 18 18:35:11 2010	37	4	7	117.50	Bang	1	1	0	0	0	0	0	0	0	0	1	1
17277	Thu Feb 18 18:35:15 2010	37	5	4	117.49	Woensdag	0	0	0	0	0	0	1	1	0	0	1	3
17277	Thu Feb 18 18:35:20 2010	37	6	4	117.48	Vermoeidheid	0	0	0	1	0	1	0	0	0	1	0	4
17277	Thu Feb 18 18:35:24 2010	37	7	5	117.46	Buik- of maagkrampen	0	0	0	1	0	1	0	0	0	1	0	1
17277	Thu Feb 18 18:35:29 2010	37	8	5	117.48	Teneergeslagen	1	1	0	0	0	0	0	0	0	0	1	1
17277	Thu Feb 18 18:35:33 2010	37	9	6	117.48	Zenuwachtig	1	1	0	0	0	0	0	0	0	0	1	1
17277	Thu Feb 18 18:35:38 2010	37	10	5	117.48	Vlug geïrriteerd	1	1	0	0	0	0	0	0	0	0	1	1
17277	Thu Feb 18 18:35:42 2010	37	11	4	117.43	Benauwd gevoel in en om de borst	0	0	0	1	0	1	0	0	0	1	0	1
17277	Thu Feb 18 18:35:47 2010	37	12	5	117.49	Woensdag	0	0	0	0	0	0	1	0	1	1	0	3
17277	Thu Feb 18 18:35:51 2010	37	13	5	117.49	Hoofdpijn	0	0	0	1	0	1	0	0	0	1	0	1
17277	Thu Feb 18 18:35:56 2010	37	14	4	117.49	Maandag	0	0	0	0	0	0	1	1	0	0	1	1
17277	Thu Feb 18 18:36:01 2010	37	15	5	117.49	Donderdag	0	0	0	0	0	0	1	1	0	0	1	4
17277	Thu Feb 18 18:38:15 2010	39	1	4	117.49	Donderdag	0	0	0	0	0	0	1	0	1	1	0	4
17277	Thu Feb 18 18:38:20 2010	39	2	5	117.49	Donderdag	0	0	0	0	0	0	1	1	0	0	1	4
17277	Thu Feb 18 18:38:24 2010	39	3	4	117.48	Zenuwachtig	1	1	0	0	0	0	0	0	0	0	1	1
17277	Thu Feb 18 18:38:29 2010	39	4	4	117.48	Misselijkheid	0	0	0	1	1	0	0	0	0	0	1	1
17277	Thu Feb 18 18:38:33 2010	39	5	5	117.50	Spierpijn	0	0	0	1	1	0	0	0	0	0	1	1
17277	Thu Feb 18 18:38:38 2010	39	6	4	117.50	Dinsdag	0	0	0	0	0	0	1	0	1	1	0	2
17277	Thu Feb 18 18:38:42 2010	39	7	4	117.48	Teneergeslagen	1	1	0	0	0	0	0	0	0	0	1	1
17277	Thu Feb 18 18:38:47 2010	39	8	5	117.49	Woensdag	0	0	0	0	0	0	1	0	1	1	0	3
17277	Thu Feb 18 18:38:51 2010	39	9	5	117.49	Woensdag	0	0	0	0	0	0	1	1	0	0	1	3
17277	Thu Feb 18 18:38:56 2010	39	10	7	117.41	Onvoldoende diep kunnen doorademen	0	0	0	1	1	0	0	0	0	0	1	1
17277	Thu Feb 18 18:39:00 2010	39	11	5	117.48	Duizeligheid	0	0	0	1	1	0	0	0	0	0	1	1
17277	Thu Feb 18 18:39:05 2010	39	12	5	117.48	Beschaamd	1	1	0	0	0	0	0	0	0	0	1	1
17277	Thu Feb 18 18:39:09 2010	39	13	4	117.48	Snelle hartslag	0	0	0	1	1	0	0	0	0	0	1	1
17277	Thu Feb 18 18:39:14 2010	39	14	4	117.48	Vlug geïrriteerd	1	1	0	0	0	0	0	0	0	0	1	3
17277	Thu Feb 18 18:39:19 2010	39	15	5	117.50	Bang	1	1	0	0	0	0	0	0	0	0	1	1
17277	Thu Feb 18 18:40:09 2010	41	1	4	117.48	Duizeligheid	0	0	0	1	1	0	0	0	0	0	1	1
17277	Thu Feb 18 18:40:13 2010	41	2	5	117.48	Misselijkheid	0	0	0	1	1	0	0	0	0	0	1	1
17277	Thu Feb 18 18:40:18 2010	41	3	4	117.50	Dinsdag	0	0	0	0	0	0	1	0	1	1	0	2
17277	Thu Feb 18 18:40:22 2010	41	4	6	117.49	Woensdag	0	0	0	0	0	0	1	1	0	0	1	3
17277	Thu Feb 18 18:40:27 2010	41	5	5	117.48	Snelle hartslag	0	0	0	1	1	0	0	0	0	0	1	1
17277	Thu Feb 18 18:40:31 2010	41	6	4	117.41	Onvoldoende diep kunnen doorademen	0	0	0	1	1	0	0	0	0	0	1	1
17277	Thu Feb 18 18:40:36 2010	41	7	4	117.48	Beschaamd	1	1	0	0	0	0	0	0	0	0	1	1
17277	Thu Feb 18 18:40:40 2010	41	8	5	117.48	Vlug geïrriteerd	1	1	0	0	0	0	0	0	0	0	1	5
17277	Thu Feb 18 18:40:45 2010	41	9	4	117.50	Spierpijn	0	0	0	1	1	0	0	0	0	0	1	1
17277	Thu Feb 18 18:40:49 2010	41	10	5	117.49	Woensdag	0	0	0	0	0	0	1	0	1	1	0	3
17277	Thu Feb 18 18:40:54 2010	41	11	5	117.48	Teneergeslagen	1	1	0	0	0	0	0	0	0	0	1	2
17277	Thu Feb 18 18:40:59 2010	41	12	4	117.49	Donderdag	0	0	0	0	0	0	1	0	1	1	0	4
17277	Thu Feb 18 18:41:03 2010	41	13	5	117.49	Donderdag	0	0	0	0	0	0	1	1	0	0	1	4
17277	Thu Feb 18 18:41:08 2010	41	14	5	117.50	Bang	1	1	0	0	0	0	0	0	0	0	1	1
17277	Thu Feb 18 18:41:12 2010	41	15	4	117.48	Zenuwachtig	1	1	0	0	0	0	0	0	0	0	1	1
17277	Thu Feb 18 18:42:02 2010	43	1	7	117.48	Vlug geïrriteerd	1	1	0	0	0	0	0	0	0	0	1	5
17277	Thu Feb 18 18:42:07 2010	43	2	4	117.48	Teneergeslagen	1	1	0	0	0	0	0	0	0	0	1	3
17277	Thu Feb 18 18:42:11 2010	43	3	5	117.48	Zenuwachtig	1	1	0	0	0	0	0	0	0	0	1	1
17277	Thu Feb 18 18:42:16 2010	43	4	5	117.49	Donderdag	0	0	0	0	0	0	1	0	1	1	0	4
17277	Thu Feb 18 18:42:20 2010	43	5	4	117.50	Bang	1	1	0	0	0	0	0	0	0	0	1	1
17277	Thu Feb 18 18:42:25 2010	43	6	4	117.48	Snelle hartslag	0	0	0	1	1	0	0	0	0	0	1	1
17277	Thu Feb 18 18:42:29 2010	43	7	5	117.49	Woensdag	0	0	0	0	0	0	1	0	1	1	0	3
17277	Thu Feb 18 18:42:34 2010	43	8	4	117.49	Donderdag	0	0	0	0	0	0	1	1	0	0	1	4
17277	Thu Feb 18 18:42:38 2010	43	9	4	117.48	Misselijkheid	0	0	0	1	1	0	0	0	0	0	1	1
17277	Thu Feb 18 18:42:43 2010	43	10	5	117.50	Spierpijn	0	0	0	1	1	0	0	0	0	0	1	1
17277	Thu Feb 18 18:42:47 2010	43	11	4	117.49	Woensdag	0	0	0	0	0	0	1	1	0	0	1	3
17277	Thu Feb 18 18:42:52 2010	43	12	4	117.48	Duizeligheid	0	0	0	1	1	0	0	0	0	0	1	3
17277	Thu Feb 18 18:42:56 2010	43	13	5	117.50	Dinsdag	0	0	0	0	0	0	1	0	1	1	0	2
17277	Thu Feb 18 18:43:01 2010	43	14	6	117.41	Onvoldoende diep kunnen doorademen	0	0	0	1	1	0	0	0	0	0	1	1
17277	Thu Feb 18 18:43:06 2010	43	15	6	117.48	Beschaamd	1	1	0	0	0	0	0	0	0	0	1	1
17277	Thu Feb 18 18:43:56 2010	45	1	4	117.50	Vrijdag	0	0	0	0	0	0	1	0	1	1	0	5
17277	Thu Feb 18 18:44:00 2010	45	2	5	117.49	Bedroefd	1	0	1	0	0	0	0	0	0	1	0	1
17277	Thu Feb 18 18:44:05 2010	45	3	4	117.50	Angstig	1	0	1	0	0	0	0	0	0	1	0	1
17277	Thu Feb 18 18:44:09 2010	45	4	4	117.49	Maandag	0	0	0	0	0	0	1	1	0	0	1	2
17277	Thu Feb 18 18:44:14 2010	45	5	4	117.48	Vermoeidheid	0	0	0	1	0	1	0	0	0	1	0	5
17277	Thu Feb 18 18:44:18 2010	45	6	4	117.46	Buik- of maagkrampen	0	0	0	1	0	1	0	0	0	1	0	1
17277	Thu Feb 18 18:44:23 2010	45	7	4	117.43	Benauwd gevoel in en om de borst	0	0	0	1	0	1	0	0	0	1	0	1
17277	Thu Feb 18 18:44:27 2010	45	8	5	117.46	Bonzen van het hart	0	0	0	1	0	1	0	0	0	1	0	1
17277	Thu Feb 18 18:44:32 2010	45	9	7	117.49	Maandag	0	0	0	0	0	0	1	0	1	1	0	1
17277	Thu Feb 18 18:44:36 2010	45	10	4	117.50	Schuldig	1	0	1	0	0	0	0	0	0	1	0	1
17277	Thu Feb 18 18:44:41 2010	45	11	5	117.50	Vijandig	1	0	1	0	0	0	0	0	0	1	0	4
17277	Thu Feb 18 18:44:45 2010	45	12	5	117.50	Vrijdag	0	0	0	0	0	0	1	1	0	0	1	5
17277	Thu Feb 18 18:44:50 2010	45	13	4	117.49	Gespannen	1	0	1	0	0	0	0	0	0	1	0	5
17277	Thu Feb 18 18:44:54 2010	45	14	5	117.50	Dinsdag	0	0	0	0	0	0	1	1	0	0	1	4
17277	Thu Feb 18 18:44:59 2010	45	15	5	117.49	Hoofdpijn	0	0	0	1	0	1	0	0	0	1	0	2
17277	Thu Feb 18 18:45:49 2010	47	1	4	117.50	Schuldig	1	0	1	0	0	0	0	0	0	1	0	1
17277	Thu Feb 18 18:45:54 2010	47	2	4	117.49	Maandag	0	0	0	0	0	0	1	0	1	1	0	1
17277	Thu Feb 18 18:45:58 2010	47	3	4	117.50	Angstig	1	0	1	0	0	0	0	0	0	1	0	1
17277	Thu Feb 18 18:46:03 2010	47	4	5	117.49	Hoofdpijn	0	0	0	1	0	1	0	0	0	1	0	3
17277	Thu Feb 18 18:46:07 2010	47	5	4	117.50	Vijandig	1	0	1	0	0	0	0	0	0	1	0	1
17277	Thu Feb 18 18:46:12 2010	47	6	4	117.46	Bonzen van het hart	0	0	0	1	0	1	0	0	0	1	0	2
17277	Thu Feb 18 18:46:16 2010	47	7	5	117.50	Dinsdag	0	0	0	0	0	0	1	1	0	0	1	2
17277	Thu Feb 18 18:46:21 2010	47	8	4	117.48	Vermoeidheid	0	0	0	1	0	1	0	0	0	1	0	5
17277	Thu Feb 18 18:46:25 2010	47	9	5	117.49	Gespannen	1	0	1	0	0	0	0	0	0	1	0	1
17277	Thu Feb 18 18:46:30 2010	47	10	5	117.46	Buik- of maagkrampen	0	0	0	1	0	1	0	0	0	1	0	2
17277	Thu Feb 18 18:46:34 2010	47	11	5	117.50	Vrijdag	0	0	0	0	0	0	1	1	0	0	1	5
17277	Thu Feb 18 18:46:39 2010	47	12	4	117.49	Maandag	0	0	0	0	0	0	1	1	0	0	1	2
17277	Thu Feb 18 18:46:43 2010	47	13	5	117.43	Benauwd gevoel in en om de borst	0	0	0	1	0	1	0	0	0	1	0	1
17277	Thu Feb 18 18:46:48 2010	47	14	4	117.49	Bedroefd	1	0	1	0	0	0	0	0	0	1	0	1
17277	Thu Feb 18 18:46:52 2010	47	15	4	117.50	Vrijdag	0	0	0	0	0	0	1	0	1	1	0	5
17277	Thu Feb 18 18:47:43 2010	49	1	4	117.49	Maandag	0	0	0	0	0	0	1	0	1	1	0	1
17277	Thu Feb 18 18:47:47 2010	49	2	5	117.49	Hoofdpijn	0	0	0	1	0	1	0	0	0	1	0	3
17277	Thu Feb 18 18:47:52 2010	49	3	4	117.46	Buik- of maagkrampen	0	0	0	1	0	1	0	0	0	1	0	2
17277	Thu Feb 18 18:47:56 2010	49	4	5	117.50	Angstig	1	0	1	0	0	0	0	0	0	1	0	1
17277	Thu Feb 18 18:48:01 2010	49	5	5	117.50	Vrijdag	0	0	0	0	0	0	1	0	1	1	0	5
17277	Thu Feb 18 18:48:05 2010	49	6	4	117.46	Bonzen van het hart	0	0	0	1	0	1	0	0	0	1	0	1
17277	Thu Feb 18 18:48:10 2010	49	7	4	117.50	Vijandig	1	0	1	0	0	0	0	0	0	1	0	2
17277	Thu Feb 18 18:48:14 2010	49	8	5	117.49	Bedroefd	1	0	1	0	0	0	0	0	0	1	0	1
17277	Thu Feb 18 18:48:19 2010	49	9	4	117.50	Dinsdag	0	0	0	0	0	0	1	1	0	0	1	2
17277	Thu Feb 18 18:48:23 2010	49	10	4	117.48	Vermoeidheid	0	0	0	1	0	1	0	0	0	1	0	5
17277	Thu Feb 18 18:48:28 2010	49	11	5	117.49	Maandag	0	0	0	0	0	0	1	1	0	0	1	1
17277	Thu Feb 18 18:48:32 2010	49	12	4	117.50	Schuldig	1	0	1	0	0	0	0	0	0	1	0	1
17277	Thu Feb 18 18:48:37 2010	49	13	4	117.49	Gespannen	1	0	1	0	0	0	0	0	0	1	0	1
17277	Thu Feb 18 18:48:41 2010	49	14	5	117.43	Benauwd gevoel in en om de borst	0	0	0	1	0	1	0	0	0	1	0	1
17277	Thu Feb 18 18:48:46 2010	49	15	4	117.50	Vrijdag	0	0	0	0	0	0	1	1	0	0	1	5
17277	Thu Feb 18 18:51:26 2010	51	1	4	117.48	Snelle hartslag	0	0	0	1	1	0	0	0	0	0	1	1
17277	Thu Feb 18 18:51:31 2010	51	2	4	117.48	Misselijkheid	0	0	0	1	1	0	0	0	0	0	1	1
17277	Thu Feb 18 18:51:35 2010	51	3	5	117.49	Donderdag	0	0	0	0	0	0	1	1	0	0	1	4
17277	Thu Feb 18 18:51:40 2010	51	4	4	117.48	Zenuwachtig	1	1	0	0	0	0	0	0	0	0	1	1
17277	Thu Feb 18 18:51:44 2010	51	5	5	117.48	Duizeligheid	0	0	0	1	1	0	0	0	0	0	1	1
17277	Thu Feb 18 18:51:49 2010	51	6	5	117.48	Beschaamd	1	1	0	0	0	0	0	0	0	0	1	1
17277	Thu Feb 18 18:51:54 2010	51	7	4	117.49	Maandag	0	0	0	0	0	0	1	1	0	0	1	1
17277	Thu Feb 18 18:51:58 2010	51	8	4	117.50	Bang	1	1	0	0	0	0	0	0	0	0	1	1
17277	Thu Feb 18 18:52:03 2010	51	9	5	117.48	Teneergeslagen	1	1	0	0	0	0	0	0	0	0	1	1
17277	Thu Feb 18 18:52:07 2010	51	10	4	117.50	Dinsdag	0	0	0	0	0	0	1	0	1	1	0	2
17277	Thu Feb 18 18:52:12 2010	51	11	4	117.50	Spierpijn	0	0	0	1	1	0	0	0	0	0	1	1
17277	Thu Feb 18 18:52:16 2010	51	12	4	117.48	Vlug geïrriteerd	1	1	0	0	0	0	0	0	0	0	1	4
17277	Thu Feb 18 18:52:21 2010	51	13	4	117.49	Woensdag	0	0	0	0	0	0	1	1	0	0	1	3
17277	Thu Feb 18 18:52:25 2010	51	14	4	117.41	Onvoldoende diep kunnen doorademen	0	0	0	1	1	0	0	0	0	0	1	1
17277	Thu Feb 18 18:52:30 2010	51	15	8	117.49	Maandag	0	0	0	0	0	0	1	0	1	1	0	1
17277	Thu Feb 18 18:53:20 2010	53	1	4	117.48	Snelle hartslag	0	0	0	1	1	0	0	0	0	0	1	2
17277	Thu Feb 18 18:53:24 2010	53	2	5	117.49	Maandag	0	0	0	0	0	0	1	0	1	1	0	1
17277	Thu Feb 18 18:53:29 2010	53	3	6	117.48	Zenuwachtig	1	1	0	0	0	0	0	0	0	0	1	1
17277	Thu Feb 18 18:53:33 2010	53	4	5	117.49	Maandag	0	0	0	0	0	0	1	1	0	0	1	1
17277	Thu Feb 18 18:53:38 2010	53	5	5	117.49	Donderdag	0	0	0	0	0	0	1	1	0	0	1	4
17277	Thu Feb 18 18:53:42 2010	53	6	5	117.48	Teneergeslagen	1	1	0	0	0	0	0	0	0	0	1	1
17277	Thu Feb 18 18:53:47 2010	53	7	5	117.50	Dinsdag	0	0	0	0	0	0	1	0	1	1	0	2
17277	Thu Feb 18 18:53:52 2010	53	8	5	117.41	Onvoldoende diep kunnen doorademen	0	0	0	1	1	0	0	0	0	0	1	1
17277	Thu Feb 18 18:53:56 2010	53	9	5	117.48	Beschaamd	1	1	0	0	0	0	0	0	0	0	1	1
17277	Thu Feb 18 18:54:01 2010	53	10	6	117.48	Misselijkheid	0	0	0	1	1	0	0	0	0	0	1	1
17277	Thu Feb 18 18:54:05 2010	53	11	5	117.50	Bang	1	1	0	0	0	0	0	0	0	0	1	1
17277	Thu Feb 18 18:54:10 2010	53	12	4	117.48	Duizeligheid	0	0	0	1	1	0	0	0	0	0	1	1
17277	Thu Feb 18 18:54:14 2010	53	13	4	117.49	Woensdag	0	0	0	0	0	0	1	1	0	0	1	3
17277	Thu Feb 18 18:54:19 2010	53	14	5	117.50	Spierpijn	0	0	0	1	1	0	0	0	0	0	1	2
17277	Thu Feb 18 18:54:23 2010	53	15	4	117.48	Vlug geïrriteerd	1	1	0	0	0	0	0	0	0	0	1	1
17277	Thu Feb 18 18:55:13 2010	55	1	4	117.49	Maandag	0	0	0	0	0	0	1	1	0	0	1	1
17277	Thu Feb 18 18:55:18 2010	55	2	6	117.50	Dinsdag	0	0	0	0	0	0	1	0	1	1	0	2
17277	Thu Feb 18 18:55:22 2010	55	3	5	117.41	Onvoldoende diep kunnen doorademen	0	0	0	1	1	0	0	0	0	0	1	1
17277	Thu Feb 18 18:55:27 2010	55	4	5	117.49	Maandag	0	0	0	0	0	0	1	0	1	1	0	1
17277	Thu Feb 18 18:55:31 2010	55	5	4	117.48	Vlug geïrriteerd	1	1	0	0	0	0	0	0	0	0	1	1
17277	Thu Feb 18 18:55:36 2010	55	6	5	117.48	Duizeligheid	0	0	0	1	1	0	0	0	0	0	1	1
17277	Thu Feb 18 18:55:40 2010	55	7	4	117.48	Zenuwachtig	1	1	0	0	0	0	0	0	0	0	1	1
17277	Thu Feb 18 18:55:45 2010	55	8	5	117.50	Spierpijn	0	0	0	1	1	0	0	0	0	0	1	2
17277	Thu Feb 18 18:55:49 2010	55	9	4	117.48	Misselijkheid	0	0	0	1	1	0	0	0	0	0	1	1
17277	Thu Feb 18 18:55:54 2010	55	10	5	117.48	Teneergeslagen	1	1	0	0	0	0	0	0	0	0	1	1
17277	Thu Feb 18 18:55:59 2010	55	11	4	117.48	Snelle hartslag	0	0	0	1	1	0	0	0	0	0	1	1
17277	Thu Feb 18 18:56:03 2010	55	12	4	117.48	Beschaamd	1	1	0	0	0	0	0	0	0	0	1	1
17277	Thu Feb 18 18:56:08 2010	55	13	7	117.49	Woensdag	0	0	0	0	0	0	1	1	0	0	1	3
17277	Thu Feb 18 18:56:12 2010	55	14	5	117.49	Donderdag	0	0	0	0	0	0	1	1	0	0	1	4
17277	Thu Feb 18 18:56:17 2010	55	15	6	117.50	Bang	1	1	0	0	0	0	0	0	0	0	1	1
17277	Thu Feb 18 18:57:07 2010	57	1	4	117.49	Hoofdpijn	0	0	0	1	0	1	0	0	0	1	0	3
17277	Thu Feb 18 18:57:11 2010	57	2	4	117.46	Bonzen van het hart	0	0	0	1	0	1	0	0	0	1	0	1
17277	Thu Feb 18 18:57:16 2010	57	3	4	117.43	Benauwd gevoel in en om de borst	0	0	0	1	0	1	0	0	0	1	0	1
17277	Thu Feb 18 18:57:20 2010	57	4	4	117.50	Angstig	1	0	1	0	0	0	0	0	0	1	0	1
17277	Thu Feb 18 18:57:25 2010	57	5	5	117.50	Vrijdag	0	0	0	0	0	0	1	0	1	1	0	5
17277	Thu Feb 18 18:57:29 2010	57	6	5	117.46	Buik- of maagkrampen	0	0	0	1	0	1	0	0	0	1	0	1
17277	Thu Feb 18 18:57:34 2010	57	7	4	117.49	Bedroefd	1	0	1	0	0	0	0	0	0	1	0	1
17277	Thu Feb 18 18:57:38 2010	57	8	4	117.49	Gespannen	1	0	1	0	0	0	0	0	0	1	0	4
17277	Thu Feb 18 18:57:43 2010	57	9	6	117.50	Schuldig	1	0	1	0	0	0	0	0	0	1	0	1
17277	Thu Feb 18 18:57:47 2010	57	10	4	117.48	Vermoeidheid	0	0	0	1	0	1	0	0	0	1	0	5
17277	Thu Feb 18 18:57:52 2010	57	11	6	117.50	Vijandig	1	0	1	0	0	0	0	0	0	1	0	2
17277	Thu Feb 18 18:57:57 2010	57	12	5	117.50	Vrijdag	0	0	0	0	0	0	1	1	0	0	1	5
17277	Thu Feb 18 18:58:01 2010	57	13	4	117.49	Woensdag	0	0	0	0	0	0	1	0	1	1	0	3
17277	Thu Feb 18 18:58:06 2010	57	14	6	117.50	Dinsdag	0	0	0	0	0	0	1	1	0	0	1	4
17277	Thu Feb 18 18:58:10 2010	57	15	5	117.49	Donderdag	0	0	0	0	0	0	1	0	1	1	0	4
17277	Thu Feb 18 18:59:00 2010	59	1	4	117.46	Buik- of maagkrampen	0	0	0	1	0	1	0	0	0	1	0	1
17277	Thu Feb 18 18:59:05 2010	59	2	5	117.49	Woensdag	0	0	0	0	0	0	1	0	1	1	0	3
17277	Thu Feb 18 18:59:09 2010	59	3	8	117.46	Bonzen van het hart	0	0	0	1	0	1	0	0	0	1	0	2
17277	Thu Feb 18 18:59:14 2010	59	4	4	117.50	Vrijdag	0	0	0	0	0	0	1	1	0	0	1	4
17277	Thu Feb 18 18:59:18 2010	59	5	5	117.50	Dinsdag	0	0	0	0	0	0	1	1	0	0	1	2
17277	Thu Feb 18 18:59:23 2010	59	6	6	117.49	Bedroefd	1	0	1	0	0	0	0	0	0	1	0	3
17277	Thu Feb 18 18:59:27 2010	59	7	4	117.50	Angstig	1	0	1	0	0	0	0	0	0	1	0	2
17277	Thu Feb 18 18:59:32 2010	59	8	5	117.43	Benauwd gevoel in en om de borst	0	0	0	1	0	1	0	0	0	1	0	1
17277	Thu Feb 18 18:59:36 2010	59	9	4	117.49	Gespannen	1	0	1	0	0	0	0	0	0	1	0	5
17277	Thu Feb 18 18:59:41 2010	59	10	4	117.49	Hoofdpijn	0	0	0	1	0	1	0	0	0	1	0	3
17277	Thu Feb 18 18:59:45 2010	59	11	5	117.48	Vermoeidheid	0	0	0	1	0	1	0	0	0	1	0	5
17277	Thu Feb 18 18:59:50 2010	59	12	4	117.50	Vijandig	1	0	1	0	0	0	0	0	0	1	0	5
17277	Thu Feb 18 18:59:55 2010	59	13	4	117.50	Schuldig	1	0	1	0	0	0	0	0	0	1	0	1
17277	Thu Feb 18 18:59:59 2010	59	14	5	117.49	Donderdag	0	0	0	0	0	0	1	0	1	1	0	4
17277	Thu Feb 18 19:00:04 2010	59	15	4	117.50	Vrijdag	0	0	0	0	0	0	1	0	1	1	0	5
17277	Thu Feb 18 19:00:54 2010	61	1	4	117.50	Dinsdag	0	0	0	0	0	0	1	1	0	0	1	2
17277	Thu Feb 18 19:00:58 2010	61	2	5	117.46	Bonzen van het hart	0	0	0	1	0	1	0	0	0	1	0	1
17277	Thu Feb 18 19:01:03 2010	61	3	4	117.49	Hoofdpijn	0	0	0	1	0	1	0	0	0	1	0	4
17277	Thu Feb 18 19:01:07 2010	61	4	4	117.50	Angstig	1	0	1	0	0	0	0	0	0	1	0	1
17277	Thu Feb 18 19:01:12 2010	61	5	5	117.50	Schuldig	1	0	1	0	0	0	0	0	0	1	0	1
17277	Thu Feb 18 19:01:16 2010	61	6	5	117.50	Vrijdag	0	0	0	0	0	0	1	0	1	1	0	5
17277	Thu Feb 18 19:01:21 2010	61	7	4	117.49	Woensdag	0	0	0	0	0	0	1	0	1	1	0	3
17277	Thu Feb 18 19:01:25 2010	61	8	4	117.49	Gespannen	1	0	1	0	0	0	0	0	0	1	0	5
17277	Thu Feb 18 19:01:30 2010	61	9	5	117.49	Bedroefd	1	0	1	0	0	0	0	0	0	1	0	1
17277	Thu Feb 18 19:01:34 2010	61	10	4	117.46	Buik- of maagkrampen	0	0	0	1	0	1	0	0	0	1	0	1
17277	Thu Feb 18 19:01:39 2010	61	11	4	117.50	Vijandig	1	0	1	0	0	0	0	0	0	1	0	5
17277	Thu Feb 18 19:01:43 2010	61	12	5	117.49	Donderdag	0	0	0	0	0	0	1	0	1	1	0	4
17277	Thu Feb 18 19:01:48 2010	61	13	4	117.48	Vermoeidheid	0	0	0	1	0	1	0	0	0	1	0	5
17277	Thu Feb 18 19:01:53 2010	61	14	4	117.43	Benauwd gevoel in en om de borst	0	0	0	1	0	1	0	0	0	1	0	1
17277	Thu Feb 18 19:01:57 2010	61	15	5	117.50	Vrijdag	0	0	0	0	0	0	1	1	0	0	1	5
17277	Thu Feb 18 19:05:38 2010	63	1	4	117.48	Vermoeidheid	0	0	0	1	0	1	0	0	0	1	0	5
17277	Thu Feb 18 19:05:43 2010	63	2	4	117.50	Vijandig	1	0	1	0	0	0	0	0	0	1	0	3
17277	Thu Feb 18 19:05:47 2010	63	3	4	117.50	Angstig	1	0	1	0	0	0	0	0	0	1	0	1
17277	Thu Feb 18 19:05:52 2010	63	4	5	117.49	Woensdag	0	0	0	0	0	0	1	1	0	0	1	3
17277	Thu Feb 18 19:05:56 2010	63	5	5	117.49	Donderdag	0	0	0	0	0	0	1	1	0	0	1	4
17277	Thu Feb 18 19:06:01 2010	63	6	4	117.50	Vrijdag	0	0	0	0	0	0	1	0	1	1	0	5
17277	Thu Feb 18 19:06:05 2010	63	7	4	117.49	Gespannen	1	0	1	0	0	0	0	0	0	1	0	2
17277	Thu Feb 18 19:06:10 2010	63	8	5	117.50	Schuldig	1	0	1	0	0	0	0	0	0	1	0	1
17277	Thu Feb 18 19:06:14 2010	63	9	9	117.46	Bonzen van het hart	0	0	0	1	0	1	0	0	0	1	0	1
17277	Thu Feb 18 19:06:19 2010	63	10	5	117.49	Donderdag	0	0	0	0	0	0	1	0	1	1	0	4
17277	Thu Feb 18 19:06:24 2010	63	11	6	117.46	Buik- of maagkrampen	0	0	0	1	0	1	0	0	0	1	0	1
17277	Thu Feb 18 19:06:28 2010	63	12	6	117.49	Hoofdpijn	0	0	0	1	0	1	0	0	0	1	0	4
17277	Thu Feb 18 19:06:33 2010	63	13	5	117.49	Maandag	0	0	0	0	0	0	1	1	0	0	1	1
17277	Thu Feb 18 19:06:37 2010	63	14	5	117.43	Benauwd gevoel in en om de borst	0	0	0	1	0	1	0	0	0	1	0	1
17277	Thu Feb 18 19:06:42 2010	63	15	6	117.49	Bedroefd	1	0	1	0	0	0	0	0	0	1	0	1
17277	Thu Feb 18 19:07:32 2010	65	1	5	117.50	Vrijdag	0	0	0	0	0	0	1	0	1	1	0	5
17277	Thu Feb 18 19:07:36 2010	65	2	4	117.46	Bonzen van het hart	0	0	0	1	0	1	0	0	0	1	0	1
17277	Thu Feb 18 19:07:41 2010	65	3	4	117.49	Gespannen	1	0	1	0	0	0	0	0	0	1	0	3
17277	Thu Feb 18 19:07:45 2010	65	4	4	117.50	Angstig	1	0	1	0	0	0	0	0	0	1	0	1
17277	Thu Feb 18 19:07:50 2010	65	5	5	117.43	Benauwd gevoel in en om de borst	0	0	0	1	0	1	0	0	0	1	0	1
17277	Thu Feb 18 19:07:54 2010	65	6	4	117.49	Donderdag	0	0	0	0	0	0	1	1	0	0	1	4
17277	Thu Feb 18 19:07:59 2010	65	7	4	117.49	Hoofdpijn	0	0	0	1	0	1	0	0	0	1	0	3
17277	Thu Feb 18 19:08:03 2010	65	8	5	117.48	Vermoeidheid	0	0	0	1	0	1	0	0	0	1	0	5
17277	Thu Feb 18 19:08:08 2010	65	9	4	117.46	Buik- of maagkrampen	0	0	0	1	0	1	0	0	0	1	0	1
17277	Thu Feb 18 19:08:13 2010	65	10	4	117.50	Schuldig	1	0	1	0	0	0	0	0	0	1	0	1
17277	Thu Feb 18 19:08:17 2010	65	11	5	117.49	Bedroefd	1	0	1	0	0	0	0	0	0	1	0	1
17277	Thu Feb 18 19:08:22 2010	65	12	4	117.49	Maandag	0	0	0	0	0	0	1	1	0	0	1	1
17277	Thu Feb 18 19:08:26 2010	65	13	5	117.50	Vijandig	1	0	1	0	0	0	0	0	0	1	0	5
17277	Thu Feb 18 19:08:31 2010	65	14	6	117.49	Woensdag	0	0	0	0	0	0	1	1	0	0	1	3
17277	Thu Feb 18 19:08:35 2010	65	15	4	117.49	Donderdag	0	0	0	0	0	0	1	0	1	1	0	4
17277	Thu Feb 18 19:09:25 2010	67	1	4	117.50	Angstig	1	0	1	0	0	0	0	0	0	1	0	2
17277	Thu Feb 18 19:09:30 2010	67	2	4	117.48	Vermoeidheid	0	0	0	1	0	1	0	0	0	1	0	5
17277	Thu Feb 18 19:09:34 2010	67	3	6	117.46	Buik- of maagkrampen	0	0	0	1	0	1	0	0	0	1	0	1
17277	Thu Feb 18 19:09:39 2010	67	4	4	117.49	Gespannen	1	0	1	0	0	0	0	0	0	1	0	4
17277	Thu Feb 18 19:09:43 2010	67	5	4	117.49	Bedroefd	1	0	1	0	0	0	0	0	0	1	0	2
17277	Thu Feb 18 19:09:48 2010	67	6	5	117.49	Woensdag	0	0	0	0	0	0	1	1	0	0	1	3
17277	Thu Feb 18 19:09:52 2010	67	7	4	117.49	Hoofdpijn	0	0	0	1	0	1	0	0	0	1	0	5
17277	Thu Feb 18 19:09:57 2010	67	8	4	117.50	Vijandig	1	0	1	0	0	0	0	0	0	1	0	5
17277	Thu Feb 18 19:10:01 2010	67	9	6	117.43	Benauwd gevoel in en om de borst	0	0	0	1	0	1	0	0	0	1	0	1
17277	Thu Feb 18 19:10:06 2010	67	10	4	117.46	Bonzen van het hart	0	0	0	1	0	1	0	0	0	1	0	1
17277	Thu Feb 18 19:10:11 2010	67	11	4	117.49	Donderdag	0	0	0	0	0	0	1	0	1	1	0	4
17277	Thu Feb 18 19:10:15 2010	67	12	4	117.50	Schuldig	1	0	1	0	0	0	0	0	0	1	0	1
17277	Thu Feb 18 19:10:20 2010	67	13	4	117.49	Maandag	0	0	0	0	0	0	1	1	0	0	1	1
17277	Thu Feb 18 19:10:24 2010	67	14	4	117.49	Donderdag	0	0	0	0	0	0	1	1	0	0	1	4
17277	Thu Feb 18 19:10:29 2010	67	15	5	117.50	Vrijdag	0	0	0	0	0	0	1	0	1	1	0	5
17277	Thu Feb 18 19:11:19 2010	69	1	4	117.48	Teneergeslagen	1	1	0	0	0	0	0	0	0	0	1	1
17277	Thu Feb 18 19:11:23 2010	69	2	5	117.41	Onvoldoende diep kunnen doorademen	0	0	0	1	1	0	0	0	0	0	1	1
17277	Thu Feb 18 19:11:28 2010	69	3	4	117.50	Dinsdag	0	0	0	0	0	0	1	0	1	1	0	2
17277	Thu Feb 18 19:11:32 2010	69	4	5	117.50	Vrijdag	0	0	0	0	0	0	1	1	0	0	1	5
17277	Thu Feb 18 19:11:37 2010	69	5	6	117.49	Woensdag	0	0	0	0	0	0	1	0	1	1	0	3
17277	Thu Feb 18 19:11:41 2010	69	6	4	117.49	Maandag	0	0	0	0	0	0	1	0	1	1	0	1
17277	Thu Feb 18 19:11:46 2010	69	7	4	117.48	Snelle hartslag	0	0	0	1	1	0	0	0	0	0	1	1
17277	Thu Feb 18 19:11:50 2010	69	8	6	117.50	Bang	1	1	0	0	0	0	0	0	0	0	1	1
17277	Thu Feb 18 19:11:55 2010	69	9	5	117.48	Misselijkheid	0	0	0	1	1	0	0	0	0	0	1	1
17277	Thu Feb 18 19:11:59 2010	69	10	6	117.48	Vlug geïrriteerd	1	1	0	0	0	0	0	0	0	0	1	4
17277	Thu Feb 18 19:12:04 2010	69	11	5	117.48	Beschaamd	1	1	0	0	0	0	0	0	0	0	1	1
17277	Thu Feb 18 19:12:08 2010	69	12	4	117.48	Zenuwachtig	1	1	0	0	0	0	0	0	0	0	1	1
17277	Thu Feb 18 19:12:13 2010	69	13	4	117.48	Duizeligheid	0	0	0	1	1	0	0	0	0	0	1	1
17277	Thu Feb 18 19:12:18 2010	69	14	5	117.50	Dinsdag	0	0	0	0	0	0	1	1	0	0	1	2
17277	Thu Feb 18 19:12:22 2010	69	15	4	117.50	Spierpijn	0	0	0	1	1	0	0	0	0	0	1	3
17277	Thu Feb 18 19:13:12 2010	71	1	4	117.50	Vrijdag	0	0	0	0	0	0	1	1	0	0	1	5
17277	Thu Feb 18 19:13:17 2010	71	2	4	117.48	Snelle hartslag	0	0	0	1	1	0	0	0	0	0	1	1
17277	Thu Feb 18 19:13:21 2010	71	3	6	117.48	Beschaamd	1	1	0	0	0	0	0	0	0	0	1	1
17277	Thu Feb 18 19:13:26 2010	71	4	5	117.50	Spierpijn	0	0	0	1	1	0	0	0	0	0	1	4
17277	Thu Feb 18 19:13:30 2010	71	5	4	117.48	Duizeligheid	0	0	0	1	1	0	0	0	0	0	1	1
17277	Thu Feb 18 19:13:35 2010	71	6	4	117.48	Zenuwachtig	1	1	0	0	0	0	0	0	0	0	1	1
17277	Thu Feb 18 19:13:39 2010	71	7	6	117.41	Onvoldoende diep kunnen doorademen	0	0	0	1	1	0	0	0	0	0	1	1
17277	Thu Feb 18 19:13:44 2010	71	8	4	117.48	Teneergeslagen	1	1	0	0	0	0	0	0	0	0	1	2
17277	Thu Feb 18 19:13:48 2010	71	9	4	117.48	Vlug geïrriteerd	1	1	0	0	0	0	0	0	0	0	1	4
17277	Thu Feb 18 19:13:53 2010	71	10	5	117.48	Misselijkheid	0	0	0	1	1	0	0	0	0	0	1	1
17277	Thu Feb 18 19:13:57 2010	71	11	4	117.49	Maandag	0	0	0	0	0	0	1	0	1	1	0	1
17277	Thu Feb 18 19:14:02 2010	71	12	6	117.50	Dinsdag	0	0	0	0	0	0	1	1	0	0	1	2
17277	Thu Feb 18 19:14:07 2010	71	13	5	117.50	Dinsdag	0	0	0	0	0	0	1	0	1	1	0	2
17277	Thu Feb 18 19:14:11 2010	71	14	4	117.50	Bang	1	1	0	0	0	0	0	0	0	0	1	1
17277	Thu Feb 18 19:14:16 2010	71	15	5	117.49	Woensdag	0	0	0	0	0	0	1	0	1	1	0	3
17277	Thu Feb 18 19:15:06 2010	73	1	4	117.48	Misselijkheid	0	0	0	1	1	0	0	0	0	0	1	1
17277	Thu Feb 18 19:15:10 2010	73	2	5	117.50	Vrijdag	0	0	0	0	0	0	1	1	0	0	1	5
17277	Thu Feb 18 19:15:15 2010	73	3	4	117.50	Dinsdag	0	0	0	0	0	0	1	1	0	0	1	2
17277	Thu Feb 18 19:15:19 2010	73	4	6	117.50	Spierpijn	0	0	0	1	1	0	0	0	0	0	1	3
17277	Thu Feb 18 19:15:24 2010	73	5	5	117.48	Vlug geïrriteerd	1	1	0	0	0	0	0	0	0	0	1	4
17277	Thu Feb 18 19:15:28 2010	73	6	5	117.48	Teneergeslagen	1	1	0	0	0	0	0	0	0	0	1	2
17277	Thu Feb 18 19:15:33 2010	73	7	5	117.50	Bang	1	1	0	0	0	0	0	0	0	0	1	1
17277	Thu Feb 18 19:15:37 2010	73	8	6	117.49	Maandag	0	0	0	0	0	0	1	0	1	1	0	1
17277	Thu Feb 18 19:15:42 2010	73	9	5	117.41	Onvoldoende diep kunnen doorademen	0	0	0	1	1	0	0	0	0	0	1	1
17277	Thu Feb 18 19:15:46 2010	73	10	4	117.48	Zenuwachtig	1	1	0	0	0	0	0	0	0	0	1	1
17277	Thu Feb 18 19:15:51 2010	73	11	5	117.50	Dinsdag	0	0	0	0	0	0	1	0	1	1	0	2
17277	Thu Feb 18 19:15:55 2010	73	12	5	117.48	Duizeligheid	0	0	0	1	1	0	0	0	0	0	1	1
17277	Thu Feb 18 19:16:00 2010	73	13	4	117.49	Woensdag	0	0	0	0	0	0	1	0	1	1	0	3
17277	Thu Feb 18 19:16:05 2010	73	14	6	117.48	Snelle hartslag	0	0	0	1	1	0	0	0	0	0	1	1
17277	Thu Feb 18 19:16:09 2010	73	15	6	117.48	Beschaamd	1	1	0	0	0	0	0	0	0	0	1	1
