# Supplementary material for: Unraveling the Relationship between Trait Negative Affectivity and Habitual Symptom Reporting
Source: PLoS One. 2015 Jan 20;10(1):e0115748. doi: 10.1371/journal.pone.0115748 (PMC4300148; doi:10.1371/journal.pone.0115748)
Supplement: S1 File — Data S1, Contains the raw data of the high NA-high HSR participants. Data S2, Contains the raw data of the high NA-low HSR participants. Data S3, Contains the raw data of the low NA-low HSR participants. (ZIP) [file pone.0115748.s001.zip › Data S3/AN_1_C_EXP1_441141_results.xls]

## Sheet: AN_1_C_EXP1_441141_results
version	timestamp	block number	trial number	lost msec	free VRAM	trial contents	vraagA	vraagA_2	vraagA_1	vraagB	vraagB_2	vraagB_1	vraagC	vraagC_2	vraagC_1	deel1	deel2	value
17277	Thu Nov 26 08:59:52 2009	3	1	4	117.48	Duizeligheid	0	0	0	1	1	0	0	0	0	0	1	1
17277	Thu Nov 26 08:59:56 2009	3	2	4	117.48	Snelle hartslag	0	0	0	1	1	0	0	0	0	0	1	1
17277	Thu Nov 26 09:00:01 2009	3	3	4	117.49	Woensdag	0	0	0	0	0	0	1	0	1	1	0	3
17277	Thu Nov 26 09:00:05 2009	3	4	5	117.41	Onvoldoende diep kunnen doorademen	0	0	0	1	1	0	0	0	0	0	1	1
17277	Thu Nov 26 09:00:10 2009	3	5	4	117.49	Woensdag	0	0	0	0	0	0	1	1	0	0	1	3
17277	Thu Nov 26 09:00:14 2009	3	6	5	117.49	Donderdag	0	0	0	0	0	0	1	0	1	1	0	4
17277	Thu Nov 26 09:00:19 2009	3	7	5	117.49	Maandag	0	0	0	0	0	0	1	0	1	1	0	1
17277	Thu Nov 26 09:00:23 2009	3	8	4	117.50	Bang	1	1	0	0	0	0	0	0	0	0	1	1
17277	Thu Nov 26 09:00:28 2009	3	9	4	117.48	Teneergeslagen	1	1	0	0	0	0	0	0	0	0	1	1
17277	Thu Nov 26 09:00:32 2009	3	10	5	117.48	Zenuwachtig	1	1	0	0	0	0	0	0	0	0	1	1
17277	Thu Nov 26 09:00:37 2009	3	11	5	117.48	Vlug geïrriteerd	1	1	0	0	0	0	0	0	0	0	1	1
17277	Thu Nov 26 09:00:41 2009	3	12	4	117.50	Spierpijn	0	0	0	1	1	0	0	0	0	0	1	1
17277	Thu Nov 26 09:00:46 2009	3	13	4	117.48	Misselijkheid	0	0	0	1	1	0	0	0	0	0	1	1
17277	Thu Nov 26 09:00:50 2009	3	14	5	117.50	Dinsdag	0	0	0	0	0	0	1	1	0	0	1	2
17277	Thu Nov 26 09:00:55 2009	3	15	4	117.48	Beschaamd	1	1	0	0	0	0	0	0	0	0	1	1
17277	Thu Nov 26 09:01:45 2009	5	1	4	117.48	Beschaamd	1	1	0	0	0	0	0	0	0	0	1	1
17277	Thu Nov 26 09:01:50 2009	5	2	4	117.48	Misselijkheid	0	0	0	1	1	0	0	0	0	0	1	1
17277	Thu Nov 26 09:01:54 2009	5	3	5	117.49	Woensdag	0	0	0	0	0	0	1	0	1	1	0	3
17277	Thu Nov 26 09:01:59 2009	5	4	4	117.49	Donderdag	0	0	0	0	0	0	1	0	1	1	0	4
17277	Thu Nov 26 09:02:03 2009	5	5	4	117.48	Snelle hartslag	0	0	0	1	1	0	0	0	0	0	1	1
17277	Thu Nov 26 09:02:08 2009	5	6	5	117.48	Zenuwachtig	1	1	0	0	0	0	0	0	0	0	1	1
17277	Thu Nov 26 09:02:12 2009	5	7	4	117.41	Onvoldoende diep kunnen doorademen	0	0	0	1	1	0	0	0	0	0	1	1
17277	Thu Nov 26 09:02:17 2009	5	8	5	117.50	Dinsdag	0	0	0	0	0	0	1	1	0	0	1	2
17277	Thu Nov 26 09:02:21 2009	5	9	5	117.49	Maandag	0	0	0	0	0	0	1	0	1	1	0	1
17277	Thu Nov 26 09:02:26 2009	5	10	4	117.48	Vlug geïrriteerd	1	1	0	0	0	0	0	0	0	0	1	1
17277	Thu Nov 26 09:02:30 2009	5	11	4	117.50	Bang	1	1	0	0	0	0	0	0	0	0	1	1
17277	Thu Nov 26 09:02:35 2009	5	12	5	117.49	Woensdag	0	0	0	0	0	0	1	1	0	0	1	3
17277	Thu Nov 26 09:02:39 2009	5	13	4	117.50	Spierpijn	0	0	0	1	1	0	0	0	0	0	1	1
17277	Thu Nov 26 09:02:44 2009	5	14	4	117.48	Duizeligheid	0	0	0	1	1	0	0	0	0	0	1	1
17277	Thu Nov 26 09:02:49 2009	5	15	5	117.48	Teneergeslagen	1	1	0	0	0	0	0	0	0	0	1	1
17277	Thu Nov 26 09:03:39 2009	7	1	4	117.49	Donderdag	0	0	0	0	0	0	1	0	1	1	0	4
17277	Thu Nov 26 09:03:43 2009	7	2	4	117.41	Onvoldoende diep kunnen doorademen	0	0	0	1	1	0	0	0	0	0	1	2
17277	Thu Nov 26 09:03:48 2009	7	3	5	117.48	Vlug geïrriteerd	1	1	0	0	0	0	0	0	0	0	1	1
17277	Thu Nov 26 09:03:52 2009	7	4	4	117.50	Dinsdag	0	0	0	0	0	0	1	1	0	0	1	2
17277	Thu Nov 26 09:03:57 2009	7	5	4	117.48	Beschaamd	1	1	0	0	0	0	0	0	0	0	1	1
17277	Thu Nov 26 09:04:01 2009	7	6	5	117.49	Woensdag	0	0	0	0	0	0	1	1	0	0	1	3
17277	Thu Nov 26 09:04:06 2009	7	7	4	117.48	Duizeligheid	0	0	0	1	1	0	0	0	0	0	1	1
17277	Thu Nov 26 09:04:10 2009	7	8	4	117.50	Bang	1	1	0	0	0	0	0	0	0	0	1	1
17277	Thu Nov 26 09:04:15 2009	7	9	5	117.49	Maandag	0	0	0	0	0	0	1	0	1	1	0	1
17277	Thu Nov 26 09:04:19 2009	7	10	4	117.48	Snelle hartslag	0	0	0	1	1	0	0	0	0	0	1	2
17277	Thu Nov 26 09:04:24 2009	7	11	4	117.50	Spierpijn	0	0	0	1	1	0	0	0	0	0	1	1
17277	Thu Nov 26 09:04:28 2009	7	12	5	117.48	Zenuwachtig	1	1	0	0	0	0	0	0	0	0	1	1
17277	Thu Nov 26 09:04:33 2009	7	13	4	117.48	Misselijkheid	0	0	0	1	1	0	0	0	0	0	1	1
17277	Thu Nov 26 09:04:38 2009	7	14	5	117.49	Woensdag	0	0	0	0	0	0	1	0	1	1	0	3
17277	Thu Nov 26 09:04:42 2009	7	15	5	117.48	Teneergeslagen	1	1	0	0	0	0	0	0	0	0	1	1
17277	Thu Nov 26 09:05:32 2009	9	1	4	117.50	Dinsdag	0	0	0	0	0	0	1	0	1	1	0	2
17277	Thu Nov 26 09:05:37 2009	9	2	5	117.49	Donderdag	0	0	0	0	0	0	1	1	0	0	1	4
17277	Thu Nov 26 09:05:41 2009	9	3	5	117.50	Angstig	1	0	1	0	0	0	0	0	0	1	0	2
17277	Thu Nov 26 09:05:46 2009	9	4	4	117.49	Hoofdpijn	0	0	0	1	0	1	0	0	0	1	0	1
17277	Thu Nov 26 09:05:50 2009	9	5	5	117.46	Buik- of maagkrampen	0	0	0	1	0	1	0	0	0	1	0	1
17277	Thu Nov 26 09:05:55 2009	9	6	5	117.50	Schuldig	1	0	1	0	0	0	0	0	0	1	0	1
17277	Thu Nov 26 09:05:59 2009	9	7	4	117.43	Benauwd gevoel in en om de borst	0	0	0	1	0	1	0	0	0	1	0	1
17277	Thu Nov 26 09:06:04 2009	9	8	4	117.49	Bedroefd	1	0	1	0	0	0	0	0	0	1	0	1
17277	Thu Nov 26 09:06:08 2009	9	9	5	117.46	Bonzen van het hart	0	0	0	1	0	1	0	0	0	1	0	1
17277	Thu Nov 26 09:06:13 2009	9	10	4	117.49	Maandag	0	0	0	0	0	0	1	1	0	0	1	1
17277	Thu Nov 26 09:06:17 2009	9	11	4	117.50	Vijandig	1	0	1	0	0	0	0	0	0	1	0	3
17277	Thu Nov 26 09:06:22 2009	9	12	5	117.48	Vermoeidheid	0	0	0	1	0	1	0	0	0	1	0	1
17277	Thu Nov 26 09:06:26 2009	9	13	4	117.49	Gespannen	1	0	1	0	0	0	0	0	0	1	0	1
17277	Thu Nov 26 09:06:31 2009	9	14	5	117.50	Vrijdag	0	0	0	0	0	0	1	1	0	0	1	5
17277	Thu Nov 26 09:06:36 2009	9	15	5	117.50	Vrijdag	0	0	0	0	0	0	1	0	1	1	0	5
17277	Thu Nov 26 09:07:26 2009	11	1	4	117.49	Bedroefd	1	0	1	0	0	0	0	0	0	1	0	1
17277	Thu Nov 26 09:07:30 2009	11	2	5	117.49	Maandag	0	0	0	0	0	0	1	1	0	0	1	1
17277	Thu Nov 26 09:07:35 2009	11	3	5	117.43	Benauwd gevoel in en om de borst	0	0	0	1	0	1	0	0	0	1	0	1
17277	Thu Nov 26 09:07:39 2009	11	4	4	117.49	Gespannen	1	0	1	0	0	0	0	0	0	1	0	1
17277	Thu Nov 26 09:07:44 2009	11	5	4	117.46	Bonzen van het hart	0	0	0	1	0	1	0	0	0	1	0	1
17277	Thu Nov 26 09:07:48 2009	11	6	5	117.50	Dinsdag	0	0	0	0	0	0	1	0	1	1	0	2
17277	Thu Nov 26 09:07:53 2009	11	7	4	117.48	Vermoeidheid	0	0	0	1	0	1	0	0	0	1	0	1
17277	Thu Nov 26 09:07:57 2009	11	8	4	117.49	Hoofdpijn	0	0	0	1	0	1	0	0	0	1	0	1
17277	Thu Nov 26 09:08:02 2009	11	9	5	117.49	Donderdag	0	0	0	0	0	0	1	1	0	0	1	4
17277	Thu Nov 26 09:08:06 2009	11	10	4	117.50	Vrijdag	0	0	0	0	0	0	1	0	1	1	0	5
17277	Thu Nov 26 09:08:11 2009	11	11	4	117.46	Buik- of maagkrampen	0	0	0	1	0	1	0	0	0	1	0	1
17277	Thu Nov 26 09:08:15 2009	11	12	5	117.50	Vijandig	1	0	1	0	0	0	0	0	0	1	0	1
17277	Thu Nov 26 09:08:20 2009	11	13	4	117.50	Angstig	1	0	1	0	0	0	0	0	0	1	0	1
17277	Thu Nov 26 09:08:24 2009	11	14	4	117.50	Schuldig	1	0	1	0	0	0	0	0	0	1	0	1
17277	Thu Nov 26 09:08:29 2009	11	15	5	117.50	Vrijdag	0	0	0	0	0	0	1	1	0	0	1	5
17277	Thu Nov 26 09:09:19 2009	13	1	4	117.46	Buik- of maagkrampen	0	0	0	1	0	1	0	0	0	1	0	1
17277	Thu Nov 26 09:09:24 2009	13	2	4	117.43	Benauwd gevoel in en om de borst	0	0	0	1	0	1	0	0	0	1	0	1
17277	Thu Nov 26 09:09:28 2009	13	3	5	117.50	Dinsdag	0	0	0	0	0	0	1	0	1	1	0	2
17277	Thu Nov 26 09:09:33 2009	13	4	4	117.46	Bonzen van het hart	0	0	0	1	0	1	0	0	0	1	0	1
17277	Thu Nov 26 09:09:37 2009	13	5	4	117.49	Maandag	0	0	0	0	0	0	1	1	0	0	1	1
17277	Thu Nov 26 09:09:42 2009	13	6	5	117.49	Bedroefd	1	0	1	0	0	0	0	0	0	1	0	1
17277	Thu Nov 26 09:09:46 2009	13	7	4	117.49	Hoofdpijn	0	0	0	1	0	1	0	0	0	1	0	1
17277	Thu Nov 26 09:09:51 2009	13	8	4	117.50	Schuldig	1	0	1	0	0	0	0	0	0	1	0	1
17277	Thu Nov 26 09:09:55 2009	13	9	5	117.49	Gespannen	1	0	1	0	0	0	0	0	0	1	0	1
17277	Thu Nov 26 09:10:00 2009	13	10	4	117.50	Angstig	1	0	1	0	0	0	0	0	0	1	0	1
17277	Thu Nov 26 09:10:04 2009	13	11	5	117.49	Donderdag	0	0	0	0	0	0	1	1	0	0	1	4
17277	Thu Nov 26 09:10:09 2009	13	12	5	117.50	Vrijdag	0	0	0	0	0	0	1	0	1	1	0	5
17277	Thu Nov 26 09:10:13 2009	13	13	4	117.48	Vermoeidheid	0	0	0	1	0	1	0	0	0	1	0	1
17277	Thu Nov 26 09:10:18 2009	13	14	4	117.50	Vijandig	1	0	1	0	0	0	0	0	0	1	0	1
17277	Thu Nov 26 09:10:22 2009	13	15	5	117.50	Vrijdag	0	0	0	0	0	0	1	1	0	0	1	5
17277	Thu Nov 26 09:12:40 2009	15	1	5	117.50	Dinsdag	0	0	0	0	0	0	1	0	1	1	0	2
17277	Thu Nov 26 09:12:44 2009	15	2	4	117.48	Snelle hartslag	0	0	0	1	1	0	0	0	0	0	1	1
17277	Thu Nov 26 09:12:49 2009	15	3	4	117.50	Spierpijn	0	0	0	1	1	0	0	0	0	0	1	1
17277	Thu Nov 26 09:12:53 2009	15	4	5	117.49	Donderdag	0	0	0	0	0	0	1	0	1	1	0	4
17277	Thu Nov 26 09:12:58 2009	15	5	4	117.48	Vlug geïrriteerd	1	1	0	0	0	0	0	0	0	0	1	1
17277	Thu Nov 26 09:13:02 2009	15	6	5	117.48	Misselijkheid	0	0	0	1	1	0	0	0	0	0	1	1
17277	Thu Nov 26 09:13:07 2009	15	7	5	117.48	Zenuwachtig	1	1	0	0	0	0	0	0	0	0	1	1
17277	Thu Nov 26 09:13:11 2009	15	8	4	117.50	Bang	1	1	0	0	0	0	0	0	0	0	1	1
17277	Thu Nov 26 09:13:16 2009	15	9	5	117.48	Teneergeslagen	1	1	0	0	0	0	0	0	0	0	1	1
17277	Thu Nov 26 09:13:20 2009	15	10	5	117.50	Dinsdag	0	0	0	0	0	0	1	1	0	0	1	2
17277	Thu Nov 26 09:13:25 2009	15	11	4	117.49	Woensdag	0	0	0	0	0	0	1	1	0	0	1	3
17277	Thu Nov 26 09:13:29 2009	15	12	5	117.49	Maandag	0	0	0	0	0	0	1	1	0	0	1	1
17277	Thu Nov 26 09:13:34 2009	15	13	5	117.41	Onvoldoende diep kunnen doorademen	0	0	0	1	1	0	0	0	0	0	1	1
17277	Thu Nov 26 09:13:39 2009	15	14	4	117.48	Duizeligheid	0	0	0	1	1	0	0	0	0	0	1	1
17277	Thu Nov 26 09:13:43 2009	15	15	4	117.48	Beschaamd	1	1	0	0	0	0	0	0	0	0	1	1
17277	Thu Nov 26 09:14:33 2009	17	1	4	117.49	Woensdag	0	0	0	0	0	0	1	1	0	0	1	3
17277	Thu Nov 26 09:14:38 2009	17	2	4	117.49	Donderdag	0	0	0	0	0	0	1	0	1	1	0	4
17277	Thu Nov 26 09:14:42 2009	17	3	5	117.48	Teneergeslagen	1	1	0	0	0	0	0	0	0	0	1	1
17277	Thu Nov 26 09:14:47 2009	17	4	4	117.48	Snelle hartslag	0	0	0	1	1	0	0	0	0	0	1	2
17277	Thu Nov 26 09:14:51 2009	17	5	4	117.48	Zenuwachtig	1	1	0	0	0	0	0	0	0	0	1	2
17277	Thu Nov 26 09:14:56 2009	17	6	5	117.41	Onvoldoende diep kunnen doorademen	0	0	0	1	1	0	0	0	0	0	1	2
17277	Thu Nov 26 09:15:00 2009	17	7	4	117.50	Dinsdag	0	0	0	0	0	0	1	1	0	0	1	2
17277	Thu Nov 26 09:15:05 2009	17	8	4	117.48	Misselijkheid	0	0	0	1	1	0	0	0	0	0	1	1
17277	Thu Nov 26 09:15:09 2009	17	9	5	117.48	Beschaamd	1	1	0	0	0	0	0	0	0	0	1	1
17277	Thu Nov 26 09:15:14 2009	17	10	4	117.50	Dinsdag	0	0	0	0	0	0	1	0	1	1	0	2
17277	Thu Nov 26 09:15:18 2009	17	11	5	117.48	Duizeligheid	0	0	0	1	1	0	0	0	0	0	1	1
17277	Thu Nov 26 09:15:23 2009	17	12	5	117.50	Bang	1	1	0	0	0	0	0	0	0	0	1	2
17277	Thu Nov 26 09:15:28 2009	17	13	4	117.48	Vlug geïrriteerd	1	1	0	0	0	0	0	0	0	0	1	1
17277	Thu Nov 26 09:15:32 2009	17	14	5	117.49	Maandag	0	0	0	0	0	0	1	1	0	0	1	1
17277	Thu Nov 26 09:15:37 2009	17	15	5	117.50	Spierpijn	0	0	0	1	1	0	0	0	0	0	1	1
17277	Thu Nov 26 09:16:27 2009	19	1	4	117.50	Bang	1	1	0	0	0	0	0	0	0	0	1	1
17277	Thu Nov 26 09:16:31 2009	19	2	5	117.48	Vlug geïrriteerd	1	1	0	0	0	0	0	0	0	0	1	1
17277	Thu Nov 26 09:16:36 2009	19	3	4	117.49	Woensdag	0	0	0	0	0	0	1	1	0	0	1	3
17277	Thu Nov 26 09:16:40 2009	19	4	5	117.50	Dinsdag	0	0	0	0	0	0	1	1	0	0	1	2
17277	Thu Nov 26 09:16:45 2009	19	5	5	117.48	Snelle hartslag	0	0	0	1	1	0	0	0	0	0	1	1
17277	Thu Nov 26 09:16:49 2009	19	6	4	117.48	Beschaamd	1	1	0	0	0	0	0	0	0	0	1	1
17277	Thu Nov 26 09:16:54 2009	19	7	5	117.50	Dinsdag	0	0	0	0	0	0	1	0	1	1	0	2
17277	Thu Nov 26 09:16:58 2009	19	8	5	117.50	Spierpijn	0	0	0	1	1	0	0	0	0	0	1	1
17277	Thu Nov 26 09:17:03 2009	19	9	4	117.48	Zenuwachtig	1	1	0	0	0	0	0	0	0	0	1	1
17277	Thu Nov 26 09:17:07 2009	19	10	5	117.48	Misselijkheid	0	0	0	1	1	0	0	0	0	0	1	1
17277	Thu Nov 26 09:17:12 2009	19	11	5	117.48	Duizeligheid	0	0	0	1	1	0	0	0	0	0	1	1
17277	Thu Nov 26 09:17:16 2009	19	12	4	117.49	Donderdag	0	0	0	0	0	0	1	0	1	1	0	4
17277	Thu Nov 26 09:17:21 2009	19	13	5	117.41	Onvoldoende diep kunnen doorademen	0	0	0	1	1	0	0	0	0	0	1	1
17277	Thu Nov 26 09:17:25 2009	19	14	5	117.48	Teneergeslagen	1	1	0	0	0	0	0	0	0	0	1	1
17277	Thu Nov 26 09:17:30 2009	19	15	4	117.49	Maandag	0	0	0	0	0	0	1	1	0	0	1	1
17277	Thu Nov 26 09:18:20 2009	21	1	4	117.50	Vrijdag	0	0	0	0	0	0	1	0	1	1	0	5
17277	Thu Nov 26 09:18:25 2009	21	2	5	117.49	Bedroefd	1	0	1	0	0	0	0	0	0	1	0	1
17277	Thu Nov 26 09:18:29 2009	21	3	4	117.49	Donderdag	0	0	0	0	0	0	1	1	0	0	1	4
17277	Thu Nov 26 09:18:34 2009	21	4	4	117.43	Benauwd gevoel in en om de borst	0	0	0	1	0	1	0	0	0	1	0	1
17277	Thu Nov 26 09:18:38 2009	21	5	5	117.50	Angstig	1	0	1	0	0	0	0	0	0	1	0	1
17277	Thu Nov 26 09:18:43 2009	21	6	4	117.49	Gespannen	1	0	1	0	0	0	0	0	0	1	0	1
17277	Thu Nov 26 09:18:47 2009	21	7	4	117.48	Vermoeidheid	0	0	0	1	0	1	0	0	0	1	0	1
17277	Thu Nov 26 09:18:52 2009	21	8	4	117.50	Schuldig	1	0	1	0	0	0	0	0	0	1	0	1
17277	Thu Nov 26 09:18:56 2009	21	9	4	117.46	Bonzen van het hart	0	0	0	1	0	1	0	0	0	1	0	1
17277	Thu Nov 26 09:19:01 2009	21	10	4	117.49	Hoofdpijn	0	0	0	1	0	1	0	0	0	1	0	1
17277	Thu Nov 26 09:19:05 2009	21	11	5	117.49	Woensdag	0	0	0	0	0	0	1	0	1	1	0	3
17277	Thu Nov 26 09:19:10 2009	21	12	4	117.50	Vijandig	1	0	1	0	0	0	0	0	0	1	0	1
17277	Thu Nov 26 09:19:14 2009	21	13	4	117.46	Buik- of maagkrampen	0	0	0	1	0	1	0	0	0	1	0	1
17277	Thu Nov 26 09:19:19 2009	21	14	5	117.49	Maandag	0	0	0	0	0	0	1	0	1	1	0	1
17277	Thu Nov 26 09:19:23 2009	21	15	4	117.50	Vrijdag	0	0	0	0	0	0	1	1	0	0	1	5
17277	Thu Nov 26 09:20:14 2009	23	1	4	117.50	Vrijdag	0	0	0	0	0	0	1	0	1	1	0	5
17277	Thu Nov 26 09:20:18 2009	23	2	5	117.49	Gespannen	1	0	1	0	0	0	0	0	0	1	0	2
17277	Thu Nov 26 09:20:23 2009	23	3	5	117.50	Vrijdag	0	0	0	0	0	0	1	1	0	0	1	5
17277	Thu Nov 26 09:20:27 2009	23	4	4	117.50	Angstig	1	0	1	0	0	0	0	0	0	1	0	1
17277	Thu Nov 26 09:20:32 2009	23	5	5	117.49	Donderdag	0	0	0	0	0	0	1	1	0	0	1	4
17277	Thu Nov 26 09:20:36 2009	23	6	5	117.46	Buik- of maagkrampen	0	0	0	1	0	1	0	0	0	1	0	1
17277	Thu Nov 26 09:20:41 2009	23	7	4	117.50	Schuldig	1	0	1	0	0	0	0	0	0	1	0	2
17277	Thu Nov 26 09:20:45 2009	23	8	4	117.43	Benauwd gevoel in en om de borst	0	0	0	1	0	1	0	0	0	1	0	1
17277	Thu Nov 26 09:20:50 2009	23	9	5	117.49	Bedroefd	1	0	1	0	0	0	0	0	0	1	0	1
17277	Thu Nov 26 09:20:54 2009	23	10	4	117.50	Vijandig	1	0	1	0	0	0	0	0	0	1	0	1
17277	Thu Nov 26 09:20:59 2009	23	11	4	117.48	Vermoeidheid	0	0	0	1	0	1	0	0	0	1	0	2
17277	Thu Nov 26 09:21:03 2009	23	12	5	117.46	Bonzen van het hart	0	0	0	1	0	1	0	0	0	1	0	1
17277	Thu Nov 26 09:21:08 2009	23	13	4	117.49	Maandag	0	0	0	0	0	0	1	0	1	1	0	1
17277	Thu Nov 26 09:21:12 2009	23	14	4	117.49	Hoofdpijn	0	0	0	1	0	1	0	0	0	1	0	1
17277	Thu Nov 26 09:21:17 2009	23	15	5	117.49	Woensdag	0	0	0	0	0	0	1	0	1	1	0	3
17277	Thu Nov 26 09:22:07 2009	25	1	4	117.50	Schuldig	1	0	1	0	0	0	0	0	0	1	0	1
17277	Thu Nov 26 09:22:12 2009	25	2	4	117.49	Donderdag	0	0	0	0	0	0	1	1	0	0	1	4
17277	Thu Nov 26 09:22:16 2009	25	3	5	117.48	Vermoeidheid	0	0	0	1	0	1	0	0	0	1	0	2
17277	Thu Nov 26 09:22:21 2009	25	4	4	117.49	Hoofdpijn	0	0	0	1	0	1	0	0	0	1	0	1
17277	Thu Nov 26 09:22:25 2009	25	5	4	117.43	Benauwd gevoel in en om de borst	0	0	0	1	0	1	0	0	0	1	0	1
17277	Thu Nov 26 09:22:30 2009	25	6	4	117.46	Buik- of maagkrampen	0	0	0	1	0	1	0	0	0	1	0	1
17277	Thu Nov 26 09:22:34 2009	25	7	4	117.49	Gespannen	1	0	1	0	0	0	0	0	0	1	0	1
17277	Thu Nov 26 09:22:39 2009	25	8	4	117.49	Maandag	0	0	0	0	0	0	1	0	1	1	0	1
17277	Thu Nov 26 09:22:43 2009	25	9	4	117.50	Vijandig	1	0	1	0	0	0	0	0	0	1	0	1
17277	Thu Nov 26 09:22:48 2009	25	10	5	117.49	Woensdag	0	0	0	0	0	0	1	0	1	1	0	3
17277	Thu Nov 26 09:22:52 2009	25	11	4	117.50	Angstig	1	0	1	0	0	0	0	0	0	1	0	1
17277	Thu Nov 26 09:22:57 2009	25	12	4	117.49	Bedroefd	1	0	1	0	0	0	0	0	0	1	0	1
17277	Thu Nov 26 09:23:01 2009	25	13	5	117.50	Vrijdag	0	0	0	0	0	0	1	0	1	1	0	5
17277	Thu Nov 26 09:23:06 2009	25	14	4	117.46	Bonzen van het hart	0	0	0	1	0	1	0	0	0	1	0	1
17277	Thu Nov 26 09:23:10 2009	25	15	4	117.50	Vrijdag	0	0	0	0	0	0	1	1	0	0	1	5
17277	Thu Nov 26 09:25:27 2009	27	1	4	117.50	Vrijdag	0	0	0	0	0	0	1	1	0	0	1	5
17277	Thu Nov 26 09:25:31 2009	27	2	4	117.48	Snelle hartslag	0	0	0	1	1	0	0	0	0	0	1	1
17277	Thu Nov 26 09:25:36 2009	27	3	5	117.49	Bedroefd	1	0	1	0	0	0	0	0	0	1	0	1
17277	Thu Nov 26 09:25:40 2009	27	4	4	117.50	Dinsdag	0	0	0	0	0	0	1	0	1	1	0	2
17277	Thu Nov 26 09:25:45 2009	27	5	4	117.49	Donderdag	0	0	0	0	0	0	1	1	0	0	1	4
17277	Thu Nov 26 09:25:49 2009	27	6	4	117.50	Angstig	1	0	1	0	0	0	0	0	0	1	0	1
17277	Thu Nov 26 09:25:54 2009	27	7	4	117.48	Misselijkheid	0	0	0	1	1	0	0	0	0	0	1	1
17277	Thu Nov 26 09:25:58 2009	27	8	4	117.49	Gespannen	1	0	1	0	0	0	0	0	0	1	0	1
17277	Thu Nov 26 09:26:03 2009	27	9	5	117.50	Vijandig	1	0	1	0	0	0	0	0	0	1	0	1
17277	Thu Nov 26 09:26:07 2009	27	10	4	117.50	Schuldig	1	0	1	0	0	0	0	0	0	1	0	3
17277	Thu Nov 26 09:26:12 2009	27	11	4	117.50	Vrijdag	0	0	0	0	0	0	1	0	1	1	0	5
17277	Thu Nov 26 09:26:17 2009	27	12	5	117.50	Spierpijn	0	0	0	1	1	0	0	0	0	0	1	1
17277	Thu Nov 26 09:26:21 2009	27	13	4	117.48	Duizeligheid	0	0	0	1	1	0	0	0	0	0	1	1
17277	Thu Nov 26 09:26:26 2009	27	14	4	117.41	Onvoldoende diep kunnen doorademen	0	0	0	1	1	0	0	0	0	0	1	1
17277	Thu Nov 26 09:26:30 2009	27	15	5	117.49	Maandag	0	0	0	0	0	0	1	0	1	1	0	1
17277	Thu Nov 26 09:27:20 2009	29	1	4	117.50	Angstig	1	0	1	0	0	0	0	0	0	1	0	1
17277	Thu Nov 26 09:27:25 2009	29	2	4	117.48	Snelle hartslag	0	0	0	1	1	0	0	0	0	0	1	1
17277	Thu Nov 26 09:27:29 2009	29	3	5	117.50	Vrijdag	0	0	0	0	0	0	1	1	0	0	1	5
17277	Thu Nov 26 09:27:34 2009	29	4	5	117.49	Donderdag	0	0	0	0	0	0	1	1	0	0	1	4
17277	Thu Nov 26 09:27:38 2009	29	5	4	117.49	Bedroefd	1	0	1	0	0	0	0	0	0	1	0	1
17277	Thu Nov 26 09:27:43 2009	29	6	4	117.50	Spierpijn	0	0	0	1	1	0	0	0	0	0	1	1
17277	Thu Nov 26 09:27:47 2009	29	7	5	117.41	Onvoldoende diep kunnen doorademen	0	0	0	1	1	0	0	0	0	0	1	1
17277	Thu Nov 26 09:27:52 2009	29	8	4	117.49	Gespannen	1	0	1	0	0	0	0	0	0	1	0	1
17277	Thu Nov 26 09:27:56 2009	29	9	4	117.50	Vijandig	1	0	1	0	0	0	0	0	0	1	0	1
17277	Thu Nov 26 09:28:01 2009	29	10	5	117.50	Schuldig	1	0	1	0	0	0	0	0	0	1	0	1
17277	Thu Nov 26 09:28:05 2009	29	11	4	117.50	Vrijdag	0	0	0	0	0	0	1	0	1	1	0	5
17277	Thu Nov 26 09:28:10 2009	29	12	4	117.48	Misselijkheid	0	0	0	1	1	0	0	0	0	0	1	1
17277	Thu Nov 26 09:28:15 2009	29	13	5	117.50	Dinsdag	0	0	0	0	0	0	1	0	1	1	0	2
17277	Thu Nov 26 09:28:19 2009	29	14	4	117.48	Duizeligheid	0	0	0	1	1	0	0	0	0	0	1	1
17277	Thu Nov 26 09:28:24 2009	29	15	5	117.49	Maandag	0	0	0	0	0	0	1	0	1	1	0	1
17277	Thu Nov 26 09:29:14 2009	31	1	4	117.48	Misselijkheid	0	0	0	1	1	0	0	0	0	0	1	1
17277	Thu Nov 26 09:29:18 2009	31	2	4	117.48	Duizeligheid	0	0	0	1	1	0	0	0	0	0	1	1
17277	Thu Nov 26 09:29:23 2009	31	3	4	117.49	Gespannen	1	0	1	0	0	0	0	0	0	1	0	2
17277	Thu Nov 26 09:29:27 2009	31	4	5	117.49	Maandag	0	0	0	0	0	0	1	0	1	1	0	1
17277	Thu Nov 26 09:29:32 2009	31	5	4	117.50	Dinsdag	0	0	0	0	0	0	1	0	1	1	0	2
17277	Thu Nov 26 09:29:36 2009	31	6	4	117.49	Bedroefd	1	0	1	0	0	0	0	0	0	1	0	1
17277	Thu Nov 26 09:29:41 2009	31	7	5	117.50	Vrijdag	0	0	0	0	0	0	1	0	1	1	0	5
17277	Thu Nov 26 09:29:45 2009	31	8	4	117.49	Donderdag	0	0	0	0	0	0	1	1	0	0	1	4
17277	Thu Nov 26 09:29:50 2009	31	9	4	117.41	Onvoldoende diep kunnen doorademen	0	0	0	1	1	0	0	0	0	0	1	1
17277	Thu Nov 26 09:29:54 2009	31	10	5	117.50	Schuldig	1	0	1	0	0	0	0	0	0	1	0	1
17277	Thu Nov 26 09:29:59 2009	31	11	4	117.50	Vijandig	1	0	1	0	0	0	0	0	0	1	0	1
17277	Thu Nov 26 09:30:03 2009	31	12	4	117.50	Angstig	1	0	1	0	0	0	0	0	0	1	0	2
17277	Thu Nov 26 09:30:08 2009	31	13	5	117.48	Snelle hartslag	0	0	0	1	1	0	0	0	0	0	1	1
17277	Thu Nov 26 09:30:13 2009	31	14	4	117.50	Spierpijn	0	0	0	1	1	0	0	0	0	0	1	1
17277	Thu Nov 26 09:30:17 2009	31	15	4	117.50	Vrijdag	0	0	0	0	0	0	1	1	0	0	1	5
17277	Thu Nov 26 09:31:07 2009	33	1	4	117.49	Woensdag	0	0	0	0	0	0	1	1	0	0	1	3
17277	Thu Nov 26 09:31:12 2009	33	2	4	117.46	Bonzen van het hart	0	0	0	1	0	1	0	0	0	1	0	1
17277	Thu Nov 26 09:31:16 2009	33	3	5	117.43	Benauwd gevoel in en om de borst	0	0	0	1	0	1	0	0	0	1	0	1
17277	Thu Nov 26 09:31:21 2009	33	4	4	117.48	Vlug geïrriteerd	1	1	0	0	0	0	0	0	0	0	1	1
17277	Thu Nov 26 09:31:25 2009	33	5	4	117.49	Hoofdpijn	0	0	0	1	0	1	0	0	0	1	0	1
17277	Thu Nov 26 09:31:30 2009	33	6	5	117.50	Bang	1	1	0	0	0	0	0	0	0	0	1	1
17277	Thu Nov 26 09:31:34 2009	33	7	4	117.49	Woensdag	0	0	0	0	0	0	1	0	1	1	0	3
17277	Thu Nov 26 09:31:39 2009	33	8	4	117.48	Beschaamd	1	1	0	0	0	0	0	0	0	0	1	1
17277	Thu Nov 26 09:31:43 2009	33	9	5	117.48	Zenuwachtig	1	1	0	0	0	0	0	0	0	0	1	1
17277	Thu Nov 26 09:31:48 2009	33	10	4	117.49	Maandag	0	0	0	0	0	0	1	1	0	0	1	1
17277	Thu Nov 26 09:31:52 2009	33	11	4	117.48	Teneergeslagen	1	1	0	0	0	0	0	0	0	0	1	2
17277	Thu Nov 26 09:31:57 2009	33	12	5	117.48	Vermoeidheid	0	0	0	1	0	1	0	0	0	1	0	2
17277	Thu Nov 26 09:32:01 2009	33	13	4	117.46	Buik- of maagkrampen	0	0	0	1	0	1	0	0	0	1	0	1
17277	Thu Nov 26 09:32:06 2009	33	14	5	117.50	Dinsdag	0	0	0	0	0	0	1	1	0	0	1	2
17277	Thu Nov 26 09:32:11 2009	33	15	5	117.49	Donderdag	0	0	0	0	0	0	1	0	1	1	0	4
17277	Thu Nov 26 09:33:01 2009	35	1	4	117.49	Woensdag	0	0	0	0	0	0	1	1	0	0	1	3
17277	Thu Nov 26 09:33:05 2009	35	2	4	117.48	Teneergeslagen	1	1	0	0	0	0	0	0	0	0	1	1
17277	Thu Nov 26 09:33:10 2009	35	3	5	117.48	Vlug geïrriteerd	1	1	0	0	0	0	0	0	0	0	1	1
17277	Thu Nov 26 09:33:14 2009	35	4	4	117.48	Vermoeidheid	0	0	0	1	0	1	0	0	0	1	0	2
17277	Thu Nov 26 09:33:19 2009	35	5	4	117.46	Bonzen van het hart	0	0	0	1	0	1	0	0	0	1	0	1
17277	Thu Nov 26 09:33:23 2009	35	6	5	117.49	Maandag	0	0	0	0	0	0	1	1	0	0	1	1
17277	Thu Nov 26 09:33:28 2009	35	7	4	117.43	Benauwd gevoel in en om de borst	0	0	0	1	0	1	0	0	0	1	0	1
17277	Thu Nov 26 09:33:32 2009	35	8	5	117.49	Woensdag	0	0	0	0	0	0	1	0	1	1	0	3
17277	Thu Nov 26 09:33:37 2009	35	9	5	117.49	Hoofdpijn	0	0	0	1	0	1	0	0	0	1	0	1
17277	Thu Nov 26 09:33:41 2009	35	10	4	117.46	Buik- of maagkrampen	0	0	0	1	0	1	0	0	0	1	0	1
17277	Thu Nov 26 09:33:46 2009	35	11	4	117.49	Donderdag	0	0	0	0	0	0	1	0	1	1	0	4
17277	Thu Nov 26 09:33:50 2009	35	12	5	117.48	Beschaamd	1	1	0	0	0	0	0	0	0	0	1	1
17277	Thu Nov 26 09:33:55 2009	35	13	4	117.48	Zenuwachtig	1	1	0	0	0	0	0	0	0	0	1	1
17277	Thu Nov 26 09:33:59 2009	35	14	4	117.50	Dinsdag	0	0	0	0	0	0	1	1	0	0	1	2
17277	Thu Nov 26 09:34:04 2009	35	15	4	117.50	Bang	1	1	0	0	0	0	0	0	0	0	1	1
17277	Thu Nov 26 09:34:54 2009	37	1	5	117.49	Woensdag	0	0	0	0	0	0	1	1	0	0	1	3
17277	Thu Nov 26 09:34:59 2009	37	2	4	117.48	Zenuwachtig	1	1	0	0	0	0	0	0	0	0	1	1
17277	Thu Nov 26 09:35:03 2009	37	3	5	117.49	Maandag	0	0	0	0	0	0	1	1	0	0	1	1
17277	Thu Nov 26 09:35:08 2009	37	4	5	117.49	Donderdag	0	0	0	0	0	0	1	0	1	1	0	4
17277	Thu Nov 26 09:35:12 2009	37	5	4	117.46	Buik- of maagkrampen	0	0	0	1	0	1	0	0	0	1	0	1
17277	Thu Nov 26 09:35:17 2009	37	6	5	117.48	Beschaamd	1	1	0	0	0	0	0	0	0	0	1	1
17277	Thu Nov 26 09:35:21 2009	37	7	5	117.48	Teneergeslagen	1	1	0	0	0	0	0	0	0	0	1	1
17277	Thu Nov 26 09:35:26 2009	37	8	4	117.46	Bonzen van het hart	0	0	0	1	0	1	0	0	0	1	0	1
17277	Thu Nov 26 09:35:30 2009	37	9	5	117.49	Hoofdpijn	0	0	0	1	0	1	0	0	0	1	0	1
17277	Thu Nov 26 09:35:35 2009	37	10	5	117.50	Bang	1	1	0	0	0	0	0	0	0	0	1	1
17277	Thu Nov 26 09:35:39 2009	37	11	4	117.49	Woensdag	0	0	0	0	0	0	1	0	1	1	0	3
17277	Thu Nov 26 09:35:44 2009	37	12	4	117.48	Vermoeidheid	0	0	0	1	0	1	0	0	0	1	0	2
17277	Thu Nov 26 09:35:48 2009	37	13	5	117.50	Dinsdag	0	0	0	0	0	0	1	1	0	0	1	2
17277	Thu Nov 26 09:35:53 2009	37	14	4	117.43	Benauwd gevoel in en om de borst	0	0	0	1	0	1	0	0	0	1	0	1
17277	Thu Nov 26 09:35:57 2009	37	15	4	117.48	Vlug geïrriteerd	1	1	0	0	0	0	0	0	0	0	1	1
17277	Thu Nov 26 09:38:26 2009	39	1	4	117.50	Vrijdag	0	0	0	0	0	0	1	0	1	1	0	5
17277	Thu Nov 26 09:38:31 2009	39	2	4	117.50	Spierpijn	0	0	0	1	1	0	0	0	0	0	1	1
17277	Thu Nov 26 09:38:35 2009	39	3	5	117.49	Donderdag	0	0	0	0	0	0	1	1	0	0	1	4
17277	Thu Nov 26 09:38:40 2009	39	4	4	117.49	Bedroefd	1	0	1	0	0	0	0	0	0	1	0	1
17277	Thu Nov 26 09:38:44 2009	39	5	4	117.49	Donderdag	0	0	0	0	0	0	1	0	1	1	0	4
17277	Thu Nov 26 09:38:49 2009	39	6	5	117.48	Duizeligheid	0	0	0	1	1	0	0	0	0	0	1	1
17277	Thu Nov 26 09:38:54 2009	39	7	4	117.50	Angstig	1	0	1	0	0	0	0	0	0	1	0	1
17277	Thu Nov 26 09:38:58 2009	39	8	4	117.50	Schuldig	1	0	1	0	0	0	0	0	0	1	0	1
17277	Thu Nov 26 09:39:03 2009	39	9	5	117.41	Onvoldoende diep kunnen doorademen	0	0	0	1	1	0	0	0	0	0	1	1
17277	Thu Nov 26 09:39:07 2009	39	10	4	117.48	Snelle hartslag	0	0	0	1	1	0	0	0	0	0	1	1
17277	Thu Nov 26 09:39:12 2009	39	11	4	117.50	Dinsdag	0	0	0	0	0	0	1	1	0	0	1	2
17277	Thu Nov 26 09:39:16 2009	39	12	5	117.50	Vijandig	1	0	1	0	0	0	0	0	0	1	0	1
17277	Thu Nov 26 09:39:21 2009	39	13	4	117.49	Gespannen	1	0	1	0	0	0	0	0	0	1	0	1
17277	Thu Nov 26 09:39:25 2009	39	14	4	117.49	Maandag	0	0	0	0	0	0	1	1	0	0	1	1
17277	Thu Nov 26 09:39:30 2009	39	15	5	117.48	Misselijkheid	0	0	0	1	1	0	0	0	0	0	1	1
17277	Thu Nov 26 09:40:20 2009	41	1	4	117.50	Dinsdag	0	0	0	0	0	0	1	1	0	0	1	2
17277	Thu Nov 26 09:40:24 2009	41	2	5	117.50	Angstig	1	0	1	0	0	0	0	0	0	1	0	1
17277	Thu Nov 26 09:40:29 2009	41	3	5	117.49	Donderdag	0	0	0	0	0	0	1	1	0	0	1	4
17277	Thu Nov 26 09:40:33 2009	41	4	5	117.50	Schuldig	1	0	1	0	0	0	0	0	0	1	0	2
17277	Thu Nov 26 09:40:38 2009	41	5	5	117.50	Vijandig	1	0	1	0	0	0	0	0	0	1	0	3
17277	Thu Nov 26 09:40:42 2009	41	6	4	117.50	Vrijdag	0	0	0	0	0	0	1	0	1	1	0	5
17277	Thu Nov 26 09:40:47 2009	41	7	4	117.48	Snelle hartslag	0	0	0	1	1	0	0	0	0	0	1	1
17277	Thu Nov 26 09:40:52 2009	41	8	5	117.49	Maandag	0	0	0	0	0	0	1	1	0	0	1	1
17277	Thu Nov 26 09:40:56 2009	41	9	4	117.49	Bedroefd	1	0	1	0	0	0	0	0	0	1	0	2
17277	Thu Nov 26 09:41:01 2009	41	10	4	117.41	Onvoldoende diep kunnen doorademen	0	0	0	1	1	0	0	0	0	0	1	1
17277	Thu Nov 26 09:41:05 2009	41	11	5	117.50	Spierpijn	0	0	0	1	1	0	0	0	0	0	1	1
17277	Thu Nov 26 09:41:10 2009	41	12	4	117.48	Duizeligheid	0	0	0	1	1	0	0	0	0	0	1	1
17277	Thu Nov 26 09:41:14 2009	41	13	5	117.49	Donderdag	0	0	0	0	0	0	1	0	1	1	0	4
17277	Thu Nov 26 09:41:19 2009	41	14	5	117.48	Misselijkheid	0	0	0	1	1	0	0	0	0	0	1	1
17277	Thu Nov 26 09:41:23 2009	41	15	4	117.49	Gespannen	1	0	1	0	0	0	0	0	0	1	0	2
17277	Thu Nov 26 09:42:13 2009	43	1	4	117.50	Dinsdag	0	0	0	0	0	0	1	1	0	0	1	2
17277	Thu Nov 26 09:42:18 2009	43	2	5	117.41	Onvoldoende diep kunnen doorademen	0	0	0	1	1	0	0	0	0	0	1	1
17277	Thu Nov 26 09:42:22 2009	43	3	4	117.50	Vijandig	1	0	1	0	0	0	0	0	0	1	0	1
17277	Thu Nov 26 09:42:27 2009	43	4	4	117.50	Vrijdag	0	0	0	0	0	0	1	0	1	1	0	5
17277	Thu Nov 26 09:42:31 2009	43	5	5	117.48	Duizeligheid	0	0	0	1	1	0	0	0	0	0	1	1
17277	Thu Nov 26 09:42:36 2009	43	6	4	117.49	Donderdag	0	0	0	0	0	0	1	0	1	1	0	4
17277	Thu Nov 26 09:42:40 2009	43	7	4	117.49	Bedroefd	1	0	1	0	0	0	0	0	0	1	0	2
17277	Thu Nov 26 09:42:45 2009	43	8	5	117.49	Maandag	0	0	0	0	0	0	1	1	0	0	1	1
17277	Thu Nov 26 09:42:50 2009	43	9	4	117.48	Misselijkheid	0	0	0	1	1	0	0	0	0	0	1	1
17277	Thu Nov 26 09:42:54 2009	43	10	4	117.50	Schuldig	1	0	1	0	0	0	0	0	0	1	0	1
17277	Thu Nov 26 09:42:59 2009	43	11	5	117.50	Angstig	1	0	1	0	0	0	0	0	0	1	0	1
17277	Thu Nov 26 09:43:03 2009	43	12	4	117.49	Gespannen	1	0	1	0	0	0	0	0	0	1	0	1
17277	Thu Nov 26 09:43:08 2009	43	13	4	117.48	Snelle hartslag	0	0	0	1	1	0	0	0	0	0	1	1
17277	Thu Nov 26 09:43:12 2009	43	14	5	117.49	Donderdag	0	0	0	0	0	0	1	1	0	0	1	4
17277	Thu Nov 26 09:43:17 2009	43	15	4	117.50	Spierpijn	0	0	0	1	1	0	0	0	0	0	1	1
17277	Thu Nov 26 09:44:07 2009	45	1	4	117.48	Vlug geïrriteerd	1	1	0	0	0	0	0	0	0	0	1	1
17277	Thu Nov 26 09:44:11 2009	45	2	5	117.50	Vrijdag	0	0	0	0	0	0	1	1	0	0	1	5
17277	Thu Nov 26 09:44:16 2009	45	3	5	117.46	Bonzen van het hart	0	0	0	1	0	1	0	0	0	1	0	1
17277	Thu Nov 26 09:44:20 2009	45	4	4	117.48	Teneergeslagen	1	1	0	0	0	0	0	0	0	0	1	1
17277	Thu Nov 26 09:44:25 2009	45	5	4	117.46	Buik- of maagkrampen	0	0	0	1	0	1	0	0	0	1	0	1
17277	Thu Nov 26 09:44:29 2009	45	6	5	117.43	Benauwd gevoel in en om de borst	0	0	0	1	0	1	0	0	0	1	0	1
17277	Thu Nov 26 09:44:34 2009	45	7	4	117.49	Maandag	0	0	0	0	0	0	1	0	1	1	0	1
17277	Thu Nov 26 09:44:38 2009	45	8	4	117.48	Vermoeidheid	0	0	0	1	0	1	0	0	0	1	0	2
17277	Thu Nov 26 09:44:43 2009	45	9	5	117.49	Woensdag	0	0	0	0	0	0	1	0	1	1	0	3
17277	Thu Nov 26 09:44:48 2009	45	10	5	117.50	Dinsdag	0	0	0	0	0	0	1	0	1	1	0	2
17277	Thu Nov 26 09:44:52 2009	45	11	5	117.49	Woensdag	0	0	0	0	0	0	1	1	0	0	1	3
17277	Thu Nov 26 09:44:57 2009	45	12	5	117.48	Beschaamd	1	1	0	0	0	0	0	0	0	0	1	1
17277	Thu Nov 26 09:45:01 2009	45	13	4	117.50	Bang	1	1	0	0	0	0	0	0	0	0	1	1
17277	Thu Nov 26 09:45:06 2009	45	14	4	117.48	Zenuwachtig	1	1	0	0	0	0	0	0	0	0	1	1
17277	Thu Nov 26 09:45:10 2009	45	15	6	117.49	Hoofdpijn	0	0	0	1	0	1	0	0	0	1	0	1
17277	Thu Nov 26 09:46:00 2009	47	1	4	117.48	Zenuwachtig	1	1	0	0	0	0	0	0	0	0	1	1
17277	Thu Nov 26 09:46:05 2009	47	2	4	117.50	Dinsdag	0	0	0	0	0	0	1	0	1	1	0	2
17277	Thu Nov 26 09:46:09 2009	47	3	5	117.46	Bonzen van het hart	0	0	0	1	0	1	0	0	0	1	0	1
17277	Thu Nov 26 09:46:14 2009	47	4	6	117.48	Beschaamd	1	1	0	0	0	0	0	0	0	0	1	1.1
17277	Thu Nov 26 09:46:18 2009	47	5	4	117.50	Bang	1	1	0	0	0	0	0	0	0	0	1	1
17277	Thu Nov 26 09:46:23 2009	47	6	5	117.43	Benauwd gevoel in en om de borst	0	0	0	1	0	1	0	0	0	1	0	1
17277	Thu Nov 26 09:46:27 2009	47	7	4	117.49	Hoofdpijn	0	0	0	1	0	1	0	0	0	1	0	1
17277	Thu Nov 26 09:46:32 2009	47	8	4	117.48	Vermoeidheid	0	0	0	1	0	1	0	0	0	1	0	1
17277	Thu Nov 26 09:46:36 2009	47	9	5	117.49	Maandag	0	0	0	0	0	0	1	0	1	1	0	1
17277	Thu Nov 26 09:46:41 2009	47	10	4	117.50	Vrijdag	0	0	0	0	0	0	1	1	0	0	1	5
17277	Thu Nov 26 09:46:45 2009	47	11	4	117.46	Buik- of maagkrampen	0	0	0	1	0	1	0	0	0	1	0	1
17277	Thu Nov 26 09:46:50 2009	47	12	5	117.48	Vlug geïrriteerd	1	1	0	0	0	0	0	0	0	0	1	1
17277	Thu Nov 26 09:46:55 2009	47	13	4	117.48	Teneergeslagen	1	1	0	0	0	0	0	0	0	0	1	2
17277	Thu Nov 26 09:46:59 2009	47	14	4	117.49	Woensdag	0	0	0	0	0	0	1	0	1	1	0	3
17277	Thu Nov 26 09:47:04 2009	47	15	5	117.49	Woensdag	0	0	0	0	0	0	1	1	0	0	1	3
17277	Thu Nov 26 09:47:54 2009	49	1	5	117.49	Woensdag	0	0	0	0	0	0	1	1	0	0	1	3
17277	Thu Nov 26 09:47:58 2009	49	2	4	117.50	Vrijdag	0	0	0	0	0	0	1	1	0	0	1	5
17277	Thu Nov 26 09:48:03 2009	49	3	4	117.48	Zenuwachtig	1	1	0	0	0	0	0	0	0	0	1	1
17277	Thu Nov 26 09:48:07 2009	49	4	5	117.43	Benauwd gevoel in en om de borst	0	0	0	1	0	1	0	0	0	1	0	1
17277	Thu Nov 26 09:48:12 2009	49	5	4	117.49	Hoofdpijn	0	0	0	1	0	1	0	0	0	1	0	1
17277	Thu Nov 26 09:48:16 2009	49	6	4	117.46	Buik- of maagkrampen	0	0	0	1	0	1	0	0	0	1	0	1
17277	Thu Nov 26 09:48:21 2009	49	7	5	117.49	Maandag	0	0	0	0	0	0	1	0	1	1	0	1
17277	Thu Nov 26 09:48:25 2009	49	8	5	117.48	Vlug geïrriteerd	1	1	0	0	0	0	0	0	0	0	1	1
17277	Thu Nov 26 09:48:30 2009	49	9	4	117.49	Woensdag	0	0	0	0	0	0	1	0	1	1	0	3
17277	Thu Nov 26 09:48:34 2009	49	10	5	117.46	Bonzen van het hart	0	0	0	1	0	1	0	0	0	1	0	1
17277	Thu Nov 26 09:48:39 2009	49	11	4	117.50	Dinsdag	0	0	0	0	0	0	1	0	1	1	0	2
17277	Thu Nov 26 09:48:44 2009	49	12	5	117.48	Beschaamd	1	1	0	0	0	0	0	0	0	0	1	1
17277	Thu Nov 26 09:48:48 2009	49	13	5	117.48	Teneergeslagen	1	1	0	0	0	0	0	0	0	0	1	1
17277	Thu Nov 26 09:48:53 2009	49	14	4	117.48	Vermoeidheid	0	0	0	1	0	1	0	0	0	1	0	3
17277	Thu Nov 26 09:48:57 2009	49	15	4	117.50	Bang	1	1	0	0	0	0	0	0	0	0	1	1
17277	Thu Nov 26 09:51:14 2009	51	1	4	117.49	Woensdag	0	0	0	0	0	0	1	0	1	1	0	3
17277	Thu Nov 26 09:51:18 2009	51	2	5	117.48	Misselijkheid	0	0	0	1	1	0	0	0	0	0	1	1
17277	Thu Nov 26 09:51:23 2009	51	3	4	117.48	Zenuwachtig	1	1	0	0	0	0	0	0	0	0	1	1
17277	Thu Nov 26 09:51:28 2009	51	4	5	117.41	Onvoldoende diep kunnen doorademen	0	0	0	1	1	0	0	0	0	0	1	1
17277	Thu Nov 26 09:51:32 2009	51	5	4	117.48	Beschaamd	1	1	0	0	0	0	0	0	0	0	1	1
17277	Thu Nov 26 09:51:37 2009	51	6	4	117.48	Vlug geïrriteerd	1	1	0	0	0	0	0	0	0	0	1	1
17277	Thu Nov 26 09:51:41 2009	51	7	4	117.50	Bang	1	1	0	0	0	0	0	0	0	0	1	1
17277	Thu Nov 26 09:51:46 2009	51	8	5	117.50	Vrijdag	0	0	0	0	0	0	1	0	1	1	0	5
17277	Thu Nov 26 09:51:50 2009	51	9	5	117.49	Woensdag	0	0	0	0	0	0	1	1	0	0	1	3
17277	Thu Nov 26 09:51:55 2009	51	10	4	117.50	Spierpijn	0	0	0	1	1	0	0	0	0	0	1	1
17277	Thu Nov 26 09:51:59 2009	51	11	5	117.50	Dinsdag	0	0	0	0	0	0	1	0	1	1	0	2
17277	Thu Nov 26 09:52:04 2009	51	12	4	117.49	Maandag	0	0	0	0	0	0	1	1	0	0	1	1
17277	Thu Nov 26 09:52:08 2009	51	13	4	117.48	Snelle hartslag	0	0	0	1	1	0	0	0	0	0	1	2
17277	Thu Nov 26 09:52:13 2009	51	14	7	117.48	Teneergeslagen	1	1	0	0	0	0	0	0	0	0	1	1
17277	Thu Nov 26 09:52:17 2009	51	15	4	117.48	Duizeligheid	0	0	0	1	1	0	0	0	0	0	1	1
17277	Thu Nov 26 09:53:07 2009	53	1	4	117.48	Snelle hartslag	0	0	0	1	1	0	0	0	0	0	1	1
17277	Thu Nov 26 09:53:12 2009	53	2	4	117.50	Dinsdag	0	0	0	0	0	0	1	0	1	1	0	2
17277	Thu Nov 26 09:53:16 2009	53	3	4	117.48	Beschaamd	1	1	0	0	0	0	0	0	0	0	1	1
17277	Thu Nov 26 09:53:21 2009	53	4	5	117.48	Misselijkheid	0	0	0	1	1	0	0	0	0	0	1	1
17277	Thu Nov 26 09:53:26 2009	53	5	4	117.50	Spierpijn	0	0	0	1	1	0	0	0	0	0	1	1
17277	Thu Nov 26 09:53:30 2009	53	6	4	117.48	Zenuwachtig	1	1	0	0	0	0	0	0	0	0	1	1
17277	Thu Nov 26 09:53:35 2009	53	7	5	117.48	Duizeligheid	0	0	0	1	1	0	0	0	0	0	1	1
17277	Thu Nov 26 09:53:39 2009	53	8	4	117.50	Bang	1	1	0	0	0	0	0	0	0	0	1	1
17277	Thu Nov 26 09:53:44 2009	53	9	4	117.49	Woensdag	0	0	0	0	0	0	1	0	1	1	0	3
17277	Thu Nov 26 09:53:48 2009	53	10	5	117.49	Woensdag	0	0	0	0	0	0	1	1	0	0	1	3
17277	Thu Nov 26 09:53:53 2009	53	11	4	117.48	Teneergeslagen	1	1	0	0	0	0	0	0	0	0	1	1
17277	Thu Nov 26 09:53:57 2009	53	12	5	117.50	Vrijdag	0	0	0	0	0	0	1	0	1	1	0	5
17277	Thu Nov 26 09:54:02 2009	53	13	5	117.41	Onvoldoende diep kunnen doorademen	0	0	0	1	1	0	0	0	0	0	1	1
17277	Thu Nov 26 09:54:06 2009	53	14	4	117.48	Vlug geïrriteerd	1	1	0	0	0	0	0	0	0	0	1	1
17277	Thu Nov 26 09:54:11 2009	53	15	5	117.49	Maandag	0	0	0	0	0	0	1	1	0	0	1	1
17277	Thu Nov 26 09:55:01 2009	55	1	4	117.50	Vrijdag	0	0	0	0	0	0	1	0	1	1	0	5
17277	Thu Nov 26 09:55:05 2009	55	2	5	117.50	Bang	1	1	0	0	0	0	0	0	0	0	1	1
17277	Thu Nov 26 09:55:10 2009	55	3	5	117.48	Beschaamd	1	1	0	0	0	0	0	0	0	0	1	1
17277	Thu Nov 26 09:55:14 2009	55	4	4	117.48	Snelle hartslag	0	0	0	1	1	0	0	0	0	0	1	1
17277	Thu Nov 26 09:55:19 2009	55	5	5	117.50	Dinsdag	0	0	0	0	0	0	1	0	1	1	0	2
17277	Thu Nov 26 09:55:23 2009	55	6	7	117.41	Onvoldoende diep kunnen doorademen	0	0	0	1	1	0	0	0	0	0	1	1
17277	Thu Nov 26 09:55:28 2009	55	7	4	117.49	Woensdag	0	0	0	0	0	0	1	0	1	1	0	3
17277	Thu Nov 26 09:55:33 2009	55	8	4	117.48	Misselijkheid	0	0	0	1	1	0	0	0	0	0	1	1
17277	Thu Nov 26 09:55:37 2009	55	9	5	117.49	Woensdag	0	0	0	0	0	0	1	1	0	0	1	3
17277	Thu Nov 26 09:55:42 2009	55	10	4	117.48	Teneergeslagen	1	1	0	0	0	0	0	0	0	0	1	1
17277	Thu Nov 26 09:55:46 2009	55	11	4	117.48	Zenuwachtig	1	1	0	0	0	0	0	0	0	0	1	1
17277	Thu Nov 26 09:55:51 2009	55	12	4	117.50	Spierpijn	0	0	0	1	1	0	0	0	0	0	1	1
17277	Thu Nov 26 09:55:55 2009	55	13	4	117.48	Duizeligheid	0	0	0	1	1	0	0	0	0	0	1	1
17277	Thu Nov 26 09:56:00 2009	55	14	5	117.49	Maandag	0	0	0	0	0	0	1	1	0	0	1	1
17277	Thu Nov 26 09:56:04 2009	55	15	4	117.48	Vlug geïrriteerd	1	1	0	0	0	0	0	0	0	0	1	1
17277	Thu Nov 26 09:56:54 2009	57	1	4	117.49	Bedroefd	1	0	1	0	0	0	0	0	0	1	0	1
17277	Thu Nov 26 09:56:59 2009	57	2	5	117.50	Dinsdag	0	0	0	0	0	0	1	1	0	0	1	2
17277	Thu Nov 26 09:57:03 2009	57	3	4	117.50	Schuldig	1	0	1	0	0	0	0	0	0	1	0	1
17277	Thu Nov 26 09:57:08 2009	57	4	4	117.43	Benauwd gevoel in en om de borst	0	0	0	1	0	1	0	0	0	1	0	1
17277	Thu Nov 26 09:57:12 2009	57	5	5	117.49	Hoofdpijn	0	0	0	1	0	1	0	0	0	1	0	1
17277	Thu Nov 26 09:57:17 2009	57	6	4	117.49	Gespannen	1	0	1	0	0	0	0	0	0	1	0	1
17277	Thu Nov 26 09:57:22 2009	57	7	5	117.46	Buik- of maagkrampen	0	0	0	1	0	1	0	0	0	1	0	1
17277	Thu Nov 26 09:57:26 2009	57	8	5	117.46	Bonzen van het hart	0	0	0	1	0	1	0	0	0	1	0	1
17277	Thu Nov 26 09:57:31 2009	57	9	4	117.49	Maandag	0	0	0	0	0	0	1	0	1	1	0	1
17277	Thu Nov 26 09:57:35 2009	57	10	4	117.50	Angstig	1	0	1	0	0	0	0	0	0	1	0	1
17277	Thu Nov 26 09:57:40 2009	57	11	5	117.49	Donderdag	0	0	0	0	0	0	1	1	0	0	1	4
17277	Thu Nov 26 09:57:44 2009	57	12	4	117.48	Vermoeidheid	0	0	0	1	0	1	0	0	0	1	0	4
17277	Thu Nov 26 09:57:49 2009	57	13	4	117.50	Vrijdag	0	0	0	0	0	0	1	1	0	0	1	5
17277	Thu Nov 26 09:57:53 2009	57	14	5	117.50	Vijandig	1	0	1	0	0	0	0	0	0	1	0	1
17277	Thu Nov 26 09:57:58 2009	57	15	4	117.49	Donderdag	0	0	0	0	0	0	1	0	1	1	0	4
17277	Thu Nov 26 09:58:48 2009	59	1	4	117.43	Benauwd gevoel in en om de borst	0	0	0	1	0	1	0	0	0	1	0	1
17277	Thu Nov 26 09:58:52 2009	59	2	4	117.50	Schuldig	1	0	1	0	0	0	0	0	0	1	0	1
17277	Thu Nov 26 09:58:57 2009	59	3	5	117.50	Angstig	1	0	1	0	0	0	0	0	0	1	0	1
17277	Thu Nov 26 09:59:01 2009	59	4	4	117.49	Donderdag	0	0	0	0	0	0	1	0	1	1	0	4
17277	Thu Nov 26 09:59:06 2009	59	5	5	117.49	Maandag	0	0	0	0	0	0	1	0	1	1	0	1
17277	Thu Nov 26 09:59:10 2009	59	6	5	117.49	Hoofdpijn	0	0	0	1	0	1	0	0	0	1	0	3
17277	Thu Nov 26 09:59:15 2009	59	7	4	117.46	Bonzen van het hart	0	0	0	1	0	1	0	0	0	1	0	1
17277	Thu Nov 26 09:59:20 2009	59	8	4	117.49	Bedroefd	1	0	1	0	0	0	0	0	0	1	0	1
17277	Thu Nov 26 09:59:24 2009	59	9	5	117.49	Donderdag	0	0	0	0	0	0	1	1	0	0	1	4
17277	Thu Nov 26 09:59:29 2009	59	10	4	117.50	Vrijdag	0	0	0	0	0	0	1	1	0	0	1	5
17277	Thu Nov 26 09:59:33 2009	59	11	5	117.50	Dinsdag	0	0	0	0	0	0	1	1	0	0	1	2
17277	Thu Nov 26 09:59:38 2009	59	12	5	117.46	Buik- of maagkrampen	0	0	0	1	0	1	0	0	0	1	0	1
17277	Thu Nov 26 09:59:42 2009	59	13	4	117.50	Vijandig	1	0	1	0	0	0	0	0	0	1	0	1
17277	Thu Nov 26 09:59:47 2009	59	14	4	117.49	Gespannen	1	0	1	0	0	0	0	0	0	1	0	2
17277	Thu Nov 26 09:59:51 2009	59	15	5	117.48	Vermoeidheid	0	0	0	1	0	1	0	0	0	1	0	4
17277	Thu Nov 26 10:00:41 2009	61	1	4	117.49	Bedroefd	1	0	1	0	0	0	0	0	0	1	0	2
17277	Thu Nov 26 10:00:46 2009	61	2	4	117.50	Angstig	1	0	1	0	0	0	0	0	0	1	0	1
17277	Thu Nov 26 10:00:50 2009	61	3	4	117.49	Donderdag	0	0	0	0	0	0	1	0	1	1	0	4
17277	Thu Nov 26 10:00:55 2009	61	4	4	117.49	Maandag	0	0	0	0	0	0	1	0	1	1	0	1
17277	Thu Nov 26 10:00:59 2009	61	5	5	117.50	Vrijdag	0	0	0	0	0	0	1	1	0	0	1	5
17277	Thu Nov 26 10:01:04 2009	61	6	4	117.48	Vermoeidheid	0	0	0	1	0	1	0	0	0	1	0	4
17277	Thu Nov 26 10:01:08 2009	61	7	4	117.46	Bonzen van het hart	0	0	0	1	0	1	0	0	0	1	0	1
17277	Thu Nov 26 10:01:13 2009	61	8	5	117.49	Hoofdpijn	0	0	0	1	0	1	0	0	0	1	0	1
17277	Thu Nov 26 10:01:18 2009	61	9	4	117.43	Benauwd gevoel in en om de borst	0	0	0	1	0	1	0	0	0	1	0	1
17277	Thu Nov 26 10:01:22 2009	61	10	4	117.50	Schuldig	1	0	1	0	0	0	0	0	0	1	0	1
17277	Thu Nov 26 10:01:27 2009	61	11	5	117.50	Dinsdag	0	0	0	0	0	0	1	1	0	0	1	2
17277	Thu Nov 26 10:01:31 2009	61	12	4	117.46	Buik- of maagkrampen	0	0	0	1	0	1	0	0	0	1	0	1
17277	Thu Nov 26 10:01:36 2009	61	13	4	117.49	Gespannen	1	0	1	0	0	0	0	0	0	1	0	2
17277	Thu Nov 26 10:01:40 2009	61	14	5	117.49	Donderdag	0	0	0	0	0	0	1	1	0	0	1	4
17277	Thu Nov 26 10:01:45 2009	61	15	4	117.50	Vijandig	1	0	1	0	0	0	0	0	0	1	0	1
17277	Thu Nov 26 10:04:00 2009	63	1	4	117.50	Schuldig	1	0	1	0	0	0	0	0	0	1	0	1
17277	Thu Nov 26 10:04:05 2009	63	2	5	117.48	Duizeligheid	0	0	0	1	1	0	0	0	0	0	1	1
17277	Thu Nov 26 10:04:09 2009	63	3	4	117.50	Dinsdag	0	0	0	0	0	0	1	0	1	1	0	2
17277	Thu Nov 26 10:04:14 2009	63	4	4	117.49	Woensdag	0	0	0	0	0	0	1	1	0	0	1	3
17277	Thu Nov 26 10:04:18 2009	63	5	5	117.50	Angstig	1	0	1	0	0	0	0	0	0	1	0	1
17277	Thu Nov 26 10:04:23 2009	63	6	4	117.50	Dinsdag	0	0	0	0	0	0	1	1	0	0	1	2
17277	Thu Nov 26 10:04:27 2009	63	7	4	117.48	Snelle hartslag	0	0	0	1	1	0	0	0	0	0	1	1
17277	Thu Nov 26 10:04:32 2009	63	8	5	117.49	Woensdag	0	0	0	0	0	0	1	0	1	1	0	3
17277	Thu Nov 26 10:04:36 2009	63	9	4	117.49	Gespannen	1	0	1	0	0	0	0	0	0	1	0	1
17277	Thu Nov 26 10:04:41 2009	63	10	4	117.48	Misselijkheid	0	0	0	1	1	0	0	0	0	0	1	1
17277	Thu Nov 26 10:04:45 2009	63	11	5	117.41	Onvoldoende diep kunnen doorademen	0	0	0	1	1	0	0	0	0	0	1	1
17277	Thu Nov 26 10:04:50 2009	63	12	4	117.50	Spierpijn	0	0	0	1	1	0	0	0	0	0	1	1
17277	Thu Nov 26 10:04:54 2009	63	13	5	117.49	Donderdag	0	0	0	0	0	0	1	0	1	1	0	4
17277	Thu Nov 26 10:04:59 2009	63	14	5	117.49	Bedroefd	1	0	1	0	0	0	0	0	0	1	0	2
17277	Thu Nov 26 10:05:04 2009	63	15	4	117.50	Vijandig	1	0	1	0	0	0	0	0	0	1	0	1
17277	Thu Nov 26 10:05:54 2009	65	1	4	117.50	Angstig	1	0	1	0	0	0	0	0	0	1	0	1
17277	Thu Nov 26 10:05:58 2009	65	2	4	117.49	Gespannen	1	0	1	0	0	0	0	0	0	1	0	1
17277	Thu Nov 26 10:06:03 2009	65	3	5	117.48	Misselijkheid	0	0	0	1	1	0	0	0	0	0	1	1
17277	Thu Nov 26 10:06:07 2009	65	4	4	117.50	Spierpijn	0	0	0	1	1	0	0	0	0	0	1	1
17277	Thu Nov 26 10:06:12 2009	65	5	4	117.49	Bedroefd	1	0	1	0	0	0	0	0	0	1	0	1
17277	Thu Nov 26 10:06:16 2009	65	6	6	117.50	Schuldig	1	0	1	0	0	0	0	0	0	1	0	1
17277	Thu Nov 26 10:06:21 2009	65	7	4	117.49	Woensdag	0	0	0	0	0	0	1	1	0	0	1	3
17277	Thu Nov 26 10:06:25 2009	65	8	5	117.49	Woensdag	0	0	0	0	0	0	1	0	1	1	0	3
17277	Thu Nov 26 10:06:30 2009	65	9	5	117.48	Duizeligheid	0	0	0	1	1	0	0	0	0	0	1	1
17277	Thu Nov 26 10:06:34 2009	65	10	4	117.50	Vijandig	1	0	1	0	0	0	0	0	0	1	0	1
17277	Thu Nov 26 10:06:39 2009	65	11	5	117.41	Onvoldoende diep kunnen doorademen	0	0	0	1	1	0	0	0	0	0	1	1
17277	Thu Nov 26 10:06:43 2009	65	12	5	117.50	Dinsdag	0	0	0	0	0	0	1	0	1	1	0	2
17277	Thu Nov 26 10:06:48 2009	65	13	4	117.48	Snelle hartslag	0	0	0	1	1	0	0	0	0	0	1	1
17277	Thu Nov 26 10:06:52 2009	65	14	5	117.50	Dinsdag	0	0	0	0	0	0	1	1	0	0	1	2
17277	Thu Nov 26 10:06:57 2009	65	15	5	117.49	Donderdag	0	0	0	0	0	0	1	0	1	1	0	4
17277	Thu Nov 26 10:07:47 2009	67	1	4	117.48	Duizeligheid	0	0	0	1	1	0	0	0	0	0	1	1
17277	Thu Nov 26 10:07:52 2009	67	2	4	117.50	Schuldig	1	0	1	0	0	0	0	0	0	1	0	1
17277	Thu Nov 26 10:07:56 2009	67	3	5	117.50	Spierpijn	0	0	0	1	1	0	0	0	0	0	1	1
17277	Thu Nov 26 10:08:01 2009	67	4	4	117.50	Vijandig	1	0	1	0	0	0	0	0	0	1	0	1
17277	Thu Nov 26 10:08:05 2009	67	5	5	117.50	Dinsdag	0	0	0	0	0	0	1	1	0	0	1	2
17277	Thu Nov 26 10:08:10 2009	67	6	5	117.50	Dinsdag	0	0	0	0	0	0	1	0	1	1	0	2
17277	Thu Nov 26 10:08:14 2009	67	7	4	117.49	Woensdag	0	0	0	0	0	0	1	1	0	0	1	3
17277	Thu Nov 26 10:08:19 2009	67	8	4	117.48	Misselijkheid	0	0	0	1	1	0	0	0	0	0	1	1
17277	Thu Nov 26 10:08:23 2009	67	9	5	117.49	Donderdag	0	0	0	0	0	0	1	0	1	1	0	4
17277	Thu Nov 26 10:08:28 2009	67	10	4	117.49	Bedroefd	1	0	1	0	0	0	0	0	0	1	0	1
17277	Thu Nov 26 10:08:32 2009	67	11	4	117.48	Snelle hartslag	0	0	0	1	1	0	0	0	0	0	1	1
17277	Thu Nov 26 10:08:37 2009	67	12	4	117.50	Angstig	1	0	1	0	0	0	0	0	0	1	0	1
17277	Thu Nov 26 10:08:41 2009	67	13	4	117.41	Onvoldoende diep kunnen doorademen	0	0	0	1	1	0	0	0	0	0	1	1
17277	Thu Nov 26 10:08:46 2009	67	14	4	117.49	Woensdag	0	0	0	0	0	0	1	0	1	1	0	3
17277	Thu Nov 26 10:08:50 2009	67	15	5	117.49	Gespannen	1	0	1	0	0	0	0	0	0	1	0	1
17277	Thu Nov 26 10:09:41 2009	69	1	4	117.48	Vlug geïrriteerd	1	1	0	0	0	0	0	0	0	0	1	1
17277	Thu Nov 26 10:09:45 2009	69	2	4	117.46	Buik- of maagkrampen	0	0	0	1	0	1	0	0	0	1	0	1
17277	Thu Nov 26 10:09:50 2009	69	3	5	117.46	Bonzen van het hart	0	0	0	1	0	1	0	0	0	1	0	1
17277	Thu Nov 26 10:09:54 2009	69	4	4	117.49	Hoofdpijn	0	0	0	1	0	1	0	0	0	1	0	1
17277	Thu Nov 26 10:09:59 2009	69	5	5	117.49	Donderdag	0	0	0	0	0	0	1	1	0	0	1	4
17277	Thu Nov 26 10:10:03 2009	69	6	5	117.50	Bang	1	1	0	0	0	0	0	0	0	0	1	1
17277	Thu Nov 26 10:10:08 2009	69	7	4	117.50	Vrijdag	0	0	0	0	0	0	1	1	0	0	1	5
17277	Thu Nov 26 10:10:12 2009	69	8	4	117.48	Teneergeslagen	1	1	0	0	0	0	0	0	0	0	1	1
17277	Thu Nov 26 10:10:17 2009	69	9	5	117.48	Vermoeidheid	0	0	0	1	0	1	0	0	0	1	0	3
17277	Thu Nov 26 10:10:21 2009	69	10	4	117.50	Vrijdag	0	0	0	0	0	0	1	0	1	1	0	5
17277	Thu Nov 26 10:10:26 2009	69	11	4	117.48	Beschaamd	1	1	0	0	0	0	0	0	0	0	1	1
17277	Thu Nov 26 10:10:30 2009	69	12	5	117.48	Zenuwachtig	1	1	0	0	0	0	0	0	0	0	1	1
17277	Thu Nov 26 10:10:35 2009	69	13	4	117.49	Maandag	0	0	0	0	0	0	1	1	0	0	1	1
17277	Thu Nov 26 10:10:39 2009	69	14	4	117.43	Benauwd gevoel in en om de borst	0	0	0	1	0	1	0	0	0	1	0	1
17277	Thu Nov 26 10:10:44 2009	69	15	5	117.49	Maandag	0	0	0	0	0	0	1	0	1	1	0	1
17277	Thu Nov 26 10:11:34 2009	71	1	4	117.49	Donderdag	0	0	0	0	0	0	1	1	0	0	1	4
17277	Thu Nov 26 10:11:39 2009	71	2	4	117.43	Benauwd gevoel in en om de borst	0	0	0	1	0	1	0	0	0	1	0	1
17277	Thu Nov 26 10:11:43 2009	71	3	5	117.49	Hoofdpijn	0	0	0	1	0	1	0	0	0	1	0	1
17277	Thu Nov 26 10:11:48 2009	71	4	4	117.50	Vrijdag	0	0	0	0	0	0	1	0	1	1	0	5
17277	Thu Nov 26 10:11:52 2009	71	5	4	117.48	Teneergeslagen	1	1	0	0	0	0	0	0	0	0	1	1
17277	Thu Nov 26 10:11:57 2009	71	6	5	117.48	Zenuwachtig	1	1	0	0	0	0	0	0	0	0	1	1
17277	Thu Nov 26 10:12:01 2009	71	7	4	117.46	Buik- of maagkrampen	0	0	0	1	0	1	0	0	0	1	0	1
17277	Thu Nov 26 10:12:06 2009	71	8	4	117.48	Vlug geïrriteerd	1	1	0	0	0	0	0	0	0	0	1	1
17277	Thu Nov 26 10:12:10 2009	71	9	5	117.46	Bonzen van het hart	0	0	0	1	0	1	0	0	0	1	0	1
17277	Thu Nov 26 10:12:15 2009	71	10	4	117.50	Vrijdag	0	0	0	0	0	0	1	1	0	0	1	5
17277	Thu Nov 26 10:12:19 2009	71	11	4	117.50	Bang	1	1	0	0	0	0	0	0	0	0	1	1
17277	Thu Nov 26 10:12:24 2009	71	12	5	117.49	Maandag	0	0	0	0	0	0	1	0	1	1	0	1
17277	Thu Nov 26 10:12:28 2009	71	13	4	117.48	Vermoeidheid	0	0	0	1	0	1	0	0	0	1	0	3
17277	Thu Nov 26 10:12:33 2009	71	14	4	117.48	Beschaamd	1	1	0	0	0	0	0	0	0	0	1	1
17277	Thu Nov 26 10:12:37 2009	71	15	5	117.49	Maandag	0	0	0	0	0	0	1	1	0	0	1	1
17277	Thu Nov 26 10:13:27 2009	73	1	4	117.50	Vrijdag	0	0	0	0	0	0	1	0	1	1	0	5
17277	Thu Nov 26 10:13:32 2009	73	2	4	117.49	Hoofdpijn	0	0	0	1	0	1	0	0	0	1	0	1
17277	Thu Nov 26 10:13:37 2009	73	3	5	117.50	Vrijdag	0	0	0	0	0	0	1	1	0	0	1	5
17277	Thu Nov 26 10:13:41 2009	73	4	4	117.48	Zenuwachtig	1	1	0	0	0	0	0	0	0	0	1	2
17277	Thu Nov 26 10:13:46 2009	73	5	5	117.49	Maandag	0	0	0	0	0	0	1	1	0	0	1	1
17277	Thu Nov 26 10:13:50 2009	73	6	5	117.48	Vlug geïrriteerd	1	1	0	0	0	0	0	0	0	0	1	1
17277	Thu Nov 26 10:13:55 2009	73	7	4	117.49	Donderdag	0	0	0	0	0	0	1	1	0	0	1	4
17277	Thu Nov 26 10:13:59 2009	73	8	4	117.48	Teneergeslagen	1	1	0	0	0	0	0	0	0	0	1	1
17277	Thu Nov 26 10:14:04 2009	73	9	5	117.50	Bang	1	1	0	0	0	0	0	0	0	0	1	2
17277	Thu Nov 26 10:14:08 2009	73	10	4	117.49	Maandag	0	0	0	0	0	0	1	0	1	1	0	1
17277	Thu Nov 26 10:14:13 2009	73	11	5	117.46	Bonzen van het hart	0	0	0	1	0	1	0	0	0	1	0	1
17277	Thu Nov 26 10:14:17 2009	73	12	5	117.43	Benauwd gevoel in en om de borst	0	0	0	1	0	1	0	0	0	1	0	1
17277	Thu Nov 26 10:14:22 2009	73	13	4	117.46	Buik- of maagkrampen	0	0	0	1	0	1	0	0	0	1	0	1
17277	Thu Nov 26 10:14:26 2009	73	14	4	117.48	Vermoeidheid	0	0	0	1	0	1	0	0	0	1	0	3
17277	Thu Nov 26 10:14:31 2009	73	15	5	117.48	Beschaamd	1	1	0	0	0	0	0	0	0	0	1	1
