# Supplementary material for: Unraveling the Relationship between Trait Negative Affectivity and Habitual Symptom Reporting
Source: PLoS One. 2015 Jan 20;10(1):e0115748. doi: 10.1371/journal.pone.0115748 (PMC4300148; doi:10.1371/journal.pone.0115748)
Supplement: S1 File — Data S1, Contains the raw data of the high NA-high HSR participants. Data S2, Contains the raw data of the high NA-low HSR participants. Data S3, Contains the raw data of the low NA-low HSR participants. (ZIP) [file pone.0115748.s001.zip › Data S3/AV_1_C_EXP1_114122_results.xls]

## Sheet: AV_1_C_EXP1_114122_results
version	timestamp	block number	trial number	lost msec	free VRAM	trial contents	vraagA	vraagA_2	vraagA_1	vraagB	vraagB_2	vraagB_1	vraagC	vraagC_2	vraagC_1	deel1	deel2	value
17277	Mon Apr 27 09:05:15 2009	3	1	4	117.49	Gespannen	1	0	1	0	0	0	0	0	0	1	0	2
17277	Mon Apr 27 09:05:19 2009	3	2	4	117.49	Bedroefd	1	0	1	0	0	0	0	0	0	1	0	2
17277	Mon Apr 27 09:05:24 2009	3	3	4	117.50	Vijandig	1	0	1	0	0	0	0	0	0	1	0	1
17277	Mon Apr 27 09:05:28 2009	3	4	5	117.50	Vrijdag	0	0	0	0	0	0	1	0	1	1	0	5
17277	Mon Apr 27 09:05:33 2009	3	5	4	117.49	Woensdag	0	0	0	0	0	0	1	1	0	0	1	3
17277	Mon Apr 27 09:05:38 2009	3	6	4	117.49	Maandag	0	0	0	0	0	0	1	1	0	0	1	1
17277	Mon Apr 27 09:05:42 2009	3	7	5	117.50	Dinsdag	0	0	0	0	0	0	1	1	0	0	1	2
17277	Mon Apr 27 09:05:47 2009	3	8	5	117.50	Schuldig	1	0	1	0	0	0	0	0	0	1	0	1
17277	Mon Apr 27 09:05:51 2009	3	9	4	117.50	Spierpijn	0	0	0	1	1	0	0	0	0	0	1	2
17277	Mon Apr 27 09:05:56 2009	3	10	4	117.50	Angstig	1	0	1	0	0	0	0	0	0	1	0	1
17277	Mon Apr 27 09:06:00 2009	3	11	5	117.48	Misselijkheid	0	0	0	1	1	0	0	0	0	0	1	1
17277	Mon Apr 27 09:06:05 2009	3	12	5	117.49	Donderdag	0	0	0	0	0	0	1	1	0	0	1	4
17277	Mon Apr 27 09:06:09 2009	3	13	4	117.48	Snelle hartslag	0	0	0	1	1	0	0	0	0	0	1	1
17277	Mon Apr 27 09:06:14 2009	3	14	4	117.48	Duizeligheid	0	0	0	1	1	0	0	0	0	0	1	1
17277	Mon Apr 27 09:06:18 2009	3	15	5	117.41	Onvoldoende diep kunnen doorademen	0	0	0	1	1	0	0	0	0	0	1	2
17277	Mon Apr 27 09:07:08 2009	5	1	4	117.50	Vijandig	1	0	1	0	0	0	0	0	0	1	0	1
17277	Mon Apr 27 09:07:13 2009	5	2	4	117.49	Gespannen	1	0	1	0	0	0	0	0	0	1	0	2
17277	Mon Apr 27 09:07:17 2009	5	3	5	117.49	Woensdag	0	0	0	0	0	0	1	1	0	0	1	3
17277	Mon Apr 27 09:07:22 2009	5	4	5	117.48	Misselijkheid	0	0	0	1	1	0	0	0	0	0	1	1
17277	Mon Apr 27 09:07:26 2009	5	5	4	117.49	Bedroefd	1	0	1	0	0	0	0	0	0	1	0	2
17277	Mon Apr 27 09:07:31 2009	5	6	4	117.49	Maandag	0	0	0	0	0	0	1	1	0	0	1	1
17277	Mon Apr 27 09:07:36 2009	5	7	5	117.50	Dinsdag	0	0	0	0	0	0	1	1	0	0	1	2
17277	Mon Apr 27 09:07:40 2009	5	8	4	117.50	Vrijdag	0	0	0	0	0	0	1	0	1	1	0	5
17277	Mon Apr 27 09:07:45 2009	5	9	4	117.50	Schuldig	1	0	1	0	0	0	0	0	0	1	0	1
17277	Mon Apr 27 09:07:49 2009	5	10	5	117.49	Donderdag	0	0	0	0	0	0	1	1	0	0	1	4
17277	Mon Apr 27 09:07:54 2009	5	11	5	117.50	Angstig	1	0	1	0	0	0	0	0	0	1	0	1
17277	Mon Apr 27 09:07:58 2009	5	12	4	117.41	Onvoldoende diep kunnen doorademen	0	0	0	1	1	0	0	0	0	0	1	2
17277	Mon Apr 27 09:08:03 2009	5	13	4	117.48	Snelle hartslag	0	0	0	1	1	0	0	0	0	0	1	1
17277	Mon Apr 27 09:08:07 2009	5	14	4	117.50	Spierpijn	0	0	0	1	1	0	0	0	0	0	1	2
17277	Mon Apr 27 09:08:12 2009	5	15	5	117.48	Duizeligheid	0	0	0	1	1	0	0	0	0	0	1	1
17277	Mon Apr 27 09:09:02 2009	7	1	4	117.49	Donderdag	0	0	0	0	0	0	1	1	0	0	1	4
17277	Mon Apr 27 09:09:06 2009	7	2	5	117.48	Duizeligheid	0	0	0	1	1	0	0	0	0	0	1	1
17277	Mon Apr 27 09:09:11 2009	7	3	5	117.49	Woensdag	0	0	0	0	0	0	1	1	0	0	1	3
17277	Mon Apr 27 09:09:15 2009	7	4	4	117.49	Gespannen	1	0	1	0	0	0	0	0	0	1	0	2
17277	Mon Apr 27 09:09:20 2009	7	5	4	117.50	Angstig	1	0	1	0	0	0	0	0	0	1	0	2
17277	Mon Apr 27 09:09:25 2009	7	6	7	117.41	Onvoldoende diep kunnen doorademen	0	0	0	1	1	0	0	0	0	0	1	2
17277	Mon Apr 27 09:09:29 2009	7	7	4	117.48	Snelle hartslag	0	0	0	1	1	0	0	0	0	0	1	1
17277	Mon Apr 27 09:09:34 2009	7	8	5	117.49	Bedroefd	1	0	1	0	0	0	0	0	0	1	0	1
17277	Mon Apr 27 09:09:38 2009	7	9	5	117.50	Schuldig	1	0	1	0	0	0	0	0	0	1	0	1
17277	Mon Apr 27 09:09:43 2009	7	10	5	117.50	Dinsdag	0	0	0	0	0	0	1	1	0	0	1	2
17277	Mon Apr 27 09:09:47 2009	7	11	4	117.48	Misselijkheid	0	0	0	1	1	0	0	0	0	0	1	1
17277	Mon Apr 27 09:09:52 2009	7	12	2	117.50	Vijandig	1	0	1	0	0	0	0	0	0	1	0	3
17277	Mon Apr 27 09:09:56 2009	7	13	5	117.50	Vrijdag	0	0	0	0	0	0	1	0	1	1	0	5
17277	Mon Apr 27 09:10:01 2009	7	14	4	117.50	Spierpijn	0	0	0	1	1	0	0	0	0	0	1	2
17277	Mon Apr 27 09:10:05 2009	7	15	4	117.49	Maandag	0	0	0	0	0	0	1	1	0	0	1	1
17277	Mon Apr 27 09:10:55 2009	9	1	4	117.46	Bonzen van het hart	0	0	0	1	0	1	0	0	0	1	0	2
17277	Mon Apr 27 09:11:00 2009	9	2	4	117.48	Vlug geïrriteerd	1	1	0	0	0	0	0	0	0	0	1	1
17277	Mon Apr 27 09:11:04 2009	9	3	5	117.50	Bang	1	1	0	0	0	0	0	0	0	0	1	2
17277	Mon Apr 27 09:11:09 2009	9	4	4	117.49	Woensdag	0	0	0	0	0	0	1	0	1	1	0	3
17277	Mon Apr 27 09:11:13 2009	9	5	5	117.49	Donderdag	0	0	0	0	0	0	1	0	1	1	0	4
17277	Mon Apr 27 09:11:18 2009	9	6	5	117.49	Hoofdpijn	0	0	0	1	0	1	0	0	0	1	0	2
17277	Mon Apr 27 09:11:23 2009	9	7	4	117.49	Maandag	0	0	0	0	0	0	1	0	1	1	0	1
17277	Mon Apr 27 09:11:27 2009	9	8	4	117.50	Vrijdag	0	0	0	0	0	0	1	1	0	0	1	5
17277	Mon Apr 27 09:11:32 2009	9	9	4	117.43	Benauwd gevoel in en om de borst	0	0	0	1	0	1	0	0	0	1	0	2
17277	Mon Apr 27 09:11:36 2009	9	10	5	117.50	Dinsdag	0	0	0	0	0	0	1	0	1	1	0	2
17277	Mon Apr 27 09:11:41 2009	9	11	4	117.48	Zenuwachtig	1	1	0	0	0	0	0	0	0	0	1	1
17277	Mon Apr 27 09:11:45 2009	9	12	4	117.48	Beschaamd	1	1	0	0	0	0	0	0	0	0	1	1
17277	Mon Apr 27 09:11:50 2009	9	13	4	117.48	Teneergeslagen	1	1	0	0	0	0	0	0	0	0	1	2
17277	Mon Apr 27 09:11:54 2009	9	14	5	117.48	Vermoeidheid	0	0	0	1	0	1	0	0	0	1	0	3
17277	Mon Apr 27 09:11:59 2009	9	15	4	117.46	Buik- of maagkrampen	0	0	0	1	0	1	0	0	0	1	0	1
17277	Mon Apr 27 09:12:49 2009	11	1	4	117.49	Hoofdpijn	0	0	0	1	0	1	0	0	0	1	0	2
17277	Mon Apr 27 09:12:53 2009	11	2	4	117.49	Donderdag	0	0	0	0	0	0	1	0	1	1	0	4
17277	Mon Apr 27 09:12:58 2009	11	3	5	117.43	Benauwd gevoel in en om de borst	0	0	0	1	0	1	0	0	0	1	0	2
17277	Mon Apr 27 09:13:02 2009	11	4	5	117.50	Bang	1	1	0	0	0	0	0	0	0	0	1	2
17277	Mon Apr 27 09:13:07 2009	11	5	4	117.49	Woensdag	0	0	0	0	0	0	1	0	1	1	0	3
17277	Mon Apr 27 09:13:12 2009	11	6	4	117.46	Bonzen van het hart	0	0	0	1	0	1	0	0	0	1	0	2
17277	Mon Apr 27 09:13:16 2009	11	7	5	117.48	Teneergeslagen	1	1	0	0	0	0	0	0	0	0	1	2
17277	Mon Apr 27 09:13:21 2009	11	8	5	117.46	Buik- of maagkrampen	0	0	0	1	0	1	0	0	0	1	0	1
17277	Mon Apr 27 09:13:25 2009	11	9	4	117.48	Zenuwachtig	1	1	0	0	0	0	0	0	0	0	1	1
17277	Mon Apr 27 09:13:30 2009	11	10	5	117.49	Maandag	0	0	0	0	0	0	1	0	1	1	0	1
17277	Mon Apr 27 09:13:34 2009	11	11	5	117.48	Vlug geïrriteerd	1	1	0	0	0	0	0	0	0	0	1	1
17277	Mon Apr 27 09:13:39 2009	11	12	4	117.50	Vrijdag	0	0	0	0	0	0	1	1	0	0	1	5
17277	Mon Apr 27 09:13:43 2009	11	13	4	117.50	Dinsdag	0	0	0	0	0	0	1	0	1	1	0	2
17277	Mon Apr 27 09:13:48 2009	11	14	4	117.48	Vermoeidheid	0	0	0	1	0	1	0	0	0	1	0	3
17277	Mon Apr 27 09:13:52 2009	11	15	5	117.48	Beschaamd	1	1	0	0	0	0	0	0	0	0	1	1
17277	Mon Apr 27 09:14:42 2009	13	1	4	117.46	Buik- of maagkrampen	0	0	0	1	0	1	0	0	0	1	0	1
17277	Mon Apr 27 09:14:47 2009	13	2	4	117.48	Teneergeslagen	1	1	0	0	0	0	0	0	0	0	1	2
17277	Mon Apr 27 09:14:51 2009	13	3	5	117.49	Maandag	0	0	0	0	0	0	1	0	1	1	0	1
17277	Mon Apr 27 09:14:56 2009	13	4	4	117.43	Benauwd gevoel in en om de borst	0	0	0	1	0	1	0	0	0	1	0	2
17277	Mon Apr 27 09:15:00 2009	13	5	4	117.48	Vlug geïrriteerd	1	1	0	0	0	0	0	0	0	0	1	2
17277	Mon Apr 27 09:15:05 2009	13	6	5	117.50	Vrijdag	0	0	0	0	0	0	1	1	0	0	1	5
17277	Mon Apr 27 09:15:10 2009	13	7	5	117.46	Bonzen van het hart	0	0	0	1	0	1	0	0	0	1	0	2
17277	Mon Apr 27 09:15:14 2009	13	8	4	117.50	Bang	1	1	0	0	0	0	0	0	0	0	1	1
17277	Mon Apr 27 09:15:19 2009	13	9	4	117.49	Donderdag	0	0	0	0	0	0	1	0	1	1	0	4
17277	Mon Apr 27 09:15:23 2009	13	10	5	117.49	Woensdag	0	0	0	0	0	0	1	0	1	1	0	3
17277	Mon Apr 27 09:15:28 2009	13	11	5	117.49	Hoofdpijn	0	0	0	1	0	1	0	0	0	1	0	3
17277	Mon Apr 27 09:15:32 2009	13	12	4	117.48	Zenuwachtig	1	1	0	0	0	0	0	0	0	0	1	1
17277	Mon Apr 27 09:15:37 2009	13	13	4	117.48	Beschaamd	1	1	0	0	0	0	0	0	0	0	1	1
17277	Mon Apr 27 09:15:41 2009	13	14	4	117.48	Vermoeidheid	0	0	0	1	0	1	0	0	0	1	0	3
17277	Mon Apr 27 09:15:46 2009	13	15	5	117.50	Dinsdag	0	0	0	0	0	0	1	0	1	1	0	2
17277	Mon Apr 27 09:19:08 2009	15	1	4	117.50	Angstig	1	0	1	0	0	0	0	0	0	1	0	1
17277	Mon Apr 27 09:19:13 2009	15	2	4	117.50	Schuldig	1	0	1	0	0	0	0	0	0	1	0	1
17277	Mon Apr 27 09:19:17 2009	15	3	5	117.50	Dinsdag	0	0	0	0	0	0	1	1	0	0	1	2
17277	Mon Apr 27 09:19:22 2009	15	4	5	117.50	Dinsdag	0	0	0	0	0	0	1	0	1	1	0	2
17277	Mon Apr 27 09:19:26 2009	15	5	4	117.48	Duizeligheid	0	0	0	1	1	0	0	0	0	0	1	2
17277	Mon Apr 27 09:19:31 2009	15	6	4	117.48	Snelle hartslag	0	0	0	1	1	0	0	0	0	0	1	2
17277	Mon Apr 27 09:19:35 2009	15	7	4	117.49	Gespannen	1	0	1	0	0	0	0	0	0	1	0	2
17277	Mon Apr 27 09:19:40 2009	15	8	4	117.50	Vrijdag	0	0	0	0	0	0	1	0	1	1	0	5
17277	Mon Apr 27 09:19:44 2009	15	9	4	117.41	Onvoldoende diep kunnen doorademen	0	0	0	1	1	0	0	0	0	0	1	2
17277	Mon Apr 27 09:19:49 2009	15	10	4	117.50	Spierpijn	0	0	0	1	1	0	0	0	0	0	1	2
17277	Mon Apr 27 09:19:54 2009	15	11	5	117.48	Misselijkheid	0	0	0	1	1	0	0	0	0	0	1	1
17277	Mon Apr 27 09:19:58 2009	15	12	4	117.50	Vijandig	1	0	1	0	0	0	0	0	0	1	0	1
17277	Mon Apr 27 09:20:03 2009	15	13	4	117.49	Woensdag	0	0	0	0	0	0	1	0	1	1	0	3
17277	Mon Apr 27 09:20:07 2009	15	14	4	117.49	Bedroefd	1	0	1	0	0	0	0	0	0	1	0	2
17277	Mon Apr 27 09:20:12 2009	15	15	5	117.49	Donderdag	0	0	0	0	0	0	1	0	1	1	0	4
17277	Mon Apr 27 09:21:02 2009	17	1	4	117.49	Bedroefd	1	0	1	0	0	0	0	0	0	1	0	2
17277	Mon Apr 27 09:21:06 2009	17	2	4	117.50	Vrijdag	0	0	0	0	0	0	1	0	1	1	0	5
17277	Mon Apr 27 09:21:11 2009	17	3	4	117.50	Angstig	1	0	1	0	0	0	0	0	0	1	0	2
17277	Mon Apr 27 09:21:15 2009	17	4	5	117.50	Schuldig	1	0	1	0	0	0	0	0	0	1	0	1
17277	Mon Apr 27 09:21:20 2009	17	5	4	117.48	Misselijkheid	0	0	0	1	1	0	0	0	0	0	1	1
17277	Mon Apr 27 09:21:24 2009	17	6	4	117.48	Duizeligheid	0	0	0	1	1	0	0	0	0	0	1	2
17277	Mon Apr 27 09:21:29 2009	17	7	4	117.48	Snelle hartslag	0	0	0	1	1	0	0	0	0	0	1	2
17277	Mon Apr 27 09:21:33 2009	17	8	5	117.49	Woensdag	0	0	0	0	0	0	1	0	1	1	0	3
17277	Mon Apr 27 09:21:38 2009	17	9	4	117.41	Onvoldoende diep kunnen doorademen	0	0	0	1	1	0	0	0	0	0	1	2
17277	Mon Apr 27 09:21:42 2009	17	10	4	117.49	Donderdag	0	0	0	0	0	0	1	0	1	1	0	4
17277	Mon Apr 27 09:21:47 2009	17	11	5	117.49	Gespannen	1	0	1	0	0	0	0	0	0	1	0	2
17277	Mon Apr 27 09:21:51 2009	17	12	5	117.50	Spierpijn	0	0	0	1	1	0	0	0	0	0	1	2
17277	Mon Apr 27 09:21:56 2009	17	13	4	117.50	Dinsdag	0	0	0	0	0	0	1	0	1	1	0	2
17277	Mon Apr 27 09:22:01 2009	17	14	4	117.50	Vijandig	1	0	1	0	0	0	0	0	0	1	0	1
17277	Mon Apr 27 09:22:05 2009	17	15	5	117.50	Dinsdag	0	0	0	0	0	0	1	1	0	0	1	2
17277	Mon Apr 27 09:22:55 2009	19	1	4	117.49	Donderdag	0	0	0	0	0	0	1	0	1	1	0	4
17277	Mon Apr 27 09:23:00 2009	19	2	5	117.50	Dinsdag	0	0	0	0	0	0	1	0	1	1	0	2
17277	Mon Apr 27 09:23:04 2009	19	3	7	117.48	Snelle hartslag	0	0	0	1	1	0	0	0	0	0	1	2
17277	Mon Apr 27 09:23:09 2009	19	4	4	117.50	Angstig	1	0	1	0	0	0	0	0	0	1	0	1
17277	Mon Apr 27 09:23:13 2009	19	5	4	117.50	Vijandig	1	0	1	0	0	0	0	0	0	1	0	2
17277	Mon Apr 27 09:23:18 2009	19	6	5	117.50	Spierpijn	0	0	0	1	1	0	0	0	0	0	1	3
17277	Mon Apr 27 09:23:22 2009	19	7	5	117.41	Onvoldoende diep kunnen doorademen	0	0	0	1	1	0	0	0	0	0	1	2
17277	Mon Apr 27 09:23:27 2009	19	8	4	117.48	Misselijkheid	0	0	0	1	1	0	0	0	0	0	1	1
17277	Mon Apr 27 09:23:31 2009	19	9	7	117.50	Dinsdag	0	0	0	0	0	0	1	1	0	0	1	2
17277	Mon Apr 27 09:23:36 2009	19	10	5	117.50	Schuldig	1	0	1	0	0	0	0	0	0	1	0	1
17277	Mon Apr 27 09:23:41 2009	19	11	4	117.49	Gespannen	1	0	1	0	0	0	0	0	0	1	0	2
17277	Mon Apr 27 09:23:45 2009	19	12	4	117.49	Bedroefd	1	0	1	0	0	0	0	0	0	1	0	2
17277	Mon Apr 27 09:23:50 2009	19	13	5	117.50	Vrijdag	0	0	0	0	0	0	1	0	1	1	0	5
17277	Mon Apr 27 09:23:54 2009	19	14	5	117.49	Woensdag	0	0	0	0	0	0	1	0	1	1	0	3
17277	Mon Apr 27 09:23:59 2009	19	15	4	117.48	Duizeligheid	0	0	0	1	1	0	0	0	0	0	1	2
17277	Mon Apr 27 09:24:49 2009	21	1	4	117.46	Bonzen van het hart	0	0	0	1	0	1	0	0	0	1	0	1
17277	Mon Apr 27 09:24:53 2009	21	2	4	117.49	Woensdag	0	0	0	0	0	0	1	1	0	0	1	3
17277	Mon Apr 27 09:24:58 2009	21	3	4	117.48	Vlug geïrriteerd	1	1	0	0	0	0	0	0	0	0	1	2
17277	Mon Apr 27 09:25:02 2009	21	4	5	117.48	Teneergeslagen	1	1	0	0	0	0	0	0	0	0	1	2
17277	Mon Apr 27 09:25:07 2009	21	5	5	117.48	Zenuwachtig	1	1	0	0	0	0	0	0	0	0	1	1
17277	Mon Apr 27 09:25:11 2009	21	6	4	117.43	Benauwd gevoel in en om de borst	0	0	0	1	0	1	0	0	0	1	0	2
17277	Mon Apr 27 09:25:16 2009	21	7	4	117.49	Hoofdpijn	0	0	0	1	0	1	0	0	0	1	0	3
17277	Mon Apr 27 09:25:20 2009	21	8	5	117.49	Maandag	0	0	0	0	0	0	1	0	1	1	0	1
17277	Mon Apr 27 09:25:25 2009	21	9	5	117.49	Donderdag	0	0	0	0	0	0	1	1	0	0	1	4
17277	Mon Apr 27 09:25:29 2009	21	10	4	117.50	Bang	1	1	0	0	0	0	0	0	0	0	1	1
17277	Mon Apr 27 09:25:34 2009	21	11	4	117.46	Buik- of maagkrampen	0	0	0	1	0	1	0	0	0	1	0	2
17277	Mon Apr 27 09:25:39 2009	21	12	4	117.48	Beschaamd	1	1	0	0	0	0	0	0	0	0	1	1
17277	Mon Apr 27 09:25:43 2009	21	13	5	117.49	Maandag	0	0	0	0	0	0	1	1	0	0	1	1
17277	Mon Apr 27 09:25:48 2009	21	14	4	117.50	Vrijdag	0	0	0	0	0	0	1	1	0	0	1	5
17277	Mon Apr 27 09:25:52 2009	21	15	4	117.48	Vermoeidheid	0	0	0	1	0	1	0	0	0	1	0	4
17277	Mon Apr 27 09:26:42 2009	23	1	4	117.48	Vlug geïrriteerd	1	1	0	0	0	0	0	0	0	0	1	2
17277	Mon Apr 27 09:26:47 2009	23	2	4	117.50	Bang	1	1	0	0	0	0	0	0	0	0	1	1
17277	Mon Apr 27 09:26:51 2009	23	3	5	117.48	Vermoeidheid	0	0	0	1	0	1	0	0	0	1	0	4
17277	Mon Apr 27 09:26:56 2009	23	4	4	117.46	Bonzen van het hart	0	0	0	1	0	1	0	0	0	1	0	1
17277	Mon Apr 27 09:27:00 2009	23	5	4	117.49	Maandag	0	0	0	0	0	0	1	0	1	1	0	1
17277	Mon Apr 27 09:27:05 2009	23	6	5	117.49	Woensdag	0	0	0	0	0	0	1	1	0	0	1	3
17277	Mon Apr 27 09:27:09 2009	23	7	5	117.49	Donderdag	0	0	0	0	0	0	1	1	0	0	1	4
17277	Mon Apr 27 09:27:14 2009	23	8	4	117.49	Hoofdpijn	0	0	0	1	0	1	0	0	0	1	0	3
17277	Mon Apr 27 09:27:18 2009	23	9	4	117.48	Beschaamd	1	1	0	0	0	0	0	0	0	0	1	1
17277	Mon Apr 27 09:27:23 2009	23	10	5	117.43	Benauwd gevoel in en om de borst	0	0	0	1	0	1	0	0	0	1	0	1
17277	Mon Apr 27 09:27:27 2009	23	11	6	117.46	Buik- of maagkrampen	0	0	0	1	0	1	0	0	0	1	0	1
17277	Mon Apr 27 09:27:32 2009	23	12	4	117.50	Vrijdag	0	0	0	0	0	0	1	1	0	0	1	5
17277	Mon Apr 27 09:27:37 2009	23	13	4	117.48	Zenuwachtig	1	1	0	0	0	0	0	0	0	0	1	1
17277	Mon Apr 27 09:27:41 2009	23	14	5	117.49	Maandag	0	0	0	0	0	0	1	1	0	0	1	1
17277	Mon Apr 27 09:27:46 2009	23	15	5	117.48	Teneergeslagen	1	1	0	0	0	0	0	0	0	0	1	2
17277	Mon Apr 27 09:28:36 2009	25	1	4	117.43	Benauwd gevoel in en om de borst	0	0	0	1	0	1	0	0	0	1	0	1
17277	Mon Apr 27 09:28:40 2009	25	2	4	117.48	Teneergeslagen	1	1	0	0	0	0	0	0	0	0	1	2
17277	Mon Apr 27 09:28:45 2009	25	3	4	117.50	Bang	1	1	0	0	0	0	0	0	0	0	1	1
17277	Mon Apr 27 09:28:49 2009	25	4	7	117.46	Bonzen van het hart	0	0	0	1	0	1	0	0	0	1	0	1
17277	Mon Apr 27 09:28:54 2009	25	5	4	117.48	Beschaamd	1	1	0	0	0	0	0	0	0	0	1	1
17277	Mon Apr 27 09:28:58 2009	25	6	5	117.50	Vrijdag	0	0	0	0	0	0	1	1	0	0	1	5
17277	Mon Apr 27 09:29:03 2009	25	7	5	117.48	Vermoeidheid	0	0	0	1	0	1	0	0	0	1	0	3
17277	Mon Apr 27 09:29:07 2009	25	8	5	117.46	Buik- of maagkrampen	0	0	0	1	0	1	0	0	0	1	0	1
17277	Mon Apr 27 09:29:12 2009	25	9	4	117.49	Maandag	0	0	0	0	0	0	1	0	1	1	0	1
17277	Mon Apr 27 09:29:16 2009	25	10	4	117.49	Donderdag	0	0	0	0	0	0	1	1	0	0	1	4
17277	Mon Apr 27 09:29:21 2009	25	11	5	117.49	Hoofdpijn	0	0	0	1	0	1	0	0	0	1	0	3
17277	Mon Apr 27 09:29:25 2009	25	12	5	117.48	Vlug geïrriteerd	1	1	0	0	0	0	0	0	0	0	1	2
17277	Mon Apr 27 09:29:30 2009	25	13	4	117.49	Maandag	0	0	0	0	0	0	1	1	0	0	1	1
17277	Mon Apr 27 09:29:34 2009	25	14	5	117.49	Woensdag	0	0	0	0	0	0	1	1	0	0	1	3
17277	Mon Apr 27 09:29:39 2009	25	15	5	117.48	Zenuwachtig	1	1	0	0	0	0	0	0	0	0	1	1
17277	Mon Apr 27 09:32:53 2009	27	1	4	117.50	Dinsdag	0	0	0	0	0	0	1	0	1	1	0	2
17277	Mon Apr 27 09:32:58 2009	27	2	4	117.50	Vrijdag	0	0	0	0	0	0	1	1	0	0	1	5
17277	Mon Apr 27 09:33:03 2009	27	3	4	117.48	Duizeligheid	0	0	0	1	1	0	0	0	0	0	1	2
17277	Mon Apr 27 09:33:07 2009	27	4	5	117.49	Donderdag	0	0	0	0	0	0	1	0	1	1	0	4
17277	Mon Apr 27 09:33:12 2009	27	5	4	117.50	Spierpijn	0	0	0	1	1	0	0	0	0	0	1	2
17277	Mon Apr 27 09:33:16 2009	27	6	4	117.48	Snelle hartslag	0	0	0	1	1	0	0	0	0	0	1	1
17277	Mon Apr 27 09:33:21 2009	27	7	6	117.48	Misselijkheid	0	0	0	1	1	0	0	0	0	0	1	1
17277	Mon Apr 27 09:33:25 2009	27	8	5	117.48	Vlug geïrriteerd	1	1	0	0	0	0	0	0	0	0	1	2
17277	Mon Apr 27 09:33:30 2009	27	9	4	117.48	Teneergeslagen	1	1	0	0	0	0	0	0	0	0	1	2
17277	Mon Apr 27 09:33:34 2009	27	10	4	117.48	Beschaamd	1	1	0	0	0	0	0	0	0	0	1	1
17277	Mon Apr 27 09:33:39 2009	27	11	5	117.49	Maandag	0	0	0	0	0	0	1	1	0	0	1	1
17277	Mon Apr 27 09:33:43 2009	27	12	5	117.48	Zenuwachtig	1	1	0	0	0	0	0	0	0	0	1	1
17277	Mon Apr 27 09:33:48 2009	27	13	4	117.41	Onvoldoende diep kunnen doorademen	0	0	0	1	1	0	0	0	0	0	1	1
17277	Mon Apr 27 09:33:52 2009	27	14	5	117.49	Woensdag	0	0	0	0	0	0	1	0	1	1	0	3
17277	Mon Apr 27 09:33:57 2009	27	15	5	117.50	Bang	1	1	0	0	0	0	0	0	0	0	1	1
17277	Mon Apr 27 09:34:47 2009	29	1	4	117.50	Dinsdag	0	0	0	0	0	0	1	0	1	1	0	2
17277	Mon Apr 27 09:34:52 2009	29	2	5	117.48	Misselijkheid	0	0	0	1	1	0	0	0	0	0	1	1
17277	Mon Apr 27 09:34:56 2009	29	3	5	117.48	Snelle hartslag	0	0	0	1	1	0	0	0	0	0	1	2
17277	Mon Apr 27 09:35:01 2009	29	4	5	117.50	Bang	1	1	0	0	0	0	0	0	0	0	1	1
17277	Mon Apr 27 09:35:05 2009	29	5	4	117.48	Teneergeslagen	1	1	0	0	0	0	0	0	0	0	1	2
17277	Mon Apr 27 09:35:10 2009	29	6	4	117.48	Zenuwachtig	1	1	0	0	0	0	0	0	0	0	1	1
17277	Mon Apr 27 09:35:14 2009	29	7	7	117.48	Beschaamd	1	1	0	0	0	0	0	0	0	0	1	1
17277	Mon Apr 27 09:35:19 2009	29	8	5	117.49	Maandag	0	0	0	0	0	0	1	1	0	0	1	1
17277	Mon Apr 27 09:35:23 2009	29	9	4	117.48	Duizeligheid	0	0	0	1	1	0	0	0	0	0	1	1
17277	Mon Apr 27 09:35:28 2009	29	10	5	117.49	Donderdag	0	0	0	0	0	0	1	0	1	1	0	4
17277	Mon Apr 27 09:35:32 2009	29	11	5	117.50	Spierpijn	0	0	0	1	1	0	0	0	0	0	1	2
17277	Mon Apr 27 09:35:37 2009	29	12	6	117.50	Vrijdag	0	0	0	0	0	0	1	1	0	0	1	5
17277	Mon Apr 27 09:35:41 2009	29	13	4	117.49	Woensdag	0	0	0	0	0	0	1	0	1	1	0	3
17277	Mon Apr 27 09:35:46 2009	29	14	4	117.41	Onvoldoende diep kunnen doorademen	0	0	0	1	1	0	0	0	0	0	1	1
17277	Mon Apr 27 09:35:50 2009	29	15	5	117.48	Vlug geïrriteerd	1	1	0	0	0	0	0	0	0	0	1	2
17277	Mon Apr 27 09:36:40 2009	31	1	5	117.48	Zenuwachtig	1	1	0	0	0	0	0	0	0	0	1	1
17277	Mon Apr 27 09:36:45 2009	31	2	4	117.49	Woensdag	0	0	0	0	0	0	1	0	1	1	0	3
17277	Mon Apr 27 09:36:50 2009	31	3	5	117.48	Snelle hartslag	0	0	0	1	1	0	0	0	0	0	1	1
17277	Mon Apr 27 09:36:54 2009	31	4	5	117.48	Teneergeslagen	1	1	0	0	0	0	0	0	0	0	1	2
17277	Mon Apr 27 09:36:59 2009	31	5	5	117.50	Dinsdag	0	0	0	0	0	0	1	0	1	1	0	2
17277	Mon Apr 27 09:37:03 2009	31	6	4	117.41	Onvoldoende diep kunnen doorademen	0	0	0	1	1	0	0	0	0	0	1	1
17277	Mon Apr 27 09:37:08 2009	31	7	5	117.50	Spierpijn	0	0	0	1	1	0	0	0	0	0	1	2
17277	Mon Apr 27 09:37:12 2009	31	8	5	117.48	Duizeligheid	0	0	0	1	1	0	0	0	0	0	1	1
17277	Mon Apr 27 09:37:17 2009	31	9	4	117.49	Donderdag	0	0	0	0	0	0	1	0	1	1	0	4
17277	Mon Apr 27 09:37:21 2009	31	10	4	117.48	Misselijkheid	0	0	0	1	1	0	0	0	0	0	1	1
17277	Mon Apr 27 09:37:26 2009	31	11	4	117.50	Bang	1	1	0	0	0	0	0	0	0	0	1	1
17277	Mon Apr 27 09:37:30 2009	31	12	5	117.48	Beschaamd	1	1	0	0	0	0	0	0	0	0	1	1
17277	Mon Apr 27 09:37:35 2009	31	13	4	117.49	Maandag	0	0	0	0	0	0	1	1	0	0	1	1
17277	Mon Apr 27 09:37:39 2009	31	14	4	117.50	Vrijdag	0	0	0	0	0	0	1	1	0	0	1	5
17277	Mon Apr 27 09:37:44 2009	31	15	4	117.48	Vlug geïrriteerd	1	1	0	0	0	0	0	0	0	0	1	3
17277	Mon Apr 27 09:38:34 2009	33	1	4	117.49	Bedroefd	1	0	1	0	0	0	0	0	0	1	0	1
17277	Mon Apr 27 09:38:38 2009	33	2	5	117.50	Vrijdag	0	0	0	0	0	0	1	0	1	1	0	5
17277	Mon Apr 27 09:38:43 2009	33	3	5	117.49	Donderdag	0	0	0	0	0	0	1	1	0	0	1	4
17277	Mon Apr 27 09:38:47 2009	33	4	5	117.50	Angstig	1	0	1	0	0	0	0	0	0	1	0	1
17277	Mon Apr 27 09:38:52 2009	33	5	4	117.50	Dinsdag	0	0	0	0	0	0	1	1	0	0	1	2
17277	Mon Apr 27 09:38:57 2009	33	6	4	117.50	Schuldig	1	0	1	0	0	0	0	0	0	1	0	1
17277	Mon Apr 27 09:39:01 2009	33	7	5	117.46	Buik- of maagkrampen	0	0	0	1	0	1	0	0	0	1	0	1
17277	Mon Apr 27 09:39:06 2009	33	8	5	117.49	Hoofdpijn	0	0	0	1	0	1	0	0	0	1	0	4
17277	Mon Apr 27 09:39:10 2009	33	9	4	117.46	Bonzen van het hart	0	0	0	1	0	1	0	0	0	1	0	1
17277	Mon Apr 27 09:39:15 2009	33	10	5	117.49	Woensdag	0	0	0	0	0	0	1	1	0	0	1	3
17277	Mon Apr 27 09:39:19 2009	33	11	5	117.48	Vermoeidheid	0	0	0	1	0	1	0	0	0	1	0	4
17277	Mon Apr 27 09:39:24 2009	33	12	4	117.49	Gespannen	1	0	1	0	0	0	0	0	0	1	0	2
17277	Mon Apr 27 09:39:28 2009	33	13	4	117.43	Benauwd gevoel in en om de borst	0	0	0	1	0	1	0	0	0	1	0	1
17277	Mon Apr 27 09:39:33 2009	33	14	4	117.50	Vijandig	1	0	1	0	0	0	0	0	0	1	0	2
17277	Mon Apr 27 09:39:37 2009	33	15	5	117.49	Maandag	0	0	0	0	0	0	1	0	1	1	0	1
17277	Mon Apr 27 09:40:27 2009	35	1	4	117.49	Maandag	0	0	0	0	0	0	1	0	1	1	0	1
17277	Mon Apr 27 09:40:32 2009	35	2	5	117.50	Schuldig	1	0	1	0	0	0	0	0	0	1	0	1
17277	Mon Apr 27 09:40:36 2009	35	3	4	117.43	Benauwd gevoel in en om de borst	0	0	0	1	0	1	0	0	0	1	0	1
17277	Mon Apr 27 09:40:41 2009	35	4	5	117.46	Bonzen van het hart	0	0	0	1	0	1	0	0	0	1	0	1
17277	Mon Apr 27 09:40:45 2009	35	5	5	117.46	Buik- of maagkrampen	0	0	0	1	0	1	0	0	0	1	0	1
17277	Mon Apr 27 09:40:50 2009	35	6	5	117.50	Vijandig	1	0	1	0	0	0	0	0	0	1	0	1
17277	Mon Apr 27 09:40:55 2009	35	7	4	117.48	Vermoeidheid	0	0	0	1	0	1	0	0	0	1	0	4
17277	Mon Apr 27 09:40:59 2009	35	8	4	117.49	Donderdag	0	0	0	0	0	0	1	1	0	0	1	4
17277	Mon Apr 27 09:41:04 2009	35	9	5	117.50	Vrijdag	0	0	0	0	0	0	1	0	1	1	0	5
17277	Mon Apr 27 09:41:08 2009	35	10	7	117.50	Angstig	1	0	1	0	0	0	0	0	0	1	0	1
17277	Mon Apr 27 09:41:13 2009	35	11	4	117.49	Woensdag	0	0	0	0	0	0	1	1	0	0	1	3
17277	Mon Apr 27 09:41:17 2009	35	12	4	117.49	Bedroefd	1	0	1	0	0	0	0	0	0	1	0	1
17277	Mon Apr 27 09:41:22 2009	35	13	5	117.49	Gespannen	1	0	1	0	0	0	0	0	0	1	0	2
17277	Mon Apr 27 09:41:26 2009	35	14	5	117.49	Hoofdpijn	0	0	0	1	0	1	0	0	0	1	0	4
17277	Mon Apr 27 09:41:31 2009	35	15	4	117.50	Dinsdag	0	0	0	0	0	0	1	1	0	0	1	2
17277	Mon Apr 27 09:42:21 2009	37	1	4	117.46	Buik- of maagkrampen	0	0	0	1	0	1	0	0	0	1	0	1
17277	Mon Apr 27 09:42:25 2009	37	2	4	117.50	Vijandig	1	0	1	0	0	0	0	0	0	1	0	2
17277	Mon Apr 27 09:42:30 2009	37	3	5	117.49	Donderdag	0	0	0	0	0	0	1	1	0	0	1	4
17277	Mon Apr 27 09:42:34 2009	37	4	4	117.49	Maandag	0	0	0	0	0	0	1	0	1	1	0	1
17277	Mon Apr 27 09:42:39 2009	37	5	5	117.50	Dinsdag	0	0	0	0	0	0	1	1	0	0	1	2
17277	Mon Apr 27 09:42:43 2009	37	6	5	117.48	Vermoeidheid	0	0	0	1	0	1	0	0	0	1	0	4
17277	Mon Apr 27 09:42:48 2009	37	7	5	117.50	Schuldig	1	0	1	0	0	0	0	0	0	1	0	1
17277	Mon Apr 27 09:42:53 2009	37	8	4	117.49	Gespannen	1	0	1	0	0	0	0	0	0	1	0	1
17277	Mon Apr 27 09:42:57 2009	37	9	2	117.49	Bedroefd	1	0	1	0	0	0	0	0	0	1	0	1
17277	Mon Apr 27 09:43:02 2009	37	10	5	117.49	Hoofdpijn	0	0	0	1	0	1	0	0	0	1	0	4
17277	Mon Apr 27 09:43:06 2009	37	11	5	117.49	Woensdag	0	0	0	0	0	0	1	1	0	0	1	3
17277	Mon Apr 27 09:43:11 2009	37	12	4	117.43	Benauwd gevoel in en om de borst	0	0	0	1	0	1	0	0	0	1	0	1
17277	Mon Apr 27 09:43:15 2009	37	13	4	117.50	Angstig	1	0	1	0	0	0	0	0	0	1	0	1
17277	Mon Apr 27 09:43:20 2009	37	14	5	117.50	Vrijdag	0	0	0	0	0	0	1	0	1	1	0	5
17277	Mon Apr 27 09:43:24 2009	37	15	4	117.46	Bonzen van het hart	0	0	0	1	0	1	0	0	0	1	0	1
17277	Mon Apr 27 09:46:36 2009	39	1	4	117.50	Schuldig	1	0	1	0	0	0	0	0	0	1	0	1
17277	Mon Apr 27 09:46:41 2009	39	2	4	117.49	Bedroefd	1	0	1	0	0	0	0	0	0	1	0	2
17277	Mon Apr 27 09:46:45 2009	39	3	4	117.48	Duizeligheid	0	0	0	1	1	0	0	0	0	0	1	1
17277	Mon Apr 27 09:46:50 2009	39	4	5	117.41	Onvoldoende diep kunnen doorademen	0	0	0	1	1	0	0	0	0	0	1	1
17277	Mon Apr 27 09:46:54 2009	39	5	4	117.48	Misselijkheid	0	0	0	1	1	0	0	0	0	0	1	1
17277	Mon Apr 27 09:46:59 2009	39	6	5	117.50	Vrijdag	0	0	0	0	0	0	1	0	1	1	0	5
17277	Mon Apr 27 09:47:03 2009	39	7	5	117.50	Vrijdag	0	0	0	0	0	0	1	1	0	0	1	5
17277	Mon Apr 27 09:47:08 2009	39	8	5	117.50	Spierpijn	0	0	0	1	1	0	0	0	0	0	1	2
17277	Mon Apr 27 09:47:12 2009	39	9	4	117.49	Woensdag	0	0	0	0	0	0	1	1	0	0	1	3
17277	Mon Apr 27 09:47:17 2009	39	10	4	117.48	Snelle hartslag	0	0	0	1	1	0	0	0	0	0	1	1
17277	Mon Apr 27 09:47:21 2009	39	11	5	117.49	Maandag	0	0	0	0	0	0	1	1	0	0	1	1
17277	Mon Apr 27 09:47:26 2009	39	12	5	117.50	Angstig	1	0	1	0	0	0	0	0	0	1	0	1
17277	Mon Apr 27 09:47:30 2009	39	13	4	117.49	Gespannen	1	0	1	0	0	0	0	0	0	1	0	1
17277	Mon Apr 27 09:47:35 2009	39	14	4	117.49	Woensdag	0	0	0	0	0	0	1	0	1	1	0	3
17277	Mon Apr 27 09:47:39 2009	39	15	4	117.50	Vijandig	1	0	1	0	0	0	0	0	0	1	0	3
17277	Mon Apr 27 09:48:29 2009	41	1	4	117.50	Spierpijn	0	0	0	1	1	0	0	0	0	0	1	1
17277	Mon Apr 27 09:48:34 2009	41	2	4	117.48	Misselijkheid	0	0	0	1	1	0	0	0	0	0	1	1
17277	Mon Apr 27 09:48:39 2009	41	3	5	117.49	Woensdag	0	0	0	0	0	0	1	1	0	0	1	3
17277	Mon Apr 27 09:48:43 2009	41	4	7	117.50	Vrijdag	0	0	0	0	0	0	1	1	0	0	1	5
17277	Mon Apr 27 09:48:48 2009	41	5	4	117.50	Schuldig	1	0	1	0	0	0	0	0	0	1	0	1
17277	Mon Apr 27 09:48:52 2009	41	6	4	117.50	Angstig	1	0	1	0	0	0	0	0	0	1	0	1
17277	Mon Apr 27 09:48:57 2009	41	7	6	117.48	Duizeligheid	0	0	0	1	1	0	0	0	0	0	1	1
17277	Mon Apr 27 09:49:01 2009	41	8	5	117.49	Bedroefd	1	0	1	0	0	0	0	0	0	1	0	2
17277	Mon Apr 27 09:49:06 2009	41	9	4	117.41	Onvoldoende diep kunnen doorademen	0	0	0	1	1	0	0	0	0	0	1	1
17277	Mon Apr 27 09:49:10 2009	41	10	6	117.49	Maandag	0	0	0	0	0	0	1	1	0	0	1	1
17277	Mon Apr 27 09:49:15 2009	41	11	5	117.49	Gespannen	1	0	1	0	0	0	0	0	0	1	0	2
17277	Mon Apr 27 09:49:19 2009	41	12	4	117.50	Vrijdag	0	0	0	0	0	0	1	0	1	1	0	5
17277	Mon Apr 27 09:49:24 2009	41	13	4	117.49	Woensdag	0	0	0	0	0	0	1	0	1	1	0	3
17277	Mon Apr 27 09:49:28 2009	41	14	4	117.48	Snelle hartslag	0	0	0	1	1	0	0	0	0	0	1	1
17277	Mon Apr 27 09:49:33 2009	41	15	5	117.50	Vijandig	1	0	1	0	0	0	0	0	0	1	0	3
17277	Mon Apr 27 09:50:23 2009	43	1	4	117.50	Spierpijn	0	0	0	1	1	0	0	0	0	0	1	2
17277	Mon Apr 27 09:50:27 2009	43	2	4	117.48	Misselijkheid	0	0	0	1	1	0	0	0	0	0	1	1
17277	Mon Apr 27 09:50:32 2009	43	3	5	117.50	Vijandig	1	0	1	0	0	0	0	0	0	1	0	3
17277	Mon Apr 27 09:50:37 2009	43	4	4	117.48	Duizeligheid	0	0	0	1	1	0	0	0	0	0	1	1
17277	Mon Apr 27 09:50:41 2009	43	5	4	117.48	Snelle hartslag	0	0	0	1	1	0	0	0	0	0	1	1
17277	Mon Apr 27 09:50:46 2009	43	6	5	117.50	Vrijdag	0	0	0	0	0	0	1	0	1	1	0	5
17277	Mon Apr 27 09:50:50 2009	43	7	5	117.49	Maandag	0	0	0	0	0	0	1	1	0	0	1	1
17277	Mon Apr 27 09:50:55 2009	43	8	4	117.41	Onvoldoende diep kunnen doorademen	0	0	0	1	1	0	0	0	0	0	1	1
17277	Mon Apr 27 09:50:59 2009	43	9	5	117.49	Woensdag	0	0	0	0	0	0	1	1	0	0	1	3
17277	Mon Apr 27 09:51:04 2009	43	10	4	117.50	Schuldig	1	0	1	0	0	0	0	0	0	1	0	1
17277	Mon Apr 27 09:51:08 2009	43	11	5	117.49	Woensdag	0	0	0	0	0	0	1	0	1	1	0	3
17277	Mon Apr 27 09:51:13 2009	43	12	4	117.49	Gespannen	1	0	1	0	0	0	0	0	0	1	0	1
17277	Mon Apr 27 09:51:17 2009	43	13	4	117.50	Angstig	1	0	1	0	0	0	0	0	0	1	0	1
17277	Mon Apr 27 09:51:22 2009	43	14	5	117.50	Vrijdag	0	0	0	0	0	0	1	1	0	0	1	5
17277	Mon Apr 27 09:51:26 2009	43	15	5	117.49	Bedroefd	1	0	1	0	0	0	0	0	0	1	0	2
17277	Mon Apr 27 09:52:16 2009	45	1	4	117.49	Donderdag	0	0	0	0	0	0	1	1	0	0	1	4
17277	Mon Apr 27 09:52:21 2009	45	2	4	117.48	Teneergeslagen	1	1	0	0	0	0	0	0	0	0	1	2
17277	Mon Apr 27 09:52:25 2009	45	3	5	117.49	Maandag	0	0	0	0	0	0	1	0	1	1	0	1
17277	Mon Apr 27 09:52:30 2009	45	4	5	117.48	Zenuwachtig	1	1	0	0	0	0	0	0	0	0	1	1
17277	Mon Apr 27 09:52:35 2009	45	5	4	117.49	Hoofdpijn	0	0	0	1	0	1	0	0	0	1	0	4
17277	Mon Apr 27 09:52:39 2009	45	6	4	117.46	Bonzen van het hart	0	0	0	1	0	1	0	0	0	1	0	1
17277	Mon Apr 27 09:52:44 2009	45	7	4	117.48	Vlug geïrriteerd	1	1	0	0	0	0	0	0	0	0	1	4
17277	Mon Apr 27 09:52:48 2009	45	8	5	117.48	Beschaamd	1	1	0	0	0	0	0	0	0	0	1	1
17277	Mon Apr 27 09:52:53 2009	45	9	4	117.50	Dinsdag	0	0	0	0	0	0	1	0	1	1	0	2
17277	Mon Apr 27 09:52:57 2009	45	10	4	117.50	Bang	1	1	0	0	0	0	0	0	0	0	1	1
17277	Mon Apr 27 09:53:02 2009	45	11	4	117.48	Vermoeidheid	0	0	0	1	0	1	0	0	0	1	0	4
17277	Mon Apr 27 09:53:06 2009	45	12	5	117.46	Buik- of maagkrampen	0	0	0	1	0	1	0	0	0	1	0	1
17277	Mon Apr 27 09:53:11 2009	45	13	4	117.49	Donderdag	0	0	0	0	0	0	1	0	1	1	0	4
17277	Mon Apr 27 09:53:15 2009	45	14	4	117.50	Dinsdag	0	0	0	0	0	0	1	1	0	0	1	2
17277	Mon Apr 27 09:53:20 2009	45	15	5	117.43	Benauwd gevoel in en om de borst	0	0	0	1	0	1	0	0	0	1	0	1
17277	Mon Apr 27 09:54:10 2009	47	1	4	117.43	Benauwd gevoel in en om de borst	0	0	0	1	0	1	0	0	0	1	0	1
17277	Mon Apr 27 09:54:14 2009	47	2	4	117.48	Vlug geïrriteerd	1	1	0	0	0	0	0	0	0	0	1	4
17277	Mon Apr 27 09:54:19 2009	47	3	4	117.48	Teneergeslagen	1	1	0	0	0	0	0	0	0	0	1	2
17277	Mon Apr 27 09:54:23 2009	47	4	6	117.46	Buik- of maagkrampen	0	0	0	1	0	1	0	0	0	1	0	1
17277	Mon Apr 27 09:54:28 2009	47	5	5	117.48	Zenuwachtig	1	1	0	0	0	0	0	0	0	0	1	1
17277	Mon Apr 27 09:54:33 2009	47	6	4	117.50	Dinsdag	0	0	0	0	0	0	1	0	1	1	0	2
17277	Mon Apr 27 09:54:37 2009	47	7	4	117.49	Hoofdpijn	0	0	0	1	0	1	0	0	0	1	0	4
17277	Mon Apr 27 09:54:42 2009	47	8	4	117.46	Bonzen van het hart	0	0	0	1	0	1	0	0	0	1	0	1
17277	Mon Apr 27 09:54:46 2009	47	9	6	117.48	Beschaamd	1	1	0	0	0	0	0	0	0	0	1	1
17277	Mon Apr 27 09:54:51 2009	47	10	4	117.49	Maandag	0	0	0	0	0	0	1	0	1	1	0	1
17277	Mon Apr 27 09:54:55 2009	47	11	5	117.49	Donderdag	0	0	0	0	0	0	1	1	0	0	1	4
17277	Mon Apr 27 09:55:00 2009	47	12	4	117.48	Vermoeidheid	0	0	0	1	0	1	0	0	0	1	0	4
17277	Mon Apr 27 09:55:04 2009	47	13	5	117.50	Dinsdag	0	0	0	0	0	0	1	1	0	0	1	2
17277	Mon Apr 27 09:55:09 2009	47	14	4	117.49	Donderdag	0	0	0	0	0	0	1	0	1	1	0	4
17277	Mon Apr 27 09:55:13 2009	47	15	4	117.50	Bang	1	1	0	0	0	0	0	0	0	0	1	1
17277	Mon Apr 27 09:56:03 2009	49	1	4	117.46	Buik- of maagkrampen	0	0	0	1	0	1	0	0	0	1	0	1
17277	Mon Apr 27 09:56:08 2009	49	2	5	117.46	Bonzen van het hart	0	0	0	1	0	1	0	0	0	1	0	1
17277	Mon Apr 27 09:56:12 2009	49	3	4	117.50	Bang	1	1	0	0	0	0	0	0	0	0	1	1
17277	Mon Apr 27 09:56:17 2009	49	4	4	117.49	Hoofdpijn	0	0	0	1	0	1	0	0	0	1	0	4
17277	Mon Apr 27 09:56:21 2009	49	5	6	117.50	Dinsdag	0	0	0	0	0	0	1	1	0	0	1	2
17277	Mon Apr 27 09:56:26 2009	49	6	5	117.43	Benauwd gevoel in en om de borst	0	0	0	1	0	1	0	0	0	1	0	1
17277	Mon Apr 27 09:56:31 2009	49	7	4	117.48	Teneergeslagen	1	1	0	0	0	0	0	0	0	0	1	2
17277	Mon Apr 27 09:56:35 2009	49	8	4	117.49	Donderdag	0	0	0	0	0	0	1	1	0	0	1	4
17277	Mon Apr 27 09:56:40 2009	49	9	4	117.48	Vlug geïrriteerd	1	1	0	0	0	0	0	0	0	0	1	4
17277	Mon Apr 27 09:56:44 2009	49	10	5	117.49	Donderdag	0	0	0	0	0	0	1	0	1	1	0	4
17277	Mon Apr 27 09:56:49 2009	49	11	4	117.48	Vermoeidheid	0	0	0	1	0	1	0	0	0	1	0	4
17277	Mon Apr 27 09:56:53 2009	49	12	4	117.49	Maandag	0	0	0	0	0	0	1	0	1	1	0	1
17277	Mon Apr 27 09:56:58 2009	49	13	4	117.48	Zenuwachtig	1	1	0	0	0	0	0	0	0	0	1	1
17277	Mon Apr 27 09:57:02 2009	49	14	5	117.50	Dinsdag	0	0	0	0	0	0	1	0	1	1	0	2
17277	Mon Apr 27 09:57:07 2009	49	15	4	117.48	Beschaamd	1	1	0	0	0	0	0	0	0	0	1	1
17277	Mon Apr 27 10:00:23 2009	51	1	4	117.49	Hoofdpijn	0	0	0	1	0	1	0	0	0	1	0	4
17277	Mon Apr 27 10:00:27 2009	51	2	5	117.50	Dinsdag	0	0	0	0	0	0	1	0	1	1	0	2
17277	Mon Apr 27 10:00:32 2009	51	3	4	117.46	Bonzen van het hart	0	0	0	1	0	1	0	0	0	1	0	1
17277	Mon Apr 27 10:00:36 2009	51	4	5	117.43	Benauwd gevoel in en om de borst	0	0	0	1	0	1	0	0	0	1	0	1
17277	Mon Apr 27 10:00:41 2009	51	5	5	117.49	Woensdag	0	0	0	0	0	0	1	1	0	0	1	3
17277	Mon Apr 27 10:00:45 2009	51	6	4	117.49	Donderdag	0	0	0	0	0	0	1	1	0	0	1	4
17277	Mon Apr 27 10:00:50 2009	51	7	5	117.48	Teneergeslagen	1	1	0	0	0	0	0	0	0	0	1	2
17277	Mon Apr 27 10:00:54 2009	51	8	5	117.48	Vlug geïrriteerd	1	1	0	0	0	0	0	0	0	0	1	4
17277	Mon Apr 27 10:00:59 2009	51	9	4	117.49	Woensdag	0	0	0	0	0	0	1	0	1	1	0	3
17277	Mon Apr 27 10:01:03 2009	51	10	4	117.50	Bang	1	1	0	0	0	0	0	0	0	0	1	1
17277	Mon Apr 27 10:01:08 2009	51	11	4	117.46	Buik- of maagkrampen	0	0	0	1	0	1	0	0	0	1	0	1
17277	Mon Apr 27 10:01:12 2009	51	12	7	117.49	Donderdag	0	0	0	0	0	0	1	0	1	1	0	4
17277	Mon Apr 27 10:01:17 2009	51	13	4	117.48	Vermoeidheid	0	0	0	1	0	1	0	0	0	1	0	4
17277	Mon Apr 27 10:01:21 2009	51	14	4	117.48	Beschaamd	1	1	0	0	0	0	0	0	0	0	1	1
17277	Mon Apr 27 10:01:26 2009	51	15	4	117.48	Zenuwachtig	1	1	0	0	0	0	0	0	0	0	1	1
17277	Mon Apr 27 10:02:16 2009	53	1	4	117.48	Zenuwachtig	1	1	0	0	0	0	0	0	0	0	1	1
17277	Mon Apr 27 10:02:21 2009	53	2	4	117.43	Benauwd gevoel in en om de borst	0	0	0	1	0	1	0	0	0	1	0	1
17277	Mon Apr 27 10:02:25 2009	53	3	5	117.46	Buik- of maagkrampen	0	0	0	1	0	1	0	0	0	1	0	1
17277	Mon Apr 27 10:02:30 2009	53	4	4	117.48	Beschaamd	1	1	0	0	0	0	0	0	0	0	1	1
17277	Mon Apr 27 10:02:34 2009	53	5	4	117.49	Donderdag	0	0	0	0	0	0	1	0	1	1	0	4
17277	Mon Apr 27 10:02:39 2009	53	6	4	117.46	Bonzen van het hart	0	0	0	1	0	1	0	0	0	1	0	1
17277	Mon Apr 27 10:02:43 2009	53	7	5	117.49	Hoofdpijn	0	0	0	1	0	1	0	0	0	1	0	4
17277	Mon Apr 27 10:02:48 2009	53	8	4	117.48	Vermoeidheid	0	0	0	1	0	1	0	0	0	1	0	5
17277	Mon Apr 27 10:02:52 2009	53	9	4	117.50	Bang	1	1	0	0	0	0	0	0	0	0	1	1
17277	Mon Apr 27 10:02:57 2009	53	10	5	117.49	Woensdag	0	0	0	0	0	0	1	1	0	0	1	3
17277	Mon Apr 27 10:03:01 2009	53	11	6	117.48	Teneergeslagen	1	1	0	0	0	0	0	0	0	0	1	2
17277	Mon Apr 27 10:03:06 2009	53	12	4	117.49	Woensdag	0	0	0	0	0	0	1	0	1	1	0	3
17277	Mon Apr 27 10:03:10 2009	53	13	4	117.49	Donderdag	0	0	0	0	0	0	1	1	0	0	1	4
17277	Mon Apr 27 10:03:15 2009	53	14	4	117.50	Dinsdag	0	0	0	0	0	0	1	0	1	1	0	2
17277	Mon Apr 27 10:03:19 2009	53	15	5	117.48	Vlug geïrriteerd	1	1	0	0	0	0	0	0	0	0	1	4
17277	Mon Apr 27 10:04:09 2009	55	1	4	117.50	Bang	1	1	0	0	0	0	0	0	0	0	1	1
17277	Mon Apr 27 10:04:14 2009	55	2	5	117.49	Donderdag	0	0	0	0	0	0	1	0	1	1	0	4
17277	Mon Apr 27 10:04:18 2009	55	3	4	117.43	Benauwd gevoel in en om de borst	0	0	0	1	0	1	0	0	0	1	0	1
17277	Mon Apr 27 10:04:23 2009	55	4	4	117.46	Buik- of maagkrampen	0	0	0	1	0	1	0	0	0	1	0	1
17277	Mon Apr 27 10:04:27 2009	55	5	5	117.49	Woensdag	0	0	0	0	0	0	1	1	0	0	1	3
17277	Mon Apr 27 10:04:32 2009	55	6	4	117.48	Zenuwachtig	1	1	0	0	0	0	0	0	0	0	1	1
17277	Mon Apr 27 10:04:37 2009	55	7	4	117.46	Bonzen van het hart	0	0	0	1	0	1	0	0	0	1	0	1
17277	Mon Apr 27 10:04:41 2009	55	8	5	117.50	Dinsdag	0	0	0	0	0	0	1	0	1	1	0	2
17277	Mon Apr 27 10:04:46 2009	55	9	5	117.48	Vlug geïrriteerd	1	1	0	0	0	0	0	0	0	0	1	4
17277	Mon Apr 27 10:04:50 2009	55	10	4	117.49	Woensdag	0	0	0	0	0	0	1	0	1	1	0	3
17277	Mon Apr 27 10:04:55 2009	55	11	4	117.48	Teneergeslagen	1	1	0	0	0	0	0	0	0	0	1	2
17277	Mon Apr 27 10:04:59 2009	55	12	5	117.48	Beschaamd	1	1	0	0	0	0	0	0	0	0	1	1
17277	Mon Apr 27 10:05:04 2009	55	13	5	117.48	Vermoeidheid	0	0	0	1	0	1	0	0	0	1	0	4
17277	Mon Apr 27 10:05:08 2009	55	14	4	117.49	Donderdag	0	0	0	0	0	0	1	1	0	0	1	4
17277	Mon Apr 27 10:05:13 2009	55	15	4	117.49	Hoofdpijn	0	0	0	1	0	1	0	0	0	1	0	5
17277	Mon Apr 27 10:06:03 2009	57	1	2	117.48	Duizeligheid	0	0	0	1	1	0	0	0	0	0	1	1
17277	Mon Apr 27 10:06:07 2009	57	2	4	117.50	Angstig	1	0	1	0	0	0	0	0	0	1	0	1
17277	Mon Apr 27 10:06:12 2009	57	3	5	117.49	Maandag	0	0	0	0	0	0	1	1	0	0	1	1
17277	Mon Apr 27 10:06:16 2009	57	4	4	117.49	Bedroefd	1	0	1	0	0	0	0	0	0	1	0	1
17277	Mon Apr 27 10:06:21 2009	57	5	4	117.48	Snelle hartslag	0	0	0	1	1	0	0	0	0	0	1	1
17277	Mon Apr 27 10:06:26 2009	57	6	4	117.49	Maandag	0	0	0	0	0	0	1	0	1	1	0	1
17277	Mon Apr 27 10:06:30 2009	57	7	5	117.50	Dinsdag	0	0	0	0	0	0	1	1	0	0	1	2
17277	Mon Apr 27 10:06:35 2009	57	8	4	117.50	Vijandig	1	0	1	0	0	0	0	0	0	1	0	4
17277	Mon Apr 27 10:06:39 2009	57	9	4	117.48	Misselijkheid	0	0	0	1	1	0	0	0	0	0	1	1
17277	Mon Apr 27 10:06:44 2009	57	10	4	117.49	Gespannen	1	0	1	0	0	0	0	0	0	1	0	1
17277	Mon Apr 27 10:06:48 2009	57	11	5	117.50	Spierpijn	0	0	0	1	1	0	0	0	0	0	1	2
17277	Mon Apr 27 10:06:53 2009	57	12	4	117.41	Onvoldoende diep kunnen doorademen	0	0	0	1	1	0	0	0	0	0	1	1
17277	Mon Apr 27 10:06:57 2009	57	13	5	117.50	Vrijdag	0	0	0	0	0	0	1	0	1	1	0	5
17277	Mon Apr 27 10:07:02 2009	57	14	4	117.50	Schuldig	1	0	1	0	0	0	0	0	0	1	0	1
17277	Mon Apr 27 10:07:06 2009	57	15	5	117.50	Vrijdag	0	0	0	0	0	0	1	1	0	0	1	5
17277	Mon Apr 27 10:07:56 2009	59	1	4	117.49	Maandag	0	0	0	0	0	0	1	0	1	1	0	1
17277	Mon Apr 27 10:08:01 2009	59	2	5	117.41	Onvoldoende diep kunnen doorademen	0	0	0	1	1	0	0	0	0	0	1	1
17277	Mon Apr 27 10:08:05 2009	59	3	5	117.50	Vijandig	1	0	1	0	0	0	0	0	0	1	0	3
17277	Mon Apr 27 10:08:10 2009	59	4	8	117.48	Snelle hartslag	0	0	0	1	1	0	0	0	0	0	1	1
17277	Mon Apr 27 10:08:14 2009	59	5	4	117.50	Dinsdag	0	0	0	0	0	0	1	1	0	0	1	2
17277	Mon Apr 27 10:08:19 2009	59	6	4	117.48	Duizeligheid	0	0	0	1	1	0	0	0	0	0	1	1
17277	Mon Apr 27 10:08:23 2009	59	7	7	117.50	Spierpijn	0	0	0	1	1	0	0	0	0	0	1	2
17277	Mon Apr 27 10:08:28 2009	59	8	4	117.50	Angstig	1	0	1	0	0	0	0	0	0	1	0	1
17277	Mon Apr 27 10:08:33 2009	59	9	4	117.50	Vrijdag	0	0	0	0	0	0	1	1	0	0	1	5
17277	Mon Apr 27 10:08:37 2009	59	10	4	117.49	Gespannen	1	0	1	0	0	0	0	0	0	1	0	1
17277	Mon Apr 27 10:08:42 2009	59	11	5	117.49	Bedroefd	1	0	1	0	0	0	0	0	0	1	0	1
17277	Mon Apr 27 10:08:46 2009	59	12	4	117.49	Maandag	0	0	0	0	0	0	1	1	0	0	1	1
17277	Mon Apr 27 10:08:51 2009	59	13	4	117.48	Misselijkheid	0	0	0	1	1	0	0	0	0	0	1	1
17277	Mon Apr 27 10:08:55 2009	59	14	5	117.50	Vrijdag	0	0	0	0	0	0	1	0	1	1	0	5
17277	Mon Apr 27 10:09:00 2009	59	15	4	117.50	Schuldig	1	0	1	0	0	0	0	0	0	1	0	1
17277	Mon Apr 27 10:09:50 2009	61	1	4	117.50	Vijandig	1	0	1	0	0	0	0	0	0	1	0	4
17277	Mon Apr 27 10:09:54 2009	61	2	4	117.50	Spierpijn	0	0	0	1	1	0	0	0	0	0	1	2
17277	Mon Apr 27 10:09:59 2009	61	3	5	117.50	Dinsdag	0	0	0	0	0	0	1	1	0	0	1	2
17277	Mon Apr 27 10:10:03 2009	61	4	5	117.49	Maandag	0	0	0	0	0	0	1	1	0	0	1	1
17277	Mon Apr 27 10:10:08 2009	61	5	4	117.48	Misselijkheid	0	0	0	1	1	0	0	0	0	0	1	1
17277	Mon Apr 27 10:10:12 2009	61	6	4	117.50	Angstig	1	0	1	0	0	0	0	0	0	1	0	1
17277	Mon Apr 27 10:10:17 2009	61	7	5	117.48	Snelle hartslag	0	0	0	1	1	0	0	0	0	0	1	1
17277	Mon Apr 27 10:10:21 2009	61	8	4	117.50	Vrijdag	0	0	0	0	0	0	1	0	1	1	0	5
17277	Mon Apr 27 10:10:26 2009	61	9	4	117.49	Maandag	0	0	0	0	0	0	1	0	1	1	0	1
17277	Mon Apr 27 10:10:31 2009	61	10	4	117.41	Onvoldoende diep kunnen doorademen	0	0	0	1	1	0	0	0	0	0	1	1
17277	Mon Apr 27 10:10:35 2009	61	11	5	117.49	Gespannen	1	0	1	0	0	0	0	0	0	1	0	2
17277	Mon Apr 27 10:10:40 2009	61	12	4	117.50	Vrijdag	0	0	0	0	0	0	1	1	0	0	1	5
17277	Mon Apr 27 10:10:44 2009	61	13	4	117.48	Duizeligheid	0	0	0	1	1	0	0	0	0	0	1	1
17277	Mon Apr 27 10:10:49 2009	61	14	6	117.50	Schuldig	1	0	1	0	0	0	0	0	0	1	0	1
17277	Mon Apr 27 10:10:53 2009	61	15	5	117.49	Bedroefd	1	0	1	0	0	0	0	0	0	1	0	1
17277	Mon Apr 27 10:14:02 2009	63	1	5	117.49	Woensdag	0	0	0	0	0	0	1	0	1	1	0	3
17277	Mon Apr 27 10:14:07 2009	63	2	4	117.50	Bang	1	1	0	0	0	0	0	0	0	0	1	1
17277	Mon Apr 27 10:14:11 2009	63	3	6	117.49	Maandag	0	0	0	0	0	0	1	0	1	1	0	1
17277	Mon Apr 27 10:14:16 2009	63	4	6	117.48	Zenuwachtig	1	1	0	0	0	0	0	0	0	0	1	1
17277	Mon Apr 27 10:14:20 2009	63	5	4	117.43	Benauwd gevoel in en om de borst	0	0	0	1	0	1	0	0	0	1	0	1
17277	Mon Apr 27 10:14:25 2009	63	6	4	117.50	Vrijdag	0	0	0	0	0	0	1	0	1	1	0	5
17277	Mon Apr 27 10:14:30 2009	63	7	4	117.49	Hoofdpijn	0	0	0	1	0	1	0	0	0	1	0	5
17277	Mon Apr 27 10:14:34 2009	63	8	5	117.48	Beschaamd	1	1	0	0	0	0	0	0	0	0	1	1
17277	Mon Apr 27 10:14:39 2009	63	9	4	117.48	Teneergeslagen	1	1	0	0	0	0	0	0	0	0	1	2
17277	Mon Apr 27 10:14:43 2009	63	10	4	117.46	Buik- of maagkrampen	0	0	0	1	0	1	0	0	0	1	0	1
17277	Mon Apr 27 10:14:48 2009	63	11	5	117.48	Vermoeidheid	0	0	0	1	0	1	0	0	0	1	0	5
17277	Mon Apr 27 10:14:52 2009	63	12	5	117.49	Maandag	0	0	0	0	0	0	1	1	0	0	1	1
17277	Mon Apr 27 10:14:57 2009	63	13	4	117.49	Donderdag	0	0	0	0	0	0	1	1	0	0	1	4
17277	Mon Apr 27 10:15:01 2009	63	14	4	117.46	Bonzen van het hart	0	0	0	1	0	1	0	0	0	1	0	1
17277	Mon Apr 27 10:15:06 2009	63	15	5	117.48	Vlug geïrriteerd	1	1	0	0	0	0	0	0	0	0	1	5
17277	Mon Apr 27 10:15:56 2009	65	1	5	117.49	Maandag	0	0	0	0	0	0	1	1	0	0	1	1
17277	Mon Apr 27 10:16:00 2009	65	2	4	117.48	Teneergeslagen	1	1	0	0	0	0	0	0	0	0	1	2
17277	Mon Apr 27 10:16:05 2009	65	3	4	117.46	Bonzen van het hart	0	0	0	1	0	1	0	0	0	1	0	1
17277	Mon Apr 27 10:16:09 2009	65	4	4	117.48	Vermoeidheid	0	0	0	1	0	1	0	0	0	1	0	5
17277	Mon Apr 27 10:16:14 2009	65	5	5	117.48	Beschaamd	1	1	0	0	0	0	0	0	0	0	1	1
17277	Mon Apr 27 10:16:19 2009	65	6	4	117.48	Vlug geïrriteerd	1	1	0	0	0	0	0	0	0	0	1	5
17277	Mon Apr 27 10:16:23 2009	65	7	4	117.43	Benauwd gevoel in en om de borst	0	0	0	1	0	1	0	0	0	1	0	1
17277	Mon Apr 27 10:16:28 2009	65	8	4	117.48	Zenuwachtig	1	1	0	0	0	0	0	0	0	0	1	1
17277	Mon Apr 27 10:16:32 2009	65	9	5	117.49	Woensdag	0	0	0	0	0	0	1	0	1	1	0	3
17277	Mon Apr 27 10:16:37 2009	65	10	4	117.46	Buik- of maagkrampen	0	0	0	1	0	1	0	0	0	1	0	1
17277	Mon Apr 27 10:16:41 2009	65	11	4	117.49	Hoofdpijn	0	0	0	1	0	1	0	0	0	1	0	5
17277	Mon Apr 27 10:16:46 2009	65	12	5	117.50	Vrijdag	0	0	0	0	0	0	1	0	1	1	0	5
17277	Mon Apr 27 10:16:50 2009	65	13	5	117.49	Donderdag	0	0	0	0	0	0	1	1	0	0	1	4
17277	Mon Apr 27 10:16:55 2009	65	14	4	117.49	Maandag	0	0	0	0	0	0	1	0	1	1	0	1
17277	Mon Apr 27 10:16:59 2009	65	15	5	117.50	Bang	1	1	0	0	0	0	0	0	0	0	1	1
17277	Mon Apr 27 10:17:49 2009	67	1	4	117.50	Vrijdag	0	0	0	0	0	0	1	0	1	1	0	5
17277	Mon Apr 27 10:17:54 2009	67	2	5	117.46	Bonzen van het hart	0	0	0	1	0	1	0	0	0	1	0	1
17277	Mon Apr 27 10:17:58 2009	67	3	4	117.49	Maandag	0	0	0	0	0	0	1	1	0	0	1	1
17277	Mon Apr 27 10:18:03 2009	67	4	4	117.48	Beschaamd	1	1	0	0	0	0	0	0	0	0	1	1
17277	Mon Apr 27 10:18:07 2009	67	5	4	117.48	Vlug geïrriteerd	1	1	0	0	0	0	0	0	0	0	1	5
17277	Mon Apr 27 10:18:12 2009	67	6	5	117.48	Teneergeslagen	1	1	0	0	0	0	0	0	0	0	1	1
17277	Mon Apr 27 10:18:17 2009	67	7	5	117.43	Benauwd gevoel in en om de borst	0	0	0	1	0	1	0	0	0	1	0	1
17277	Mon Apr 27 10:18:21 2009	67	8	4	117.50	Bang	1	1	0	0	0	0	0	0	0	0	1	1
17277	Mon Apr 27 10:18:26 2009	67	9	5	117.49	Donderdag	0	0	0	0	0	0	1	1	0	0	1	4
17277	Mon Apr 27 10:18:30 2009	67	10	6	117.48	Zenuwachtig	1	1	0	0	0	0	0	0	0	0	1	1
17277	Mon Apr 27 10:18:35 2009	67	11	4	117.48	Vermoeidheid	0	0	0	1	0	1	0	0	0	1	0	5
17277	Mon Apr 27 10:18:39 2009	67	12	4	117.46	Buik- of maagkrampen	0	0	0	1	0	1	0	0	0	1	0	1
17277	Mon Apr 27 10:18:44 2009	67	13	5	117.49	Woensdag	0	0	0	0	0	0	1	0	1	1	0	3
17277	Mon Apr 27 10:18:48 2009	67	14	7	117.49	Maandag	0	0	0	0	0	0	1	0	1	1	0	1
17277	Mon Apr 27 10:18:53 2009	67	15	4	117.49	Hoofdpijn	0	0	0	1	0	1	0	0	0	1	0	5
17277	Mon Apr 27 10:19:43 2009	69	1	4	117.49	Woensdag	0	0	0	0	0	0	1	1	0	0	1	3
17277	Mon Apr 27 10:19:47 2009	69	2	4	117.50	Vijandig	1	0	1	0	0	0	0	0	0	1	0	5
17277	Mon Apr 27 10:19:52 2009	69	3	4	117.50	Spierpijn	0	0	0	1	1	0	0	0	0	0	1	2
17277	Mon Apr 27 10:19:56 2009	69	4	6	117.48	Duizeligheid	0	0	0	1	1	0	0	0	0	0	1	1
17277	Mon Apr 27 10:20:01 2009	69	5	5	117.41	Onvoldoende diep kunnen doorademen	0	0	0	1	1	0	0	0	0	0	1	1
17277	Mon Apr 27 10:20:05 2009	69	6	4	117.50	Vrijdag	0	0	0	0	0	0	1	1	0	0	1	5
17277	Mon Apr 27 10:20:10 2009	69	7	4	117.50	Dinsdag	0	0	0	0	0	0	1	0	1	1	0	2
17277	Mon Apr 27 10:20:15 2009	69	8	4	117.49	Gespannen	1	0	1	0	0	0	0	0	0	1	0	1
17277	Mon Apr 27 10:20:19 2009	69	9	7	117.48	Misselijkheid	0	0	0	1	1	0	0	0	0	0	1	1
17277	Mon Apr 27 10:20:24 2009	69	10	4	117.50	Schuldig	1	0	1	0	0	0	0	0	0	1	0	1
17277	Mon Apr 27 10:20:28 2009	69	11	4	117.50	Angstig	1	0	1	0	0	0	0	0	0	1	0	1
17277	Mon Apr 27 10:20:33 2009	69	12	6	117.50	Dinsdag	0	0	0	0	0	0	1	1	0	0	1	2
17277	Mon Apr 27 10:20:37 2009	69	13	5	117.48	Snelle hartslag	0	0	0	1	1	0	0	0	0	0	1	1
17277	Mon Apr 27 10:20:42 2009	69	14	4	117.49	Bedroefd	1	0	1	0	0	0	0	0	0	1	0	1
17277	Mon Apr 27 10:20:46 2009	69	15	4	117.49	Donderdag	0	0	0	0	0	0	1	0	1	1	0	4
17277	Mon Apr 27 10:21:36 2009	71	1	4	117.48	Duizeligheid	0	0	0	1	1	0	0	0	0	0	1	1
17277	Mon Apr 27 10:21:41 2009	71	2	4	117.50	Dinsdag	0	0	0	0	0	0	1	0	1	1	0	2
17277	Mon Apr 27 10:21:45 2009	71	3	4	117.49	Gespannen	1	0	1	0	0	0	0	0	0	1	0	1
17277	Mon Apr 27 10:21:50 2009	71	4	5	117.50	Spierpijn	0	0	0	1	1	0	0	0	0	0	1	2
17277	Mon Apr 27 10:21:54 2009	71	5	4	117.50	Schuldig	1	0	1	0	0	0	0	0	0	1	0	1
17277	Mon Apr 27 10:21:59 2009	71	6	6	117.48	Snelle hartslag	0	0	0	1	1	0	0	0	0	0	1	1
17277	Mon Apr 27 10:22:04 2009	71	7	4	117.49	Woensdag	0	0	0	0	0	0	1	1	0	0	1	3
17277	Mon Apr 27 10:22:08 2009	71	8	5	117.50	Dinsdag	0	0	0	0	0	0	1	1	0	0	1	2
17277	Mon Apr 27 10:22:13 2009	71	9	4	117.48	Misselijkheid	0	0	0	1	1	0	0	0	0	0	1	1
17277	Mon Apr 27 10:22:17 2009	71	10	4	117.50	Vijandig	1	0	1	0	0	0	0	0	0	1	0	5
17277	Mon Apr 27 10:22:22 2009	71	11	5	117.50	Vrijdag	0	0	0	0	0	0	1	1	0	0	1	5
17277	Mon Apr 27 10:22:26 2009	71	12	5	117.49	Donderdag	0	0	0	0	0	0	1	0	1	1	0	4
17277	Mon Apr 27 10:22:31 2009	71	13	4	117.41	Onvoldoende diep kunnen doorademen	0	0	0	1	1	0	0	0	0	0	1	1
17277	Mon Apr 27 10:22:35 2009	71	14	4	117.49	Bedroefd	1	0	1	0	0	0	0	0	0	1	0	2
17277	Mon Apr 27 10:22:40 2009	71	15	4	117.50	Angstig	1	0	1	0	0	0	0	0	0	1	0	1
17277	Mon Apr 27 10:23:30 2009	73	1	4	117.49	Bedroefd	1	0	1	0	0	0	0	0	0	1	0	1
17277	Mon Apr 27 10:23:34 2009	73	2	5	117.48	Misselijkheid	0	0	0	1	1	0	0	0	0	0	1	1
17277	Mon Apr 27 10:23:39 2009	73	3	4	117.49	Woensdag	0	0	0	0	0	0	1	1	0	0	1	3
17277	Mon Apr 27 10:23:43 2009	73	4	5	117.50	Dinsdag	0	0	0	0	0	0	1	1	0	0	1	2
17277	Mon Apr 27 10:23:48 2009	73	5	7	117.41	Onvoldoende diep kunnen doorademen	0	0	0	1	1	0	0	0	0	0	1	1
17277	Mon Apr 27 10:23:52 2009	73	6	4	117.49	Donderdag	0	0	0	0	0	0	1	0	1	1	0	4
17277	Mon Apr 27 10:23:57 2009	73	7	4	117.50	Vijandig	1	0	1	0	0	0	0	0	0	1	0	5
17277	Mon Apr 27 10:24:02 2009	73	8	4	117.48	Snelle hartslag	0	0	0	1	1	0	0	0	0	0	1	1
17277	Mon Apr 27 10:24:06 2009	73	9	5	117.50	Vrijdag	0	0	0	0	0	0	1	1	0	0	1	5
17277	Mon Apr 27 10:24:11 2009	73	10	4	117.50	Spierpijn	0	0	0	1	1	0	0	0	0	0	1	2
17277	Mon Apr 27 10:24:15 2009	73	11	4	117.50	Schuldig	1	0	1	0	0	0	0	0	0	1	0	1
17277	Mon Apr 27 10:24:20 2009	73	12	6	117.48	Duizeligheid	0	0	0	1	1	0	0	0	0	0	1	1
17277	Mon Apr 27 10:24:24 2009	73	13	5	117.50	Angstig	1	0	1	0	0	0	0	0	0	1	0	1
17277	Mon Apr 27 10:24:29 2009	73	14	4	117.49	Gespannen	1	0	1	0	0	0	0	0	0	1	0	1
17277	Mon Apr 27 10:24:33 2009	73	15	4	117.50	Dinsdag	0	0	0	0	0	0	1	0	1	1	0	2
