# Supplementary material for: Unraveling the Relationship between Trait Negative Affectivity and Habitual Symptom Reporting
Source: PLoS One. 2015 Jan 20;10(1):e0115748. doi: 10.1371/journal.pone.0115748 (PMC4300148; doi:10.1371/journal.pone.0115748)
Supplement: S1 File — Data S1, Contains the raw data of the high NA-high HSR participants. Data S2, Contains the raw data of the high NA-low HSR participants. Data S3, Contains the raw data of the low NA-low HSR participants. (ZIP) [file pone.0115748.s001.zip › Data S3/AVH_1_C_EXP1_121144_results.xls]

## Sheet: AVH_1_C_EXP1_121144_results
version	timestamp	block number	trial number	lost msec	free VRAM	trial contents	vraagA	vraagA_2	vraagA_1	vraagB	vraagB_2	vraagB_1	vraagC	vraagC_2	vraagC_1	deel1	deel2	value
17277	Mon Nov 16 19:45:27 2009	3	1	4	117.50	Vijandig	1	0	1	0	0	0	0	0	0	1	0	1
17277	Mon Nov 16 19:45:31 2009	3	2	5	117.50	Schuldig	1	0	1	0	0	0	0	0	0	1	0	1
17277	Mon Nov 16 19:45:36 2009	3	3	4	117.50	Spierpijn	0	0	0	1	1	0	0	0	0	0	1	1
17277	Mon Nov 16 19:45:41 2009	3	4	4	117.49	Gespannen	1	0	1	0	0	0	0	0	0	1	0	1
17277	Mon Nov 16 19:45:45 2009	3	5	5	117.49	Maandag	0	0	0	0	0	0	1	1	0	0	1	1
17277	Mon Nov 16 19:45:50 2009	3	6	4	117.49	Donderdag	0	0	0	0	0	0	1	1	0	0	1	4
17277	Mon Nov 16 19:45:54 2009	3	7	4	117.48	Misselijkheid	0	0	0	1	1	0	0	0	0	0	1	1
17277	Mon Nov 16 19:45:59 2009	3	8	4	117.48	Snelle hartslag	0	0	0	1	1	0	0	0	0	0	1	1
17277	Mon Nov 16 19:46:03 2009	3	9	5	117.50	Angstig	1	0	1	0	0	0	0	0	0	1	0	1
17277	Mon Nov 16 19:46:08 2009	3	10	4	117.49	Maandag	0	0	0	0	0	0	1	0	1	1	0	1
17277	Mon Nov 16 19:46:12 2009	3	11	4	117.41	Onvoldoende diep kunnen doorademen	0	0	0	1	1	0	0	0	0	0	1	1
17277	Mon Nov 16 19:46:17 2009	3	12	5	117.49	Woensdag	0	0	0	0	0	0	1	0	1	1	0	3
17277	Mon Nov 16 19:46:21 2009	3	13	4	117.49	Bedroefd	1	0	1	0	0	0	0	0	0	1	0	1
17277	Mon Nov 16 19:46:26 2009	3	14	4	117.48	Duizeligheid	0	0	0	1	1	0	0	0	0	0	1	1
17277	Mon Nov 16 19:46:30 2009	3	15	5	117.50	Dinsdag	0	0	0	0	0	0	1	0	1	1	0	2
17277	Mon Nov 16 19:47:20 2009	5	1	4	117.50	Angstig	1	0	1	0	0	0	0	0	0	1	0	1
17277	Mon Nov 16 19:47:25 2009	5	2	4	117.50	Spierpijn	0	0	0	1	1	0	0	0	0	0	1	1
17277	Mon Nov 16 19:47:29 2009	5	3	5	117.49	Donderdag	0	0	0	0	0	0	1	1	0	0	1	4
17277	Mon Nov 16 19:47:34 2009	5	4	5	117.41	Onvoldoende diep kunnen doorademen	0	0	0	1	1	0	0	0	0	0	1	1
17277	Mon Nov 16 19:47:38 2009	5	5	4	117.48	Snelle hartslag	0	0	0	1	1	0	0	0	0	0	1	1
17277	Mon Nov 16 19:47:43 2009	5	6	5	117.50	Schuldig	1	0	1	0	0	0	0	0	0	1	0	2
17277	Mon Nov 16 19:47:47 2009	5	7	4	117.49	Woensdag	0	0	0	0	0	0	1	0	1	1	0	3
17277	Mon Nov 16 19:47:52 2009	5	8	5	117.49	Maandag	0	0	0	0	0	0	1	1	0	0	1	1
17277	Mon Nov 16 19:47:56 2009	5	9	5	117.50	Dinsdag	0	0	0	0	0	0	1	0	1	1	0	2
17277	Mon Nov 16 19:48:01 2009	5	10	4	117.49	Maandag	0	0	0	0	0	0	1	0	1	1	0	1
17277	Mon Nov 16 19:48:05 2009	5	11	4	117.49	Bedroefd	1	0	1	0	0	0	0	0	0	1	0	2
17277	Mon Nov 16 19:48:10 2009	5	12	4	117.49	Gespannen	1	0	1	0	0	0	0	0	0	1	0	2
17277	Mon Nov 16 19:48:15 2009	5	13	5	117.50	Vijandig	1	0	1	0	0	0	0	0	0	1	0	1
17277	Mon Nov 16 19:48:19 2009	5	14	4	117.48	Misselijkheid	0	0	0	1	1	0	0	0	0	0	1	1
17277	Mon Nov 16 19:48:24 2009	5	15	4	117.48	Duizeligheid	0	0	0	1	1	0	0	0	0	0	1	1
17277	Mon Nov 16 19:49:14 2009	7	1	4	117.50	Schuldig	1	0	1	0	0	0	0	0	0	1	0	1
17277	Mon Nov 16 19:49:18 2009	7	2	5	117.49	Gespannen	1	0	1	0	0	0	0	0	0	1	0	3
17277	Mon Nov 16 19:49:23 2009	7	3	4	117.49	Bedroefd	1	0	1	0	0	0	0	0	0	1	0	2
17277	Mon Nov 16 19:49:27 2009	7	4	4	117.48	Duizeligheid	0	0	0	1	1	0	0	0	0	0	1	1
17277	Mon Nov 16 19:49:32 2009	7	5	5	117.49	Donderdag	0	0	0	0	0	0	1	1	0	0	1	4
17277	Mon Nov 16 19:49:36 2009	7	6	5	117.49	Maandag	0	0	0	0	0	0	1	1	0	0	1	1
17277	Mon Nov 16 19:49:41 2009	7	7	4	117.49	Maandag	0	0	0	0	0	0	1	0	1	1	0	1
17277	Mon Nov 16 19:49:45 2009	7	8	4	117.41	Onvoldoende diep kunnen doorademen	0	0	0	1	1	0	0	0	0	0	1	1
17277	Mon Nov 16 19:49:50 2009	7	9	4	117.48	Misselijkheid	0	0	0	1	1	0	0	0	0	0	1	1
17277	Mon Nov 16 19:49:54 2009	7	10	4	117.48	Snelle hartslag	0	0	0	1	1	0	0	0	0	0	1	2
17277	Mon Nov 16 19:49:59 2009	7	11	4	117.50	Spierpijn	0	0	0	1	1	0	0	0	0	0	1	1
17277	Mon Nov 16 19:50:03 2009	7	12	5	117.50	Dinsdag	0	0	0	0	0	0	1	0	1	1	0	2
17277	Mon Nov 16 19:50:08 2009	7	13	5	117.50	Angstig	1	0	1	0	0	0	0	0	0	1	0	2
17277	Mon Nov 16 19:50:12 2009	7	14	4	117.49	Woensdag	0	0	0	0	0	0	1	0	1	1	0	3
17277	Mon Nov 16 19:50:17 2009	7	15	4	117.50	Vijandig	1	0	1	0	0	0	0	0	0	1	0	4
17277	Mon Nov 16 19:51:07 2009	9	1	4	117.48	Teneergeslagen	1	1	0	0	0	0	0	0	0	0	1	3
17277	Mon Nov 16 19:51:11 2009	9	2	5	117.50	Vrijdag	0	0	0	0	0	0	1	1	0	0	1	5
17277	Mon Nov 16 19:51:16 2009	9	3	4	117.48	Vlug geïrriteerd	1	1	0	0	0	0	0	0	0	0	1	2
17277	Mon Nov 16 19:51:20 2009	9	4	5	117.49	Donderdag	0	0	0	0	0	0	1	0	1	1	0	4
17277	Mon Nov 16 19:51:25 2009	9	5	4	117.48	Zenuwachtig	1	1	0	0	0	0	0	0	0	0	1	2
17277	Mon Nov 16 19:51:29 2009	9	6	4	117.50	Vrijdag	0	0	0	0	0	0	1	0	1	1	0	5
17277	Mon Nov 16 19:51:34 2009	9	7	4	117.46	Buik- of maagkrampen	0	0	0	1	0	1	0	0	0	1	0	1
17277	Mon Nov 16 19:51:39 2009	9	8	4	117.49	Hoofdpijn	0	0	0	1	0	1	0	0	0	1	0	1
17277	Mon Nov 16 19:51:43 2009	9	9	5	117.48	Vermoeidheid	0	0	0	1	0	1	0	0	0	1	0	1
17277	Mon Nov 16 19:51:48 2009	9	10	4	117.50	Dinsdag	0	0	0	0	0	0	1	1	0	0	1	2
17277	Mon Nov 16 19:51:52 2009	9	11	4	117.46	Bonzen van het hart	0	0	0	1	0	1	0	0	0	1	0	1
17277	Mon Nov 16 19:51:57 2009	9	12	5	117.50	Bang	1	1	0	0	0	0	0	0	0	0	1	1
17277	Mon Nov 16 19:52:01 2009	9	13	4	117.43	Benauwd gevoel in en om de borst	0	0	0	1	0	1	0	0	0	1	0	1
17277	Mon Nov 16 19:52:06 2009	9	14	4	117.48	Beschaamd	1	1	0	0	0	0	0	0	0	0	1	3
17277	Mon Nov 16 19:52:10 2009	9	15	5	117.49	Woensdag	0	0	0	0	0	0	1	1	0	0	1	3
17277	Mon Nov 16 19:53:00 2009	11	1	4	117.49	Donderdag	0	0	0	0	0	0	1	0	1	1	0	4
17277	Mon Nov 16 19:53:05 2009	11	2	5	117.50	Dinsdag	0	0	0	0	0	0	1	1	0	0	1	2
17277	Mon Nov 16 19:53:09 2009	11	3	4	117.43	Benauwd gevoel in en om de borst	0	0	0	1	0	1	0	0	0	1	0	1
17277	Mon Nov 16 19:53:14 2009	11	4	4	117.48	Beschaamd	1	1	0	0	0	0	0	0	0	0	1	1
17277	Mon Nov 16 19:53:18 2009	11	5	5	117.49	Hoofdpijn	0	0	0	1	0	1	0	0	0	1	0	1
17277	Mon Nov 16 19:53:23 2009	11	6	5	117.48	Teneergeslagen	1	1	0	0	0	0	0	0	0	0	1	2
17277	Mon Nov 16 19:53:27 2009	11	7	4	117.48	Vermoeidheid	0	0	0	1	0	1	0	0	0	1	0	3
17277	Mon Nov 16 19:53:32 2009	11	8	5	117.50	Vrijdag	0	0	0	0	0	0	1	1	0	0	1	5
17277	Mon Nov 16 19:53:36 2009	11	9	5	117.49	Woensdag	0	0	0	0	0	0	1	1	0	0	1	3
17277	Mon Nov 16 19:53:41 2009	11	10	4	117.50	Bang	1	1	0	0	0	0	0	0	0	0	1	2
17277	Mon Nov 16 19:53:45 2009	11	11	4	117.48	Vlug geïrriteerd	1	1	0	0	0	0	0	0	0	0	1	1
17277	Mon Nov 16 19:53:50 2009	11	12	5	117.50	Vrijdag	0	0	0	0	0	0	1	0	1	1	0	5
17277	Mon Nov 16 19:53:54 2009	11	13	4	117.48	Zenuwachtig	1	1	0	0	0	0	0	0	0	0	1	1
17277	Mon Nov 16 19:53:59 2009	11	14	4	117.46	Bonzen van het hart	0	0	0	1	0	1	0	0	0	1	0	1
17277	Mon Nov 16 19:54:03 2009	11	15	4	117.46	Buik- of maagkrampen	0	0	0	1	0	1	0	0	0	1	0	1
17277	Mon Nov 16 19:54:53 2009	13	1	4	117.48	Teneergeslagen	1	1	0	0	0	0	0	0	0	0	1	1
17277	Mon Nov 16 19:54:58 2009	13	2	5	117.50	Dinsdag	0	0	0	0	0	0	1	1	0	0	1	2
17277	Mon Nov 16 19:55:02 2009	13	3	5	117.50	Bang	1	1	0	0	0	0	0	0	0	0	1	1
17277	Mon Nov 16 19:55:07 2009	13	4	4	117.49	Hoofdpijn	0	0	0	1	0	1	0	0	0	1	0	1
17277	Mon Nov 16 19:55:12 2009	13	5	4	117.49	Woensdag	0	0	0	0	0	0	1	1	0	0	1	3
17277	Mon Nov 16 19:55:16 2009	13	6	5	117.49	Donderdag	0	0	0	0	0	0	1	0	1	1	0	4
17277	Mon Nov 16 19:55:21 2009	13	7	5	117.50	Vrijdag	0	0	0	0	0	0	1	1	0	0	1	5
17277	Mon Nov 16 19:55:25 2009	13	8	4	117.48	Vlug geïrriteerd	1	1	0	0	0	0	0	0	0	0	1	1
17277	Mon Nov 16 19:55:30 2009	13	9	5	117.48	Vermoeidheid	0	0	0	1	0	1	0	0	0	1	0	1
17277	Mon Nov 16 19:55:34 2009	13	10	5	117.46	Bonzen van het hart	0	0	0	1	0	1	0	0	0	1	0	1
17277	Mon Nov 16 19:55:39 2009	13	11	4	117.50	Vrijdag	0	0	0	0	0	0	1	0	1	1	0	5
17277	Mon Nov 16 19:55:43 2009	13	12	4	117.43	Benauwd gevoel in en om de borst	0	0	0	1	0	1	0	0	0	1	0	1
17277	Mon Nov 16 19:55:48 2009	13	13	5	117.46	Buik- of maagkrampen	0	0	0	1	0	1	0	0	0	1	0	1
17277	Mon Nov 16 19:55:52 2009	13	14	4	117.48	Beschaamd	1	1	0	0	0	0	0	0	0	0	1	1
17277	Mon Nov 16 19:55:57 2009	13	15	4	117.48	Zenuwachtig	1	1	0	0	0	0	0	0	0	0	1	1
17277	Mon Nov 16 19:59:09 2009	15	1	4	117.50	Dinsdag	0	0	0	0	0	0	1	1	0	0	1	2
17277	Mon Nov 16 19:59:14 2009	15	2	4	117.49	Woensdag	0	0	0	0	0	0	1	1	0	0	1	3
17277	Mon Nov 16 19:59:19 2009	15	3	4	117.50	Bang	1	1	0	0	0	0	0	0	0	0	1	1
17277	Mon Nov 16 19:59:23 2009	15	4	5	117.48	Beschaamd	1	1	0	0	0	0	0	0	0	0	1	1
17277	Mon Nov 16 19:59:28 2009	15	5	4	117.50	Vrijdag	0	0	0	0	0	0	1	0	1	1	0	5
17277	Mon Nov 16 19:59:32 2009	15	6	4	117.49	Hoofdpijn	0	0	0	1	0	1	0	0	0	1	0	1
17277	Mon Nov 16 19:59:37 2009	15	7	5	117.46	Bonzen van het hart	0	0	0	1	0	1	0	0	0	1	0	1
17277	Mon Nov 16 19:59:41 2009	15	8	4	117.43	Benauwd gevoel in en om de borst	0	0	0	1	0	1	0	0	0	1	0	2
17277	Mon Nov 16 19:59:46 2009	15	9	4	117.48	Vlug geïrriteerd	1	1	0	0	0	0	0	0	0	0	1	1
17277	Mon Nov 16 19:59:50 2009	15	10	5	117.46	Buik- of maagkrampen	0	0	0	1	0	1	0	0	0	1	0	1
17277	Mon Nov 16 19:59:55 2009	15	11	5	117.50	Dinsdag	0	0	0	0	0	0	1	0	1	1	0	2
17277	Mon Nov 16 19:59:59 2009	15	12	4	117.48	Zenuwachtig	1	1	0	0	0	0	0	0	0	0	1	2
17277	Mon Nov 16 20:00:04 2009	15	13	4	117.48	Vermoeidheid	0	0	0	1	0	1	0	0	0	1	0	3
17277	Mon Nov 16 20:00:08 2009	15	14	5	117.48	Teneergeslagen	1	1	0	0	0	0	0	0	0	0	1	1
17277	Mon Nov 16 20:00:13 2009	15	15	4	117.49	Donderdag	0	0	0	0	0	0	1	0	1	1	0	4
17277	Mon Nov 16 20:01:03 2009	17	1	4	117.49	Hoofdpijn	0	0	0	1	0	1	0	0	0	1	0	1
17277	Mon Nov 16 20:01:07 2009	17	2	4	117.46	Buik- of maagkrampen	0	0	0	1	0	1	0	0	0	1	0	1
17277	Mon Nov 16 20:01:12 2009	17	3	5	117.50	Dinsdag	0	0	0	0	0	0	1	0	1	1	0	2
17277	Mon Nov 16 20:01:16 2009	17	4	5	117.50	Dinsdag	0	0	0	0	0	0	1	1	0	0	1	2
17277	Mon Nov 16 20:01:21 2009	17	5	4	117.50	Bang	1	1	0	0	0	0	0	0	0	0	1	3
17277	Mon Nov 16 20:01:25 2009	17	6	4	117.48	Teneergeslagen	1	1	0	0	0	0	0	0	0	0	1	4
17277	Mon Nov 16 20:01:30 2009	17	7	4	117.49	Donderdag	0	0	0	0	0	0	1	0	1	1	0	4
17277	Mon Nov 16 20:01:34 2009	17	8	5	117.48	Vlug geïrriteerd	1	1	0	0	0	0	0	0	0	0	1	3
17277	Mon Nov 16 20:01:39 2009	17	9	4	117.43	Benauwd gevoel in en om de borst	0	0	0	1	0	1	0	0	0	1	0	2
17277	Mon Nov 16 20:01:43 2009	17	10	4	117.48	Beschaamd	1	1	0	0	0	0	0	0	0	0	1	5
17277	Mon Nov 16 20:01:48 2009	17	11	5	117.49	Woensdag	0	0	0	0	0	0	1	1	0	0	1	3
17277	Mon Nov 16 20:01:53 2009	17	12	4	117.46	Bonzen van het hart	0	0	0	1	0	1	0	0	0	1	0	2
17277	Mon Nov 16 20:01:57 2009	17	13	4	117.50	Vrijdag	0	0	0	0	0	0	1	0	1	1	0	5
17277	Mon Nov 16 20:02:02 2009	17	14	4	117.48	Zenuwachtig	1	1	0	0	0	0	0	0	0	0	1	4
17277	Mon Nov 16 20:02:06 2009	17	15	5	117.48	Vermoeidheid	0	0	0	1	0	1	0	0	0	1	0	2
17277	Mon Nov 16 20:02:56 2009	19	1	4	117.50	Dinsdag	0	0	0	0	0	0	1	1	0	0	1	2
17277	Mon Nov 16 20:03:01 2009	19	2	5	117.50	Bang	1	1	0	0	0	0	0	0	0	0	1	1
17277	Mon Nov 16 20:03:05 2009	19	3	4	117.48	Beschaamd	1	1	0	0	0	0	0	0	0	0	1	1
17277	Mon Nov 16 20:03:10 2009	19	4	4	117.48	Zenuwachtig	1	1	0	0	0	0	0	0	0	0	1	2
17277	Mon Nov 16 20:03:14 2009	19	5	5	117.46	Bonzen van het hart	0	0	0	1	0	1	0	0	0	1	0	1
17277	Mon Nov 16 20:03:19 2009	19	6	4	117.50	Vrijdag	0	0	0	0	0	0	1	0	1	1	0	5
17277	Mon Nov 16 20:03:23 2009	19	7	5	117.49	Donderdag	0	0	0	0	0	0	1	0	1	1	0	4
17277	Mon Nov 16 20:03:28 2009	19	8	5	117.49	Hoofdpijn	0	0	0	1	0	1	0	0	0	1	0	1
17277	Mon Nov 16 20:03:32 2009	19	9	4	117.50	Dinsdag	0	0	0	0	0	0	1	0	1	1	0	2
17277	Mon Nov 16 20:03:37 2009	19	10	4	117.48	Vlug geïrriteerd	1	1	0	0	0	0	0	0	0	0	1	1
17277	Mon Nov 16 20:03:41 2009	19	11	5	117.46	Buik- of maagkrampen	0	0	0	1	0	1	0	0	0	1	0	1
17277	Mon Nov 16 20:03:46 2009	19	12	5	117.48	Vermoeidheid	0	0	0	1	0	1	0	0	0	1	0	2
17277	Mon Nov 16 20:03:50 2009	19	13	4	117.43	Benauwd gevoel in en om de borst	0	0	0	1	0	1	0	0	0	1	0	1
17277	Mon Nov 16 20:03:55 2009	19	14	4	117.48	Teneergeslagen	1	1	0	0	0	0	0	0	0	0	1	2
17277	Mon Nov 16 20:03:59 2009	19	15	5	117.49	Woensdag	0	0	0	0	0	0	1	1	0	0	1	3
17277	Mon Nov 16 20:04:49 2009	21	1	5	117.48	Snelle hartslag	0	0	0	1	1	0	0	0	0	0	1	1
17277	Mon Nov 16 20:04:54 2009	21	2	4	117.50	Spierpijn	0	0	0	1	1	0	0	0	0	0	1	1
17277	Mon Nov 16 20:04:58 2009	21	3	5	117.49	Donderdag	0	0	0	0	0	0	1	1	0	0	1	4
17277	Mon Nov 16 20:05:03 2009	21	4	5	117.50	Schuldig	1	0	1	0	0	0	0	0	0	1	0	2
17277	Mon Nov 16 20:05:07 2009	21	5	4	117.50	Vijandig	1	0	1	0	0	0	0	0	0	1	0	1
17277	Mon Nov 16 20:05:12 2009	21	6	4	117.50	Vrijdag	0	0	0	0	0	0	1	1	0	0	1	5
17277	Mon Nov 16 20:05:16 2009	21	7	5	117.49	Maandag	0	0	0	0	0	0	1	1	0	0	1	1
17277	Mon Nov 16 20:05:21 2009	21	8	7	117.48	Duizeligheid	0	0	0	1	1	0	0	0	0	0	1	1
17277	Mon Nov 16 20:05:25 2009	21	9	4	117.41	Onvoldoende diep kunnen doorademen	0	0	0	1	1	0	0	0	0	0	1	1
17277	Mon Nov 16 20:05:30 2009	21	10	4	117.49	Bedroefd	1	0	1	0	0	0	0	0	0	1	0	3
17277	Mon Nov 16 20:05:34 2009	21	11	5	117.49	Woensdag	0	0	0	0	0	0	1	0	1	1	0	3
17277	Mon Nov 16 20:05:39 2009	21	12	4	117.49	Maandag	0	0	0	0	0	0	1	0	1	1	0	1
17277	Mon Nov 16 20:05:44 2009	21	13	4	117.50	Angstig	1	0	1	0	0	0	0	0	0	1	0	2
17277	Mon Nov 16 20:05:48 2009	21	14	5	117.48	Misselijkheid	0	0	0	1	1	0	0	0	0	0	1	1
17277	Mon Nov 16 20:05:53 2009	21	15	5	117.49	Gespannen	1	0	1	0	0	0	0	0	0	1	0	2
17277	Mon Nov 16 20:06:43 2009	23	1	4	117.50	Angstig	1	0	1	0	0	0	0	0	0	1	0	4
17277	Mon Nov 16 20:06:47 2009	23	2	4	117.48	Duizeligheid	0	0	0	1	1	0	0	0	0	0	1	1
17277	Mon Nov 16 20:06:52 2009	23	3	4	117.50	Vijandig	1	0	1	0	0	0	0	0	0	1	0	4
17277	Mon Nov 16 20:06:56 2009	23	4	5	117.41	Onvoldoende diep kunnen doorademen	0	0	0	1	1	0	0	0	0	0	1	2
17277	Mon Nov 16 20:07:01 2009	23	5	4	117.50	Vrijdag	0	0	0	0	0	0	1	1	0	0	1	5
17277	Mon Nov 16 20:07:05 2009	23	6	4	117.48	Misselijkheid	0	0	0	1	1	0	0	0	0	0	1	1
17277	Mon Nov 16 20:07:10 2009	23	7	5	117.49	Bedroefd	1	0	1	0	0	0	0	0	0	1	0	5
17277	Mon Nov 16 20:07:14 2009	23	8	4	117.49	Donderdag	0	0	0	0	0	0	1	1	0	0	1	4
17277	Mon Nov 16 20:07:19 2009	23	9	4	117.49	Maandag	0	0	0	0	0	0	1	0	1	1	0	1
17277	Mon Nov 16 20:07:23 2009	23	10	4	117.49	Gespannen	1	0	1	0	0	0	0	0	0	1	0	4
17277	Mon Nov 16 20:07:28 2009	23	11	5	117.48	Snelle hartslag	0	0	0	1	1	0	0	0	0	0	1	2
17277	Mon Nov 16 20:07:32 2009	23	12	4	117.49	Woensdag	0	0	0	0	0	0	1	0	1	1	0	3
17277	Mon Nov 16 20:07:37 2009	23	13	4	117.50	Spierpijn	0	0	0	1	1	0	0	0	0	0	1	3
17277	Mon Nov 16 20:07:41 2009	23	14	5	117.49	Maandag	0	0	0	0	0	0	1	1	0	0	1	1
17277	Mon Nov 16 20:07:46 2009	23	15	4	117.50	Schuldig	1	0	1	0	0	0	0	0	0	1	0	3
17277	Mon Nov 16 20:08:36 2009	25	1	4	117.49	Woensdag	0	0	0	0	0	0	1	0	1	1	0	3
17277	Mon Nov 16 20:08:40 2009	25	2	4	117.50	Vijandig	1	0	1	0	0	0	0	0	0	1	0	1
17277	Mon Nov 16 20:08:45 2009	25	3	4	117.48	Misselijkheid	0	0	0	1	1	0	0	0	0	0	1	1
17277	Mon Nov 16 20:08:50 2009	25	4	5	117.50	Schuldig	1	0	1	0	0	0	0	0	0	1	0	1
17277	Mon Nov 16 20:08:54 2009	25	5	4	117.50	Spierpijn	0	0	0	1	1	0	0	0	0	0	1	1
17277	Mon Nov 16 20:08:59 2009	25	6	5	117.50	Vrijdag	0	0	0	0	0	0	1	1	0	0	1	5
17277	Mon Nov 16 20:09:03 2009	25	7	5	117.41	Onvoldoende diep kunnen doorademen	0	0	0	1	1	0	0	0	0	0	1	1
17277	Mon Nov 16 20:09:08 2009	25	8	4	117.49	Bedroefd	1	0	1	0	0	0	0	0	0	1	0	1
17277	Mon Nov 16 20:09:12 2009	25	9	4	117.49	Maandag	0	0	0	0	0	0	1	0	1	1	0	1
17277	Mon Nov 16 20:09:17 2009	25	10	5	117.49	Maandag	0	0	0	0	0	0	1	1	0	0	1	1
17277	Mon Nov 16 20:09:21 2009	25	11	7	117.49	Donderdag	0	0	0	0	0	0	1	1	0	0	1	4
17277	Mon Nov 16 20:09:26 2009	25	12	4	117.48	Snelle hartslag	0	0	0	1	1	0	0	0	0	0	1	2
17277	Mon Nov 16 20:09:30 2009	25	13	4	117.50	Angstig	1	0	1	0	0	0	0	0	0	1	0	1
17277	Mon Nov 16 20:09:35 2009	25	14	5	117.48	Duizeligheid	0	0	0	1	1	0	0	0	0	0	1	1
17277	Mon Nov 16 20:09:39 2009	25	15	4	117.49	Gespannen	1	0	1	0	0	0	0	0	0	1	0	1
17277	Mon Nov 16 20:12:56 2009	27	1	4	117.49	Woensdag	0	0	0	0	0	0	1	0	1	1	0	3
17277	Mon Nov 16 20:13:01 2009	27	2	4	117.50	Vijandig	1	0	1	0	0	0	0	0	0	1	0	2
17277	Mon Nov 16 20:13:05 2009	27	3	5	117.48	Misselijkheid	0	0	0	1	1	0	0	0	0	0	1	1
17277	Mon Nov 16 20:13:10 2009	27	4	5	117.41	Onvoldoende diep kunnen doorademen	0	0	0	1	1	0	0	0	0	0	1	1
17277	Mon Nov 16 20:13:14 2009	27	5	4	117.49	Donderdag	0	0	0	0	0	0	1	0	1	1	0	4
17277	Mon Nov 16 20:13:19 2009	27	6	4	117.48	Snelle hartslag	0	0	0	1	1	0	0	0	0	0	1	1
17277	Mon Nov 16 20:13:23 2009	27	7	4	117.48	Duizeligheid	0	0	0	1	1	0	0	0	0	0	1	1
17277	Mon Nov 16 20:13:28 2009	27	8	4	117.49	Bedroefd	1	0	1	0	0	0	0	0	0	1	0	2
17277	Mon Nov 16 20:13:33 2009	27	9	4	117.50	Spierpijn	0	0	0	1	1	0	0	0	0	0	1	1
17277	Mon Nov 16 20:13:37 2009	27	10	5	117.50	Dinsdag	0	0	0	0	0	0	1	0	1	1	0	2
17277	Mon Nov 16 20:13:42 2009	27	11	5	117.49	Maandag	0	0	0	0	0	0	1	0	1	1	0	1
17277	Mon Nov 16 20:13:46 2009	27	12	4	117.49	Donderdag	0	0	0	0	0	0	1	1	0	0	1	4
17277	Mon Nov 16 20:13:51 2009	27	13	4	117.50	Angstig	1	0	1	0	0	0	0	0	0	1	0	1
17277	Mon Nov 16 20:13:55 2009	27	14	5	117.49	Gespannen	1	0	1	0	0	0	0	0	0	1	0	1
17277	Mon Nov 16 20:14:00 2009	27	15	4	117.50	Schuldig	1	0	1	0	0	0	0	0	0	1	0	1
17277	Mon Nov 16 20:14:50 2009	29	1	4	117.50	Vijandig	1	0	1	0	0	0	0	0	0	1	0	1
17277	Mon Nov 16 20:14:54 2009	29	2	4	117.48	Snelle hartslag	0	0	0	1	1	0	0	0	0	0	1	2
17277	Mon Nov 16 20:14:59 2009	29	3	5	117.48	Misselijkheid	0	0	0	1	1	0	0	0	0	0	1	1
17277	Mon Nov 16 20:15:03 2009	29	4	5	117.41	Onvoldoende diep kunnen doorademen	0	0	0	1	1	0	0	0	0	0	1	1
17277	Mon Nov 16 20:15:08 2009	29	5	5	117.49	Woensdag	0	0	0	0	0	0	1	0	1	1	0	3
17277	Mon Nov 16 20:15:12 2009	29	6	4	117.48	Duizeligheid	0	0	0	1	1	0	0	0	0	0	1	1
17277	Mon Nov 16 20:15:17 2009	29	7	5	117.50	Schuldig	1	0	1	0	0	0	0	0	0	1	0	1
17277	Mon Nov 16 20:15:21 2009	29	8	4	117.49	Maandag	0	0	0	0	0	0	1	0	1	1	0	1
17277	Mon Nov 16 20:15:26 2009	29	9	4	117.50	Spierpijn	0	0	0	1	1	0	0	0	0	0	1	1
17277	Mon Nov 16 20:15:30 2009	29	10	4	117.50	Angstig	1	0	1	0	0	0	0	0	0	1	0	1
17277	Mon Nov 16 20:15:35 2009	29	11	5	117.50	Dinsdag	0	0	0	0	0	0	1	0	1	1	0	2
17277	Mon Nov 16 20:15:40 2009	29	12	4	117.49	Bedroefd	1	0	1	0	0	0	0	0	0	1	0	1
17277	Mon Nov 16 20:15:44 2009	29	13	4	117.49	Gespannen	1	0	1	0	0	0	0	0	0	1	0	2
17277	Mon Nov 16 20:15:49 2009	29	14	5	117.49	Donderdag	0	0	0	0	0	0	1	1	0	0	1	4
17277	Mon Nov 16 20:15:53 2009	29	15	4	117.49	Donderdag	0	0	0	0	0	0	1	0	1	1	0	4
17277	Mon Nov 16 20:16:43 2009	31	1	4	117.49	Donderdag	0	0	0	0	0	0	1	1	0	0	1	4
17277	Mon Nov 16 20:16:47 2009	31	2	5	117.50	Schuldig	1	0	1	0	0	0	0	0	0	1	0	3
17277	Mon Nov 16 20:16:52 2009	31	3	4	117.50	Angstig	1	0	1	0	0	0	0	0	0	1	0	4
17277	Mon Nov 16 20:16:57 2009	31	4	4	117.49	Gespannen	1	0	1	0	0	0	0	0	0	1	0	4
17277	Mon Nov 16 20:17:01 2009	31	5	5	117.49	Maandag	0	0	0	0	0	0	1	0	1	1	0	1
17277	Mon Nov 16 20:17:06 2009	31	6	5	117.49	Donderdag	0	0	0	0	0	0	1	0	1	1	0	4
17277	Mon Nov 16 20:17:10 2009	31	7	4	117.48	Misselijkheid	0	0	0	1	1	0	0	0	0	0	1	2
17277	Mon Nov 16 20:17:15 2009	31	8	5	117.50	Dinsdag	0	0	0	0	0	0	1	0	1	1	0	2
17277	Mon Nov 16 20:17:19 2009	31	9	5	117.48	Duizeligheid	0	0	0	1	1	0	0	0	0	0	1	1
17277	Mon Nov 16 20:17:24 2009	31	10	4	117.50	Vijandig	1	0	1	0	0	0	0	0	0	1	0	5
17277	Mon Nov 16 20:17:28 2009	31	11	4	117.50	Spierpijn	0	0	0	1	1	0	0	0	0	0	1	2
17277	Mon Nov 16 20:17:33 2009	31	12	5	117.49	Woensdag	0	0	0	0	0	0	1	0	1	1	0	3
17277	Mon Nov 16 20:17:37 2009	31	13	4	117.41	Onvoldoende diep kunnen doorademen	0	0	0	1	1	0	0	0	0	0	1	1
17277	Mon Nov 16 20:17:42 2009	31	14	4	117.49	Bedroefd	1	0	1	0	0	0	0	0	0	1	0	5
17277	Mon Nov 16 20:17:46 2009	31	15	4	117.48	Snelle hartslag	0	0	0	1	1	0	0	0	0	0	1	3
17277	Mon Nov 16 20:18:36 2009	33	1	5	117.46	Buik- of maagkrampen	0	0	0	1	0	1	0	0	0	1	0	1
17277	Mon Nov 16 20:18:41 2009	33	2	4	117.50	Vrijdag	0	0	0	0	0	0	1	0	1	1	0	5
17277	Mon Nov 16 20:18:45 2009	33	3	5	117.50	Vrijdag	0	0	0	0	0	0	1	1	0	0	1	5
17277	Mon Nov 16 20:18:50 2009	33	4	5	117.49	Woensdag	0	0	0	0	0	0	1	1	0	0	1	3
17277	Mon Nov 16 20:18:54 2009	33	5	4	117.48	Vermoeidheid	0	0	0	1	0	1	0	0	0	1	0	2
17277	Mon Nov 16 20:18:59 2009	33	6	4	117.48	Teneergeslagen	1	1	0	0	0	0	0	0	0	0	1	3
17277	Mon Nov 16 20:19:03 2009	33	7	4	117.48	Zenuwachtig	1	1	0	0	0	0	0	0	0	0	1	4
17277	Mon Nov 16 20:19:08 2009	33	8	4	117.43	Benauwd gevoel in en om de borst	0	0	0	1	0	1	0	0	0	1	0	2
17277	Mon Nov 16 20:19:13 2009	33	9	5	117.49	Maandag	0	0	0	0	0	0	1	1	0	0	1	1
17277	Mon Nov 16 20:19:17 2009	33	10	5	117.50	Dinsdag	0	0	0	0	0	0	1	1	0	0	1	2
17277	Mon Nov 16 20:19:22 2009	33	11	5	117.48	Vlug geïrriteerd	1	1	0	0	0	0	0	0	0	0	1	4
17277	Mon Nov 16 20:19:26 2009	33	12	4	117.48	Beschaamd	1	1	0	0	0	0	0	0	0	0	1	5
17277	Mon Nov 16 20:19:31 2009	33	13	4	117.46	Bonzen van het hart	0	0	0	1	0	1	0	0	0	1	0	2
17277	Mon Nov 16 20:19:35 2009	33	14	5	117.49	Hoofdpijn	0	0	0	1	0	1	0	0	0	1	0	2
17277	Mon Nov 16 20:19:40 2009	33	15	4	117.50	Bang	1	1	0	0	0	0	0	0	0	0	1	3
17277	Mon Nov 16 20:20:30 2009	35	1	4	117.48	Zenuwachtig	1	1	0	0	0	0	0	0	0	0	1	1
17277	Mon Nov 16 20:20:34 2009	35	2	4	117.48	Teneergeslagen	1	1	0	0	0	0	0	0	0	0	1	1
17277	Mon Nov 16 20:20:39 2009	35	3	5	117.49	Woensdag	0	0	0	0	0	0	1	1	0	0	1	3
17277	Mon Nov 16 20:20:43 2009	35	4	4	117.49	Maandag	0	0	0	0	0	0	1	1	0	0	1	1
17277	Mon Nov 16 20:20:48 2009	35	5	4	117.46	Buik- of maagkrampen	0	0	0	1	0	1	0	0	0	1	0	1
17277	Mon Nov 16 20:20:52 2009	35	6	5	117.48	Vermoeidheid	0	0	0	1	0	1	0	0	0	1	0	3
17277	Mon Nov 16 20:20:57 2009	35	7	5	117.43	Benauwd gevoel in en om de borst	0	0	0	1	0	1	0	0	0	1	0	1
17277	Mon Nov 16 20:21:01 2009	35	8	4	117.50	Dinsdag	0	0	0	0	0	0	1	1	0	0	1	2
17277	Mon Nov 16 20:21:06 2009	35	9	4	117.48	Vlug geïrriteerd	1	1	0	0	0	0	0	0	0	0	1	1
17277	Mon Nov 16 20:21:10 2009	35	10	5	117.49	Hoofdpijn	0	0	0	1	0	1	0	0	0	1	0	1
17277	Mon Nov 16 20:21:15 2009	35	11	4	117.48	Beschaamd	1	1	0	0	0	0	0	0	0	0	1	1
17277	Mon Nov 16 20:21:19 2009	35	12	4	117.46	Bonzen van het hart	0	0	0	1	0	1	0	0	0	1	0	1
17277	Mon Nov 16 20:21:24 2009	35	13	4	117.50	Bang	1	1	0	0	0	0	0	0	0	0	1	1
17277	Mon Nov 16 20:21:28 2009	35	14	5	117.50	Vrijdag	0	0	0	0	0	0	1	1	0	0	1	5
17277	Mon Nov 16 20:21:33 2009	35	15	4	117.50	Vrijdag	0	0	0	0	0	0	1	0	1	1	0	5
17277	Mon Nov 16 20:22:23 2009	37	1	4	117.48	Vlug geïrriteerd	1	1	0	0	0	0	0	0	0	0	1	2
17277	Mon Nov 16 20:22:27 2009	37	2	4	117.50	Dinsdag	0	0	0	0	0	0	1	1	0	0	1	2
17277	Mon Nov 16 20:22:32 2009	37	3	5	117.46	Buik- of maagkrampen	0	0	0	1	0	1	0	0	0	1	0	1
17277	Mon Nov 16 20:22:37 2009	37	4	4	117.48	Teneergeslagen	1	1	0	0	0	0	0	0	0	0	1	2
17277	Mon Nov 16 20:22:41 2009	37	5	5	117.43	Benauwd gevoel in en om de borst	0	0	0	1	0	1	0	0	0	1	0	1
17277	Mon Nov 16 20:22:46 2009	37	6	4	117.48	Vermoeidheid	0	0	0	1	0	1	0	0	0	1	0	3
17277	Mon Nov 16 20:22:50 2009	37	7	7	117.46	Bonzen van het hart	0	0	0	1	0	1	0	0	0	1	0	1
17277	Mon Nov 16 20:22:55 2009	37	8	4	117.49	Maandag	0	0	0	0	0	0	1	1	0	0	1	1
17277	Mon Nov 16 20:22:59 2009	37	9	4	117.48	Zenuwachtig	1	1	0	0	0	0	0	0	0	0	1	1
17277	Mon Nov 16 20:23:04 2009	37	10	5	117.50	Bang	1	1	0	0	0	0	0	0	0	0	1	1
17277	Mon Nov 16 20:23:08 2009	37	11	4	117.48	Beschaamd	1	1	0	0	0	0	0	0	0	0	1	1
17277	Mon Nov 16 20:23:13 2009	37	12	4	117.49	Woensdag	0	0	0	0	0	0	1	1	0	0	1	3
17277	Mon Nov 16 20:23:17 2009	37	13	5	117.50	Vrijdag	0	0	0	0	0	0	1	1	0	0	1	5
17277	Mon Nov 16 20:23:22 2009	37	14	5	117.50	Vrijdag	0	0	0	0	0	0	1	0	1	1	0	5
17277	Mon Nov 16 20:23:26 2009	37	15	4	117.49	Hoofdpijn	0	0	0	1	0	1	0	0	0	1	0	1
17277	Mon Nov 16 20:26:40 2009	39	1	5	117.50	Dinsdag	0	0	0	0	0	0	1	1	0	0	1	2
17277	Mon Nov 16 20:26:45 2009	39	2	4	117.48	Duizeligheid	0	0	0	1	1	0	0	0	0	0	1	1
17277	Mon Nov 16 20:26:49 2009	39	3	4	117.48	Misselijkheid	0	0	0	1	1	0	0	0	0	0	1	1
17277	Mon Nov 16 20:26:54 2009	39	4	5	117.50	Schuldig	1	0	1	0	0	0	0	0	0	1	0	1
17277	Mon Nov 16 20:26:58 2009	39	5	4	117.50	Angstig	1	0	1	0	0	0	0	0	0	1	0	1
17277	Mon Nov 16 20:27:03 2009	39	6	4	117.49	Bedroefd	1	0	1	0	0	0	0	0	0	1	0	2
17277	Mon Nov 16 20:27:07 2009	39	7	4	117.48	Snelle hartslag	0	0	0	1	1	0	0	0	0	0	1	1
17277	Mon Nov 16 20:27:12 2009	39	8	5	117.50	Spierpijn	0	0	0	1	1	0	0	0	0	0	1	1
17277	Mon Nov 16 20:27:16 2009	39	9	5	117.49	Donderdag	0	0	0	0	0	0	1	0	1	1	0	4
17277	Mon Nov 16 20:27:21 2009	39	10	5	117.50	Vrijdag	0	0	0	0	0	0	1	0	1	1	0	5
17277	Mon Nov 16 20:27:25 2009	39	11	5	117.49	Gespannen	1	0	1	0	0	0	0	0	0	1	0	2
17277	Mon Nov 16 20:27:30 2009	39	12	4	117.50	Vrijdag	0	0	0	0	0	0	1	1	0	0	1	5
17277	Mon Nov 16 20:27:34 2009	39	13	4	117.49	Woensdag	0	0	0	0	0	0	1	0	1	1	0	3
17277	Mon Nov 16 20:27:39 2009	39	14	4	117.50	Vijandig	1	0	1	0	0	0	0	0	0	1	0	1
17277	Mon Nov 16 20:27:43 2009	39	15	7	117.41	Onvoldoende diep kunnen doorademen	0	0	0	1	1	0	0	0	0	0	1	1
17277	Mon Nov 16 20:28:33 2009	41	1	4	117.48	Snelle hartslag	0	0	0	1	1	0	0	0	0	0	1	3
17277	Mon Nov 16 20:28:38 2009	41	2	5	117.50	Vrijdag	0	0	0	0	0	0	1	0	1	1	0	5
17277	Mon Nov 16 20:28:43 2009	41	3	4	117.50	Spierpijn	0	0	0	1	1	0	0	0	0	0	1	2
17277	Mon Nov 16 20:28:47 2009	41	4	4	117.49	Woensdag	0	0	0	0	0	0	1	0	1	1	0	3
17277	Mon Nov 16 20:28:52 2009	41	5	5	117.41	Onvoldoende diep kunnen doorademen	0	0	0	1	1	0	0	0	0	0	1	2
17277	Mon Nov 16 20:28:56 2009	41	6	5	117.50	Angstig	1	0	1	0	0	0	0	0	0	1	0	3
17277	Mon Nov 16 20:29:01 2009	41	7	4	117.50	Schuldig	1	0	1	0	0	0	0	0	0	1	0	1
17277	Mon Nov 16 20:29:05 2009	41	8	4	117.49	Donderdag	0	0	0	0	0	0	1	0	1	1	0	4
17277	Mon Nov 16 20:29:10 2009	41	9	5	117.50	Dinsdag	0	0	0	0	0	0	1	1	0	0	1	2
17277	Mon Nov 16 20:29:14 2009	41	10	4	117.50	Vijandig	1	0	1	0	0	0	0	0	0	1	0	5
17277	Mon Nov 16 20:29:19 2009	41	11	4	117.49	Bedroefd	1	0	1	0	0	0	0	0	0	1	0	5
17277	Mon Nov 16 20:29:23 2009	41	12	5	117.50	Vrijdag	0	0	0	0	0	0	1	1	0	0	1	5
17277	Mon Nov 16 20:29:28 2009	41	13	5	117.48	Duizeligheid	0	0	0	1	1	0	0	0	0	0	1	1
17277	Mon Nov 16 20:29:32 2009	41	14	4	117.49	Gespannen	1	0	1	0	0	0	0	0	0	1	0	4
17277	Mon Nov 16 20:29:37 2009	41	15	4	117.48	Misselijkheid	0	0	0	1	1	0	0	0	0	0	1	1
17277	Mon Nov 16 20:30:27 2009	43	1	5	117.50	Dinsdag	0	0	0	0	0	0	1	1	0	0	1	2
17277	Mon Nov 16 20:30:31 2009	43	2	4	117.49	Gespannen	1	0	1	0	0	0	0	0	0	1	0	1
17277	Mon Nov 16 20:30:36 2009	43	3	4	117.48	Misselijkheid	0	0	0	1	1	0	0	0	0	0	1	1
17277	Mon Nov 16 20:30:40 2009	43	4	5	117.41	Onvoldoende diep kunnen doorademen	0	0	0	1	1	0	0	0	0	0	1	1
17277	Mon Nov 16 20:30:45 2009	43	5	4	117.49	Woensdag	0	0	0	0	0	0	1	0	1	1	0	3
17277	Mon Nov 16 20:30:49 2009	43	6	4	117.50	Vijandig	1	0	1	0	0	0	0	0	0	1	0	1
17277	Mon Nov 16 20:30:54 2009	43	7	4	117.50	Spierpijn	0	0	0	1	1	0	0	0	0	0	1	1
17277	Mon Nov 16 20:30:59 2009	43	8	5	117.49	Bedroefd	1	0	1	0	0	0	0	0	0	1	0	1
17277	Mon Nov 16 20:31:03 2009	43	9	4	117.50	Vrijdag	0	0	0	0	0	0	1	0	1	1	0	5
17277	Mon Nov 16 20:31:08 2009	43	10	4	117.48	Snelle hartslag	0	0	0	1	1	0	0	0	0	0	1	1
17277	Mon Nov 16 20:31:12 2009	43	11	5	117.49	Donderdag	0	0	0	0	0	0	1	0	1	1	0	4
17277	Mon Nov 16 20:31:17 2009	43	12	4	117.50	Angstig	1	0	1	0	0	0	0	0	0	1	0	1
17277	Mon Nov 16 20:31:21 2009	43	13	4	117.50	Schuldig	1	0	1	0	0	0	0	0	0	1	0	1
17277	Mon Nov 16 20:31:26 2009	43	14	5	117.50	Vrijdag	0	0	0	0	0	0	1	1	0	0	1	5
17277	Mon Nov 16 20:31:30 2009	43	15	5	117.48	Duizeligheid	0	0	0	1	1	0	0	0	0	0	1	1
17277	Mon Nov 16 20:32:20 2009	45	1	4	117.49	Hoofdpijn	0	0	0	1	0	1	0	0	0	1	0	1
17277	Mon Nov 16 20:32:25 2009	45	2	5	117.49	Donderdag	0	0	0	0	0	0	1	1	0	0	1	4
17277	Mon Nov 16 20:32:29 2009	45	3	4	117.49	Woensdag	0	0	0	0	0	0	1	1	0	0	1	3
17277	Mon Nov 16 20:32:34 2009	45	4	4	117.48	Vlug geïrriteerd	1	1	0	0	0	0	0	0	0	0	1	1
17277	Mon Nov 16 20:32:38 2009	45	5	5	117.49	Maandag	0	0	0	0	0	0	1	1	0	0	1	1
17277	Mon Nov 16 20:32:43 2009	45	6	5	117.46	Bonzen van het hart	0	0	0	1	0	1	0	0	0	1	0	1
17277	Mon Nov 16 20:32:47 2009	45	7	4	117.50	Dinsdag	0	0	0	0	0	0	1	0	1	1	0	2
17277	Mon Nov 16 20:32:52 2009	45	8	4	117.48	Zenuwachtig	1	1	0	0	0	0	0	0	0	0	1	1
17277	Mon Nov 16 20:32:57 2009	45	9	5	117.50	Bang	1	1	0	0	0	0	0	0	0	0	1	1
17277	Mon Nov 16 20:33:01 2009	45	10	4	117.48	Beschaamd	1	1	0	0	0	0	0	0	0	0	1	1
17277	Mon Nov 16 20:33:06 2009	45	11	4	117.46	Buik- of maagkrampen	0	0	0	1	0	1	0	0	0	1	0	1
17277	Mon Nov 16 20:33:10 2009	45	12	4	117.48	Vermoeidheid	0	0	0	1	0	1	0	0	0	1	0	2
17277	Mon Nov 16 20:33:15 2009	45	13	5	117.49	Maandag	0	0	0	0	0	0	1	0	1	1	0	1
17277	Mon Nov 16 20:33:19 2009	45	14	4	117.43	Benauwd gevoel in en om de borst	0	0	0	1	0	1	0	0	0	1	0	1
17277	Mon Nov 16 20:33:24 2009	45	15	4	117.48	Teneergeslagen	1	1	0	0	0	0	0	0	0	0	1	1
17277	Mon Nov 16 20:34:14 2009	47	1	4	117.48	Vermoeidheid	0	0	0	1	0	1	0	0	0	1	0	1
17277	Mon Nov 16 20:34:18 2009	47	2	4	117.46	Bonzen van het hart	0	0	0	1	0	1	0	0	0	1	0	3
17277	Mon Nov 16 20:34:23 2009	47	3	5	117.43	Benauwd gevoel in en om de borst	0	0	0	1	0	1	0	0	0	1	0	2
17277	Mon Nov 16 20:34:27 2009	47	4	5	117.46	Buik- of maagkrampen	0	0	0	1	0	1	0	0	0	1	0	1
17277	Mon Nov 16 20:34:32 2009	47	5	4	117.49	Maandag	0	0	0	0	0	0	1	1	0	0	1	1
17277	Mon Nov 16 20:34:36 2009	47	6	5	117.50	Dinsdag	0	0	0	0	0	0	1	0	1	1	0	2
17277	Mon Nov 16 20:34:41 2009	47	7	4	117.49	Hoofdpijn	0	0	0	1	0	1	0	0	0	1	0	1
17277	Mon Nov 16 20:34:45 2009	47	8	5	117.50	Bang	1	1	0	0	0	0	0	0	0	0	1	4
17277	Mon Nov 16 20:34:50 2009	47	9	4	117.48	Zenuwachtig	1	1	0	0	0	0	0	0	0	0	1	4
17277	Mon Nov 16 20:34:54 2009	47	10	4	117.48	Vlug geïrriteerd	1	1	0	0	0	0	0	0	0	0	1	4
17277	Mon Nov 16 20:34:59 2009	47	11	5	117.49	Donderdag	0	0	0	0	0	0	1	1	0	0	1	4
17277	Mon Nov 16 20:35:03 2009	47	12	4	117.48	Beschaamd	1	1	0	0	0	0	0	0	0	0	1	4
17277	Mon Nov 16 20:35:08 2009	47	13	5	117.49	Woensdag	0	0	0	0	0	0	1	1	0	0	1	3
17277	Mon Nov 16 20:35:13 2009	47	14	4	117.48	Teneergeslagen	1	1	0	0	0	0	0	0	0	0	1	5
17277	Mon Nov 16 20:35:17 2009	47	15	5	117.49	Maandag	0	0	0	0	0	0	1	0	1	1	0	1
17277	Mon Nov 16 20:36:07 2009	49	1	4	117.43	Benauwd gevoel in en om de borst	0	0	0	1	0	1	0	0	0	1	0	1
17277	Mon Nov 16 20:36:12 2009	49	2	4	117.49	Maandag	0	0	0	0	0	0	1	1	0	0	1	1
17277	Mon Nov 16 20:36:16 2009	49	3	4	117.46	Buik- of maagkrampen	0	0	0	1	0	1	0	0	0	1	0	1
17277	Mon Nov 16 20:36:21 2009	49	4	4	117.48	Vermoeidheid	0	0	0	1	0	1	0	0	0	1	0	2
17277	Mon Nov 16 20:36:25 2009	49	5	5	117.48	Zenuwachtig	1	1	0	0	0	0	0	0	0	0	1	3
17277	Mon Nov 16 20:36:30 2009	49	6	4	117.50	Dinsdag	0	0	0	0	0	0	1	0	1	1	0	2
17277	Mon Nov 16 20:36:34 2009	49	7	4	117.49	Hoofdpijn	0	0	0	1	0	1	0	0	0	1	0	1
17277	Mon Nov 16 20:36:39 2009	49	8	5	117.49	Maandag	0	0	0	0	0	0	1	0	1	1	0	1
17277	Mon Nov 16 20:36:43 2009	49	9	4	117.46	Bonzen van het hart	0	0	0	1	0	1	0	0	0	1	0	1
17277	Mon Nov 16 20:36:48 2009	49	10	2	117.48	Teneergeslagen	1	1	0	0	0	0	0	0	0	0	1	1
17277	Mon Nov 16 20:36:52 2009	49	11	5	117.49	Woensdag	0	0	0	0	0	0	1	1	0	0	1	3
17277	Mon Nov 16 20:36:57 2009	49	12	5	117.48	Beschaamd	1	1	0	0	0	0	0	0	0	0	1	1
17277	Mon Nov 16 20:37:02 2009	49	13	4	117.49	Donderdag	0	0	0	0	0	0	1	1	0	0	1	4
17277	Mon Nov 16 20:37:06 2009	49	14	4	117.50	Bang	1	1	0	0	0	0	0	0	0	0	1	1
17277	Mon Nov 16 20:37:11 2009	49	15	5	117.48	Vlug geïrriteerd	1	1	0	0	0	0	0	0	0	0	1	5
17277	Mon Nov 16 20:40:24 2009	51	1	4	117.50	Vrijdag	0	0	0	0	0	0	1	0	1	1	0	5
17277	Mon Nov 16 20:40:29 2009	51	2	4	117.48	Zenuwachtig	1	1	0	0	0	0	0	0	0	0	1	3
17277	Mon Nov 16 20:40:33 2009	51	3	4	117.48	Teneergeslagen	1	1	0	0	0	0	0	0	0	0	1	4
17277	Mon Nov 16 20:40:38 2009	51	4	5	117.49	Donderdag	0	0	0	0	0	0	1	1	0	0	1	4
17277	Mon Nov 16 20:40:42 2009	51	5	4	117.41	Onvoldoende diep kunnen doorademen	0	0	0	1	1	0	0	0	0	0	1	1
17277	Mon Nov 16 20:40:47 2009	51	6	4	117.50	Bang	1	1	0	0	0	0	0	0	0	0	1	3
17277	Mon Nov 16 20:40:51 2009	51	7	5	117.50	Dinsdag	0	0	0	0	0	0	1	0	1	1	0	2
17277	Mon Nov 16 20:40:56 2009	51	8	4	117.50	Vrijdag	0	0	0	0	0	0	1	1	0	0	1	5
17277	Mon Nov 16 20:41:00 2009	51	9	4	117.48	Duizeligheid	0	0	0	1	1	0	0	0	0	0	1	1
17277	Mon Nov 16 20:41:05 2009	51	10	5	117.48	Misselijkheid	0	0	0	1	1	0	0	0	0	0	1	1
17277	Mon Nov 16 20:41:10 2009	51	11	4	117.49	Maandag	0	0	0	0	0	0	1	0	1	1	0	1
17277	Mon Nov 16 20:41:14 2009	51	12	4	117.50	Spierpijn	0	0	0	1	1	0	0	0	0	0	1	1
17277	Mon Nov 16 20:41:19 2009	51	13	4	117.48	Beschaamd	1	1	0	0	0	0	0	0	0	0	1	3
17277	Mon Nov 16 20:41:23 2009	51	14	5	117.48	Vlug geïrriteerd	1	1	0	0	0	0	0	0	0	0	1	4
17277	Mon Nov 16 20:41:28 2009	51	15	4	117.48	Snelle hartslag	0	0	0	1	1	0	0	0	0	0	1	2
17277	Mon Nov 16 20:42:18 2009	53	1	4	117.50	Dinsdag	0	0	0	0	0	0	1	0	1	1	0	2
17277	Mon Nov 16 20:42:22 2009	53	2	4	117.48	Duizeligheid	0	0	0	1	1	0	0	0	0	0	1	1
17277	Mon Nov 16 20:42:27 2009	53	3	4	117.50	Vrijdag	0	0	0	0	0	0	1	1	0	0	1	5
17277	Mon Nov 16 20:42:31 2009	53	4	5	117.48	Teneergeslagen	1	1	0	0	0	0	0	0	0	0	1	1
17277	Mon Nov 16 20:42:36 2009	53	5	5	117.48	Zenuwachtig	1	1	0	0	0	0	0	0	0	0	1	1
17277	Mon Nov 16 20:42:40 2009	53	6	4	117.48	Beschaamd	1	1	0	0	0	0	0	0	0	0	1	1
17277	Mon Nov 16 20:42:45 2009	53	7	4	117.41	Onvoldoende diep kunnen doorademen	0	0	0	1	1	0	0	0	0	0	1	1
17277	Mon Nov 16 20:42:49 2009	53	8	5	117.49	Donderdag	0	0	0	0	0	0	1	1	0	0	1	4
17277	Mon Nov 16 20:42:54 2009	53	9	4	117.50	Spierpijn	0	0	0	1	1	0	0	0	0	0	1	1
17277	Mon Nov 16 20:42:58 2009	53	10	5	117.48	Snelle hartslag	0	0	0	1	1	0	0	0	0	0	1	1
17277	Mon Nov 16 20:43:03 2009	53	11	4	117.50	Bang	1	1	0	0	0	0	0	0	0	0	1	1
17277	Mon Nov 16 20:43:08 2009	53	12	5	117.49	Maandag	0	0	0	0	0	0	1	0	1	1	0	1
17277	Mon Nov 16 20:43:12 2009	53	13	4	117.48	Misselijkheid	0	0	0	1	1	0	0	0	0	0	1	1
17277	Mon Nov 16 20:43:17 2009	53	14	5	117.50	Vrijdag	0	0	0	0	0	0	1	0	1	1	0	5
17277	Mon Nov 16 20:43:21 2009	53	15	5	117.48	Vlug geïrriteerd	1	1	0	0	0	0	0	0	0	0	1	1
17277	Mon Nov 16 20:44:11 2009	55	1	4	117.48	Duizeligheid	0	0	0	1	1	0	0	0	0	0	1	1
17277	Mon Nov 16 20:44:16 2009	55	2	4	117.50	Vrijdag	0	0	0	0	0	0	1	0	1	1	0	5
17277	Mon Nov 16 20:44:20 2009	55	3	4	117.41	Onvoldoende diep kunnen doorademen	0	0	0	1	1	0	0	0	0	0	1	1
17277	Mon Nov 16 20:44:25 2009	55	4	7	117.48	Beschaamd	1	1	0	0	0	0	0	0	0	0	1	1
17277	Mon Nov 16 20:44:29 2009	55	5	4	117.50	Spierpijn	0	0	0	1	1	0	0	0	0	0	1	1
17277	Mon Nov 16 20:44:34 2009	55	6	4	117.50	Bang	1	1	0	0	0	0	0	0	0	0	1	1
17277	Mon Nov 16 20:44:38 2009	55	7	5	117.49	Maandag	0	0	0	0	0	0	1	0	1	1	0	1
17277	Mon Nov 16 20:44:43 2009	55	8	4	117.48	Zenuwachtig	1	1	0	0	0	0	0	0	0	0	1	4
17277	Mon Nov 16 20:44:47 2009	55	9	4	117.50	Vrijdag	0	0	0	0	0	0	1	1	0	0	1	5
17277	Mon Nov 16 20:44:52 2009	55	10	5	117.49	Donderdag	0	0	0	0	0	0	1	1	0	0	1	4
17277	Mon Nov 16 20:44:56 2009	55	11	5	117.48	Snelle hartslag	0	0	0	1	1	0	0	0	0	0	1	1
17277	Mon Nov 16 20:45:01 2009	55	12	4	117.48	Teneergeslagen	1	1	0	0	0	0	0	0	0	0	1	2
17277	Mon Nov 16 20:45:05 2009	55	13	5	117.50	Dinsdag	0	0	0	0	0	0	1	0	1	1	0	2
17277	Mon Nov 16 20:45:10 2009	55	14	5	117.48	Misselijkheid	0	0	0	1	1	0	0	0	0	0	1	1
17277	Mon Nov 16 20:45:14 2009	55	15	4	117.48	Vlug geïrriteerd	1	1	0	0	0	0	0	0	0	0	1	3
17277	Mon Nov 16 20:46:05 2009	57	1	4	117.50	Schuldig	1	0	1	0	0	0	0	0	0	1	0	1
17277	Mon Nov 16 20:46:09 2009	57	2	4	117.49	Gespannen	1	0	1	0	0	0	0	0	0	1	0	1
17277	Mon Nov 16 20:46:14 2009	57	3	5	117.49	Maandag	0	0	0	0	0	0	1	1	0	0	1	1
17277	Mon Nov 16 20:46:18 2009	57	4	4	117.49	Woensdag	0	0	0	0	0	0	1	0	1	1	0	3
17277	Mon Nov 16 20:46:23 2009	57	5	4	117.49	Hoofdpijn	0	0	0	1	0	1	0	0	0	1	0	1
17277	Mon Nov 16 20:46:27 2009	57	6	5	117.50	Angstig	1	0	1	0	0	0	0	0	0	1	0	1
17277	Mon Nov 16 20:46:32 2009	57	7	4	117.43	Benauwd gevoel in en om de borst	0	0	0	1	0	1	0	0	0	1	0	1
17277	Mon Nov 16 20:46:36 2009	57	8	4	117.50	Vijandig	1	0	1	0	0	0	0	0	0	1	0	1
17277	Mon Nov 16 20:46:41 2009	57	9	5	117.50	Dinsdag	0	0	0	0	0	0	1	1	0	0	1	2
17277	Mon Nov 16 20:46:45 2009	57	10	5	117.46	Buik- of maagkrampen	0	0	0	1	0	1	0	0	0	1	0	1
17277	Mon Nov 16 20:46:50 2009	57	11	4	117.48	Vermoeidheid	0	0	0	1	0	1	0	0	0	1	0	4
17277	Mon Nov 16 20:46:54 2009	57	12	4	117.46	Bonzen van het hart	0	0	0	1	0	1	0	0	0	1	0	1
17277	Mon Nov 16 20:46:59 2009	57	13	5	117.49	Woensdag	0	0	0	0	0	0	1	1	0	0	1	3
17277	Mon Nov 16 20:47:03 2009	57	14	4	117.49	Bedroefd	1	0	1	0	0	0	0	0	0	1	0	2
17277	Mon Nov 16 20:47:08 2009	57	15	5	117.49	Donderdag	0	0	0	0	0	0	1	0	1	1	0	4
17277	Mon Nov 16 20:47:58 2009	59	1	5	117.49	Donderdag	0	0	0	0	0	0	1	0	1	1	0	4
17277	Mon Nov 16 20:48:03 2009	59	2	4	117.50	Vijandig	1	0	1	0	0	0	0	0	0	1	0	1
17277	Mon Nov 16 20:48:07 2009	59	3	5	117.50	Dinsdag	0	0	0	0	0	0	1	1	0	0	1	2
17277	Mon Nov 16 20:48:12 2009	59	4	5	117.50	Schuldig	1	0	1	0	0	0	0	0	0	1	0	1
17277	Mon Nov 16 20:48:16 2009	59	5	4	117.49	Hoofdpijn	0	0	0	1	0	1	0	0	0	1	0	1
17277	Mon Nov 16 20:48:21 2009	59	6	4	117.49	Gespannen	1	0	1	0	0	0	0	0	0	1	0	1
17277	Mon Nov 16 20:48:25 2009	59	7	5	117.49	Woensdag	0	0	0	0	0	0	1	1	0	0	1	3
17277	Mon Nov 16 20:48:30 2009	59	8	5	117.50	Angstig	1	0	1	0	0	0	0	0	0	1	0	1
17277	Mon Nov 16 20:48:34 2009	59	9	4	117.43	Benauwd gevoel in en om de borst	0	0	0	1	0	1	0	0	0	1	0	1
17277	Mon Nov 16 20:48:39 2009	59	10	4	117.46	Bonzen van het hart	0	0	0	1	0	1	0	0	0	1	0	1
17277	Mon Nov 16 20:48:43 2009	59	11	5	117.46	Buik- of maagkrampen	0	0	0	1	0	1	0	0	0	1	0	1
17277	Mon Nov 16 20:48:48 2009	59	12	4	117.48	Vermoeidheid	0	0	0	1	0	1	0	0	0	1	0	3
17277	Mon Nov 16 20:48:52 2009	59	13	4	117.49	Maandag	0	0	0	0	0	0	1	1	0	0	1	1
17277	Mon Nov 16 20:48:57 2009	59	14	4	117.49	Bedroefd	1	0	1	0	0	0	0	0	0	1	0	1
17277	Mon Nov 16 20:49:01 2009	59	15	4	117.49	Woensdag	0	0	0	0	0	0	1	0	1	1	0	3
17277	Mon Nov 16 20:49:52 2009	61	1	4	117.49	Woensdag	0	0	0	0	0	0	1	1	0	0	1	3
17277	Mon Nov 16 20:49:56 2009	61	2	5	117.46	Bonzen van het hart	0	0	0	1	0	1	0	0	0	1	0	2
17277	Mon Nov 16 20:50:01 2009	61	3	4	117.48	Vermoeidheid	0	0	0	1	0	1	0	0	0	1	0	2
17277	Mon Nov 16 20:50:05 2009	61	4	4	117.50	Angstig	1	0	1	0	0	0	0	0	0	1	0	4
17277	Mon Nov 16 20:50:10 2009	61	5	5	117.50	Dinsdag	0	0	0	0	0	0	1	1	0	0	1	2
17277	Mon Nov 16 20:50:14 2009	61	6	4	117.50	Schuldig	1	0	1	0	0	0	0	0	0	1	0	3
17277	Mon Nov 16 20:50:19 2009	61	7	5	117.49	Maandag	0	0	0	0	0	0	1	1	0	0	1	1
17277	Mon Nov 16 20:50:23 2009	61	8	4	117.46	Buik- of maagkrampen	0	0	0	1	0	1	0	0	0	1	0	1
17277	Mon Nov 16 20:50:28 2009	61	9	5	117.49	Hoofdpijn	0	0	0	1	0	1	0	0	0	1	0	1
17277	Mon Nov 16 20:50:32 2009	61	10	4	117.49	Gespannen	1	0	1	0	0	0	0	0	0	1	0	4
17277	Mon Nov 16 20:50:37 2009	61	11	4	117.49	Bedroefd	1	0	1	0	0	0	0	0	0	1	0	5
17277	Mon Nov 16 20:50:41 2009	61	12	5	117.49	Woensdag	0	0	0	0	0	0	1	0	1	1	0	3
17277	Mon Nov 16 20:50:46 2009	61	13	4	117.43	Benauwd gevoel in en om de borst	0	0	0	1	0	1	0	0	0	1	0	2
17277	Mon Nov 16 20:50:50 2009	61	14	4	117.50	Vijandig	1	0	1	0	0	0	0	0	0	1	0	5
17277	Mon Nov 16 20:50:55 2009	61	15	5	117.49	Donderdag	0	0	0	0	0	0	1	0	1	1	0	4
17277	Mon Nov 16 20:54:07 2009	63	1	4	117.48	Vlug geïrriteerd	1	1	0	0	0	0	0	0	0	0	1	3
17277	Mon Nov 16 20:54:11 2009	63	2	4	117.48	Beschaamd	1	1	0	0	0	0	0	0	0	0	1	4
17277	Mon Nov 16 20:54:16 2009	63	3	5	117.48	Duizeligheid	0	0	0	1	1	0	0	0	0	0	1	1
17277	Mon Nov 16 20:54:20 2009	63	4	4	117.49	Donderdag	0	0	0	0	0	0	1	1	0	0	1	4
17277	Mon Nov 16 20:54:25 2009	63	5	4	117.50	Bang	1	1	0	0	0	0	0	0	0	0	1	4
17277	Mon Nov 16 20:54:29 2009	63	6	5	117.50	Dinsdag	0	0	0	0	0	0	1	1	0	0	1	2
17277	Mon Nov 16 20:54:34 2009	63	7	5	117.48	Misselijkheid	0	0	0	1	1	0	0	0	0	0	1	1
17277	Mon Nov 16 20:54:38 2009	63	8	4	117.50	Vrijdag	0	0	0	0	0	0	1	0	1	1	0	5
17277	Mon Nov 16 20:54:43 2009	63	9	4	117.48	Snelle hartslag	0	0	0	1	1	0	0	0	0	0	1	2
17277	Mon Nov 16 20:54:47 2009	63	10	5	117.49	Woensdag	0	0	0	0	0	0	1	0	1	1	0	3
17277	Mon Nov 16 20:54:52 2009	63	11	4	117.48	Zenuwachtig	1	1	0	0	0	0	0	0	0	0	1	4
17277	Mon Nov 16 20:54:56 2009	63	12	4	117.50	Spierpijn	0	0	0	1	1	0	0	0	0	0	1	2
17277	Mon Nov 16 20:55:01 2009	63	13	5	117.48	Teneergeslagen	1	1	0	0	0	0	0	0	0	0	1	5
17277	Mon Nov 16 20:55:05 2009	63	14	5	117.50	Vrijdag	0	0	0	0	0	0	1	1	0	0	1	5
17277	Mon Nov 16 20:55:10 2009	63	15	4	117.41	Onvoldoende diep kunnen doorademen	0	0	0	1	1	0	0	0	0	0	1	1
17277	Mon Nov 16 20:56:00 2009	65	1	5	117.49	Woensdag	0	0	0	0	0	0	1	0	1	1	0	3
17277	Mon Nov 16 20:56:05 2009	65	2	4	117.48	Misselijkheid	0	0	0	1	1	0	0	0	0	0	1	1
17277	Mon Nov 16 20:56:09 2009	65	3	4	117.50	Bang	1	1	0	0	0	0	0	0	0	0	1	1
17277	Mon Nov 16 20:56:14 2009	65	4	5	117.48	Snelle hartslag	0	0	0	1	1	0	0	0	0	0	1	1
17277	Mon Nov 16 20:56:18 2009	65	5	5	117.41	Onvoldoende diep kunnen doorademen	0	0	0	1	1	0	0	0	0	0	1	1
17277	Mon Nov 16 20:56:23 2009	65	6	4	117.48	Zenuwachtig	1	1	0	0	0	0	0	0	0	0	1	3
17277	Mon Nov 16 20:56:27 2009	65	7	5	117.50	Dinsdag	0	0	0	0	0	0	1	1	0	0	1	2
17277	Mon Nov 16 20:56:32 2009	65	8	5	117.50	Vrijdag	0	0	0	0	0	0	1	1	0	0	1	5
17277	Mon Nov 16 20:56:36 2009	65	9	4	117.48	Teneergeslagen	1	1	0	0	0	0	0	0	0	0	1	1
17277	Mon Nov 16 20:56:41 2009	65	10	4	117.48	Vlug geïrriteerd	1	1	0	0	0	0	0	0	0	0	1	4
17277	Mon Nov 16 20:56:45 2009	65	11	4	117.50	Spierpijn	0	0	0	1	1	0	0	0	0	0	1	3
17277	Mon Nov 16 20:56:50 2009	65	12	5	117.48	Duizeligheid	0	0	0	1	1	0	0	0	0	0	1	1
17277	Mon Nov 16 20:56:54 2009	65	13	4	117.48	Beschaamd	1	1	0	0	0	0	0	0	0	0	1	1
17277	Mon Nov 16 20:56:59 2009	65	14	4	117.49	Donderdag	0	0	0	0	0	0	1	1	0	0	1	4
17277	Mon Nov 16 20:57:03 2009	65	15	5	117.50	Vrijdag	0	0	0	0	0	0	1	0	1	1	0	5
17277	Mon Nov 16 20:57:53 2009	67	1	4	117.41	Onvoldoende diep kunnen doorademen	0	0	0	1	1	0	0	0	0	0	1	1
17277	Mon Nov 16 20:57:58 2009	67	2	5	117.50	Vrijdag	0	0	0	0	0	0	1	1	0	0	1	5
17277	Mon Nov 16 20:58:03 2009	67	3	5	117.50	Dinsdag	0	0	0	0	0	0	1	1	0	0	1	2
17277	Mon Nov 16 20:58:07 2009	67	4	4	117.49	Woensdag	0	0	0	0	0	0	1	0	1	1	0	3
17277	Mon Nov 16 20:58:12 2009	67	5	5	117.49	Donderdag	0	0	0	0	0	0	1	1	0	0	1	4
17277	Mon Nov 16 20:58:16 2009	67	6	5	117.50	Spierpijn	0	0	0	1	1	0	0	0	0	0	1	3
17277	Mon Nov 16 20:58:21 2009	67	7	4	117.48	Vlug geïrriteerd	1	1	0	0	0	0	0	0	0	0	1	4
17277	Mon Nov 16 20:58:25 2009	67	8	4	117.48	Zenuwachtig	1	1	0	0	0	0	0	0	0	0	1	3
17277	Mon Nov 16 20:58:30 2009	67	9	4	117.48	Beschaamd	1	1	0	0	0	0	0	0	0	0	1	1
17277	Mon Nov 16 20:58:34 2009	67	10	5	117.48	Misselijkheid	0	0	0	1	1	0	0	0	0	0	1	1
17277	Mon Nov 16 20:58:39 2009	67	11	4	117.48	Snelle hartslag	0	0	0	1	1	0	0	0	0	0	1	1
17277	Mon Nov 16 20:58:43 2009	67	12	5	117.50	Vrijdag	0	0	0	0	0	0	1	0	1	1	0	5
17277	Mon Nov 16 20:58:48 2009	67	13	5	117.50	Bang	1	1	0	0	0	0	0	0	0	0	1	1
17277	Mon Nov 16 20:58:52 2009	67	14	4	117.48	Duizeligheid	0	0	0	1	1	0	0	0	0	0	1	1
17277	Mon Nov 16 20:58:57 2009	67	15	4	117.48	Teneergeslagen	1	1	0	0	0	0	0	0	0	0	1	3
17277	Mon Nov 16 20:59:47 2009	69	1	5	117.43	Benauwd gevoel in en om de borst	0	0	0	1	0	1	0	0	0	1	0	1
17277	Mon Nov 16 20:59:51 2009	69	2	4	117.49	Gespannen	1	0	1	0	0	0	0	0	0	1	0	1
17277	Mon Nov 16 20:59:56 2009	69	3	5	117.50	Dinsdag	0	0	0	0	0	0	1	0	1	1	0	2
17277	Mon Nov 16 21:00:01 2009	69	4	5	117.49	Woensdag	0	0	0	0	0	0	1	1	0	0	1	3
17277	Mon Nov 16 21:00:05 2009	69	5	4	117.49	Maandag	0	0	0	0	0	0	1	0	1	1	0	1
17277	Mon Nov 16 21:00:10 2009	69	6	4	117.50	Vijandig	1	0	1	0	0	0	0	0	0	1	0	1
17277	Mon Nov 16 21:00:14 2009	69	7	4	117.50	Angstig	1	0	1	0	0	0	0	0	0	1	0	1
17277	Mon Nov 16 21:00:19 2009	69	8	4	117.48	Vermoeidheid	0	0	0	1	0	1	0	0	0	1	0	1
17277	Mon Nov 16 21:00:23 2009	69	9	4	117.49	Donderdag	0	0	0	0	0	0	1	0	1	1	0	4
17277	Mon Nov 16 21:00:28 2009	69	10	4	117.49	Bedroefd	1	0	1	0	0	0	0	0	0	1	0	1
17277	Mon Nov 16 21:00:32 2009	69	11	5	117.46	Buik- of maagkrampen	0	0	0	1	0	1	0	0	0	1	0	1
17277	Mon Nov 16 21:00:37 2009	69	12	4	117.49	Maandag	0	0	0	0	0	0	1	1	0	0	1	1
17277	Mon Nov 16 21:00:41 2009	69	13	4	117.50	Schuldig	1	0	1	0	0	0	0	0	0	1	0	1
17277	Mon Nov 16 21:00:46 2009	69	14	5	117.46	Bonzen van het hart	0	0	0	1	0	1	0	0	0	1	0	1
17277	Mon Nov 16 21:00:50 2009	69	15	4	117.49	Hoofdpijn	0	0	0	1	0	1	0	0	0	1	0	1
17277	Mon Nov 16 21:01:40 2009	71	1	4	117.49	Maandag	0	0	0	0	0	0	1	1	0	0	1	1
17277	Mon Nov 16 21:01:45 2009	71	2	4	117.49	Donderdag	0	0	0	0	0	0	1	0	1	1	0	4
17277	Mon Nov 16 21:01:50 2009	71	3	5	117.49	Maandag	0	0	0	0	0	0	1	0	1	1	0	1
17277	Mon Nov 16 21:01:54 2009	71	4	4	117.49	Hoofdpijn	0	0	0	1	0	1	0	0	0	1	0	1
17277	Mon Nov 16 21:01:59 2009	71	5	4	117.50	Vijandig	1	0	1	0	0	0	0	0	0	1	0	1
17277	Mon Nov 16 21:02:03 2009	71	6	4	117.49	Bedroefd	1	0	1	0	0	0	0	0	0	1	0	1
17277	Mon Nov 16 21:02:08 2009	71	7	5	117.48	Vermoeidheid	0	0	0	1	0	1	0	0	0	1	0	4
17277	Mon Nov 16 21:02:12 2009	71	8	4	117.46	Bonzen van het hart	0	0	0	1	0	1	0	0	0	1	0	1
17277	Mon Nov 16 21:02:17 2009	71	9	4	117.43	Benauwd gevoel in en om de borst	0	0	0	1	0	1	0	0	0	1	0	1
17277	Mon Nov 16 21:02:21 2009	71	10	5	117.50	Schuldig	1	0	1	0	0	0	0	0	0	1	0	1
17277	Mon Nov 16 21:02:26 2009	71	11	4	117.49	Gespannen	1	0	1	0	0	0	0	0	0	1	0	3
17277	Mon Nov 16 21:02:30 2009	71	12	4	117.46	Buik- of maagkrampen	0	0	0	1	0	1	0	0	0	1	0	1
17277	Mon Nov 16 21:02:35 2009	71	13	5	117.49	Woensdag	0	0	0	0	0	0	1	1	0	0	1	3
17277	Mon Nov 16 21:02:39 2009	71	14	5	117.50	Angstig	1	0	1	0	0	0	0	0	0	1	0	1
17277	Mon Nov 16 21:02:44 2009	71	15	4	117.50	Dinsdag	0	0	0	0	0	0	1	0	1	1	0	2
17277	Mon Nov 16 21:03:34 2009	73	1	4	117.49	Maandag	0	0	0	0	0	0	1	1	0	0	1	1
17277	Mon Nov 16 21:03:39 2009	73	2	4	117.50	Dinsdag	0	0	0	0	0	0	1	0	1	1	0	2
17277	Mon Nov 16 21:03:43 2009	73	3	4	117.43	Benauwd gevoel in en om de borst	0	0	0	1	0	1	0	0	0	1	0	2
17277	Mon Nov 16 21:03:48 2009	73	4	4	117.50	Angstig	1	0	1	0	0	0	0	0	0	1	0	3
17277	Mon Nov 16 21:03:52 2009	73	5	5	117.46	Bonzen van het hart	0	0	0	1	0	1	0	0	0	1	0	2
17277	Mon Nov 16 21:03:57 2009	73	6	4	117.50	Vijandig	1	0	1	0	0	0	0	0	0	1	0	5
17277	Mon Nov 16 21:04:01 2009	73	7	4	117.46	Buik- of maagkrampen	0	0	0	1	0	1	0	0	0	1	0	1
17277	Mon Nov 16 21:04:06 2009	73	8	5	117.48	Vermoeidheid	0	0	0	1	0	1	0	0	0	1	0	4
17277	Mon Nov 16 21:04:10 2009	73	9	4	117.49	Bedroefd	1	0	1	0	0	0	0	0	0	1	0	5
17277	Mon Nov 16 21:04:15 2009	73	10	4	117.50	Schuldig	1	0	1	0	0	0	0	0	0	1	0	3
17277	Mon Nov 16 21:04:19 2009	73	11	4	117.49	Hoofdpijn	0	0	0	1	0	1	0	0	0	1	0	1
17277	Mon Nov 16 21:04:24 2009	73	12	5	117.49	Gespannen	1	0	1	0	0	0	0	0	0	1	0	4
17277	Mon Nov 16 21:04:28 2009	73	13	4	117.49	Maandag	0	0	0	0	0	0	1	0	1	1	0	1
17277	Mon Nov 16 21:04:33 2009	73	14	4	117.49	Woensdag	0	0	0	0	0	0	1	1	0	0	1	3
17277	Mon Nov 16 21:04:37 2009	73	15	5	117.49	Donderdag	0	0	0	0	0	0	1	0	1	1	0	4
