# Supplementary material for: Unraveling the Relationship between Trait Negative Affectivity and Habitual Symptom Reporting
Source: PLoS One. 2015 Jan 20;10(1):e0115748. doi: 10.1371/journal.pone.0115748 (PMC4300148; doi:10.1371/journal.pone.0115748)
Supplement: S1 File — Data S1, Contains the raw data of the high NA-high HSR participants. Data S2, Contains the raw data of the high NA-low HSR participants. Data S3, Contains the raw data of the low NA-low HSR participants. (ZIP) [file pone.0115748.s001.zip › Data S3/BG_1_C_EXP2_314312_results.xls]

## Sheet: BG_1_C_EXP2_314312_results
version	timestamp	block number	trial number	lost msec	free VRAM	trial contents	vraagA	vraagA_2	vraagA_1	vraagB	vraagB_2	vraagB_1	vraagC	vraagC_2	vraagC_1	deel1	deel2	value
17277	Tue Nov 17 19:47:18 2009	3	1	4	117.49	Bedroefd	1	0	1	0	0	0	0	0	0	1	0	2
17277	Tue Nov 17 19:47:22 2009	3	2	3	117.49	Donderdag	0	0	0	0	0	0	1	0	1	1	0	niet geklikt
17277	Tue Nov 17 19:47:27 2009	3	3	4	117.46	Bonzen van het hart	0	0	0	1	0	1	0	0	0	1	0	1
17277	Tue Nov 17 19:47:32 2009	3	4	4	117.50	Vijandig	1	0	1	0	0	0	0	0	0	1	0	3
17277	Tue Nov 17 19:47:36 2009	3	5	4	117.43	Benauwd gevoel in en om de borst	0	0	0	1	0	1	0	0	0	1	0	1
17277	Tue Nov 17 19:47:41 2009	3	6	4	117.49	Woensdag	0	0	0	0	0	0	1	0	1	1	0	3
17277	Tue Nov 17 19:47:45 2009	3	7	5	117.50	Dinsdag	0	0	0	0	0	0	1	0	1	1	0	2
17277	Tue Nov 17 19:47:50 2009	3	8	4	117.50	Vrijdag	0	0	0	0	0	0	1	0	1	1	0	4
17277	Tue Nov 17 19:47:54 2009	3	9	4	117.49	Hoofdpijn	0	0	0	1	0	1	0	0	0	1	0	1
17277	Tue Nov 17 19:47:59 2009	3	10	5	117.50	Angstig	1	0	1	0	0	0	0	0	0	1	0	2
17277	Tue Nov 17 19:48:03 2009	3	11	4	117.50	Schuldig	1	0	1	0	0	0	0	0	0	1	0	1
17277	Tue Nov 17 19:48:08 2009	3	12	4	117.49	Gespannen	1	0	1	0	0	0	0	0	0	1	0	1
17277	Tue Nov 17 19:48:12 2009	3	13	5	117.46	Buik- of maagkrampen	0	0	0	1	0	1	0	0	0	1	0	1
17277	Tue Nov 17 19:48:17 2009	3	14	4	117.49	Maandag	0	0	0	0	0	0	1	1	0	0	1	1
17277	Tue Nov 17 19:48:21 2009	3	15	4	117.48	Vermoeidheid	0	0	0	1	0	1	0	0	0	1	0	1
17277	Tue Nov 17 19:49:11 2009	5	1	4	117.49	Bedroefd	1	0	1	0	0	0	0	0	0	1	0	1
17277	Tue Nov 17 19:49:16 2009	5	2	4	117.50	Schuldig	1	0	1	0	0	0	0	0	0	1	0	1
17277	Tue Nov 17 19:49:20 2009	5	3	5	117.46	Bonzen van het hart	0	0	0	1	0	1	0	0	0	1	0	1
17277	Tue Nov 17 19:49:25 2009	5	4	4	117.49	Donderdag	0	0	0	0	0	0	1	0	1	1	0	4
17277	Tue Nov 17 19:49:29 2009	5	5	4	117.50	Vrijdag	0	0	0	0	0	0	1	0	1	1	0	5
17277	Tue Nov 17 19:49:34 2009	5	6	5	117.49	Hoofdpijn	0	0	0	1	0	1	0	0	0	1	0	1
17277	Tue Nov 17 19:49:38 2009	5	7	4	117.50	Angstig	1	0	1	0	0	0	0	0	0	1	0	1
17277	Tue Nov 17 19:49:43 2009	5	8	4	117.46	Buik- of maagkrampen	0	0	0	1	0	1	0	0	0	1	0	1
17277	Tue Nov 17 19:49:47 2009	5	9	5	117.50	Dinsdag	0	0	0	0	0	0	1	0	1	1	0	2
17277	Tue Nov 17 19:49:52 2009	5	10	4	117.50	Vijandig	1	0	1	0	0	0	0	0	0	1	0	1
17277	Tue Nov 17 19:49:56 2009	5	11	4	117.48	Vermoeidheid	0	0	0	1	0	1	0	0	0	1	0	1
17277	Tue Nov 17 19:50:01 2009	5	12	5	117.43	Benauwd gevoel in en om de borst	0	0	0	1	0	1	0	0	0	1	0	1
17277	Tue Nov 17 19:50:06 2009	5	13	4	117.49	Maandag	0	0	0	0	0	0	1	1	0	0	1	1
17277	Tue Nov 17 19:50:10 2009	5	14	4	117.49	Gespannen	1	0	1	0	0	0	0	0	0	1	0	1
17277	Tue Nov 17 19:50:15 2009	5	15	5	117.49	Woensdag	0	0	0	0	0	0	1	0	1	1	0	3
17277	Tue Nov 17 19:51:05 2009	7	1	4	117.49	Maandag	0	0	0	0	0	0	1	1	0	0	1	1
17277	Tue Nov 17 19:51:09 2009	7	2	5	117.43	Benauwd gevoel in en om de borst	0	0	0	1	0	1	0	0	0	1	0	1
17277	Tue Nov 17 19:51:14 2009	7	3	4	117.49	Donderdag	0	0	0	0	0	0	1	0	1	1	0	4
17277	Tue Nov 17 19:51:18 2009	7	4	4	117.48	Vermoeidheid	0	0	0	1	0	1	0	0	0	1	0	1
17277	Tue Nov 17 19:51:23 2009	7	5	5	117.46	Buik- of maagkrampen	0	0	0	1	0	1	0	0	0	1	0	1
17277	Tue Nov 17 19:51:27 2009	7	6	4	117.49	Hoofdpijn	0	0	0	1	0	1	0	0	0	1	0	1
17277	Tue Nov 17 19:51:32 2009	7	7	5	117.50	Vrijdag	0	0	0	0	0	0	1	0	1	1	0	5
17277	Tue Nov 17 19:51:36 2009	7	8	5	117.50	Dinsdag	0	0	0	0	0	0	1	0	1	1	0	2
17277	Tue Nov 17 19:51:41 2009	7	9	4	117.50	Vijandig	1	0	1	0	0	0	0	0	0	1	0	1
17277	Tue Nov 17 19:51:45 2009	7	10	4	117.46	Bonzen van het hart	0	0	0	1	0	1	0	0	0	1	0	1
17277	Tue Nov 17 19:51:50 2009	7	11	7	117.49	Bedroefd	1	0	1	0	0	0	0	0	0	1	0	1
17277	Tue Nov 17 19:51:54 2009	7	12	4	117.49	Gespannen	1	0	1	0	0	0	0	0	0	1	0	1
17277	Tue Nov 17 19:51:59 2009	7	13	4	117.50	Schuldig	1	0	1	0	0	0	0	0	0	1	0	1
17277	Tue Nov 17 19:52:03 2009	7	14	4	117.49	Woensdag	0	0	0	0	0	0	1	0	1	1	0	3
17277	Tue Nov 17 19:52:08 2009	7	15	4	117.50	Angstig	1	0	1	0	0	0	0	0	0	1	0	1
17277	Tue Nov 17 19:52:58 2009	9	1	5	117.48	Misselijkheid	0	0	0	1	1	0	0	0	0	0	1	1
17277	Tue Nov 17 19:53:02 2009	9	2	4	117.48	Vlug geïrriteerd	1	1	0	0	0	0	0	0	0	0	1	1
17277	Tue Nov 17 19:53:07 2009	9	3	4	117.50	Spierpijn	0	0	0	1	1	0	0	0	0	0	1	1
17277	Tue Nov 17 19:53:11 2009	9	4	4	117.48	Duizeligheid	0	0	0	1	1	0	0	0	0	0	1	1
17277	Tue Nov 17 19:53:16 2009	9	5	4	117.48	Beschaamd	1	1	0	0	0	0	0	0	0	0	1	1
17277	Tue Nov 17 19:53:20 2009	9	6	5	117.50	Dinsdag	0	0	0	0	0	0	1	1	0	0	1	2
17277	Tue Nov 17 19:53:25 2009	9	7	4	117.50	Bang	1	1	0	0	0	0	0	0	0	0	1	1
17277	Tue Nov 17 19:53:29 2009	9	8	4	117.48	Teneergeslagen	1	1	0	0	0	0	0	0	0	0	1	1
17277	Tue Nov 17 19:53:34 2009	9	9	5	117.49	Woensdag	0	0	0	0	0	0	1	1	0	0	1	3
17277	Tue Nov 17 19:53:38 2009	9	10	4	117.49	Maandag	0	0	0	0	0	0	1	0	1	1	0	1
17277	Tue Nov 17 19:53:43 2009	9	11	4	117.41	Onvoldoende diep kunnen doorademen	0	0	0	1	1	0	0	0	0	0	1	1
17277	Tue Nov 17 19:53:48 2009	9	12	5	117.49	Donderdag	0	0	0	0	0	0	1	1	0	0	1	4
17277	Tue Nov 17 19:53:52 2009	9	13	4	117.50	Vrijdag	0	0	0	0	0	0	1	1	0	0	1	5
17277	Tue Nov 17 19:53:57 2009	9	14	5	117.48	Snelle hartslag	0	0	0	1	1	0	0	0	0	0	1	1
17277	Tue Nov 17 19:54:01 2009	9	15	5	117.48	Zenuwachtig	1	1	0	0	0	0	0	0	0	0	1	1
17277	Tue Nov 17 19:54:51 2009	11	1	4	117.48	Vlug geïrriteerd	1	1	0	0	0	0	0	0	0	0	1	1
17277	Tue Nov 17 19:54:55 2009	11	2	5	117.50	Bang	1	1	0	0	0	0	0	0	0	0	1	1
17277	Tue Nov 17 19:55:00 2009	11	3	4	117.48	Beschaamd	1	1	0	0	0	0	0	0	0	0	1	1
17277	Tue Nov 17 19:55:05 2009	11	4	5	117.48	Teneergeslagen	1	1	0	0	0	0	0	0	0	0	1	1
17277	Tue Nov 17 19:55:09 2009	11	5	5	117.48	Misselijkheid	0	0	0	1	1	0	0	0	0	0	1	1
17277	Tue Nov 17 19:55:14 2009	11	6	4	117.50	Spierpijn	0	0	0	1	1	0	0	0	0	0	1	1
17277	Tue Nov 17 19:55:18 2009	11	7	4	117.41	Onvoldoende diep kunnen doorademen	0	0	0	1	1	0	0	0	0	0	1	1
17277	Tue Nov 17 19:55:23 2009	11	8	5	117.50	Vrijdag	0	0	0	0	0	0	1	1	0	0	1	5
17277	Tue Nov 17 19:55:27 2009	11	9	4	117.50	Dinsdag	0	0	0	0	0	0	1	1	0	0	1	2
17277	Tue Nov 17 19:55:32 2009	11	10	4	117.48	Snelle hartslag	0	0	0	1	1	0	0	0	0	0	1	1
17277	Tue Nov 17 19:55:36 2009	11	11	7	117.48	Zenuwachtig	1	1	0	0	0	0	0	0	0	0	1	1
17277	Tue Nov 17 19:55:41 2009	11	12	4	117.49	Maandag	0	0	0	0	0	0	1	0	1	1	0	1
17277	Tue Nov 17 19:55:45 2009	11	13	5	117.48	Duizeligheid	0	0	0	1	1	0	0	0	0	0	1	1
17277	Tue Nov 17 19:55:50 2009	11	14	4	117.49	Donderdag	0	0	0	0	0	0	1	1	0	0	1	4
17277	Tue Nov 17 19:55:54 2009	11	15	5	117.49	Woensdag	0	0	0	0	0	0	1	1	0	0	1	3
17277	Tue Nov 17 19:56:44 2009	13	1	4	117.48	Teneergeslagen	1	1	0	0	0	0	0	0	0	0	1	1
17277	Tue Nov 17 19:56:49 2009	13	2	5	117.50	Vrijdag	0	0	0	0	0	0	1	1	0	0	1	5
17277	Tue Nov 17 19:56:53 2009	13	3	5	117.49	Donderdag	0	0	0	0	0	0	1	1	0	0	1	4
17277	Tue Nov 17 19:56:58 2009	13	4	4	117.49	Woensdag	0	0	0	0	0	0	1	1	0	0	1	3
17277	Tue Nov 17 19:57:02 2009	13	5	5	117.50	Dinsdag	0	0	0	0	0	0	1	1	0	0	1	2
17277	Tue Nov 17 19:57:07 2009	13	6	5	117.50	Bang	1	1	0	0	0	0	0	0	0	0	1	2
17277	Tue Nov 17 19:57:11 2009	13	7	4	117.41	Onvoldoende diep kunnen doorademen	0	0	0	1	1	0	0	0	0	0	1	1
17277	Tue Nov 17 19:57:16 2009	13	8	4	117.48	Misselijkheid	0	0	0	1	1	0	0	0	0	0	1	1
17277	Tue Nov 17 19:57:20 2009	13	9	4	117.48	Snelle hartslag	0	0	0	1	1	0	0	0	0	0	1	1
17277	Tue Nov 17 19:57:25 2009	13	10	4	117.48	Zenuwachtig	1	1	0	0	0	0	0	0	0	0	1	2
17277	Tue Nov 17 19:57:30 2009	13	11	5	117.49	Maandag	0	0	0	0	0	0	1	0	1	1	0	1
17277	Tue Nov 17 19:57:34 2009	13	12	4	117.48	Vlug geïrriteerd	1	1	0	0	0	0	0	0	0	0	1	1
17277	Tue Nov 17 19:57:39 2009	13	13	4	117.48	Beschaamd	1	1	0	0	0	0	0	0	0	0	1	1
17277	Tue Nov 17 19:57:43 2009	13	14	5	117.48	Duizeligheid	0	0	0	1	1	0	0	0	0	0	1	1
17277	Tue Nov 17 19:57:48 2009	13	15	4	117.50	Spierpijn	0	0	0	1	1	0	0	0	0	0	1	1
17277	Tue Nov 17 20:00:53 2009	15	1	5	117.49	Woensdag	0	0	0	0	0	0	1	0	1	1	0	3
17277	Tue Nov 17 20:00:58 2009	15	2	4	117.48	Misselijkheid	0	0	0	1	1	0	0	0	0	0	1	1
17277	Tue Nov 17 20:01:02 2009	15	3	4	117.49	Gespannen	1	0	1	0	0	0	0	0	0	1	0	2
17277	Tue Nov 17 20:01:07 2009	15	4	5	117.48	Snelle hartslag	0	0	0	1	1	0	0	0	0	0	1	1
17277	Tue Nov 17 20:01:11 2009	15	5	4	117.49	Maandag	0	0	0	0	0	0	1	1	0	0	1	1
17277	Tue Nov 17 20:01:16 2009	15	6	5	117.49	Woensdag	0	0	0	0	0	0	1	1	0	0	1	3
17277	Tue Nov 17 20:01:20 2009	15	7	4	117.50	Angstig	1	0	1	0	0	0	0	0	0	1	0	2
17277	Tue Nov 17 20:01:25 2009	15	8	4	117.50	Schuldig	1	0	1	0	0	0	0	0	0	1	0	1
17277	Tue Nov 17 20:01:29 2009	15	9	5	117.50	Vrijdag	0	0	0	0	0	0	1	1	0	0	1	5
17277	Tue Nov 17 20:01:34 2009	15	10	4	117.49	Bedroefd	1	0	1	0	0	0	0	0	0	1	0	2
17277	Tue Nov 17 20:01:38 2009	15	11	4	117.41	Onvoldoende diep kunnen doorademen	0	0	0	1	1	0	0	0	0	0	1	1
17277	Tue Nov 17 20:01:43 2009	15	12	5	117.50	Spierpijn	0	0	0	1	1	0	0	0	0	0	1	1
17277	Tue Nov 17 20:01:47 2009	15	13	4	117.50	Vijandig	1	0	1	0	0	0	0	0	0	1	0	1
17277	Tue Nov 17 20:01:52 2009	15	14	5	117.50	Vrijdag	0	0	0	0	0	0	1	0	1	1	0	5
17277	Tue Nov 17 20:01:57 2009	15	15	5	117.48	Duizeligheid	0	0	0	1	1	0	0	0	0	0	1	1
17277	Tue Nov 17 20:02:46 2009	17	1	4	117.49	Woensdag	0	0	0	0	0	0	1	1	0	0	1	3
17277	Tue Nov 17 20:02:51 2009	17	2	5	117.50	Vrijdag	0	0	0	0	0	0	1	1	0	0	1	5
17277	Tue Nov 17 20:02:55 2009	17	3	4	117.50	Schuldig	1	0	1	0	0	0	0	0	0	1	0	1
17277	Tue Nov 17 20:03:00 2009	17	4	4	117.49	Gespannen	1	0	1	0	0	0	0	0	0	1	0	1
17277	Tue Nov 17 20:03:05 2009	17	5	5	117.50	Vrijdag	0	0	0	0	0	0	1	0	1	1	0	5
17277	Tue Nov 17 20:03:09 2009	17	6	4	117.50	Spierpijn	0	0	0	1	1	0	0	0	0	0	1	1
17277	Tue Nov 17 20:03:14 2009	17	7	4	117.48	Duizeligheid	0	0	0	1	1	0	0	0	0	0	1	1
17277	Tue Nov 17 20:03:18 2009	17	8	5	117.48	Snelle hartslag	0	0	0	1	1	0	0	0	0	0	1	1
17277	Tue Nov 17 20:03:23 2009	17	9	4	117.50	Angstig	1	0	1	0	0	0	0	0	0	1	0	1
17277	Tue Nov 17 20:03:27 2009	17	10	4	117.49	Bedroefd	1	0	1	0	0	0	0	0	0	1	0	1
17277	Tue Nov 17 20:03:32 2009	17	11	5	117.41	Onvoldoende diep kunnen doorademen	0	0	0	1	1	0	0	0	0	0	1	1
17277	Tue Nov 17 20:03:36 2009	17	12	4	117.49	Maandag	0	0	0	0	0	0	1	1	0	0	1	1
17277	Tue Nov 17 20:03:41 2009	17	13	4	117.48	Misselijkheid	0	0	0	1	1	0	0	0	0	0	1	1
17277	Tue Nov 17 20:03:45 2009	17	14	5	117.49	Woensdag	0	0	0	0	0	0	1	0	1	1	0	3
17277	Tue Nov 17 20:03:50 2009	17	15	4	117.50	Vijandig	1	0	1	0	0	0	0	0	0	1	0	1
17277	Tue Nov 17 20:04:40 2009	19	1	4	117.50	Spierpijn	0	0	0	1	1	0	0	0	0	0	1	1
17277	Tue Nov 17 20:04:44 2009	19	2	5	117.50	Vijandig	1	0	1	0	0	0	0	0	0	1	0	1
17277	Tue Nov 17 20:04:49 2009	19	3	4	117.50	Vrijdag	0	0	0	0	0	0	1	1	0	0	1	5
17277	Tue Nov 17 20:04:53 2009	19	4	4	117.48	Misselijkheid	0	0	0	1	1	0	0	0	0	0	1	1
17277	Tue Nov 17 20:04:58 2009	19	5	5	117.48	Duizeligheid	0	0	0	1	1	0	0	0	0	0	1	1
17277	Tue Nov 17 20:05:02 2009	19	6	4	117.49	Bedroefd	1	0	1	0	0	0	0	0	0	1	0	1
17277	Tue Nov 17 20:05:07 2009	19	7	4	117.49	Maandag	0	0	0	0	0	0	1	1	0	0	1	1
17277	Tue Nov 17 20:05:11 2009	19	8	5	117.41	Onvoldoende diep kunnen doorademen	0	0	0	1	1	0	0	0	0	0	1	1
17277	Tue Nov 17 20:05:16 2009	19	9	4	117.50	Angstig	1	0	1	0	0	0	0	0	0	1	0	1
17277	Tue Nov 17 20:05:20 2009	19	10	5	117.49	Woensdag	0	0	0	0	0	0	1	1	0	0	1	3
17277	Tue Nov 17 20:05:25 2009	19	11	5	117.50	Schuldig	1	0	1	0	0	0	0	0	0	1	0	1
17277	Tue Nov 17 20:05:30 2009	19	12	4	117.49	Woensdag	0	0	0	0	0	0	1	0	1	1	0	3
17277	Tue Nov 17 20:05:34 2009	19	13	4	117.49	Gespannen	1	0	1	0	0	0	0	0	0	1	0	1
17277	Tue Nov 17 20:05:39 2009	19	14	4	117.50	Vrijdag	0	0	0	0	0	0	1	0	1	1	0	5
17277	Tue Nov 17 20:05:43 2009	19	15	4	117.48	Snelle hartslag	0	0	0	1	1	0	0	0	0	0	1	1
17277	Tue Nov 17 20:06:33 2009	21	1	4	117.48	Teneergeslagen	1	1	0	0	0	0	0	0	0	0	1	1
17277	Tue Nov 17 20:06:38 2009	21	2	4	117.48	Vermoeidheid	0	0	0	1	0	1	0	0	0	1	0	2
17277	Tue Nov 17 20:06:42 2009	21	3	5	117.48	Vlug geïrriteerd	1	1	0	0	0	0	0	0	0	0	1	1
17277	Tue Nov 17 20:06:47 2009	21	4	4	117.49	Hoofdpijn	0	0	0	1	0	1	0	0	0	1	0	1
17277	Tue Nov 17 20:06:51 2009	21	5	5	117.50	Dinsdag	0	0	0	0	0	0	1	0	1	1	0	2
17277	Tue Nov 17 20:06:56 2009	21	6	5	117.46	Bonzen van het hart	0	0	0	1	0	1	0	0	0	1	0	1
17277	Tue Nov 17 20:07:00 2009	21	7	4	117.48	Beschaamd	1	1	0	0	0	0	0	0	0	0	1	1
17277	Tue Nov 17 20:07:05 2009	21	8	5	117.50	Dinsdag	0	0	0	0	0	0	1	1	0	0	1	2
17277	Tue Nov 17 20:07:09 2009	21	9	5	117.48	Zenuwachtig	1	1	0	0	0	0	0	0	0	0	1	1
17277	Tue Nov 17 20:07:14 2009	21	10	4	117.49	Donderdag	0	0	0	0	0	0	1	0	1	1	0	4
17277	Tue Nov 17 20:07:18 2009	21	11	5	117.49	Maandag	0	0	0	0	0	0	1	0	1	1	0	1
17277	Tue Nov 17 20:07:23 2009	21	12	7	117.43	Benauwd gevoel in en om de borst	0	0	0	1	0	1	0	0	0	1	0	1
17277	Tue Nov 17 20:07:27 2009	21	13	4	117.46	Buik- of maagkrampen	0	0	0	1	0	1	0	0	0	1	0	1
17277	Tue Nov 17 20:07:32 2009	21	14	5	117.50	Bang	1	1	0	0	0	0	0	0	0	0	1	1
17277	Tue Nov 17 20:07:36 2009	21	15	4	117.49	Donderdag	0	0	0	0	0	0	1	1	0	0	1	4
17277	Tue Nov 17 20:08:26 2009	23	1	4	117.49	Maandag	0	0	0	0	0	0	1	0	1	1	0	1
17277	Tue Nov 17 20:08:31 2009	23	2	5	117.48	Vermoeidheid	0	0	0	1	0	1	0	0	0	1	0	1
17277	Tue Nov 17 20:08:35 2009	23	3	5	117.46	Bonzen van het hart	0	0	0	1	0	1	0	0	0	1	0	1
17277	Tue Nov 17 20:08:40 2009	23	4	4	117.49	Donderdag	0	0	0	0	0	0	1	0	1	1	0	4
17277	Tue Nov 17 20:08:45 2009	23	5	5	117.49	Hoofdpijn	0	0	0	1	0	1	0	0	0	1	0	1
17277	Tue Nov 17 20:08:49 2009	23	6	5	117.43	Benauwd gevoel in en om de borst	0	0	0	1	0	1	0	0	0	1	0	1
17277	Tue Nov 17 20:08:54 2009	23	7	4	117.46	Buik- of maagkrampen	0	0	0	1	0	1	0	0	0	1	0	1
17277	Tue Nov 17 20:08:58 2009	23	8	4	117.48	Beschaamd	1	1	0	0	0	0	0	0	0	0	1	1
17277	Tue Nov 17 20:09:03 2009	23	9	5	117.50	Dinsdag	0	0	0	0	0	0	1	0	1	1	0	2
17277	Tue Nov 17 20:09:07 2009	23	10	4	117.48	Teneergeslagen	1	1	0	0	0	0	0	0	0	0	1	1
17277	Tue Nov 17 20:09:12 2009	23	11	5	117.50	Dinsdag	0	0	0	0	0	0	1	1	0	0	1	2
17277	Tue Nov 17 20:09:16 2009	23	12	5	117.49	Donderdag	0	0	0	0	0	0	1	1	0	0	1	4
17277	Tue Nov 17 20:09:21 2009	23	13	4	117.48	Vlug geïrriteerd	1	1	0	0	0	0	0	0	0	0	1	1
17277	Tue Nov 17 20:09:25 2009	23	14	5	117.48	Zenuwachtig	1	1	0	0	0	0	0	0	0	0	1	1
17277	Tue Nov 17 20:09:30 2009	23	15	4	117.50	Bang	1	1	0	0	0	0	0	0	0	0	1	1
17277	Tue Nov 17 20:10:20 2009	25	1	4	117.48	Beschaamd	1	1	0	0	0	0	0	0	0	0	1	1
17277	Tue Nov 17 20:10:24 2009	25	2	5	117.49	Maandag	0	0	0	0	0	0	1	0	1	1	0	1
17277	Tue Nov 17 20:10:29 2009	25	3	4	117.46	Buik- of maagkrampen	0	0	0	1	0	1	0	0	0	1	0	1
17277	Tue Nov 17 20:10:33 2009	25	4	5	117.50	Bang	1	1	0	0	0	0	0	0	0	0	1	2
17277	Tue Nov 17 20:10:38 2009	25	5	5	117.43	Benauwd gevoel in en om de borst	0	0	0	1	0	1	0	0	0	1	0	1
17277	Tue Nov 17 20:10:42 2009	25	6	4	117.48	Zenuwachtig	1	1	0	0	0	0	0	0	0	0	1	1
17277	Tue Nov 17 20:10:47 2009	25	7	5	117.49	Hoofdpijn	0	0	0	1	0	1	0	0	0	1	0	1
17277	Tue Nov 17 20:10:51 2009	25	8	4	117.50	Dinsdag	0	0	0	0	0	0	1	0	1	1	0	2
17277	Tue Nov 17 20:10:56 2009	25	9	4	117.48	Vermoeidheid	0	0	0	1	0	1	0	0	0	1	0	1
17277	Tue Nov 17 20:11:00 2009	25	10	5	117.50	Dinsdag	0	0	0	0	0	0	1	1	0	0	1	2
17277	Tue Nov 17 20:11:05 2009	25	11	4	117.49	Donderdag	0	0	0	0	0	0	1	0	1	1	0	4
17277	Tue Nov 17 20:11:10 2009	25	12	4	117.48	Teneergeslagen	1	1	0	0	0	0	0	0	0	0	1	1
17277	Tue Nov 17 20:11:14 2009	25	13	5	117.46	Bonzen van het hart	0	0	0	1	0	1	0	0	0	1	0	1
17277	Tue Nov 17 20:11:19 2009	25	14	4	117.48	Vlug geïrriteerd	1	1	0	0	0	0	0	0	0	0	1	2
17277	Tue Nov 17 20:11:23 2009	25	15	5	117.49	Donderdag	0	0	0	0	0	0	1	1	0	0	1	4
17277	Tue Nov 17 20:14:22 2009	27	1	4	117.50	Bang	1	1	0	0	0	0	0	0	0	0	1	1
17277	Tue Nov 17 20:14:26 2009	27	2	4	117.48	Misselijkheid	0	0	0	1	1	0	0	0	0	0	1	1
17277	Tue Nov 17 20:14:31 2009	27	3	6	117.48	Snelle hartslag	0	0	0	1	1	0	0	0	0	0	1	1
17277	Tue Nov 17 20:14:35 2009	27	4	5	117.48	Zenuwachtig	1	1	0	0	0	0	0	0	0	0	1	1
17277	Tue Nov 17 20:14:40 2009	27	5	4	117.41	Onvoldoende diep kunnen doorademen	0	0	0	1	1	0	0	0	0	0	1	1
17277	Tue Nov 17 20:14:44 2009	27	6	4	117.48	Vlug geïrriteerd	1	1	0	0	0	0	0	0	0	0	1	2
17277	Tue Nov 17 20:14:49 2009	27	7	5	117.50	Dinsdag	0	0	0	0	0	0	1	0	1	1	0	2
17277	Tue Nov 17 20:14:53 2009	27	8	4	117.48	Teneergeslagen	1	1	0	0	0	0	0	0	0	0	1	1
17277	Tue Nov 17 20:14:58 2009	27	9	4	117.48	Duizeligheid	0	0	0	1	1	0	0	0	0	0	1	1
17277	Tue Nov 17 20:15:02 2009	27	10	5	117.50	Vrijdag	0	0	0	0	0	0	1	1	0	0	1	5
17277	Tue Nov 17 20:15:07 2009	27	11	4	117.49	Maandag	0	0	0	0	0	0	1	1	0	0	1	1
17277	Tue Nov 17 20:15:11 2009	27	12	4	117.48	Beschaamd	1	1	0	0	0	0	0	0	0	0	1	1
17277	Tue Nov 17 20:15:16 2009	27	13	5	117.50	Spierpijn	0	0	0	1	1	0	0	0	0	0	1	1
17277	Tue Nov 17 20:15:20 2009	27	14	4	117.49	Woensdag	0	0	0	0	0	0	1	0	1	1	0	3
17277	Tue Nov 17 20:15:25 2009	27	15	5	117.50	Dinsdag	0	0	0	0	0	0	1	1	0	0	1	2
17277	Tue Nov 17 20:16:15 2009	29	1	4	117.48	Misselijkheid	0	0	0	1	1	0	0	0	0	0	1	1
17277	Tue Nov 17 20:16:19 2009	29	2	4	117.48	Snelle hartslag	0	0	0	1	1	0	0	0	0	0	1	1
17277	Tue Nov 17 20:16:24 2009	29	3	4	117.50	Spierpijn	0	0	0	1	1	0	0	0	0	0	1	1
17277	Tue Nov 17 20:16:28 2009	29	4	5	117.49	Woensdag	0	0	0	0	0	0	1	0	1	1	0	3
17277	Tue Nov 17 20:16:33 2009	29	5	4	117.48	Duizeligheid	0	0	0	1	1	0	0	0	0	0	1	1
17277	Tue Nov 17 20:16:37 2009	29	6	5	117.50	Dinsdag	0	0	0	0	0	0	1	0	1	1	0	2
17277	Tue Nov 17 20:16:42 2009	29	7	5	117.41	Onvoldoende diep kunnen doorademen	0	0	0	1	1	0	0	0	0	0	1	1
17277	Tue Nov 17 20:16:47 2009	29	8	4	117.48	Zenuwachtig	1	1	0	0	0	0	0	0	0	0	1	1
17277	Tue Nov 17 20:16:51 2009	29	9	5	117.50	Dinsdag	0	0	0	0	0	0	1	1	0	0	1	2
17277	Tue Nov 17 20:16:56 2009	29	10	5	117.48	Vlug geïrriteerd	1	1	0	0	0	0	0	0	0	0	1	1
17277	Tue Nov 17 20:17:00 2009	29	11	4	117.49	Maandag	0	0	0	0	0	0	1	1	0	0	1	1
17277	Tue Nov 17 20:17:05 2009	29	12	4	117.48	Teneergeslagen	1	1	0	0	0	0	0	0	0	0	1	1
17277	Tue Nov 17 20:17:09 2009	29	13	4	117.50	Bang	1	1	0	0	0	0	0	0	0	0	1	3
17277	Tue Nov 17 20:17:14 2009	29	14	4	117.48	Beschaamd	1	1	0	0	0	0	0	0	0	0	1	1
17277	Tue Nov 17 20:17:18 2009	29	15	5	117.50	Vrijdag	0	0	0	0	0	0	1	1	0	0	1	5
17277	Tue Nov 17 20:18:08 2009	31	1	4	117.48	Snelle hartslag	0	0	0	1	1	0	0	0	0	0	1	1
17277	Tue Nov 17 20:18:13 2009	31	2	5	117.50	Dinsdag	0	0	0	0	0	0	1	0	1	1	0	2
17277	Tue Nov 17 20:18:17 2009	31	3	5	117.50	Dinsdag	0	0	0	0	0	0	1	1	0	0	1	2
17277	Tue Nov 17 20:18:22 2009	31	4	4	117.48	Vlug geïrriteerd	1	1	0	0	0	0	0	0	0	0	1	1
17277	Tue Nov 17 20:18:26 2009	31	5	5	117.49	Maandag	0	0	0	0	0	0	1	1	0	0	1	1
17277	Tue Nov 17 20:18:31 2009	31	6	4	117.50	Bang	1	1	0	0	0	0	0	0	0	0	1	1
17277	Tue Nov 17 20:18:35 2009	31	7	4	117.50	Vrijdag	0	0	0	0	0	0	1	1	0	0	1	5
17277	Tue Nov 17 20:18:40 2009	31	8	5	117.49	Woensdag	0	0	0	0	0	0	1	0	1	1	0	3
17277	Tue Nov 17 20:18:44 2009	31	9	4	117.41	Onvoldoende diep kunnen doorademen	0	0	0	1	1	0	0	0	0	0	1	1
17277	Tue Nov 17 20:18:49 2009	31	10	4	117.48	Teneergeslagen	1	1	0	0	0	0	0	0	0	0	1	1
17277	Tue Nov 17 20:18:53 2009	31	11	5	117.48	Misselijkheid	0	0	0	1	1	0	0	0	0	0	1	1
17277	Tue Nov 17 20:18:58 2009	31	12	4	117.48	Duizeligheid	0	0	0	1	1	0	0	0	0	0	1	1
17277	Tue Nov 17 20:19:02 2009	31	13	4	117.48	Beschaamd	1	1	0	0	0	0	0	0	0	0	1	1
17277	Tue Nov 17 20:19:07 2009	31	14	5	117.48	Zenuwachtig	1	1	0	0	0	0	0	0	0	0	1	1
17277	Tue Nov 17 20:19:11 2009	31	15	4	117.50	Spierpijn	0	0	0	1	1	0	0	0	0	0	1	1
17277	Tue Nov 17 20:20:01 2009	33	1	4	117.49	Woensdag	0	0	0	0	0	0	1	1	0	0	1	3
17277	Tue Nov 17 20:20:06 2009	33	2	4	117.46	Buik- of maagkrampen	0	0	0	1	0	1	0	0	0	1	0	1
17277	Tue Nov 17 20:20:11 2009	33	3	5	117.49	Gespannen	1	0	1	0	0	0	0	0	0	1	0	1
17277	Tue Nov 17 20:20:15 2009	33	4	4	117.49	Donderdag	0	0	0	0	0	0	1	0	1	1	0	4
17277	Tue Nov 17 20:20:20 2009	33	5	5	117.50	Vrijdag	0	0	0	0	0	0	1	0	1	1	0	5
17277	Tue Nov 17 20:20:24 2009	33	6	5	117.49	Bedroefd	1	0	1	0	0	0	0	0	0	1	0	1
17277	Tue Nov 17 20:20:29 2009	33	7	4	117.49	Maandag	0	0	0	0	0	0	1	0	1	1	0	1
17277	Tue Nov 17 20:20:33 2009	33	8	5	117.50	Schuldig	1	0	1	0	0	0	0	0	0	1	0	1
17277	Tue Nov 17 20:20:38 2009	33	9	4	117.46	Bonzen van het hart	0	0	0	1	0	1	0	0	0	1	0	1
17277	Tue Nov 17 20:20:42 2009	33	10	6	117.50	Angstig	1	0	1	0	0	0	0	0	0	1	0	1
17277	Tue Nov 17 20:20:47 2009	33	11	5	117.43	Benauwd gevoel in en om de borst	0	0	0	1	0	1	0	0	0	1	0	1
17277	Tue Nov 17 20:20:51 2009	33	12	5	117.50	Vijandig	1	0	1	0	0	0	0	0	0	1	0	1
17277	Tue Nov 17 20:20:56 2009	33	13	5	117.49	Donderdag	0	0	0	0	0	0	1	1	0	0	1	4
17277	Tue Nov 17 20:21:00 2009	33	14	5	117.49	Hoofdpijn	0	0	0	1	0	1	0	0	0	1	0	1
17277	Tue Nov 17 20:21:05 2009	33	15	4	117.48	Vermoeidheid	0	0	0	1	0	1	0	0	0	1	0	1
17277	Tue Nov 17 20:21:55 2009	35	1	4	117.46	Buik- of maagkrampen	0	0	0	1	0	1	0	0	0	1	0	1
17277	Tue Nov 17 20:21:59 2009	35	2	4	117.50	Vrijdag	0	0	0	0	0	0	1	0	1	1	0	5
17277	Tue Nov 17 20:22:04 2009	35	3	4	117.50	Angstig	1	0	1	0	0	0	0	0	0	1	0	2
17277	Tue Nov 17 20:22:08 2009	35	4	5	117.49	Maandag	0	0	0	0	0	0	1	0	1	1	0	1
17277	Tue Nov 17 20:22:13 2009	35	5	4	117.49	Gespannen	1	0	1	0	0	0	0	0	0	1	0	3
17277	Tue Nov 17 20:22:17 2009	35	6	5	117.49	Donderdag	0	0	0	0	0	0	1	0	1	1	0	4
17277	Tue Nov 17 20:22:22 2009	35	7	5	117.50	Vijandig	1	0	1	0	0	0	0	0	0	1	0	1
17277	Tue Nov 17 20:22:26 2009	35	8	4	117.48	Vermoeidheid	0	0	0	1	0	1	0	0	0	1	0	1
17277	Tue Nov 17 20:22:31 2009	35	9	4	117.46	Bonzen van het hart	0	0	0	1	0	1	0	0	0	1	0	1
17277	Tue Nov 17 20:22:35 2009	35	10	5	117.49	Hoofdpijn	0	0	0	1	0	1	0	0	0	1	0	1
17277	Tue Nov 17 20:22:40 2009	35	11	4	117.49	Bedroefd	1	0	1	0	0	0	0	0	0	1	0	2
17277	Tue Nov 17 20:22:45 2009	35	12	5	117.43	Benauwd gevoel in en om de borst	0	0	0	1	0	1	0	0	0	1	0	1
17277	Tue Nov 17 20:22:49 2009	35	13	8	117.49	Donderdag	0	0	0	0	0	0	1	1	0	0	1	4
17277	Tue Nov 17 20:22:54 2009	35	14	4	117.49	Woensdag	0	0	0	0	0	0	1	1	0	0	1	3
17277	Tue Nov 17 20:22:58 2009	35	15	5	117.50	Schuldig	1	0	1	0	0	0	0	0	0	1	0	1
17277	Tue Nov 17 20:23:48 2009	37	1	4	117.49	Woensdag	0	0	0	0	0	0	1	1	0	0	1	3
17277	Tue Nov 17 20:23:52 2009	37	2	5	117.48	Vermoeidheid	0	0	0	1	0	1	0	0	0	1	0	1
17277	Tue Nov 17 20:23:57 2009	37	3	4	117.49	Donderdag	0	0	0	0	0	0	1	0	1	1	0	4
17277	Tue Nov 17 20:24:02 2009	37	4	5	117.49	Maandag	0	0	0	0	0	0	1	0	1	1	0	1
17277	Tue Nov 17 20:24:06 2009	37	5	5	117.43	Benauwd gevoel in en om de borst	0	0	0	1	0	1	0	0	0	1	0	1
17277	Tue Nov 17 20:24:11 2009	37	6	4	117.49	Hoofdpijn	0	0	0	1	0	1	0	0	0	1	0	1
17277	Tue Nov 17 20:24:15 2009	37	7	4	117.50	Angstig	1	0	1	0	0	0	0	0	0	1	0	1
17277	Tue Nov 17 20:24:20 2009	37	8	4	117.50	Vrijdag	0	0	0	0	0	0	1	0	1	1	0	5
17277	Tue Nov 17 20:24:24 2009	37	9	4	117.50	Schuldig	1	0	1	0	0	0	0	0	0	1	0	1
17277	Tue Nov 17 20:24:29 2009	37	10	4	117.49	Gespannen	1	0	1	0	0	0	0	0	0	1	0	1
17277	Tue Nov 17 20:24:33 2009	37	11	4	117.46	Bonzen van het hart	0	0	0	1	0	1	0	0	0	1	0	1
17277	Tue Nov 17 20:24:38 2009	37	12	5	117.49	Donderdag	0	0	0	0	0	0	1	1	0	0	1	4
17277	Tue Nov 17 20:24:42 2009	37	13	5	117.50	Vijandig	1	0	1	0	0	0	0	0	0	1	0	1
17277	Tue Nov 17 20:24:47 2009	37	14	4	117.49	Bedroefd	1	0	1	0	0	0	0	0	0	1	0	1
17277	Tue Nov 17 20:24:51 2009	37	15	4	117.46	Buik- of maagkrampen	0	0	0	1	0	1	0	0	0	1	0	1
17277	Tue Nov 17 20:27:48 2009	39	1	4	117.50	Schuldig	1	0	1	0	0	0	0	0	0	1	0	1
17277	Tue Nov 17 20:27:52 2009	39	2	5	117.46	Buik- of maagkrampen	0	0	0	1	0	1	0	0	0	1	0	1
17277	Tue Nov 17 20:27:57 2009	39	3	4	117.50	Angstig	1	0	1	0	0	0	0	0	0	1	0	1
17277	Tue Nov 17 20:28:01 2009	39	4	5	117.49	Hoofdpijn	0	0	0	1	0	1	0	0	0	1	0	1
17277	Tue Nov 17 20:28:06 2009	39	5	5	117.50	Vrijdag	0	0	0	0	0	0	1	1	0	0	1	5
17277	Tue Nov 17 20:28:10 2009	39	6	4	117.50	Vrijdag	0	0	0	0	0	0	1	0	1	1	0	5
17277	Tue Nov 17 20:28:15 2009	39	7	5	117.50	Dinsdag	0	0	0	0	0	0	1	0	1	1	0	2
17277	Tue Nov 17 20:28:19 2009	39	8	4	117.49	Gespannen	1	0	1	0	0	0	0	0	0	1	0	1
17277	Tue Nov 17 20:28:24 2009	39	9	4	117.49	Bedroefd	1	0	1	0	0	0	0	0	0	1	0	1
17277	Tue Nov 17 20:28:28 2009	39	10	5	117.49	Maandag	0	0	0	0	0	0	1	1	0	0	1	1
17277	Tue Nov 17 20:28:33 2009	39	11	5	117.49	Maandag	0	0	0	0	0	0	1	0	1	1	0	1
17277	Tue Nov 17 20:28:38 2009	39	12	4	117.48	Vermoeidheid	0	0	0	1	0	1	0	0	0	1	0	1
17277	Tue Nov 17 20:28:42 2009	39	13	5	117.46	Bonzen van het hart	0	0	0	1	0	1	0	0	0	1	0	1
17277	Tue Nov 17 20:28:47 2009	39	14	4	117.43	Benauwd gevoel in en om de borst	0	0	0	1	0	1	0	0	0	1	0	1
17277	Tue Nov 17 20:28:51 2009	39	15	4	117.50	Vijandig	1	0	1	0	0	0	0	0	0	1	0	1
17277	Tue Nov 17 20:29:41 2009	41	1	4	117.46	Buik- of maagkrampen	0	0	0	1	0	1	0	0	0	1	0	1
17277	Tue Nov 17 20:29:45 2009	41	2	5	117.50	Vrijdag	0	0	0	0	0	0	1	0	1	1	0	5
17277	Tue Nov 17 20:29:50 2009	41	3	5	117.49	Hoofdpijn	0	0	0	1	0	1	0	0	0	1	0	1
17277	Tue Nov 17 20:29:55 2009	41	4	4	117.50	Vijandig	1	0	1	0	0	0	0	0	0	1	0	1
17277	Tue Nov 17 20:29:59 2009	41	5	4	117.43	Benauwd gevoel in en om de borst	0	0	0	1	0	1	0	0	0	1	0	1
17277	Tue Nov 17 20:30:04 2009	41	6	5	117.49	Gespannen	1	0	1	0	0	0	0	0	0	1	0	1
17277	Tue Nov 17 20:30:08 2009	41	7	4	117.50	Schuldig	1	0	1	0	0	0	0	0	0	1	0	1
17277	Tue Nov 17 20:30:13 2009	41	8	4	117.48	Vermoeidheid	0	0	0	1	0	1	0	0	0	1	0	3
17277	Tue Nov 17 20:30:17 2009	41	9	5	117.50	Vrijdag	0	0	0	0	0	0	1	1	0	0	1	5
17277	Tue Nov 17 20:30:22 2009	41	10	4	117.50	Angstig	1	0	1	0	0	0	0	0	0	1	0	1
17277	Tue Nov 17 20:30:26 2009	41	11	5	117.49	Maandag	0	0	0	0	0	0	1	0	1	1	0	1
17277	Tue Nov 17 20:30:31 2009	41	12	6	117.46	Bonzen van het hart	0	0	0	1	0	1	0	0	0	1	0	1
17277	Tue Nov 17 20:30:35 2009	41	13	4	117.50	Dinsdag	0	0	0	0	0	0	1	0	1	1	0	2
17277	Tue Nov 17 20:30:40 2009	41	14	5	117.49	Maandag	0	0	0	0	0	0	1	1	0	0	1	1
17277	Tue Nov 17 20:30:44 2009	41	15	4	117.49	Bedroefd	1	0	1	0	0	0	0	0	0	1	0	1
17277	Tue Nov 17 20:31:34 2009	43	1	4	117.49	Gespannen	1	0	1	0	0	0	0	0	0	1	0	2
17277	Tue Nov 17 20:31:39 2009	43	2	4	117.48	Vermoeidheid	0	0	0	1	0	1	0	0	0	1	0	3
17277	Tue Nov 17 20:31:43 2009	43	3	7	117.50	Dinsdag	0	0	0	0	0	0	1	0	1	1	0	2
17277	Tue Nov 17 20:31:48 2009	43	4	4	117.43	Benauwd gevoel in en om de borst	0	0	0	1	0	1	0	0	0	1	0	1
17277	Tue Nov 17 20:31:53 2009	43	5	5	117.50	Angstig	1	0	1	0	0	0	0	0	0	1	0	2
17277	Tue Nov 17 20:31:57 2009	43	6	4	117.50	Vrijdag	0	0	0	0	0	0	1	0	1	1	0	5
17277	Tue Nov 17 20:32:02 2009	43	7	4	117.46	Bonzen van het hart	0	0	0	1	0	1	0	0	0	1	0	1
17277	Tue Nov 17 20:32:06 2009	43	8	5	117.49	Hoofdpijn	0	0	0	1	0	1	0	0	0	1	0	1
17277	Tue Nov 17 20:32:11 2009	43	9	5	117.49	Maandag	0	0	0	0	0	0	1	1	0	0	1	1
17277	Tue Nov 17 20:32:15 2009	43	10	5	117.49	Maandag	0	0	0	0	0	0	1	0	1	1	0	1
17277	Tue Nov 17 20:32:20 2009	43	11	5	117.50	Vijandig	1	0	1	0	0	0	0	0	0	1	0	2
17277	Tue Nov 17 20:32:24 2009	43	12	4	117.50	Vrijdag	0	0	0	0	0	0	1	1	0	0	1	5
17277	Tue Nov 17 20:32:29 2009	43	13	4	117.50	Schuldig	1	0	1	0	0	0	0	0	0	1	0	1
17277	Tue Nov 17 20:32:33 2009	43	14	5	117.49	Bedroefd	1	0	1	0	0	0	0	0	0	1	0	2
17277	Tue Nov 17 20:32:38 2009	43	15	4	117.46	Buik- of maagkrampen	0	0	0	1	0	1	0	0	0	1	0	1
17277	Tue Nov 17 20:33:28 2009	45	1	5	117.50	Spierpijn	0	0	0	1	1	0	0	0	0	0	1	1
17277	Tue Nov 17 20:33:32 2009	45	2	4	117.50	Dinsdag	0	0	0	0	0	0	1	1	0	0	1	2
17277	Tue Nov 17 20:33:37 2009	45	3	4	117.48	Vlug geïrriteerd	1	1	0	0	0	0	0	0	0	0	1	1
17277	Tue Nov 17 20:33:41 2009	45	4	5	117.48	Teneergeslagen	1	1	0	0	0	0	0	0	0	0	1	1
17277	Tue Nov 17 20:33:46 2009	45	5	4	117.48	Zenuwachtig	1	1	0	0	0	0	0	0	0	0	1	1
17277	Tue Nov 17 20:33:50 2009	45	6	5	117.41	Onvoldoende diep kunnen doorademen	0	0	0	1	1	0	0	0	0	0	1	1
17277	Tue Nov 17 20:33:55 2009	45	7	5	117.49	Donderdag	0	0	0	0	0	0	1	0	1	1	0	4
17277	Tue Nov 17 20:34:00 2009	45	8	4	117.48	Duizeligheid	0	0	0	1	1	0	0	0	0	0	1	1
17277	Tue Nov 17 20:34:04 2009	45	9	5	117.48	Beschaamd	1	1	0	0	0	0	0	0	0	0	1	1
17277	Tue Nov 17 20:34:09 2009	45	10	4	117.49	Woensdag	0	0	0	0	0	0	1	0	1	1	0	3
17277	Tue Nov 17 20:34:13 2009	45	11	6	117.49	Woensdag	0	0	0	0	0	0	1	1	0	0	1	3
17277	Tue Nov 17 20:34:18 2009	45	12	5	117.50	Bang	1	1	0	0	0	0	0	0	0	0	1	1
17277	Tue Nov 17 20:34:22 2009	45	13	4	117.49	Donderdag	0	0	0	0	0	0	1	1	0	0	1	4
17277	Tue Nov 17 20:34:27 2009	45	14	4	117.48	Misselijkheid	0	0	0	1	1	0	0	0	0	0	1	2
17277	Tue Nov 17 20:34:31 2009	45	15	5	117.48	Snelle hartslag	0	0	0	1	1	0	0	0	0	0	1	1
17277	Tue Nov 17 20:35:21 2009	47	1	4	117.48	Misselijkheid	0	0	0	1	1	0	0	0	0	0	1	1
17277	Tue Nov 17 20:35:26 2009	47	2	6	117.48	Vlug geïrriteerd	1	1	0	0	0	0	0	0	0	0	1	1
17277	Tue Nov 17 20:35:30 2009	47	3	6	117.48	Duizeligheid	0	0	0	1	1	0	0	0	0	0	1	1
17277	Tue Nov 17 20:35:35 2009	47	4	4	117.49	Woensdag	0	0	0	0	0	0	1	0	1	1	0	3
17277	Tue Nov 17 20:35:39 2009	47	5	5	117.49	Donderdag	0	0	0	0	0	0	1	0	1	1	0	4
17277	Tue Nov 17 20:35:44 2009	47	6	5	117.50	Bang	1	1	0	0	0	0	0	0	0	0	1	1
17277	Tue Nov 17 20:35:49 2009	47	7	5	117.50	Spierpijn	0	0	0	1	1	0	0	0	0	0	1	1
17277	Tue Nov 17 20:35:53 2009	47	8	5	117.49	Woensdag	0	0	0	0	0	0	1	1	0	0	1	3
17277	Tue Nov 17 20:35:58 2009	47	9	5	117.48	Teneergeslagen	1	1	0	0	0	0	0	0	0	0	1	1
17277	Tue Nov 17 20:36:02 2009	47	10	4	117.41	Onvoldoende diep kunnen doorademen	0	0	0	1	1	0	0	0	0	0	1	1
17277	Tue Nov 17 20:36:07 2009	47	11	4	117.48	Snelle hartslag	0	0	0	1	1	0	0	0	0	0	1	1
17277	Tue Nov 17 20:36:11 2009	47	12	7	117.49	Donderdag	0	0	0	0	0	0	1	1	0	0	1	4
17277	Tue Nov 17 20:36:16 2009	47	13	4	117.48	Beschaamd	1	1	0	0	0	0	0	0	0	0	1	1
17277	Tue Nov 17 20:36:20 2009	47	14	5	117.48	Zenuwachtig	1	1	0	0	0	0	0	0	0	0	1	1
17277	Tue Nov 17 20:36:25 2009	47	15	4	117.50	Dinsdag	0	0	0	0	0	0	1	1	0	0	1	2
17277	Tue Nov 17 20:37:15 2009	49	1	5	117.50	Dinsdag	0	0	0	0	0	0	1	1	0	0	1	2
17277	Tue Nov 17 20:37:19 2009	49	2	4	117.49	Donderdag	0	0	0	0	0	0	1	0	1	1	0	4
17277	Tue Nov 17 20:37:24 2009	49	3	5	117.49	Woensdag	0	0	0	0	0	0	1	0	1	1	0	3
17277	Tue Nov 17 20:37:28 2009	49	4	5	117.48	Snelle hartslag	0	0	0	1	1	0	0	0	0	0	1	1
17277	Tue Nov 17 20:37:33 2009	49	5	5	117.50	Bang	1	1	0	0	0	0	0	0	0	0	1	1
17277	Tue Nov 17 20:37:37 2009	49	6	6	117.48	Beschaamd	1	1	0	0	0	0	0	0	0	0	1	1
17277	Tue Nov 17 20:37:42 2009	49	7	5	117.48	Duizeligheid	0	0	0	1	1	0	0	0	0	0	1	1
17277	Tue Nov 17 20:37:46 2009	49	8	5	117.48	Teneergeslagen	1	1	0	0	0	0	0	0	0	0	1	1
17277	Tue Nov 17 20:37:51 2009	49	9	6	117.50	Spierpijn	0	0	0	1	1	0	0	0	0	0	1	1
17277	Tue Nov 17 20:37:56 2009	49	10	6	117.48	Misselijkheid	0	0	0	1	1	0	0	0	0	0	1	1
17277	Tue Nov 17 20:38:00 2009	49	11	4	117.48	Vlug geïrriteerd	1	1	0	0	0	0	0	0	0	0	1	2
17277	Tue Nov 17 20:38:05 2009	49	12	5	117.49	Woensdag	0	0	0	0	0	0	1	1	0	0	1	3
17277	Tue Nov 17 20:38:09 2009	49	13	5	117.41	Onvoldoende diep kunnen doorademen	0	0	0	1	1	0	0	0	0	0	1	1
17277	Tue Nov 17 20:38:14 2009	49	14	4	117.49	Donderdag	0	0	0	0	0	0	1	1	0	0	1	4
17277	Tue Nov 17 20:38:18 2009	49	15	5	117.48	Zenuwachtig	1	1	0	0	0	0	0	0	0	0	1	1
17277	Tue Nov 17 20:41:19 2009	51	1	4	117.48	Misselijkheid	0	0	0	1	1	0	0	0	0	0	1	1
17277	Tue Nov 17 20:41:23 2009	51	2	5	117.50	Spierpijn	0	0	0	1	1	0	0	0	0	0	1	1
17277	Tue Nov 17 20:41:28 2009	51	3	4	117.48	Duizeligheid	0	0	0	1	1	0	0	0	0	0	1	1
17277	Tue Nov 17 20:41:33 2009	51	4	6	117.50	Vijandig	1	0	1	0	0	0	0	0	0	1	0	1
17277	Tue Nov 17 20:41:37 2009	51	5	4	117.41	Onvoldoende diep kunnen doorademen	0	0	0	1	1	0	0	0	0	0	1	1
17277	Tue Nov 17 20:41:42 2009	51	6	4	117.49	Maandag	0	0	0	0	0	0	1	1	0	0	1	1
17277	Tue Nov 17 20:41:46 2009	51	7	5	117.49	Maandag	0	0	0	0	0	0	1	0	1	1	0	1
17277	Tue Nov 17 20:41:51 2009	51	8	4	117.50	Dinsdag	0	0	0	0	0	0	1	0	1	1	0	2
17277	Tue Nov 17 20:41:55 2009	51	9	4	117.48	Snelle hartslag	0	0	0	1	1	0	0	0	0	0	1	1
17277	Tue Nov 17 20:42:00 2009	51	10	5	117.50	Schuldig	1	0	1	0	0	0	0	0	0	1	0	1
17277	Tue Nov 17 20:42:04 2009	51	11	4	117.49	Donderdag	0	0	0	0	0	0	1	0	1	1	0	4
17277	Tue Nov 17 20:42:09 2009	51	12	4	117.49	Gespannen	1	0	1	0	0	0	0	0	0	1	0	1
17277	Tue Nov 17 20:42:13 2009	51	13	5	117.50	Vrijdag	0	0	0	0	0	0	1	0	1	1	0	5
17277	Tue Nov 17 20:42:18 2009	51	14	4	117.49	Bedroefd	1	0	1	0	0	0	0	0	0	1	0	1
17277	Tue Nov 17 20:42:22 2009	51	15	4	117.50	Angstig	1	0	1	0	0	0	0	0	0	1	0	1
17277	Tue Nov 17 20:43:12 2009	53	1	4	117.50	Dinsdag	0	0	0	0	0	0	1	0	1	1	0	2
17277	Tue Nov 17 20:43:17 2009	53	2	4	117.49	Maandag	0	0	0	0	0	0	1	1	0	0	1	1
17277	Tue Nov 17 20:43:21 2009	53	3	5	117.49	Gespannen	1	0	1	0	0	0	0	0	0	1	0	2
17277	Tue Nov 17 20:43:26 2009	53	4	4	117.48	Misselijkheid	0	0	0	1	1	0	0	0	0	0	1	1
17277	Tue Nov 17 20:43:31 2009	53	5	4	117.50	Spierpijn	0	0	0	1	1	0	0	0	0	0	1	1
17277	Tue Nov 17 20:43:35 2009	53	6	5	117.48	Duizeligheid	0	0	0	1	1	0	0	0	0	0	1	1
17277	Tue Nov 17 20:43:40 2009	53	7	4	117.48	Snelle hartslag	0	0	0	1	1	0	0	0	0	0	1	1
17277	Tue Nov 17 20:43:44 2009	53	8	4	117.50	Vijandig	1	0	1	0	0	0	0	0	0	1	0	2
17277	Tue Nov 17 20:43:49 2009	53	9	5	117.49	Maandag	0	0	0	0	0	0	1	0	1	1	0	1
17277	Tue Nov 17 20:43:53 2009	53	10	4	117.49	Bedroefd	1	0	1	0	0	0	0	0	0	1	0	2
17277	Tue Nov 17 20:43:58 2009	53	11	4	117.50	Angstig	1	0	1	0	0	0	0	0	0	1	0	2
17277	Tue Nov 17 20:44:02 2009	53	12	4	117.41	Onvoldoende diep kunnen doorademen	0	0	0	1	1	0	0	0	0	0	1	1
17277	Tue Nov 17 20:44:07 2009	53	13	5	117.49	Donderdag	0	0	0	0	0	0	1	0	1	1	0	4
17277	Tue Nov 17 20:44:11 2009	53	14	5	117.50	Schuldig	1	0	1	0	0	0	0	0	0	1	0	1
17277	Tue Nov 17 20:44:16 2009	53	15	4	117.50	Vrijdag	0	0	0	0	0	0	1	0	1	1	0	5
17277	Tue Nov 17 20:45:06 2009	55	1	4	117.48	Duizeligheid	0	0	0	1	1	0	0	0	0	0	1	1
17277	Tue Nov 17 20:45:10 2009	55	2	4	117.49	Donderdag	0	0	0	0	0	0	1	0	1	1	0	4
17277	Tue Nov 17 20:45:15 2009	55	3	4	117.48	Misselijkheid	0	0	0	1	1	0	0	0	0	0	1	1
17277	Tue Nov 17 20:45:20 2009	55	4	6	117.50	Vijandig	1	0	1	0	0	0	0	0	0	1	0	1
17277	Tue Nov 17 20:45:24 2009	55	5	4	117.48	Snelle hartslag	0	0	0	1	1	0	0	0	0	0	1	1
17277	Tue Nov 17 20:45:29 2009	55	6	4	117.50	Schuldig	1	0	1	0	0	0	0	0	0	1	0	1
17277	Tue Nov 17 20:45:33 2009	55	7	5	117.50	Angstig	1	0	1	0	0	0	0	0	0	1	0	1
17277	Tue Nov 17 20:45:38 2009	55	8	4	117.50	Vrijdag	0	0	0	0	0	0	1	0	1	1	0	5
17277	Tue Nov 17 20:45:42 2009	55	9	4	117.41	Onvoldoende diep kunnen doorademen	0	0	0	1	1	0	0	0	0	0	1	1
17277	Tue Nov 17 20:45:47 2009	55	10	5	117.50	Dinsdag	0	0	0	0	0	0	1	0	1	1	0	2
17277	Tue Nov 17 20:45:51 2009	55	11	4	117.49	Maandag	0	0	0	0	0	0	1	1	0	0	1	1
17277	Tue Nov 17 20:45:56 2009	55	12	5	117.49	Maandag	0	0	0	0	0	0	1	0	1	1	0	1
17277	Tue Nov 17 20:46:00 2009	55	13	5	117.49	Bedroefd	1	0	1	0	0	0	0	0	0	1	0	1
17277	Tue Nov 17 20:46:05 2009	55	14	4	117.50	Spierpijn	0	0	0	1	1	0	0	0	0	0	1	1
17277	Tue Nov 17 20:46:09 2009	55	15	5	117.49	Gespannen	1	0	1	0	0	0	0	0	0	1	0	1
17277	Tue Nov 17 20:46:59 2009	57	1	4	117.49	Donderdag	0	0	0	0	0	0	1	1	0	0	1	4
17277	Tue Nov 17 20:47:04 2009	57	2	5	117.49	Woensdag	0	0	0	0	0	0	1	0	1	1	0	3
17277	Tue Nov 17 20:47:08 2009	57	3	4	117.49	Woensdag	0	0	0	0	0	0	1	1	0	0	1	3
17277	Tue Nov 17 20:47:13 2009	57	4	5	117.50	Vrijdag	0	0	0	0	0	0	1	1	0	0	1	5
17277	Tue Nov 17 20:47:17 2009	57	5	4	117.43	Benauwd gevoel in en om de borst	0	0	0	1	0	1	0	0	0	1	0	1
17277	Tue Nov 17 20:47:22 2009	57	6	4	117.48	Teneergeslagen	1	1	0	0	0	0	0	0	0	0	1	1
17277	Tue Nov 17 20:47:27 2009	57	7	6	117.48	Zenuwachtig	1	1	0	0	0	0	0	0	0	0	1	1
17277	Tue Nov 17 20:47:31 2009	57	8	4	117.48	Beschaamd	1	1	0	0	0	0	0	0	0	0	1	1
17277	Tue Nov 17 20:47:36 2009	57	9	6	117.50	Bang	1	1	0	0	0	0	0	0	0	0	1	1
17277	Tue Nov 17 20:47:40 2009	57	10	5	117.48	Vermoeidheid	0	0	0	1	0	1	0	0	0	1	0	4
17277	Tue Nov 17 20:47:45 2009	57	11	4	117.46	Bonzen van het hart	0	0	0	1	0	1	0	0	0	1	0	1
17277	Tue Nov 17 20:47:49 2009	57	12	5	117.50	Dinsdag	0	0	0	0	0	0	1	1	0	0	1	2
17277	Tue Nov 17 20:47:54 2009	57	13	5	117.48	Vlug geïrriteerd	1	1	0	0	0	0	0	0	0	0	1	1
17277	Tue Nov 17 20:47:58 2009	57	14	4	117.49	Hoofdpijn	0	0	0	1	0	1	0	0	0	1	0	1
17277	Tue Nov 17 20:48:03 2009	57	15	4	117.46	Buik- of maagkrampen	0	0	0	1	0	1	0	0	0	1	0	1
17277	Tue Nov 17 20:48:53 2009	59	1	4	117.48	Vermoeidheid	0	0	0	1	0	1	0	0	0	1	0	1
17277	Tue Nov 17 20:48:57 2009	59	2	4	117.48	Vlug geïrriteerd	1	1	0	0	0	0	0	0	0	0	1	1
17277	Tue Nov 17 20:49:02 2009	59	3	5	117.43	Benauwd gevoel in en om de borst	0	0	0	1	0	1	0	0	0	1	0	1
17277	Tue Nov 17 20:49:06 2009	59	4	4	117.50	Bang	1	1	0	0	0	0	0	0	0	0	1	1
17277	Tue Nov 17 20:49:11 2009	59	5	4	117.48	Beschaamd	1	1	0	0	0	0	0	0	0	0	1	1
17277	Tue Nov 17 20:49:15 2009	59	6	5	117.49	Woensdag	0	0	0	0	0	0	1	1	0	0	1	3
17277	Tue Nov 17 20:49:20 2009	59	7	4	117.49	Donderdag	0	0	0	0	0	0	1	1	0	0	1	4
17277	Tue Nov 17 20:49:25 2009	59	8	4	117.49	Hoofdpijn	0	0	0	1	0	1	0	0	0	1	0	1
17277	Tue Nov 17 20:49:29 2009	59	9	5	117.48	Zenuwachtig	1	1	0	0	0	0	0	0	0	0	1	1
17277	Tue Nov 17 20:49:34 2009	59	10	6	117.46	Buik- of maagkrampen	0	0	0	1	0	1	0	0	0	1	0	1
17277	Tue Nov 17 20:49:38 2009	59	11	5	117.49	Woensdag	0	0	0	0	0	0	1	0	1	1	0	3
17277	Tue Nov 17 20:49:43 2009	59	12	4	117.46	Bonzen van het hart	0	0	0	1	0	1	0	0	0	1	0	1
17277	Tue Nov 17 20:49:47 2009	59	13	4	117.48	Teneergeslagen	1	1	0	0	0	0	0	0	0	0	1	1
17277	Tue Nov 17 20:49:52 2009	59	14	5	117.50	Dinsdag	0	0	0	0	0	0	1	1	0	0	1	2
17277	Tue Nov 17 20:49:56 2009	59	15	4	117.50	Vrijdag	0	0	0	0	0	0	1	1	0	0	1	5
17277	Tue Nov 17 20:50:46 2009	61	1	7	117.49	Hoofdpijn	0	0	0	1	0	1	0	0	0	1	0	1
17277	Tue Nov 17 20:50:51 2009	61	2	4	117.48	Vlug geïrriteerd	1	1	0	0	0	0	0	0	0	0	1	1
17277	Tue Nov 17 20:50:55 2009	61	3	4	117.48	Beschaamd	1	1	0	0	0	0	0	0	0	0	1	1
17277	Tue Nov 17 20:51:00 2009	61	4	4	117.46	Buik- of maagkrampen	0	0	0	1	0	1	0	0	0	1	0	1
17277	Tue Nov 17 20:51:04 2009	61	5	4	117.49	Woensdag	0	0	0	0	0	0	1	0	1	1	0	3
17277	Tue Nov 17 20:51:09 2009	61	6	4	117.48	Vermoeidheid	0	0	0	1	0	1	0	0	0	1	0	1
17277	Tue Nov 17 20:51:14 2009	61	7	5	117.50	Bang	1	1	0	0	0	0	0	0	0	0	1	1
17277	Tue Nov 17 20:51:18 2009	61	8	4	117.43	Benauwd gevoel in en om de borst	0	0	0	1	0	1	0	0	0	1	0	1
17277	Tue Nov 17 20:51:23 2009	61	9	4	117.49	Woensdag	0	0	0	0	0	0	1	1	0	0	1	3
17277	Tue Nov 17 20:51:27 2009	61	10	5	117.46	Bonzen van het hart	0	0	0	1	0	1	0	0	0	1	0	1
17277	Tue Nov 17 20:51:32 2009	61	11	4	117.50	Vrijdag	0	0	0	0	0	0	1	1	0	0	1	5
17277	Tue Nov 17 20:51:36 2009	61	12	5	117.49	Donderdag	0	0	0	0	0	0	1	1	0	0	1	4
17277	Tue Nov 17 20:51:41 2009	61	13	5	117.48	Teneergeslagen	1	1	0	0	0	0	0	0	0	0	1	1
17277	Tue Nov 17 20:51:45 2009	61	14	4	117.48	Zenuwachtig	1	1	0	0	0	0	0	0	0	0	1	1
17277	Tue Nov 17 20:51:50 2009	61	15	5	117.50	Dinsdag	0	0	0	0	0	0	1	1	0	0	1	2
17277	Tue Nov 17 20:54:47 2009	63	1	4	117.48	Beschaamd	1	1	0	0	0	0	0	0	0	0	1	1
17277	Tue Nov 17 20:54:51 2009	63	2	5	117.46	Bonzen van het hart	0	0	0	1	0	1	0	0	0	1	0	1
17277	Tue Nov 17 20:54:56 2009	63	3	4	117.46	Buik- of maagkrampen	0	0	0	1	0	1	0	0	0	1	0	1
17277	Tue Nov 17 20:55:01 2009	63	4	5	117.50	Vrijdag	0	0	0	0	0	0	1	1	0	0	1	5
17277	Tue Nov 17 20:55:05 2009	63	5	4	117.49	Donderdag	0	0	0	0	0	0	1	0	1	1	0	4
17277	Tue Nov 17 20:55:10 2009	63	6	4	117.49	Hoofdpijn	0	0	0	1	0	1	0	0	0	1	0	1
17277	Tue Nov 17 20:55:14 2009	63	7	5	117.49	Woensdag	0	0	0	0	0	0	1	1	0	0	1	3
17277	Tue Nov 17 20:55:19 2009	63	8	4	117.48	Vermoeidheid	0	0	0	1	0	1	0	0	0	1	0	1
17277	Tue Nov 17 20:55:23 2009	63	9	4	117.48	Teneergeslagen	1	1	0	0	0	0	0	0	0	0	1	1
17277	Tue Nov 17 20:55:28 2009	63	10	4	117.48	Vlug geïrriteerd	1	1	0	0	0	0	0	0	0	0	1	1
17277	Tue Nov 17 20:55:32 2009	63	11	4	117.50	Bang	1	1	0	0	0	0	0	0	0	0	1	1
17277	Tue Nov 17 20:55:37 2009	63	12	5	117.50	Dinsdag	0	0	0	0	0	0	1	1	0	0	1	2
17277	Tue Nov 17 20:55:41 2009	63	13	4	117.43	Benauwd gevoel in en om de borst	0	0	0	1	0	1	0	0	0	1	0	1
17277	Tue Nov 17 20:55:46 2009	63	14	4	117.48	Zenuwachtig	1	1	0	0	0	0	0	0	0	0	1	1
17277	Tue Nov 17 20:55:50 2009	63	15	5	117.49	Maandag	0	0	0	0	0	0	1	0	1	1	0	1
17277	Tue Nov 17 20:56:40 2009	65	1	4	117.49	Woensdag	0	0	0	0	0	0	1	1	0	0	1	3
17277	Tue Nov 17 20:56:45 2009	65	2	4	117.48	Zenuwachtig	1	1	0	0	0	0	0	0	0	0	1	1
17277	Tue Nov 17 20:56:49 2009	65	3	5	117.46	Bonzen van het hart	0	0	0	1	0	1	0	0	0	1	0	1
17277	Tue Nov 17 20:56:54 2009	65	4	4	117.50	Vrijdag	0	0	0	0	0	0	1	1	0	0	1	5
17277	Tue Nov 17 20:56:59 2009	65	5	4	117.48	Vlug geïrriteerd	1	1	0	0	0	0	0	0	0	0	1	4
17277	Tue Nov 17 20:57:03 2009	65	6	5	117.49	Hoofdpijn	0	0	0	1	0	1	0	0	0	1	0	1
17277	Tue Nov 17 20:57:08 2009	65	7	4	117.46	Buik- of maagkrampen	0	0	0	1	0	1	0	0	0	1	0	1
17277	Tue Nov 17 20:57:12 2009	65	8	5	117.50	Dinsdag	0	0	0	0	0	0	1	1	0	0	1	2
17277	Tue Nov 17 20:57:17 2009	65	9	4	117.48	Beschaamd	1	1	0	0	0	0	0	0	0	0	1	1
17277	Tue Nov 17 20:57:21 2009	65	10	4	117.49	Maandag	0	0	0	0	0	0	1	0	1	1	0	1
17277	Tue Nov 17 20:57:26 2009	65	11	5	117.49	Donderdag	0	0	0	0	0	0	1	0	1	1	0	4
17277	Tue Nov 17 20:57:30 2009	65	12	5	117.48	Vermoeidheid	0	0	0	1	0	1	0	0	0	1	0	3
17277	Tue Nov 17 20:57:35 2009	65	13	5	117.50	Bang	1	1	0	0	0	0	0	0	0	0	1	1
17277	Tue Nov 17 20:57:39 2009	65	14	4	117.43	Benauwd gevoel in en om de borst	0	0	0	1	0	1	0	0	0	1	0	1
17277	Tue Nov 17 20:57:44 2009	65	15	4	117.48	Teneergeslagen	1	1	0	0	0	0	0	0	0	0	1	1
17277	Tue Nov 17 20:58:34 2009	67	1	4	117.49	Maandag	0	0	0	0	0	0	1	0	1	1	0	1
17277	Tue Nov 17 20:58:38 2009	67	2	4	117.48	Teneergeslagen	1	1	0	0	0	0	0	0	0	0	1	1
17277	Tue Nov 17 20:58:43 2009	67	3	5	117.49	Woensdag	0	0	0	0	0	0	1	1	0	0	1	3
17277	Tue Nov 17 20:58:47 2009	67	4	5	117.43	Benauwd gevoel in en om de borst	0	0	0	1	0	1	0	0	0	1	0	1
17277	Tue Nov 17 20:58:52 2009	67	5	4	117.49	Hoofdpijn	0	0	0	1	0	1	0	0	0	1	0	1
17277	Tue Nov 17 20:58:56 2009	67	6	4	117.48	Vermoeidheid	0	0	0	1	0	1	0	0	0	1	0	3
17277	Tue Nov 17 20:59:01 2009	67	7	5	117.46	Bonzen van het hart	0	0	0	1	0	1	0	0	0	1	0	1
17277	Tue Nov 17 20:59:05 2009	67	8	5	117.46	Buik- of maagkrampen	0	0	0	1	0	1	0	0	0	1	0	1
17277	Tue Nov 17 20:59:10 2009	67	9	4	117.50	Vrijdag	0	0	0	0	0	0	1	1	0	0	1	5
17277	Tue Nov 17 20:59:15 2009	67	10	5	117.48	Beschaamd	1	1	0	0	0	0	0	0	0	0	1	1
17277	Tue Nov 17 20:59:19 2009	67	11	4	117.50	Bang	1	1	0	0	0	0	0	0	0	0	1	2
17277	Tue Nov 17 20:59:24 2009	67	12	5	117.48	Zenuwachtig	1	1	0	0	0	0	0	0	0	0	1	1
17277	Tue Nov 17 20:59:28 2009	67	13	5	117.49	Donderdag	0	0	0	0	0	0	1	0	1	1	0	4
17277	Tue Nov 17 20:59:33 2009	67	14	4	117.50	Dinsdag	0	0	0	0	0	0	1	1	0	0	1	2
17277	Tue Nov 17 20:59:37 2009	67	15	4	117.48	Vlug geïrriteerd	1	1	0	0	0	0	0	0	0	0	1	1
17277	Tue Nov 17 21:00:27 2009	69	1	4	117.50	Angstig	1	0	1	0	0	0	0	0	0	1	0	2
17277	Tue Nov 17 21:00:32 2009	69	2	4	117.50	Vrijdag	0	0	0	0	0	0	1	0	1	1	0	5
17277	Tue Nov 17 21:00:36 2009	69	3	5	117.49	Gespannen	1	0	1	0	0	0	0	0	0	1	0	2
17277	Tue Nov 17 21:00:41 2009	69	4	7	117.50	Vijandig	1	0	1	0	0	0	0	0	0	1	0	2
17277	Tue Nov 17 21:00:45 2009	69	5	4	117.50	Spierpijn	0	0	0	1	1	0	0	0	0	0	1	1
17277	Tue Nov 17 21:00:50 2009	69	6	4	117.48	Duizeligheid	0	0	0	1	1	0	0	0	0	0	1	1
17277	Tue Nov 17 21:00:54 2009	69	7	4	117.48	Misselijkheid	0	0	0	1	1	0	0	0	0	0	1	1
17277	Tue Nov 17 21:00:59 2009	69	8	5	117.49	Woensdag	0	0	0	0	0	0	1	0	1	1	0	3
17277	Tue Nov 17 21:01:03 2009	69	9	5	117.41	Onvoldoende diep kunnen doorademen	0	0	0	1	1	0	0	0	0	0	1	1
17277	Tue Nov 17 21:01:08 2009	69	10	4	117.50	Dinsdag	0	0	0	0	0	0	1	0	1	1	0	2
17277	Tue Nov 17 21:01:13 2009	69	11	4	117.48	Snelle hartslag	0	0	0	1	1	0	0	0	0	0	1	1
17277	Tue Nov 17 21:01:17 2009	69	12	6	117.50	Schuldig	1	0	1	0	0	0	0	0	0	1	0	1
17277	Tue Nov 17 21:01:22 2009	69	13	4	117.49	Maandag	0	0	0	0	0	0	1	1	0	0	1	1
17277	Tue Nov 17 21:01:26 2009	69	14	4	117.49	Bedroefd	1	0	1	0	0	0	0	0	0	1	0	1
17277	Tue Nov 17 21:01:31 2009	69	15	5	117.49	Donderdag	0	0	0	0	0	0	1	1	0	0	1	4
17277	Tue Nov 17 21:02:21 2009	71	1	4	117.48	Duizeligheid	0	0	0	1	1	0	0	0	0	0	1	1
17277	Tue Nov 17 21:02:25 2009	71	2	4	117.50	Vijandig	1	0	1	0	0	0	0	0	0	1	0	1
17277	Tue Nov 17 21:02:30 2009	71	3	5	117.49	Woensdag	0	0	0	0	0	0	1	0	1	1	0	3
17277	Tue Nov 17 21:02:34 2009	71	4	5	117.50	Schuldig	1	0	1	0	0	0	0	0	0	1	0	1
17277	Tue Nov 17 21:02:39 2009	71	5	4	117.50	Vrijdag	0	0	0	0	0	0	1	0	1	1	0	5
17277	Tue Nov 17 21:02:43 2009	71	6	4	117.50	Spierpijn	0	0	0	1	1	0	0	0	0	0	1	1
17277	Tue Nov 17 21:02:48 2009	71	7	5	117.50	Dinsdag	0	0	0	0	0	0	1	0	1	1	0	2
17277	Tue Nov 17 21:02:52 2009	71	8	4	117.41	Onvoldoende diep kunnen doorademen	0	0	0	1	1	0	0	0	0	0	1	1
17277	Tue Nov 17 21:02:57 2009	71	9	5	117.49	Maandag	0	0	0	0	0	0	1	1	0	0	1	1
17277	Tue Nov 17 21:03:02 2009	71	10	7	117.50	Angstig	1	0	1	0	0	0	0	0	0	1	0	1
17277	Tue Nov 17 21:03:06 2009	71	11	4	117.48	Misselijkheid	0	0	0	1	1	0	0	0	0	0	1	1
17277	Tue Nov 17 21:03:11 2009	71	12	5	117.49	Donderdag	0	0	0	0	0	0	1	1	0	0	1	4
17277	Tue Nov 17 21:03:15 2009	71	13	4	117.49	Bedroefd	1	0	1	0	0	0	0	0	0	1	0	1
17277	Tue Nov 17 21:03:20 2009	71	14	6	117.49	Gespannen	1	0	1	0	0	0	0	0	0	1	0	1
17277	Tue Nov 17 21:03:24 2009	71	15	5	117.48	Snelle hartslag	0	0	0	1	1	0	0	0	0	0	1	1
17277	Tue Nov 17 21:04:14 2009	73	1	4	117.50	Dinsdag	0	0	0	0	0	0	1	0	1	1	0	2
17277	Tue Nov 17 21:04:19 2009	73	2	4	117.48	Snelle hartslag	0	0	0	1	1	0	0	0	0	0	1	1
17277	Tue Nov 17 21:04:23 2009	73	3	5	117.48	Misselijkheid	0	0	0	1	1	0	0	0	0	0	1	1
17277	Tue Nov 17 21:04:28 2009	73	4	5	117.41	Onvoldoende diep kunnen doorademen	0	0	0	1	1	0	0	0	0	0	1	1
17277	Tue Nov 17 21:04:32 2009	73	5	5	117.49	Woensdag	0	0	0	0	0	0	1	0	1	1	0	3
17277	Tue Nov 17 21:04:37 2009	73	6	5	117.50	Vijandig	1	0	1	0	0	0	0	0	0	1	0	1
17277	Tue Nov 17 21:04:41 2009	73	7	4	117.49	Gespannen	1	0	1	0	0	0	0	0	0	1	0	1
17277	Tue Nov 17 21:04:46 2009	73	8	5	117.50	Vrijdag	0	0	0	0	0	0	1	0	1	1	0	5
17277	Tue Nov 17 21:04:50 2009	73	9	5	117.49	Bedroefd	1	0	1	0	0	0	0	0	0	1	0	1
17277	Tue Nov 17 21:04:55 2009	73	10	5	117.50	Schuldig	1	0	1	0	0	0	0	0	0	1	0	1
17277	Tue Nov 17 21:05:00 2009	73	11	6	117.48	Duizeligheid	0	0	0	1	1	0	0	0	0	0	1	1
17277	Tue Nov 17 21:05:04 2009	73	12	5	117.50	Spierpijn	0	0	0	1	1	0	0	0	0	0	1	1
17277	Tue Nov 17 21:05:09 2009	73	13	4	117.50	Angstig	1	0	1	0	0	0	0	0	0	1	0	1
17277	Tue Nov 17 21:05:13 2009	73	14	5	117.49	Donderdag	0	0	0	0	0	0	1	1	0	0	1	4
17277	Tue Nov 17 21:05:18 2009	73	15	7	117.49	Maandag	0	0	0	0	0	0	1	1	0	0	1	1
