# Supplementary material for: Unraveling the Relationship between Trait Negative Affectivity and Habitual Symptom Reporting
Source: PLoS One. 2015 Jan 20;10(1):e0115748. doi: 10.1371/journal.pone.0115748 (PMC4300148; doi:10.1371/journal.pone.0115748)
Supplement: S1 File — Data S1, Contains the raw data of the high NA-high HSR participants. Data S2, Contains the raw data of the high NA-low HSR participants. Data S3, Contains the raw data of the low NA-low HSR participants. (ZIP) [file pone.0115748.s001.zip › Data S3/CW_1_C_EXP2_343123_results.xls]

## Sheet: CW_1_C_EXP2_343123_results
version	timestamp	block number	trial number	lost msec	free VRAM	trial contents	vraagA	vraagA_2	vraagA_1	vraagB	vraagB_2	vraagB_1	vraagC	vraagC_2	vraagC_1	deel1	deel2	value
17277	Fri Nov 06 14:46:16 2009	3	1	4	117.46	Bonzen van het hart	0	0	0	1	0	1	0	0	0	1	0	1
17277	Fri Nov 06 14:46:20 2009	3	2	4	117.50	Angstig	1	0	1	0	0	0	0	0	0	1	0	1
17277	Fri Nov 06 14:46:25 2009	3	3	5	117.50	Dinsdag	0	0	0	0	0	0	1	0	1	1	0	2
17277	Fri Nov 06 14:46:29 2009	3	4	5	117.49	Gespannen	1	0	1	0	0	0	0	0	0	1	0	3
17277	Fri Nov 06 14:46:34 2009	3	5	5	117.49	Woensdag	0	0	0	0	0	0	1	0	1	1	0	3
17277	Fri Nov 06 14:46:38 2009	3	6	4	117.50	Vijandig	1	0	1	0	0	0	0	0	0	1	0	1
17277	Fri Nov 06 14:46:43 2009	3	7	4	117.48	Vermoeidheid	0	0	0	1	0	1	0	0	0	1	0	1
17277	Fri Nov 06 14:46:47 2009	3	8	5	117.49	Maandag	0	0	0	0	0	0	1	0	1	1	0	1
17277	Fri Nov 06 14:46:52 2009	3	9	5	117.49	Hoofdpijn	0	0	0	1	0	1	0	0	0	1	0	1
17277	Fri Nov 06 14:46:56 2009	3	10	4	117.50	Dinsdag	0	0	0	0	0	0	1	1	0	0	1	2
17277	Fri Nov 06 14:47:01 2009	3	11	4	117.46	Buik- of maagkrampen	0	0	0	1	0	1	0	0	0	1	0	1
17277	Fri Nov 06 14:47:05 2009	3	12	4	117.43	Benauwd gevoel in en om de borst	0	0	0	1	0	1	0	0	0	1	0	1
17277	Fri Nov 06 14:47:10 2009	3	13	5	117.49	Bedroefd	1	0	1	0	0	0	0	0	0	1	0	1
17277	Fri Nov 06 14:47:14 2009	3	14	4	117.49	Donderdag	0	0	0	0	0	0	1	1	0	0	1	4
17277	Fri Nov 06 14:47:19 2009	3	15	4	117.50	Schuldig	1	0	1	0	0	0	0	0	0	1	0	1
17277	Fri Nov 06 14:48:09 2009	5	1	4	117.50	Dinsdag	0	0	0	0	0	0	1	1	0	0	1	2
17277	Fri Nov 06 14:48:13 2009	5	2	4	117.46	Bonzen van het hart	0	0	0	1	0	1	0	0	0	1	0	1
17277	Fri Nov 06 14:48:18 2009	5	3	4	117.50	Vijandig	1	0	1	0	0	0	0	0	0	1	0	1
17277	Fri Nov 06 14:48:22 2009	5	4	4	117.49	Donderdag	0	0	0	0	0	0	1	1	0	0	1	4
17277	Fri Nov 06 14:48:27 2009	5	5	5	117.49	Gespannen	1	0	1	0	0	0	0	0	0	1	0	1
17277	Fri Nov 06 14:48:31 2009	5	6	5	117.49	Maandag	0	0	0	0	0	0	1	0	1	1	0	1
17277	Fri Nov 06 14:48:36 2009	5	7	4	117.49	Bedroefd	1	0	1	0	0	0	0	0	0	1	0	1
17277	Fri Nov 06 14:48:40 2009	5	8	4	117.48	Vermoeidheid	0	0	0	1	0	1	0	0	0	1	0	1
17277	Fri Nov 06 14:48:45 2009	5	9	5	117.50	Dinsdag	0	0	0	0	0	0	1	0	1	1	0	2
17277	Fri Nov 06 14:48:50 2009	5	10	5	117.43	Benauwd gevoel in en om de borst	0	0	0	1	0	1	0	0	0	1	0	1
17277	Fri Nov 06 14:48:54 2009	5	11	4	117.50	Angstig	1	0	1	0	0	0	0	0	0	1	0	1
17277	Fri Nov 06 14:48:59 2009	5	12	4	117.50	Schuldig	1	0	1	0	0	0	0	0	0	1	0	1
17277	Fri Nov 06 14:49:03 2009	5	13	4	117.46	Buik- of maagkrampen	0	0	0	1	0	1	0	0	0	1	0	1
17277	Fri Nov 06 14:49:08 2009	5	14	5	117.49	Hoofdpijn	0	0	0	1	0	1	0	0	0	1	0	1
17277	Fri Nov 06 14:49:12 2009	5	15	4	117.49	Woensdag	0	0	0	0	0	0	1	0	1	1	0	3
17277	Fri Nov 06 14:50:02 2009	7	1	4	117.50	Angstig	1	0	1	0	0	0	0	0	0	1	0	1
17277	Fri Nov 06 14:50:07 2009	7	2	5	117.43	Benauwd gevoel in en om de borst	0	0	0	1	0	1	0	0	0	1	0	1
17277	Fri Nov 06 14:50:11 2009	7	3	4	117.49	Bedroefd	1	0	1	0	0	0	0	0	0	1	0	1
17277	Fri Nov 06 14:50:16 2009	7	4	4	117.50	Vijandig	1	0	1	0	0	0	0	0	0	1	0	1
17277	Fri Nov 06 14:50:20 2009	7	5	5	117.49	Donderdag	0	0	0	0	0	0	1	1	0	0	1	4
17277	Fri Nov 06 14:50:25 2009	7	6	5	117.49	Gespannen	1	0	1	0	0	0	0	0	0	1	0	1
17277	Fri Nov 06 14:50:29 2009	7	7	4	117.46	Buik- of maagkrampen	0	0	0	1	0	1	0	0	0	1	0	1
17277	Fri Nov 06 14:50:34 2009	7	8	4	117.50	Dinsdag	0	0	0	0	0	0	1	1	0	0	1	2
17277	Fri Nov 06 14:50:38 2009	7	9	3	117.49	Woensdag	0	0	0	0	0	0	1	0	1	1	0	3
17277	Fri Nov 06 14:50:43 2009	7	10	5	117.48	Vermoeidheid	0	0	0	1	0	1	0	0	0	1	0	1
17277	Fri Nov 06 14:50:47 2009	7	11	4	117.50	Dinsdag	0	0	0	0	0	0	1	0	1	1	0	2
17277	Fri Nov 06 14:50:52 2009	7	12	4	117.46	Bonzen van het hart	0	0	0	1	0	1	0	0	0	1	0	1
17277	Fri Nov 06 14:50:56 2009	7	13	5	117.49	Hoofdpijn	0	0	0	1	0	1	0	0	0	1	0	1
17277	Fri Nov 06 14:51:01 2009	7	14	5	117.49	Maandag	0	0	0	0	0	0	1	0	1	1	0	1
17277	Fri Nov 06 14:51:05 2009	7	15	4	117.50	Schuldig	1	0	1	0	0	0	0	0	0	1	0	1
17277	Fri Nov 06 14:51:55 2009	9	1	4	117.49	Woensdag	0	0	0	0	0	0	1	1	0	0	1	3
17277	Fri Nov 06 14:52:00 2009	9	2	5	117.49	Donderdag	0	0	0	0	0	0	1	0	1	1	0	4
17277	Fri Nov 06 14:52:04 2009	9	3	5	117.41	Onvoldoende diep kunnen doorademen	0	0	0	1	1	0	0	0	0	0	1	1
17277	Fri Nov 06 14:52:09 2009	9	4	7	117.50	Vrijdag	0	0	0	0	0	0	1	1	0	0	1	5
17277	Fri Nov 06 14:52:14 2009	9	5	4	117.50	Bang	1	1	0	0	0	0	0	0	0	0	1	1
17277	Fri Nov 06 14:52:18 2009	9	6	5	117.48	Duizeligheid	0	0	0	1	1	0	0	0	0	0	1	1
17277	Fri Nov 06 14:52:23 2009	9	7	5	117.48	Teneergeslagen	1	1	0	0	0	0	0	0	0	0	1	1
17277	Fri Nov 06 14:52:27 2009	9	8	5	117.50	Vrijdag	0	0	0	0	0	0	1	0	1	1	0	5
17277	Fri Nov 06 14:52:32 2009	9	9	4	117.48	Zenuwachtig	1	1	0	0	0	0	0	0	0	0	1	1
17277	Fri Nov 06 14:52:36 2009	9	10	4	117.48	Misselijkheid	0	0	0	1	1	0	0	0	0	0	1	1
17277	Fri Nov 06 14:52:41 2009	9	11	5	117.48	Beschaamd	1	1	0	0	0	0	0	0	0	0	1	1
17277	Fri Nov 06 14:52:45 2009	9	12	5	117.50	Spierpijn	0	0	0	1	1	0	0	0	0	0	1	1
17277	Fri Nov 06 14:52:50 2009	9	13	4	117.49	Maandag	0	0	0	0	0	0	1	1	0	0	1	1
17277	Fri Nov 06 14:52:54 2009	9	14	4	117.48	Snelle hartslag	0	0	0	1	1	0	0	0	0	0	1	1
17277	Fri Nov 06 14:52:59 2009	9	15	4	117.48	Vlug geïrriteerd	1	1	0	0	0	0	0	0	0	0	1	1
17277	Fri Nov 06 14:53:49 2009	11	1	4	117.48	Beschaamd	1	1	0	0	0	0	0	0	0	0	1	1
17277	Fri Nov 06 14:53:53 2009	11	2	4	117.50	Spierpijn	0	0	0	1	1	0	0	0	0	0	1	1
17277	Fri Nov 06 14:53:58 2009	11	3	4	117.48	Misselijkheid	0	0	0	1	1	0	0	0	0	0	1	1
17277	Fri Nov 06 14:54:02 2009	11	4	5	117.49	Woensdag	0	0	0	0	0	0	1	1	0	0	1	3
17277	Fri Nov 06 14:54:07 2009	11	5	4	117.50	Vrijdag	0	0	0	0	0	0	1	0	1	1	0	5
17277	Fri Nov 06 14:54:11 2009	11	6	4	117.50	Vrijdag	0	0	0	0	0	0	1	1	0	0	1	5
17277	Fri Nov 06 14:54:16 2009	11	7	4	117.48	Duizeligheid	0	0	0	1	1	0	0	0	0	0	1	1
17277	Fri Nov 06 14:54:20 2009	11	8	5	117.41	Onvoldoende diep kunnen doorademen	0	0	0	1	1	0	0	0	0	0	1	1
17277	Fri Nov 06 14:54:25 2009	11	9	4	117.50	Bang	1	1	0	0	0	0	0	0	0	0	1	1
17277	Fri Nov 06 14:54:29 2009	11	10	4	117.48	Teneergeslagen	1	1	0	0	0	0	0	0	0	0	1	1
17277	Fri Nov 06 14:54:34 2009	11	11	5	117.49	Donderdag	0	0	0	0	0	0	1	0	1	1	0	4
17277	Fri Nov 06 14:54:39 2009	11	12	5	117.48	Zenuwachtig	1	1	0	0	0	0	0	0	0	0	1	1
17277	Fri Nov 06 14:54:43 2009	11	13	4	117.49	Maandag	0	0	0	0	0	0	1	1	0	0	1	1
17277	Fri Nov 06 14:54:48 2009	11	14	4	117.48	Snelle hartslag	0	0	0	1	1	0	0	0	0	0	1	1
17277	Fri Nov 06 14:54:52 2009	11	15	4	117.48	Vlug geïrriteerd	1	1	0	0	0	0	0	0	0	0	1	1
17277	Fri Nov 06 14:55:42 2009	13	1	4	117.48	Teneergeslagen	1	1	0	0	0	0	0	0	0	0	1	1
17277	Fri Nov 06 14:55:47 2009	13	2	5	117.48	Snelle hartslag	0	0	0	1	1	0	0	0	0	0	1	1
17277	Fri Nov 06 14:55:51 2009	13	3	4	117.50	Vrijdag	0	0	0	0	0	0	1	0	1	1	0	5
17277	Fri Nov 06 14:55:56 2009	13	4	4	117.50	Spierpijn	0	0	0	1	1	0	0	0	0	0	1	1
17277	Fri Nov 06 14:56:00 2009	13	5	5	117.41	Onvoldoende diep kunnen doorademen	0	0	0	1	1	0	0	0	0	0	1	1
17277	Fri Nov 06 14:56:05 2009	13	6	5	117.48	Vlug geïrriteerd	1	1	0	0	0	0	0	0	0	0	1	1
17277	Fri Nov 06 14:56:09 2009	13	7	4	117.49	Donderdag	0	0	0	0	0	0	1	0	1	1	0	4
17277	Fri Nov 06 14:56:14 2009	13	8	4	117.48	Misselijkheid	0	0	0	1	1	0	0	0	0	0	1	1
17277	Fri Nov 06 14:56:18 2009	13	9	4	117.48	Beschaamd	1	1	0	0	0	0	0	0	0	0	1	2
17277	Fri Nov 06 14:56:23 2009	13	10	5	117.49	Woensdag	0	0	0	0	0	0	1	1	0	0	1	3
17277	Fri Nov 06 14:56:27 2009	13	11	4	117.48	Duizeligheid	0	0	0	1	1	0	0	0	0	0	1	1
17277	Fri Nov 06 14:56:32 2009	13	12	5	117.50	Vrijdag	0	0	0	0	0	0	1	1	0	0	1	5
17277	Fri Nov 06 14:56:36 2009	13	13	4	117.48	Zenuwachtig	1	1	0	0	0	0	0	0	0	0	1	1
17277	Fri Nov 06 14:56:41 2009	13	14	5	117.50	Bang	1	1	0	0	0	0	0	0	0	0	1	1
17277	Fri Nov 06 14:56:45 2009	13	15	4	117.49	Maandag	0	0	0	0	0	0	1	1	0	0	1	1
17277	Fri Nov 06 15:00:02 2009	15	1	4	117.50	Dinsdag	0	0	0	0	0	0	1	1	0	0	1	2
17277	Fri Nov 06 15:00:06 2009	15	2	4	117.48	Vlug geïrriteerd	1	1	0	0	0	0	0	0	0	0	1	1
17277	Fri Nov 06 15:00:11 2009	15	3	5	117.50	Vrijdag	0	0	0	0	0	0	1	1	0	0	1	5
17277	Fri Nov 06 15:00:15 2009	15	4	5	117.41	Onvoldoende diep kunnen doorademen	0	0	0	1	1	0	0	0	0	0	1	1
17277	Fri Nov 06 15:00:20 2009	15	5	4	117.48	Snelle hartslag	0	0	0	1	1	0	0	0	0	0	1	1
17277	Fri Nov 06 15:00:24 2009	15	6	4	117.48	Beschaamd	1	1	0	0	0	0	0	0	0	0	1	1
17277	Fri Nov 06 15:00:29 2009	15	7	4	117.48	Teneergeslagen	1	1	0	0	0	0	0	0	0	0	1	2
17277	Fri Nov 06 15:00:34 2009	15	8	5	117.48	Misselijkheid	0	0	0	1	1	0	0	0	0	0	1	1
17277	Fri Nov 06 15:00:38 2009	15	9	4	117.50	Bang	1	1	0	0	0	0	0	0	0	0	1	1
17277	Fri Nov 06 15:00:43 2009	15	10	4	117.49	Maandag	0	0	0	0	0	0	1	0	1	1	0	1
17277	Fri Nov 06 15:00:47 2009	15	11	5	117.49	Woensdag	0	0	0	0	0	0	1	1	0	0	1	3
17277	Fri Nov 06 15:00:52 2009	15	12	5	117.48	Duizeligheid	0	0	0	1	1	0	0	0	0	0	1	1
17277	Fri Nov 06 15:00:56 2009	15	13	4	117.50	Spierpijn	0	0	0	1	1	0	0	0	0	0	1	1
17277	Fri Nov 06 15:01:01 2009	15	14	4	117.48	Zenuwachtig	1	1	0	0	0	0	0	0	0	0	1	1
17277	Fri Nov 06 15:01:05 2009	15	15	5	117.49	Maandag	0	0	0	0	0	0	1	1	0	0	1	1
17277	Fri Nov 06 15:01:55 2009	17	1	4	117.48	Teneergeslagen	1	1	0	0	0	0	0	0	0	0	1	1
17277	Fri Nov 06 15:02:00 2009	17	2	4	117.50	Dinsdag	0	0	0	0	0	0	1	1	0	0	1	2
17277	Fri Nov 06 15:02:04 2009	17	3	4	117.48	Beschaamd	1	1	0	0	0	0	0	0	0	0	1	1
17277	Fri Nov 06 15:02:09 2009	17	4	5	117.50	Spierpijn	0	0	0	1	1	0	0	0	0	0	1	1
17277	Fri Nov 06 15:02:13 2009	17	5	4	117.49	Maandag	0	0	0	0	0	0	1	0	1	1	0	1
17277	Fri Nov 06 15:02:18 2009	17	6	4	117.41	Onvoldoende diep kunnen doorademen	0	0	0	1	1	0	0	0	0	0	1	1
17277	Fri Nov 06 15:02:22 2009	17	7	4	117.50	Bang	1	1	0	0	0	0	0	0	0	0	1	1
17277	Fri Nov 06 15:02:27 2009	17	8	5	117.48	Duizeligheid	0	0	0	1	1	0	0	0	0	0	1	1
17277	Fri Nov 06 15:02:31 2009	17	9	4	117.48	Misselijkheid	0	0	0	1	1	0	0	0	0	0	1	1
17277	Fri Nov 06 15:02:36 2009	17	10	4	117.50	Vrijdag	0	0	0	0	0	0	1	1	0	0	1	5
17277	Fri Nov 06 15:02:40 2009	17	11	5	117.48	Snelle hartslag	0	0	0	1	1	0	0	0	0	0	1	1
17277	Fri Nov 06 15:02:45 2009	17	12	5	117.48	Vlug geïrriteerd	1	1	0	0	0	0	0	0	0	0	1	1
17277	Fri Nov 06 15:02:49 2009	17	13	4	117.49	Woensdag	0	0	0	0	0	0	1	1	0	0	1	3
17277	Fri Nov 06 15:02:54 2009	17	14	4	117.48	Zenuwachtig	1	1	0	0	0	0	0	0	0	0	1	1
17277	Fri Nov 06 15:02:58 2009	17	15	5	117.49	Maandag	0	0	0	0	0	0	1	1	0	0	1	1
17277	Fri Nov 06 15:03:48 2009	19	1	4	117.48	Misselijkheid	0	0	0	1	1	0	0	0	0	0	1	1
17277	Fri Nov 06 15:03:53 2009	19	2	5	117.49	Maandag	0	0	0	0	0	0	1	0	1	1	0	1
17277	Fri Nov 06 15:03:57 2009	19	3	4	117.48	Vlug geïrriteerd	1	1	0	0	0	0	0	0	0	0	1	1
17277	Fri Nov 06 15:04:02 2009	19	4	4	117.48	Duizeligheid	0	0	0	1	1	0	0	0	0	0	1	1
17277	Fri Nov 06 15:04:06 2009	19	5	5	117.49	Woensdag	0	0	0	0	0	0	1	1	0	0	1	3
17277	Fri Nov 06 15:04:11 2009	19	6	5	117.50	Spierpijn	0	0	0	1	1	0	0	0	0	0	1	1
17277	Fri Nov 06 15:04:16 2009	19	7	4	117.50	Dinsdag	0	0	0	0	0	0	1	1	0	0	1	2
17277	Fri Nov 06 15:04:20 2009	19	8	4	117.48	Beschaamd	1	1	0	0	0	0	0	0	0	0	1	1
17277	Fri Nov 06 15:04:25 2009	19	9	5	117.41	Onvoldoende diep kunnen doorademen	0	0	0	1	1	0	0	0	0	0	1	1
17277	Fri Nov 06 15:04:29 2009	19	10	5	117.49	Maandag	0	0	0	0	0	0	1	1	0	0	1	1
17277	Fri Nov 06 15:04:34 2009	19	11	4	117.48	Snelle hartslag	0	0	0	1	1	0	0	0	0	0	1	1
17277	Fri Nov 06 15:04:38 2009	19	12	4	117.50	Bang	1	1	0	0	0	0	0	0	0	0	1	1
17277	Fri Nov 06 15:04:43 2009	19	13	5	117.50	Vrijdag	0	0	0	0	0	0	1	1	0	0	1	5
17277	Fri Nov 06 15:04:47 2009	19	14	5	117.48	Zenuwachtig	1	1	0	0	0	0	0	0	0	0	1	1
17277	Fri Nov 06 15:04:52 2009	19	15	4	117.48	Teneergeslagen	1	1	0	0	0	0	0	0	0	0	1	1
17277	Fri Nov 06 15:05:42 2009	21	1	4	117.43	Benauwd gevoel in en om de borst	0	0	0	1	0	1	0	0	0	1	0	1
17277	Fri Nov 06 15:05:46 2009	21	2	4	117.50	Vrijdag	0	0	0	0	0	0	1	0	1	1	0	5
17277	Fri Nov 06 15:05:51 2009	21	3	4	117.46	Bonzen van het hart	0	0	0	1	0	1	0	0	0	1	0	1
17277	Fri Nov 06 15:05:55 2009	21	4	4	117.50	Vijandig	1	0	1	0	0	0	0	0	0	1	0	1
17277	Fri Nov 06 15:06:00 2009	21	5	5	117.49	Donderdag	0	0	0	0	0	0	1	0	1	1	0	4
17277	Fri Nov 06 15:06:04 2009	21	6	5	117.49	Donderdag	0	0	0	0	0	0	1	1	0	0	1	4
17277	Fri Nov 06 15:06:09 2009	21	7	4	117.49	Woensdag	0	0	0	0	0	0	1	0	1	1	0	3
17277	Fri Nov 06 15:06:14 2009	21	8	4	117.46	Buik- of maagkrampen	0	0	0	1	0	1	0	0	0	1	0	1
17277	Fri Nov 06 15:06:18 2009	21	9	5	117.48	Vermoeidheid	0	0	0	1	0	1	0	0	0	1	0	1
17277	Fri Nov 06 15:06:23 2009	21	10	5	117.50	Angstig	1	0	1	0	0	0	0	0	0	1	0	1
17277	Fri Nov 06 15:06:27 2009	21	11	4	117.49	Bedroefd	1	0	1	0	0	0	0	0	0	1	0	1
17277	Fri Nov 06 15:06:32 2009	21	12	4	117.50	Schuldig	1	0	1	0	0	0	0	0	0	1	0	1
17277	Fri Nov 06 15:06:36 2009	21	13	4	117.49	Hoofdpijn	0	0	0	1	0	1	0	0	0	1	0	1
17277	Fri Nov 06 15:06:41 2009	21	14	5	117.50	Dinsdag	0	0	0	0	0	0	1	0	1	1	0	2
17277	Fri Nov 06 15:06:45 2009	21	15	4	117.49	Gespannen	1	0	1	0	0	0	0	0	0	1	0	1
17277	Fri Nov 06 15:07:35 2009	23	1	4	117.49	Hoofdpijn	0	0	0	1	0	1	0	0	0	1	0	1
17277	Fri Nov 06 15:07:40 2009	23	2	5	117.50	Vrijdag	0	0	0	0	0	0	1	0	1	1	0	5
17277	Fri Nov 06 15:07:44 2009	23	3	5	117.49	Woensdag	0	0	0	0	0	0	1	0	1	1	0	3
17277	Fri Nov 06 15:07:49 2009	23	4	4	117.48	Vermoeidheid	0	0	0	1	0	1	0	0	0	1	0	1
17277	Fri Nov 06 15:07:53 2009	23	5	4	117.43	Benauwd gevoel in en om de borst	0	0	0	1	0	1	0	0	0	1	0	1
17277	Fri Nov 06 15:07:58 2009	23	6	5	117.49	Donderdag	0	0	0	0	0	0	1	0	1	1	0	4
17277	Fri Nov 06 15:08:02 2009	23	7	5	117.50	Angstig	1	0	1	0	0	0	0	0	0	1	0	1
17277	Fri Nov 06 15:08:07 2009	23	8	4	117.49	Gespannen	1	0	1	0	0	0	0	0	0	1	0	1
17277	Fri Nov 06 15:08:11 2009	23	9	4	117.49	Bedroefd	1	0	1	0	0	0	0	0	0	1	0	1
17277	Fri Nov 06 15:08:16 2009	23	10	4	117.50	Vijandig	1	0	1	0	0	0	0	0	0	1	0	1
17277	Fri Nov 06 15:08:20 2009	23	11	5	117.46	Buik- of maagkrampen	0	0	0	1	0	1	0	0	0	1	0	1
17277	Fri Nov 06 15:08:25 2009	23	12	5	117.49	Donderdag	0	0	0	0	0	0	1	1	0	0	1	4
17277	Fri Nov 06 15:08:30 2009	23	13	4	117.46	Bonzen van het hart	0	0	0	1	0	1	0	0	0	1	0	1
17277	Fri Nov 06 15:08:34 2009	23	14	4	117.50	Dinsdag	0	0	0	0	0	0	1	0	1	1	0	2
17277	Fri Nov 06 15:08:39 2009	23	15	4	117.50	Schuldig	1	0	1	0	0	0	0	0	0	1	0	1
17277	Fri Nov 06 15:09:29 2009	25	1	4	117.50	Vijandig	1	0	1	0	0	0	0	0	0	1	0	1
17277	Fri Nov 06 15:09:33 2009	25	2	4	117.50	Dinsdag	0	0	0	0	0	0	1	0	1	1	0	2
17277	Fri Nov 06 15:09:38 2009	25	3	4	117.49	Bedroefd	1	0	1	0	0	0	0	0	0	1	0	2
17277	Fri Nov 06 15:09:42 2009	25	4	5	117.49	Woensdag	0	0	0	0	0	0	1	0	1	1	0	3
17277	Fri Nov 06 15:09:47 2009	25	5	5	117.49	Donderdag	0	0	0	0	0	0	1	0	1	1	0	4
17277	Fri Nov 06 15:09:51 2009	25	6	5	117.50	Vrijdag	0	0	0	0	0	0	1	0	1	1	0	5
17277	Fri Nov 06 15:09:56 2009	25	7	2	117.48	Vermoeidheid	0	0	0	1	0	1	0	0	0	1	0	1
17277	Fri Nov 06 15:10:00 2009	25	8	4	117.49	Hoofdpijn	0	0	0	1	0	1	0	0	0	1	0	1
17277	Fri Nov 06 15:10:05 2009	25	9	4	117.43	Benauwd gevoel in en om de borst	0	0	0	1	0	1	0	0	0	1	0	1
17277	Fri Nov 06 15:10:09 2009	25	10	7	117.49	Gespannen	1	0	1	0	0	0	0	0	0	1	0	1
17277	Fri Nov 06 15:10:14 2009	25	11	4	117.50	Schuldig	1	0	1	0	0	0	0	0	0	1	0	1
17277	Fri Nov 06 15:10:18 2009	25	12	4	117.46	Buik- of maagkrampen	0	0	0	1	0	1	0	0	0	1	0	1
17277	Fri Nov 06 15:10:23 2009	25	13	5	117.46	Bonzen van het hart	0	0	0	1	0	1	0	0	0	1	0	1
17277	Fri Nov 06 15:10:27 2009	25	14	5	117.49	Donderdag	0	0	0	0	0	0	1	1	0	0	1	4
17277	Fri Nov 06 15:10:32 2009	25	15	4	117.50	Angstig	1	0	1	0	0	0	0	0	0	1	0	1
17277	Fri Nov 06 15:13:43 2009	27	1	4	117.50	Angstig	1	0	1	0	0	0	0	0	0	1	0	1
17277	Fri Nov 06 15:13:47 2009	27	2	5	117.46	Buik- of maagkrampen	0	0	0	1	0	1	0	0	0	1	0	1
17277	Fri Nov 06 15:13:52 2009	27	3	4	117.49	Maandag	0	0	0	0	0	0	1	1	0	0	1	1
17277	Fri Nov 06 15:13:56 2009	27	4	4	117.49	Donderdag	0	0	0	0	0	0	1	1	0	0	1	4
17277	Fri Nov 06 15:14:01 2009	27	5	4	117.49	Bedroefd	1	0	1	0	0	0	0	0	0	1	0	1
17277	Fri Nov 06 15:14:05 2009	27	6	5	117.49	Woensdag	0	0	0	0	0	0	1	0	1	1	0	3
17277	Fri Nov 06 15:14:10 2009	27	7	5	117.49	Hoofdpijn	0	0	0	1	0	1	0	0	0	1	0	1
17277	Fri Nov 06 15:14:15 2009	27	8	4	117.46	Bonzen van het hart	0	0	0	1	0	1	0	0	0	1	0	1
17277	Fri Nov 06 15:14:19 2009	27	9	4	117.50	Dinsdag	0	0	0	0	0	0	1	1	0	0	1	2
17277	Fri Nov 06 15:14:24 2009	27	10	4	117.49	Gespannen	1	0	1	0	0	0	0	0	0	1	0	1
17277	Fri Nov 06 15:14:28 2009	27	11	5	117.48	Vermoeidheid	0	0	0	1	0	1	0	0	0	1	0	1
17277	Fri Nov 06 15:14:33 2009	27	12	4	117.50	Schuldig	1	0	1	0	0	0	0	0	0	1	0	1
17277	Fri Nov 06 15:14:37 2009	27	13	4	117.49	Maandag	0	0	0	0	0	0	1	0	1	1	0	1
17277	Fri Nov 06 15:14:42 2009	27	14	4	117.50	Vijandig	1	0	1	0	0	0	0	0	0	1	0	1
17277	Fri Nov 06 15:14:46 2009	27	15	5	117.43	Benauwd gevoel in en om de borst	0	0	0	1	0	1	0	0	0	1	0	1
17277	Fri Nov 06 15:15:36 2009	29	1	4	117.43	Benauwd gevoel in en om de borst	0	0	0	1	0	1	0	0	0	1	0	1
17277	Fri Nov 06 15:15:41 2009	29	2	5	117.49	Woensdag	0	0	0	0	0	0	1	0	1	1	0	3
17277	Fri Nov 06 15:15:45 2009	29	3	7	117.49	Maandag	0	0	0	0	0	0	1	0	1	1	0	1
17277	Fri Nov 06 15:15:50 2009	29	4	4	117.49	Bedroefd	1	0	1	0	0	0	0	0	0	1	0	1
17277	Fri Nov 06 15:15:54 2009	29	5	4	117.50	Angstig	1	0	1	0	0	0	0	0	0	1	0	1
17277	Fri Nov 06 15:15:59 2009	29	6	4	117.48	Vermoeidheid	0	0	0	1	0	1	0	0	0	1	0	1
17277	Fri Nov 06 15:16:03 2009	29	7	5	117.49	Maandag	0	0	0	0	0	0	1	1	0	0	1	1
17277	Fri Nov 06 15:16:08 2009	29	8	4	117.50	Schuldig	1	0	1	0	0	0	0	0	0	1	0	1
17277	Fri Nov 06 15:16:12 2009	29	9	4	117.46	Buik- of maagkrampen	0	0	0	1	0	1	0	0	0	1	0	1
17277	Fri Nov 06 15:16:17 2009	29	10	4	117.46	Bonzen van het hart	0	0	0	1	0	1	0	0	0	1	0	1
17277	Fri Nov 06 15:16:22 2009	29	11	5	117.50	Vijandig	1	0	1	0	0	0	0	0	0	1	0	1
17277	Fri Nov 06 15:16:26 2009	29	12	5	117.49	Hoofdpijn	0	0	0	1	0	1	0	0	0	1	0	1
17277	Fri Nov 06 15:16:31 2009	29	13	4	117.50	Dinsdag	0	0	0	0	0	0	1	1	0	0	1	2
17277	Fri Nov 06 15:16:35 2009	29	14	4	117.49	Gespannen	1	0	1	0	0	0	0	0	0	1	0	1
17277	Fri Nov 06 15:16:40 2009	29	15	5	117.49	Donderdag	0	0	0	0	0	0	1	1	0	0	1	4
17277	Fri Nov 06 15:17:30 2009	31	1	4	117.50	Schuldig	1	0	1	0	0	0	0	0	0	1	0	1
17277	Fri Nov 06 15:17:34 2009	31	2	4	117.49	Hoofdpijn	0	0	0	1	0	1	0	0	0	1	0	1
17277	Fri Nov 06 15:17:39 2009	31	3	4	117.49	Bedroefd	1	0	1	0	0	0	0	0	0	1	0	1
17277	Fri Nov 06 15:17:43 2009	31	4	5	117.46	Buik- of maagkrampen	0	0	0	1	0	1	0	0	0	1	0	1
17277	Fri Nov 06 15:17:48 2009	31	5	4	117.48	Vermoeidheid	0	0	0	1	0	1	0	0	0	1	0	1
17277	Fri Nov 06 15:17:52 2009	31	6	4	117.49	Maandag	0	0	0	0	0	0	1	1	0	0	1	1
17277	Fri Nov 06 15:17:57 2009	31	7	4	117.50	Vijandig	1	0	1	0	0	0	0	0	0	1	0	1
17277	Fri Nov 06 15:18:01 2009	31	8	5	117.43	Benauwd gevoel in en om de borst	0	0	0	1	0	1	0	0	0	1	0	1
17277	Fri Nov 06 15:18:06 2009	31	9	4	117.49	Gespannen	1	0	1	0	0	0	0	0	0	1	0	1
17277	Fri Nov 06 15:18:10 2009	31	10	4	117.49	Woensdag	0	0	0	0	0	0	1	0	1	1	0	3
17277	Fri Nov 06 15:18:15 2009	31	11	4	117.46	Bonzen van het hart	0	0	0	1	0	1	0	0	0	1	0	1
17277	Fri Nov 06 15:18:19 2009	31	12	5	117.49	Donderdag	0	0	0	0	0	0	1	1	0	0	1	4
17277	Fri Nov 06 15:18:24 2009	31	13	4	117.50	Angstig	1	0	1	0	0	0	0	0	0	1	0	1
17277	Fri Nov 06 15:18:29 2009	31	14	4	117.50	Dinsdag	0	0	0	0	0	0	1	1	0	0	1	2
17277	Fri Nov 06 15:18:33 2009	31	15	5	117.49	Maandag	0	0	0	0	0	0	1	0	1	1	0	1
17277	Fri Nov 06 15:19:23 2009	33	1	4	117.48	Snelle hartslag	0	0	0	1	1	0	0	0	0	0	1	1
17277	Fri Nov 06 15:19:28 2009	33	2	4	117.48	Misselijkheid	0	0	0	1	1	0	0	0	0	0	1	1
17277	Fri Nov 06 15:19:32 2009	33	3	4	117.50	Spierpijn	0	0	0	1	1	0	0	0	0	0	1	1
17277	Fri Nov 06 15:19:37 2009	33	4	4	117.50	Bang	1	1	0	0	0	0	0	0	0	0	1	1
17277	Fri Nov 06 15:19:41 2009	33	5	5	117.48	Duizeligheid	0	0	0	1	1	0	0	0	0	0	1	1
17277	Fri Nov 06 15:19:46 2009	33	6	4	117.50	Vrijdag	0	0	0	0	0	0	1	1	0	0	1	5
17277	Fri Nov 06 15:19:50 2009	33	7	5	117.41	Onvoldoende diep kunnen doorademen	0	0	0	1	1	0	0	0	0	0	1	1
17277	Fri Nov 06 15:19:55 2009	33	8	4	117.50	Vrijdag	0	0	0	0	0	0	1	0	1	1	0	5
17277	Fri Nov 06 15:19:59 2009	33	9	5	117.49	Woensdag	0	0	0	0	0	0	1	1	0	0	1	3
17277	Fri Nov 06 15:20:04 2009	33	10	5	117.48	Zenuwachtig	1	1	0	0	0	0	0	0	0	0	1	1
17277	Fri Nov 06 15:20:08 2009	33	11	4	117.49	Donderdag	0	0	0	0	0	0	1	0	1	1	0	4
17277	Fri Nov 06 15:20:13 2009	33	12	4	117.48	Teneergeslagen	1	1	0	0	0	0	0	0	0	0	1	1
17277	Fri Nov 06 15:20:17 2009	33	13	5	117.48	Vlug geïrriteerd	1	1	0	0	0	0	0	0	0	0	1	1
17277	Fri Nov 06 15:20:22 2009	33	14	5	117.50	Dinsdag	0	0	0	0	0	0	1	0	1	1	0	2
17277	Fri Nov 06 15:20:27 2009	33	15	4	117.48	Beschaamd	1	1	0	0	0	0	0	0	0	0	1	1
17277	Fri Nov 06 15:21:16 2009	35	1	4	117.48	Beschaamd	1	1	0	0	0	0	0	0	0	0	1	2
17277	Fri Nov 06 15:21:21 2009	35	2	4	117.48	Teneergeslagen	1	1	0	0	0	0	0	0	0	0	1	1
17277	Fri Nov 06 15:21:26 2009	35	3	4	117.48	Zenuwachtig	1	1	0	0	0	0	0	0	0	0	1	1
17277	Fri Nov 06 15:21:30 2009	35	4	5	117.48	Duizeligheid	0	0	0	1	1	0	0	0	0	0	1	1
17277	Fri Nov 06 15:21:35 2009	35	5	5	117.50	Bang	1	1	0	0	0	0	0	0	0	0	1	1
17277	Fri Nov 06 15:21:39 2009	35	6	4	117.48	Snelle hartslag	0	0	0	1	1	0	0	0	0	0	1	1
17277	Fri Nov 06 15:21:44 2009	35	7	4	117.41	Onvoldoende diep kunnen doorademen	0	0	0	1	1	0	0	0	0	0	1	1
17277	Fri Nov 06 15:21:48 2009	35	8	4	117.48	Vlug geïrriteerd	1	1	0	0	0	0	0	0	0	0	1	2
17277	Fri Nov 06 15:21:53 2009	35	9	5	117.49	Woensdag	0	0	0	0	0	0	1	1	0	0	1	3
17277	Fri Nov 06 15:21:57 2009	35	10	4	117.50	Vrijdag	0	0	0	0	0	0	1	1	0	0	1	5
17277	Fri Nov 06 15:22:02 2009	35	11	4	117.50	Spierpijn	0	0	0	1	1	0	0	0	0	0	1	1
17277	Fri Nov 06 15:22:06 2009	35	12	4	117.48	Misselijkheid	0	0	0	1	1	0	0	0	0	0	1	1
17277	Fri Nov 06 15:22:11 2009	35	13	5	117.50	Vrijdag	0	0	0	0	0	0	1	0	1	1	0	5
17277	Fri Nov 06 15:22:15 2009	35	14	4	117.50	Dinsdag	0	0	0	0	0	0	1	0	1	1	0	2
17277	Fri Nov 06 15:22:20 2009	35	15	5	117.49	Donderdag	0	0	0	0	0	0	1	0	1	1	0	4
17277	Fri Nov 06 15:23:10 2009	37	1	4	117.50	Spierpijn	0	0	0	1	1	0	0	0	0	0	1	1
17277	Fri Nov 06 15:23:14 2009	37	2	5	117.50	Vrijdag	0	0	0	0	0	0	1	0	1	1	0	5
17277	Fri Nov 06 15:23:19 2009	37	3	4	117.48	Teneergeslagen	1	1	0	0	0	0	0	0	0	0	1	1
17277	Fri Nov 06 15:23:24 2009	37	4	4	117.41	Onvoldoende diep kunnen doorademen	0	0	0	1	1	0	0	0	0	0	1	1
17277	Fri Nov 06 15:23:28 2009	37	5	5	117.49	Woensdag	0	0	0	0	0	0	1	1	0	0	1	3
17277	Fri Nov 06 15:23:33 2009	37	6	8	117.50	Vrijdag	0	0	0	0	0	0	1	1	0	0	1	5
17277	Fri Nov 06 15:23:37 2009	37	7	4	117.48	Duizeligheid	0	0	0	1	1	0	0	0	0	0	1	1
17277	Fri Nov 06 15:23:42 2009	37	8	5	117.50	Dinsdag	0	0	0	0	0	0	1	0	1	1	0	2
17277	Fri Nov 06 15:23:46 2009	37	9	4	117.48	Zenuwachtig	1	1	0	0	0	0	0	0	0	0	1	1
17277	Fri Nov 06 15:23:51 2009	37	10	5	117.48	Snelle hartslag	0	0	0	1	1	0	0	0	0	0	1	1
17277	Fri Nov 06 15:23:55 2009	37	11	4	117.48	Beschaamd	1	1	0	0	0	0	0	0	0	0	1	1
17277	Fri Nov 06 15:24:00 2009	37	12	4	117.48	Vlug geïrriteerd	1	1	0	0	0	0	0	0	0	0	1	1
17277	Fri Nov 06 15:24:04 2009	37	13	4	117.48	Misselijkheid	0	0	0	1	1	0	0	0	0	0	1	1
17277	Fri Nov 06 15:24:09 2009	37	14	5	117.49	Donderdag	0	0	0	0	0	0	1	0	1	1	0	4
17277	Fri Nov 06 15:24:13 2009	37	15	4	117.50	Bang	1	1	0	0	0	0	0	0	0	0	1	1
17277	Fri Nov 06 15:27:29 2009	39	1	4	117.49	Gespannen	1	0	1	0	0	0	0	0	0	1	0	1
17277	Fri Nov 06 15:27:34 2009	39	2	4	117.49	Donderdag	0	0	0	0	0	0	1	1	0	0	1	4
17277	Fri Nov 06 15:27:38 2009	39	3	4	117.50	Vijandig	1	0	1	0	0	0	0	0	0	1	0	1
17277	Fri Nov 06 15:27:43 2009	39	4	5	117.49	Donderdag	0	0	0	0	0	0	1	0	1	1	0	4
17277	Fri Nov 06 15:27:47 2009	39	5	4	117.48	Snelle hartslag	0	0	0	1	1	0	0	0	0	0	1	1
17277	Fri Nov 06 15:27:52 2009	39	6	4	117.50	Dinsdag	0	0	0	0	0	0	1	0	1	1	0	2
17277	Fri Nov 06 15:27:56 2009	39	7	5	117.50	Spierpijn	0	0	0	1	1	0	0	0	0	0	1	1
17277	Fri Nov 06 15:28:01 2009	39	8	5	117.50	Angstig	1	0	1	0	0	0	0	0	0	1	0	1
17277	Fri Nov 06 15:28:06 2009	39	9	5	117.48	Duizeligheid	0	0	0	1	1	0	0	0	0	0	1	1
17277	Fri Nov 06 15:28:10 2009	39	10	4	117.50	Schuldig	1	0	1	0	0	0	0	0	0	1	0	1
17277	Fri Nov 06 15:28:15 2009	39	11	4	117.49	Bedroefd	1	0	1	0	0	0	0	0	0	1	0	1
17277	Fri Nov 06 15:28:19 2009	39	12	5	117.41	Onvoldoende diep kunnen doorademen	0	0	0	1	1	0	0	0	0	0	1	1
17277	Fri Nov 06 15:28:24 2009	39	13	5	117.50	Dinsdag	0	0	0	0	0	0	1	1	0	0	1	2
17277	Fri Nov 06 15:28:28 2009	39	14	4	117.48	Misselijkheid	0	0	0	1	1	0	0	0	0	0	1	1
17277	Fri Nov 06 15:28:33 2009	39	15	4	117.50	Vrijdag	0	0	0	0	0	0	1	0	1	1	0	5
17277	Fri Nov 06 15:29:23 2009	41	1	4	117.50	Schuldig	1	0	1	0	0	0	0	0	0	1	0	1
17277	Fri Nov 06 15:29:27 2009	41	2	5	117.50	Dinsdag	0	0	0	0	0	0	1	0	1	1	0	2
17277	Fri Nov 06 15:29:32 2009	41	3	5	117.49	Donderdag	0	0	0	0	0	0	1	0	1	1	0	4
17277	Fri Nov 06 15:29:36 2009	41	4	4	117.49	Donderdag	0	0	0	0	0	0	1	1	0	0	1	4
17277	Fri Nov 06 15:29:41 2009	41	5	4	117.50	Spierpijn	0	0	0	1	1	0	0	0	0	0	1	1
17277	Fri Nov 06 15:29:45 2009	41	6	4	117.48	Misselijkheid	0	0	0	1	1	0	0	0	0	0	1	1
17277	Fri Nov 06 15:29:50 2009	41	7	5	117.41	Onvoldoende diep kunnen doorademen	0	0	0	1	1	0	0	0	0	0	1	1
17277	Fri Nov 06 15:29:54 2009	41	8	4	117.48	Duizeligheid	0	0	0	1	1	0	0	0	0	0	1	1
17277	Fri Nov 06 15:29:59 2009	41	9	4	117.50	Angstig	1	0	1	0	0	0	0	0	0	1	0	1
17277	Fri Nov 06 15:30:04 2009	41	10	4	117.50	Vijandig	1	0	1	0	0	0	0	0	0	1	0	1
17277	Fri Nov 06 15:30:08 2009	41	11	5	117.50	Dinsdag	0	0	0	0	0	0	1	1	0	0	1	2
17277	Fri Nov 06 15:30:13 2009	41	12	4	117.48	Snelle hartslag	0	0	0	1	1	0	0	0	0	0	1	1
17277	Fri Nov 06 15:30:17 2009	41	13	4	117.49	Bedroefd	1	0	1	0	0	0	0	0	0	1	0	1
17277	Fri Nov 06 15:30:22 2009	41	14	4	117.49	Gespannen	1	0	1	0	0	0	0	0	0	1	0	1
17277	Fri Nov 06 15:30:26 2009	41	15	5	117.50	Vrijdag	0	0	0	0	0	0	1	0	1	1	0	5
17277	Fri Nov 06 15:31:16 2009	43	1	4	117.50	Angstig	1	0	1	0	0	0	0	0	0	1	0	1
17277	Fri Nov 06 15:31:21 2009	43	2	4	117.49	Bedroefd	1	0	1	0	0	0	0	0	0	1	0	2
17277	Fri Nov 06 15:31:25 2009	43	3	4	117.48	Snelle hartslag	0	0	0	1	1	0	0	0	0	0	1	1
17277	Fri Nov 06 15:31:30 2009	43	4	5	117.50	Dinsdag	0	0	0	0	0	0	1	0	1	1	0	2
17277	Fri Nov 06 15:31:34 2009	43	5	4	117.50	Spierpijn	0	0	0	1	1	0	0	0	0	0	1	1
17277	Fri Nov 06 15:31:39 2009	43	6	4	117.50	Vrijdag	0	0	0	0	0	0	1	0	1	1	0	5
17277	Fri Nov 06 15:31:43 2009	43	7	4	117.41	Onvoldoende diep kunnen doorademen	0	0	0	1	1	0	0	0	0	0	1	1
17277	Fri Nov 06 15:31:48 2009	43	8	5	117.48	Misselijkheid	0	0	0	1	1	0	0	0	0	0	1	1
17277	Fri Nov 06 15:31:52 2009	43	9	4	117.50	Vijandig	1	0	1	0	0	0	0	0	0	1	0	1
17277	Fri Nov 06 15:31:57 2009	43	10	4	117.50	Schuldig	1	0	1	0	0	0	0	0	0	1	0	1
17277	Fri Nov 06 15:32:02 2009	43	11	5	117.50	Dinsdag	0	0	0	0	0	0	1	1	0	0	1	2
17277	Fri Nov 06 15:32:06 2009	43	12	5	117.49	Gespannen	1	0	1	0	0	0	0	0	0	1	0	1
17277	Fri Nov 06 15:32:11 2009	43	13	4	117.48	Duizeligheid	0	0	0	1	1	0	0	0	0	0	1	1
17277	Fri Nov 06 15:32:15 2009	43	14	4	117.49	Donderdag	0	0	0	0	0	0	1	0	1	1	0	4
17277	Fri Nov 06 15:32:20 2009	43	15	5	117.49	Donderdag	0	0	0	0	0	0	1	1	0	0	1	4
17277	Fri Nov 06 15:33:10 2009	45	1	5	117.46	Buik- of maagkrampen	0	0	0	1	0	1	0	0	0	1	0	1
17277	Fri Nov 06 15:33:14 2009	45	2	4	117.50	Vrijdag	0	0	0	0	0	0	1	1	0	0	1	5
17277	Fri Nov 06 15:33:19 2009	45	3	5	117.48	Zenuwachtig	1	1	0	0	0	0	0	0	0	0	1	1
17277	Fri Nov 06 15:33:23 2009	45	4	4	117.46	Bonzen van het hart	0	0	0	1	0	1	0	0	0	1	0	1
17277	Fri Nov 06 15:33:28 2009	45	5	5	117.49	Hoofdpijn	0	0	0	1	0	1	0	0	0	1	0	1
17277	Fri Nov 06 15:33:32 2009	45	6	4	117.48	Vermoeidheid	0	0	0	1	0	1	0	0	0	1	0	1
17277	Fri Nov 06 15:33:37 2009	45	7	4	117.49	Woensdag	0	0	0	0	0	0	1	1	0	0	1	3
17277	Fri Nov 06 15:33:41 2009	45	8	4	117.48	Beschaamd	1	1	0	0	0	0	0	0	0	0	1	2
17277	Fri Nov 06 15:33:46 2009	45	9	4	117.48	Vlug geïrriteerd	1	1	0	0	0	0	0	0	0	0	1	1
17277	Fri Nov 06 15:33:50 2009	45	10	4	117.49	Woensdag	0	0	0	0	0	0	1	0	1	1	0	3
17277	Fri Nov 06 15:33:55 2009	45	11	4	117.48	Teneergeslagen	1	1	0	0	0	0	0	0	0	0	1	1
17277	Fri Nov 06 15:34:00 2009	45	12	4	117.49	Maandag	0	0	0	0	0	0	1	0	1	1	0	1
17277	Fri Nov 06 15:34:04 2009	45	13	5	117.50	Bang	1	1	0	0	0	0	0	0	0	0	1	1
17277	Fri Nov 06 15:34:09 2009	45	14	4	117.43	Benauwd gevoel in en om de borst	0	0	0	1	0	1	0	0	0	1	0	1
17277	Fri Nov 06 15:34:13 2009	45	15	4	117.49	Maandag	0	0	0	0	0	0	1	1	0	0	1	1
17277	Fri Nov 06 15:35:03 2009	47	1	5	117.48	Vlug geïrriteerd	1	1	0	0	0	0	0	0	0	0	1	1
17277	Fri Nov 06 15:35:08 2009	47	2	4	117.49	Maandag	0	0	0	0	0	0	1	0	1	1	0	1
17277	Fri Nov 06 15:35:12 2009	47	3	4	117.50	Bang	1	1	0	0	0	0	0	0	0	0	1	1
17277	Fri Nov 06 15:35:17 2009	47	4	5	117.50	Vrijdag	0	0	0	0	0	0	1	1	0	0	1	5
17277	Fri Nov 06 15:35:21 2009	47	5	5	117.48	Vermoeidheid	0	0	0	1	0	1	0	0	0	1	0	1
17277	Fri Nov 06 15:35:26 2009	47	6	4	117.46	Bonzen van het hart	0	0	0	1	0	1	0	0	0	1	0	1
17277	Fri Nov 06 15:35:30 2009	47	7	4	117.48	Teneergeslagen	1	1	0	0	0	0	0	0	0	0	1	1
17277	Fri Nov 06 15:35:35 2009	47	8	5	117.46	Buik- of maagkrampen	0	0	0	1	0	1	0	0	0	1	0	1
17277	Fri Nov 06 15:35:39 2009	47	9	5	117.48	Beschaamd	1	1	0	0	0	0	0	0	0	0	1	1
17277	Fri Nov 06 15:35:44 2009	47	10	4	117.49	Woensdag	0	0	0	0	0	0	1	1	0	0	1	3
17277	Fri Nov 06 15:35:48 2009	47	11	4	117.49	Maandag	0	0	0	0	0	0	1	1	0	0	1	1
17277	Fri Nov 06 15:35:53 2009	47	12	4	117.43	Benauwd gevoel in en om de borst	0	0	0	1	0	1	0	0	0	1	0	1
17277	Fri Nov 06 15:35:58 2009	47	13	5	117.49	Woensdag	0	0	0	0	0	0	1	0	1	1	0	3
17277	Fri Nov 06 15:36:02 2009	47	14	4	117.48	Zenuwachtig	1	1	0	0	0	0	0	0	0	0	1	1
17277	Fri Nov 06 15:36:07 2009	47	15	4	117.49	Hoofdpijn	0	0	0	1	0	1	0	0	0	1	0	1
17277	Fri Nov 06 15:36:57 2009	49	1	7	117.49	Woensdag	0	0	0	0	0	0	1	1	0	0	1	3
17277	Fri Nov 06 15:37:01 2009	49	2	4	117.46	Buik- of maagkrampen	0	0	0	1	0	1	0	0	0	1	0	1
17277	Fri Nov 06 15:37:06 2009	49	3	4	117.48	Vermoeidheid	0	0	0	1	0	1	0	0	0	1	0	1
17277	Fri Nov 06 15:37:10 2009	49	4	5	117.49	Maandag	0	0	0	0	0	0	1	0	1	1	0	1
17277	Fri Nov 06 15:37:15 2009	49	5	5	117.43	Benauwd gevoel in en om de borst	0	0	0	1	0	1	0	0	0	1	0	1
17277	Fri Nov 06 15:37:19 2009	49	6	4	117.49	Maandag	0	0	0	0	0	0	1	1	0	0	1	1
17277	Fri Nov 06 15:37:24 2009	49	7	4	117.49	Hoofdpijn	0	0	0	1	0	1	0	0	0	1	0	1
17277	Fri Nov 06 15:37:28 2009	49	8	4	117.48	Zenuwachtig	1	1	0	0	0	0	0	0	0	0	1	1
17277	Fri Nov 06 15:37:33 2009	49	9	5	117.48	Teneergeslagen	1	1	0	0	0	0	0	0	0	0	1	1
17277	Fri Nov 06 15:37:37 2009	49	10	4	117.48	Vlug geïrriteerd	1	1	0	0	0	0	0	0	0	0	1	1
17277	Fri Nov 06 15:37:42 2009	49	11	4	117.50	Bang	1	1	0	0	0	0	0	0	0	0	1	1
17277	Fri Nov 06 15:37:47 2009	49	12	4	117.46	Bonzen van het hart	0	0	0	1	0	1	0	0	0	1	0	1
17277	Fri Nov 06 15:37:51 2009	49	13	5	117.50	Vrijdag	0	0	0	0	0	0	1	1	0	0	1	5
17277	Fri Nov 06 15:37:56 2009	49	14	4	117.49	Woensdag	0	0	0	0	0	0	1	0	1	1	0	3
17277	Fri Nov 06 15:38:00 2009	49	15	4	117.48	Beschaamd	1	1	0	0	0	0	0	0	0	0	1	1
17277	Fri Nov 06 15:41:16 2009	51	1	4	117.48	Beschaamd	1	1	0	0	0	0	0	0	0	0	1	1
17277	Fri Nov 06 15:41:20 2009	51	2	4	117.49	Maandag	0	0	0	0	0	0	1	0	1	1	0	1
17277	Fri Nov 06 15:41:25 2009	51	3	5	117.49	Woensdag	0	0	0	0	0	0	1	1	0	0	1	3
17277	Fri Nov 06 15:41:29 2009	51	4	4	117.46	Buik- of maagkrampen	0	0	0	1	0	1	0	0	0	1	0	1
17277	Fri Nov 06 15:41:34 2009	51	5	4	117.50	Bang	1	1	0	0	0	0	0	0	0	0	1	1
17277	Fri Nov 06 15:41:38 2009	51	6	5	117.49	Hoofdpijn	0	0	0	1	0	1	0	0	0	1	0	1
17277	Fri Nov 06 15:41:43 2009	51	7	5	117.46	Bonzen van het hart	0	0	0	1	0	1	0	0	0	1	0	1
17277	Fri Nov 06 15:41:47 2009	51	8	4	117.48	Vlug geïrriteerd	1	1	0	0	0	0	0	0	0	0	1	1
17277	Fri Nov 06 15:41:52 2009	51	9	4	117.43	Benauwd gevoel in en om de borst	0	0	0	1	0	1	0	0	0	1	0	1
17277	Fri Nov 06 15:41:56 2009	51	10	5	117.49	Maandag	0	0	0	0	0	0	1	1	0	0	1	1
17277	Fri Nov 06 15:42:01 2009	51	11	5	117.48	Teneergeslagen	1	1	0	0	0	0	0	0	0	0	1	1
17277	Fri Nov 06 15:42:05 2009	51	12	4	117.48	Vermoeidheid	0	0	0	1	0	1	0	0	0	1	0	1
17277	Fri Nov 06 15:42:10 2009	51	13	4	117.48	Zenuwachtig	1	1	0	0	0	0	0	0	0	0	1	1
17277	Fri Nov 06 15:42:14 2009	51	14	5	117.49	Donderdag	0	0	0	0	0	0	1	1	0	0	1	4
17277	Fri Nov 06 15:42:19 2009	51	15	5	117.49	Woensdag	0	0	0	0	0	0	1	0	1	1	0	3
17277	Fri Nov 06 15:43:09 2009	53	1	4	117.49	Woensdag	0	0	0	0	0	0	1	0	1	1	0	3
17277	Fri Nov 06 15:43:14 2009	53	2	4	117.46	Buik- of maagkrampen	0	0	0	1	0	1	0	0	0	1	0	1
17277	Fri Nov 06 15:43:18 2009	53	3	5	117.49	Donderdag	0	0	0	0	0	0	1	1	0	0	1	4
17277	Fri Nov 06 15:43:23 2009	53	4	7	117.49	Hoofdpijn	0	0	0	1	0	1	0	0	0	1	0	1
17277	Fri Nov 06 15:43:27 2009	53	5	4	117.46	Bonzen van het hart	0	0	0	1	0	1	0	0	0	1	0	1
17277	Fri Nov 06 15:43:32 2009	53	6	4	117.48	Zenuwachtig	1	1	0	0	0	0	0	0	0	0	1	1
17277	Fri Nov 06 15:43:36 2009	53	7	4	117.48	Beschaamd	1	1	0	0	0	0	0	0	0	0	1	1
17277	Fri Nov 06 15:43:41 2009	53	8	5	117.49	Maandag	0	0	0	0	0	0	1	0	1	1	0	1
17277	Fri Nov 06 15:43:45 2009	53	9	4	117.43	Benauwd gevoel in en om de borst	0	0	0	1	0	1	0	0	0	1	0	1
17277	Fri Nov 06 15:43:50 2009	53	10	4	117.50	Bang	1	1	0	0	0	0	0	0	0	0	1	1
17277	Fri Nov 06 15:43:54 2009	53	11	4	117.48	Teneergeslagen	1	1	0	0	0	0	0	0	0	0	1	1
17277	Fri Nov 06 15:43:59 2009	53	12	5	117.48	Vermoeidheid	0	0	0	1	0	1	0	0	0	1	0	1
17277	Fri Nov 06 15:44:03 2009	53	13	4	117.49	Maandag	0	0	0	0	0	0	1	1	0	0	1	1
17277	Fri Nov 06 15:44:08 2009	53	14	4	117.49	Woensdag	0	0	0	0	0	0	1	1	0	0	1	3
17277	Fri Nov 06 15:44:12 2009	53	15	4	117.48	Vlug geïrriteerd	1	1	0	0	0	0	0	0	0	0	1	1
17277	Fri Nov 06 15:45:03 2009	55	1	4	117.43	Benauwd gevoel in en om de borst	0	0	0	1	0	1	0	0	0	1	0	1
17277	Fri Nov 06 15:45:07 2009	55	2	4	117.48	Zenuwachtig	1	1	0	0	0	0	0	0	0	0	1	1
17277	Fri Nov 06 15:45:12 2009	55	3	6	117.49	Maandag	0	0	0	0	0	0	1	1	0	0	1	1
17277	Fri Nov 06 15:45:16 2009	55	4	5	117.48	Beschaamd	1	1	0	0	0	0	0	0	0	0	1	1
17277	Fri Nov 06 15:45:21 2009	55	5	4	117.49	Woensdag	0	0	0	0	0	0	1	0	1	1	0	3
17277	Fri Nov 06 15:45:25 2009	55	6	4	117.46	Bonzen van het hart	0	0	0	1	0	1	0	0	0	1	0	1
17277	Fri Nov 06 15:45:30 2009	55	7	4	117.49	Hoofdpijn	0	0	0	1	0	1	0	0	0	1	0	1
17277	Fri Nov 06 15:45:34 2009	55	8	5	117.49	Woensdag	0	0	0	0	0	0	1	1	0	0	1	3
17277	Fri Nov 06 15:45:39 2009	55	9	4	117.49	Donderdag	0	0	0	0	0	0	1	1	0	0	1	4
17277	Fri Nov 06 15:45:43 2009	55	10	4	117.48	Teneergeslagen	1	1	0	0	0	0	0	0	0	0	1	1
17277	Fri Nov 06 15:45:48 2009	55	11	4	117.46	Buik- of maagkrampen	0	0	0	1	0	1	0	0	0	1	0	1
17277	Fri Nov 06 15:45:52 2009	55	12	5	117.48	Vlug geïrriteerd	1	1	0	0	0	0	0	0	0	0	1	1
17277	Fri Nov 06 15:45:57 2009	55	13	4	117.48	Vermoeidheid	0	0	0	1	0	1	0	0	0	1	0	1
17277	Fri Nov 06 15:46:01 2009	55	14	4	117.50	Bang	1	1	0	0	0	0	0	0	0	0	1	1
17277	Fri Nov 06 15:46:06 2009	55	15	5	117.49	Maandag	0	0	0	0	0	0	1	0	1	1	0	1
17277	Fri Nov 06 15:46:56 2009	57	1	6	117.41	Onvoldoende diep kunnen doorademen	0	0	0	1	1	0	0	0	0	0	1	1
17277	Fri Nov 06 15:47:01 2009	57	2	4	117.48	Duizeligheid	0	0	0	1	1	0	0	0	0	0	1	1
17277	Fri Nov 06 15:47:05 2009	57	3	5	117.49	Bedroefd	1	0	1	0	0	0	0	0	0	1	0	1
17277	Fri Nov 06 15:47:10 2009	57	4	5	117.49	Donderdag	0	0	0	0	0	0	1	0	1	1	0	4
17277	Fri Nov 06 15:47:14 2009	57	5	6	117.49	Gespannen	1	0	1	0	0	0	0	0	0	1	0	1
17277	Fri Nov 06 15:47:19 2009	57	6	4	117.50	Dinsdag	0	0	0	0	0	0	1	0	1	1	0	2
17277	Fri Nov 06 15:47:23 2009	57	7	5	117.50	Dinsdag	0	0	0	0	0	0	1	1	0	0	1	2
17277	Fri Nov 06 15:47:28 2009	57	8	5	117.50	Angstig	1	0	1	0	0	0	0	0	0	1	0	1
17277	Fri Nov 06 15:47:32 2009	57	9	5	117.50	Vrijdag	0	0	0	0	0	0	1	0	1	1	0	5
17277	Fri Nov 06 15:47:37 2009	57	10	4	117.50	Spierpijn	0	0	0	1	1	0	0	0	0	0	1	1
17277	Fri Nov 06 15:47:41 2009	57	11	4	117.48	Misselijkheid	0	0	0	1	1	0	0	0	0	0	1	1
17277	Fri Nov 06 15:47:46 2009	57	12	5	117.50	Vrijdag	0	0	0	0	0	0	1	1	0	0	1	5
17277	Fri Nov 06 15:47:50 2009	57	13	4	117.50	Schuldig	1	0	1	0	0	0	0	0	0	1	0	1
17277	Fri Nov 06 15:47:55 2009	57	14	4	117.48	Snelle hartslag	0	0	0	1	1	0	0	0	0	0	1	1
17277	Fri Nov 06 15:47:59 2009	57	15	4	117.50	Vijandig	1	0	1	0	0	0	0	0	0	1	0	1
17277	Fri Nov 06 15:48:50 2009	59	1	4	117.48	Snelle hartslag	0	0	0	1	1	0	0	0	0	0	1	1
17277	Fri Nov 06 15:48:54 2009	59	2	5	117.49	Gespannen	1	0	1	0	0	0	0	0	0	1	0	1
17277	Fri Nov 06 15:48:59 2009	59	3	4	117.50	Dinsdag	0	0	0	0	0	0	1	1	0	0	1	2
17277	Fri Nov 06 15:49:03 2009	59	4	4	117.50	Vijandig	1	0	1	0	0	0	0	0	0	1	0	1
17277	Fri Nov 06 15:49:08 2009	59	5	4	117.48	Misselijkheid	0	0	0	1	1	0	0	0	0	0	1	1
17277	Fri Nov 06 15:49:12 2009	59	6	5	117.50	Schuldig	1	0	1	0	0	0	0	0	0	1	0	1
17277	Fri Nov 06 15:49:17 2009	59	7	4	117.41	Onvoldoende diep kunnen doorademen	0	0	0	1	1	0	0	0	0	0	1	1
17277	Fri Nov 06 15:49:21 2009	59	8	4	117.50	Angstig	1	0	1	0	0	0	0	0	0	1	0	1
17277	Fri Nov 06 15:49:26 2009	59	9	5	117.50	Vrijdag	0	0	0	0	0	0	1	1	0	0	1	5
17277	Fri Nov 06 15:49:30 2009	59	10	5	117.48	Duizeligheid	0	0	0	1	1	0	0	0	0	0	1	1
17277	Fri Nov 06 15:49:35 2009	59	11	4	117.49	Bedroefd	1	0	1	0	0	0	0	0	0	1	0	2
17277	Fri Nov 06 15:49:39 2009	59	12	4	117.50	Spierpijn	0	0	0	1	1	0	0	0	0	0	1	1
17277	Fri Nov 06 15:49:44 2009	59	13	5	117.50	Vrijdag	0	0	0	0	0	0	1	0	1	1	0	5
17277	Fri Nov 06 15:49:48 2009	59	14	5	117.49	Donderdag	0	0	0	0	0	0	1	0	1	1	0	4
17277	Fri Nov 06 15:49:53 2009	59	15	5	117.50	Dinsdag	0	0	0	0	0	0	1	0	1	1	0	2
17277	Fri Nov 06 15:50:43 2009	61	1	4	117.50	Angstig	1	0	1	0	0	0	0	0	0	1	0	1
17277	Fri Nov 06 15:50:48 2009	61	2	4	117.48	Snelle hartslag	0	0	0	1	1	0	0	0	0	0	1	1
17277	Fri Nov 06 15:50:52 2009	61	3	4	117.48	Misselijkheid	0	0	0	1	1	0	0	0	0	0	1	1
17277	Fri Nov 06 15:50:57 2009	61	4	5	117.41	Onvoldoende diep kunnen doorademen	0	0	0	1	1	0	0	0	0	0	1	1
17277	Fri Nov 06 15:51:01 2009	61	5	5	117.50	Schuldig	1	0	1	0	0	0	0	0	0	1	0	1
17277	Fri Nov 06 15:51:06 2009	61	6	4	117.50	Vrijdag	0	0	0	0	0	0	1	0	1	1	0	5
17277	Fri Nov 06 15:51:10 2009	61	7	4	117.48	Duizeligheid	0	0	0	1	1	0	0	0	0	0	1	1
17277	Fri Nov 06 15:51:15 2009	61	8	4	117.50	Vijandig	1	0	1	0	0	0	0	0	0	1	0	1
17277	Fri Nov 06 15:51:19 2009	61	9	5	117.50	Dinsdag	0	0	0	0	0	0	1	0	1	1	0	2
17277	Fri Nov 06 15:51:24 2009	61	10	4	117.49	Donderdag	0	0	0	0	0	0	1	0	1	1	0	4
17277	Fri Nov 06 15:51:28 2009	61	11	5	117.49	Bedroefd	1	0	1	0	0	0	0	0	0	1	0	1
17277	Fri Nov 06 15:51:33 2009	61	12	5	117.50	Dinsdag	0	0	0	0	0	0	1	1	0	0	1	2
17277	Fri Nov 06 15:51:37 2009	61	13	5	117.50	Spierpijn	0	0	0	1	1	0	0	0	0	0	1	1
17277	Fri Nov 06 15:51:42 2009	61	14	4	117.49	Gespannen	1	0	1	0	0	0	0	0	0	1	0	1
17277	Fri Nov 06 15:51:46 2009	61	15	5	117.50	Vrijdag	0	0	0	0	0	0	1	1	0	0	1	5
17277	Fri Nov 06 15:55:00 2009	63	1	4	117.49	Donderdag	0	0	0	0	0	0	1	1	0	0	1	4
17277	Fri Nov 06 15:55:04 2009	63	2	4	117.46	Bonzen van het hart	0	0	0	1	0	1	0	0	0	1	0	1
17277	Fri Nov 06 15:55:09 2009	63	3	4	117.49	Gespannen	1	0	1	0	0	0	0	0	0	1	0	1
17277	Fri Nov 06 15:55:13 2009	63	4	5	117.49	Woensdag	0	0	0	0	0	0	1	0	1	1	0	3
17277	Fri Nov 06 15:55:18 2009	63	5	4	117.46	Buik- of maagkrampen	0	0	0	1	0	1	0	0	0	1	0	1
17277	Fri Nov 06 15:55:22 2009	63	6	4	117.48	Vermoeidheid	0	0	0	1	0	1	0	0	0	1	0	1
17277	Fri Nov 06 15:55:27 2009	63	7	4	117.50	Schuldig	1	0	1	0	0	0	0	0	0	1	0	1
17277	Fri Nov 06 15:55:32 2009	63	8	5	117.50	Angstig	1	0	1	0	0	0	0	0	0	1	0	1
17277	Fri Nov 06 15:55:36 2009	63	9	4	117.49	Maandag	0	0	0	0	0	0	1	0	1	1	0	1
17277	Fri Nov 06 15:55:41 2009	63	10	4	117.50	Vijandig	1	0	1	0	0	0	0	0	0	1	0	1
17277	Fri Nov 06 15:55:45 2009	63	11	4	117.43	Benauwd gevoel in en om de borst	0	0	0	1	0	1	0	0	0	1	0	1
17277	Fri Nov 06 15:55:50 2009	63	12	5	117.49	Woensdag	0	0	0	0	0	0	1	1	0	0	1	3
17277	Fri Nov 06 15:55:54 2009	63	13	4	117.49	Hoofdpijn	0	0	0	1	0	1	0	0	0	1	0	1
17277	Fri Nov 06 15:55:59 2009	63	14	4	117.49	Bedroefd	1	0	1	0	0	0	0	0	0	1	0	1
17277	Fri Nov 06 15:56:03 2009	63	15	5	117.50	Dinsdag	0	0	0	0	0	0	1	0	1	1	0	2
17277	Fri Nov 06 15:56:53 2009	65	1	4	117.50	Angstig	1	0	1	0	0	0	0	0	0	1	0	1
17277	Fri Nov 06 15:56:58 2009	65	2	5	117.49	Hoofdpijn	0	0	0	1	0	1	0	0	0	1	0	1
17277	Fri Nov 06 15:57:02 2009	65	3	4	117.49	Woensdag	0	0	0	0	0	0	1	1	0	0	1	3
17277	Fri Nov 06 15:57:07 2009	65	4	4	117.43	Benauwd gevoel in en om de borst	0	0	0	1	0	1	0	0	0	1	0	1
17277	Fri Nov 06 15:57:11 2009	65	5	4	117.48	Vermoeidheid	0	0	0	1	0	1	0	0	0	1	0	1
17277	Fri Nov 06 15:57:16 2009	65	6	5	117.49	Bedroefd	1	0	1	0	0	0	0	0	0	1	0	1
17277	Fri Nov 06 15:57:20 2009	65	7	4	117.50	Vijandig	1	0	1	0	0	0	0	0	0	1	0	1
17277	Fri Nov 06 15:57:25 2009	65	8	4	117.49	Gespannen	1	0	1	0	0	0	0	0	0	1	0	1
17277	Fri Nov 06 15:57:30 2009	65	9	5	117.49	Maandag	0	0	0	0	0	0	1	0	1	1	0	1
17277	Fri Nov 06 15:57:34 2009	65	10	5	117.46	Bonzen van het hart	0	0	0	1	0	1	0	0	0	1	0	1
17277	Fri Nov 06 15:57:39 2009	65	11	5	117.49	Donderdag	0	0	0	0	0	0	1	1	0	0	1	4
17277	Fri Nov 06 15:57:43 2009	65	12	4	117.50	Dinsdag	0	0	0	0	0	0	1	0	1	1	0	2
17277	Fri Nov 06 15:57:48 2009	65	13	4	117.49	Woensdag	0	0	0	0	0	0	1	0	1	1	0	3
17277	Fri Nov 06 15:57:52 2009	65	14	5	117.50	Schuldig	1	0	1	0	0	0	0	0	0	1	0	1
17277	Fri Nov 06 15:57:57 2009	65	15	5	117.46	Buik- of maagkrampen	0	0	0	1	0	1	0	0	0	1	0	1
17277	Fri Nov 06 15:58:47 2009	67	1	4	117.43	Benauwd gevoel in en om de borst	0	0	0	1	0	1	0	0	0	1	0	1
17277	Fri Nov 06 15:58:51 2009	67	2	5	117.49	Maandag	0	0	0	0	0	0	1	0	1	1	0	1
17277	Fri Nov 06 15:58:56 2009	67	3	5	117.50	Angstig	1	0	1	0	0	0	0	0	0	1	0	1
17277	Fri Nov 06 15:59:00 2009	67	4	4	117.49	Bedroefd	1	0	1	0	0	0	0	0	0	1	0	2
17277	Fri Nov 06 15:59:05 2009	67	5	4	117.49	Hoofdpijn	0	0	0	1	0	1	0	0	0	1	0	1
17277	Fri Nov 06 15:59:09 2009	67	6	4	117.46	Bonzen van het hart	0	0	0	1	0	1	0	0	0	1	0	1
17277	Fri Nov 06 15:59:14 2009	67	7	5	117.48	Vermoeidheid	0	0	0	1	0	1	0	0	0	1	0	1
17277	Fri Nov 06 15:59:18 2009	67	8	4	117.49	Donderdag	0	0	0	0	0	0	1	1	0	0	1	4
17277	Fri Nov 06 15:59:23 2009	67	9	4	117.50	Schuldig	1	0	1	0	0	0	0	0	0	1	0	1
17277	Fri Nov 06 15:59:27 2009	67	10	4	117.46	Buik- of maagkrampen	0	0	0	1	0	1	0	0	0	1	0	1
17277	Fri Nov 06 15:59:32 2009	67	11	5	117.49	Woensdag	0	0	0	0	0	0	1	0	1	1	0	3
17277	Fri Nov 06 15:59:37 2009	67	12	5	117.49	Gespannen	1	0	1	0	0	0	0	0	0	1	0	1
17277	Fri Nov 06 15:59:41 2009	67	13	4	117.49	Woensdag	0	0	0	0	0	0	1	1	0	0	1	3
17277	Fri Nov 06 15:59:46 2009	67	14	4	117.50	Dinsdag	0	0	0	0	0	0	1	0	1	1	0	2
17277	Fri Nov 06 15:59:50 2009	67	15	4	117.50	Vijandig	1	0	1	0	0	0	0	0	0	1	0	1
17277	Fri Nov 06 16:00:40 2009	69	1	4	117.50	Bang	1	1	0	0	0	0	0	0	0	0	1	1
17277	Fri Nov 06 16:00:45 2009	69	2	5	117.49	Donderdag	0	0	0	0	0	0	1	0	1	1	0	4
17277	Fri Nov 06 16:00:49 2009	69	3	5	117.50	Dinsdag	0	0	0	0	0	0	1	1	0	0	1	2
17277	Fri Nov 06 16:00:54 2009	69	4	5	117.48	Beschaamd	1	1	0	0	0	0	0	0	0	0	1	1
17277	Fri Nov 06 16:00:58 2009	69	5	4	117.48	Duizeligheid	0	0	0	1	1	0	0	0	0	0	1	1
17277	Fri Nov 06 16:01:03 2009	69	6	5	117.41	Onvoldoende diep kunnen doorademen	0	0	0	1	1	0	0	0	0	0	1	1
17277	Fri Nov 06 16:01:07 2009	69	7	5	117.50	Vrijdag	0	0	0	0	0	0	1	1	0	0	1	5
17277	Fri Nov 06 16:01:12 2009	69	8	5	117.49	Maandag	0	0	0	0	0	0	1	1	0	0	1	1
17277	Fri Nov 06 16:01:16 2009	69	9	4	117.48	Vlug geïrriteerd	1	1	0	0	0	0	0	0	0	0	1	1
17277	Fri Nov 06 16:01:21 2009	69	10	4	117.48	Teneergeslagen	1	1	0	0	0	0	0	0	0	0	1	1
17277	Fri Nov 06 16:01:25 2009	69	11	4	117.48	Snelle hartslag	0	0	0	1	1	0	0	0	0	0	1	1
17277	Fri Nov 06 16:01:30 2009	69	12	5	117.50	Spierpijn	0	0	0	1	1	0	0	0	0	0	1	1
17277	Fri Nov 06 16:01:34 2009	69	13	4	117.50	Vrijdag	0	0	0	0	0	0	1	0	1	1	0	5
17277	Fri Nov 06 16:01:39 2009	69	14	4	117.48	Misselijkheid	0	0	0	1	1	0	0	0	0	0	1	1
17277	Fri Nov 06 16:01:44 2009	69	15	4	117.48	Zenuwachtig	1	1	0	0	0	0	0	0	0	0	1	1
17277	Fri Nov 06 16:02:34 2009	71	1	4	117.50	Vrijdag	0	0	0	0	0	0	1	0	1	1	0	5
17277	Fri Nov 06 16:02:38 2009	71	2	4	117.49	Donderdag	0	0	0	0	0	0	1	0	1	1	0	4
17277	Fri Nov 06 16:02:43 2009	71	3	4	117.41	Onvoldoende diep kunnen doorademen	0	0	0	1	1	0	0	0	0	0	1	1
17277	Fri Nov 06 16:02:47 2009	71	4	5	117.48	Beschaamd	1	1	0	0	0	0	0	0	0	0	1	1
17277	Fri Nov 06 16:02:52 2009	71	5	4	117.50	Bang	1	1	0	0	0	0	0	0	0	0	1	1
17277	Fri Nov 06 16:02:56 2009	71	6	4	117.48	Snelle hartslag	0	0	0	1	1	0	0	0	0	0	1	1
17277	Fri Nov 06 16:03:01 2009	71	7	4	117.48	Teneergeslagen	1	1	0	0	0	0	0	0	0	0	1	1
17277	Fri Nov 06 16:03:05 2009	71	8	5	117.48	Duizeligheid	0	0	0	1	1	0	0	0	0	0	1	1
17277	Fri Nov 06 16:03:10 2009	71	9	4	117.48	Zenuwachtig	1	1	0	0	0	0	0	0	0	0	1	1
17277	Fri Nov 06 16:03:14 2009	71	10	4	117.48	Vlug geïrriteerd	1	1	0	0	0	0	0	0	0	0	1	1
17277	Fri Nov 06 16:03:19 2009	71	11	5	117.50	Dinsdag	0	0	0	0	0	0	1	1	0	0	1	2
17277	Fri Nov 06 16:03:23 2009	71	12	5	117.50	Vrijdag	0	0	0	0	0	0	1	1	0	0	1	5
17277	Fri Nov 06 16:03:28 2009	71	13	5	117.50	Spierpijn	0	0	0	1	1	0	0	0	0	0	1	1
17277	Fri Nov 06 16:03:33 2009	71	14	4	117.49	Maandag	0	0	0	0	0	0	1	1	0	0	1	1
17277	Fri Nov 06 16:03:37 2009	71	15	4	117.48	Misselijkheid	0	0	0	1	1	0	0	0	0	0	1	1
17277	Fri Nov 06 16:04:27 2009	73	1	4	117.50	Vrijdag	0	0	0	0	0	0	1	0	1	1	0	5
17277	Fri Nov 06 16:04:32 2009	73	2	4	117.48	Duizeligheid	0	0	0	1	1	0	0	0	0	0	1	1
17277	Fri Nov 06 16:04:36 2009	73	3	5	117.50	Dinsdag	0	0	0	0	0	0	1	1	0	0	1	2
17277	Fri Nov 06 16:04:41 2009	73	4	5	117.48	Teneergeslagen	1	1	0	0	0	0	0	0	0	0	1	1
17277	Fri Nov 06 16:04:45 2009	73	5	4	117.41	Onvoldoende diep kunnen doorademen	0	0	0	1	1	0	0	0	0	0	1	1
17277	Fri Nov 06 16:04:50 2009	73	6	4	117.50	Spierpijn	0	0	0	1	1	0	0	0	0	0	1	1
17277	Fri Nov 06 16:04:54 2009	73	7	4	117.48	Zenuwachtig	1	1	0	0	0	0	0	0	0	0	1	1
17277	Fri Nov 06 16:04:59 2009	73	8	5	117.50	Vrijdag	0	0	0	0	0	0	1	1	0	0	1	5
17277	Fri Nov 06 16:05:03 2009	73	9	4	117.50	Bang	1	1	0	0	0	0	0	0	0	0	1	1
17277	Fri Nov 06 16:05:08 2009	73	10	4	117.48	Snelle hartslag	0	0	0	1	1	0	0	0	0	0	1	1
17277	Fri Nov 06 16:05:12 2009	73	11	4	117.48	Beschaamd	1	1	0	0	0	0	0	0	0	0	1	1
17277	Fri Nov 06 16:05:17 2009	73	12	5	117.48	Misselijkheid	0	0	0	1	1	0	0	0	0	0	1	1
17277	Fri Nov 06 16:05:22 2009	73	13	4	117.49	Donderdag	0	0	0	0	0	0	1	0	1	1	0	4
17277	Fri Nov 06 16:05:26 2009	73	14	4	117.48	Vlug geïrriteerd	1	1	0	0	0	0	0	0	0	0	1	1
17277	Fri Nov 06 16:05:31 2009	73	15	5	117.49	Maandag	0	0	0	0	0	0	1	1	0	0	1	1
