# Supplementary material for: Unraveling the Relationship between Trait Negative Affectivity and Habitual Symptom Reporting
Source: PLoS One. 2015 Jan 20;10(1):e0115748. doi: 10.1371/journal.pone.0115748 (PMC4300148; doi:10.1371/journal.pone.0115748)
Supplement: S1 File — Data S1, Contains the raw data of the high NA-high HSR participants. Data S2, Contains the raw data of the high NA-low HSR participants. Data S3, Contains the raw data of the low NA-low HSR participants. (ZIP) [file pone.0115748.s001.zip › Data S3/DW_1_C_EXP1_232331_results.xls]

## Sheet: DW_1_C_EXP1_232331_results
version	timestamp	block number	trial number	lost msec	free VRAM	trial contents	vraagA	vraagA_2	vraagA_1	vraagB	vraagB_2	vraagB_1	vraagC	vraagC_2	vraagC_1	deel1	deel2	value
17277	Mon May 11 11:54:17 2009	3	1	4	117.49	Donderdag	0	0	0	0	0	0	1	1	0	0	1	4
17277	Mon May 11 11:54:22 2009	3	2	5	117.50	Vrijdag	0	0	0	0	0	0	1	0	1	1	0	5
17277	Mon May 11 11:54:26 2009	3	3	4	117.48	Vermoeidheid	0	0	0	1	0	1	0	0	0	1	0	2
17277	Mon May 11 11:54:31 2009	3	4	4	117.50	Dinsdag	0	0	0	0	0	0	1	1	0	0	1	2
17277	Mon May 11 11:54:35 2009	3	5	5	117.48	Vlug geïrriteerd	1	1	0	0	0	0	0	0	0	0	1	1
17277	Mon May 11 11:54:40 2009	3	6	4	117.50	Dinsdag	0	0	0	0	0	0	1	0	1	1	0	2
17277	Mon May 11 11:54:44 2009	3	7	4	117.49	Hoofdpijn	0	0	0	1	0	1	0	0	0	1	0	1
17277	Mon May 11 11:54:49 2009	3	8	5	117.46	Buik- of maagkrampen	0	0	0	1	0	1	0	0	0	1	0	1
17277	Mon May 11 11:54:53 2009	3	9	4	117.48	Teneergeslagen	1	1	0	0	0	0	0	0	0	0	1	1
17277	Mon May 11 11:54:58 2009	3	10	4	117.50	Bang	1	1	0	0	0	0	0	0	0	0	1	1
17277	Mon May 11 11:55:02 2009	3	11	5	117.48	Zenuwachtig	1	1	0	0	0	0	0	0	0	0	1	1
17277	Mon May 11 11:55:07 2009	3	12	4	117.46	Bonzen van het hart	0	0	0	1	0	1	0	0	0	1	0	1
17277	Mon May 11 11:55:11 2009	3	13	4	117.43	Benauwd gevoel in en om de borst	0	0	0	1	0	1	0	0	0	1	0	1
17277	Mon May 11 11:55:16 2009	3	14	4	117.48	Beschaamd	1	1	0	0	0	0	0	0	0	0	1	1
17277	Mon May 11 11:55:21 2009	3	15	4	117.49	Woensdag	0	0	0	0	0	0	1	1	0	0	1	3
17277	Mon May 11 11:56:11 2009	5	1	4	117.48	Vlug geïrriteerd	1	1	0	0	0	0	0	0	0	0	1	1
17277	Mon May 11 11:56:15 2009	5	2	5	117.49	Donderdag	0	0	0	0	0	0	1	1	0	0	1	4
17277	Mon May 11 11:56:20 2009	5	3	4	117.48	Zenuwachtig	1	1	0	0	0	0	0	0	0	0	1	1
17277	Mon May 11 11:56:24 2009	5	4	4	117.48	Beschaamd	1	1	0	0	0	0	0	0	0	0	1	1
17277	Mon May 11 11:56:29 2009	5	5	5	117.49	Hoofdpijn	0	0	0	1	0	1	0	0	0	1	0	1
17277	Mon May 11 11:56:33 2009	5	6	4	117.50	Bang	1	1	0	0	0	0	0	0	0	0	1	1
17277	Mon May 11 11:56:38 2009	5	7	5	117.50	Vrijdag	0	0	0	0	0	0	1	0	1	1	0	5
17277	Mon May 11 11:56:42 2009	5	8	4	117.43	Benauwd gevoel in en om de borst	0	0	0	1	0	1	0	0	0	1	0	1
17277	Mon May 11 11:56:47 2009	5	9	4	117.48	Vermoeidheid	0	0	0	1	0	1	0	0	0	1	0	2
17277	Mon May 11 11:56:51 2009	5	10	5	117.50	Dinsdag	0	0	0	0	0	0	1	0	1	1	0	2
17277	Mon May 11 11:56:56 2009	5	11	4	117.46	Bonzen van het hart	0	0	0	1	0	1	0	0	0	1	0	1
17277	Mon May 11 11:57:00 2009	5	12	5	117.49	Woensdag	0	0	0	0	0	0	1	1	0	0	1	3
17277	Mon May 11 11:57:05 2009	5	13	5	117.50	Dinsdag	0	0	0	0	0	0	1	1	0	0	1	2
17277	Mon May 11 11:57:09 2009	5	14	4	117.48	Teneergeslagen	1	1	0	0	0	0	0	0	0	0	1	1
17277	Mon May 11 11:57:14 2009	5	15	4	117.46	Buik- of maagkrampen	0	0	0	1	0	1	0	0	0	1	0	1
17277	Mon May 11 11:58:04 2009	7	1	4	117.48	Teneergeslagen	1	1	0	0	0	0	0	0	0	0	1	2
17277	Mon May 11 11:58:09 2009	7	2	5	117.48	Vermoeidheid	0	0	0	1	0	1	0	0	0	1	0	2
17277	Mon May 11 11:58:13 2009	7	3	4	117.49	Woensdag	0	0	0	0	0	0	1	1	0	0	1	3
17277	Mon May 11 11:58:18 2009	7	4	4	117.48	Beschaamd	1	1	0	0	0	0	0	0	0	0	1	1
17277	Mon May 11 11:58:22 2009	7	5	5	117.50	Bang	1	1	0	0	0	0	0	0	0	0	1	3
17277	Mon May 11 11:58:27 2009	7	6	4	117.50	Vrijdag	0	0	0	0	0	0	1	0	1	1	0	5
17277	Mon May 11 11:58:31 2009	7	7	5	117.50	Dinsdag	0	0	0	0	0	0	1	1	0	0	1	2
17277	Mon May 11 11:58:36 2009	7	8	5	117.49	Donderdag	0	0	0	0	0	0	1	1	0	0	1	4
17277	Mon May 11 11:58:40 2009	7	9	4	117.48	Vlug geïrriteerd	1	1	0	0	0	0	0	0	0	0	1	1
17277	Mon May 11 11:58:45 2009	7	10	4	117.46	Bonzen van het hart	0	0	0	1	0	1	0	0	0	1	0	1
17277	Mon May 11 11:58:49 2009	7	11	5	117.49	Hoofdpijn	0	0	0	1	0	1	0	0	0	1	0	1
17277	Mon May 11 11:58:54 2009	7	12	4	117.48	Zenuwachtig	1	1	0	0	0	0	0	0	0	0	1	1
17277	Mon May 11 11:58:59 2009	7	13	6	117.43	Benauwd gevoel in en om de borst	0	0	0	1	0	1	0	0	0	1	0	1
17277	Mon May 11 11:59:03 2009	7	14	4	117.50	Dinsdag	0	0	0	0	0	0	1	0	1	1	0	2
17277	Mon May 11 11:59:08 2009	7	15	5	117.46	Buik- of maagkrampen	0	0	0	1	0	1	0	0	0	1	0	1
17277	Mon May 11 11:59:58 2009	9	1	4	117.49	Maandag	0	0	0	0	0	0	1	1	0	0	1	1
17277	Mon May 11 12:00:02 2009	9	2	4	117.49	Maandag	0	0	0	0	0	0	1	0	1	1	0	1
17277	Mon May 11 12:00:07 2009	9	3	7	117.49	Donderdag	0	0	0	0	0	0	1	0	1	1	0	4
17277	Mon May 11 12:00:11 2009	9	4	4	117.49	Gespannen	1	0	1	0	0	0	0	0	0	1	0	1
17277	Mon May 11 12:00:16 2009	9	5	5	117.50	Spierpijn	0	0	0	1	1	0	0	0	0	0	1	1
17277	Mon May 11 12:00:20 2009	9	6	4	117.50	Vrijdag	0	0	0	0	0	0	1	1	0	0	1	5
17277	Mon May 11 12:00:25 2009	9	7	2	117.50	Vijandig	1	0	1	0	0	0	0	0	0	1	0	2
17277	Mon May 11 12:00:29 2009	9	8	5	117.48	Misselijkheid	0	0	0	1	1	0	0	0	0	0	1	1
17277	Mon May 11 12:00:34 2009	9	9	4	117.50	Schuldig	1	0	1	0	0	0	0	0	0	1	0	1
17277	Mon May 11 12:00:38 2009	9	10	4	117.48	Snelle hartslag	0	0	0	1	1	0	0	0	0	0	1	1
17277	Mon May 11 12:00:43 2009	9	11	5	117.49	Woensdag	0	0	0	0	0	0	1	0	1	1	0	3
17277	Mon May 11 12:00:47 2009	9	12	4	117.49	Bedroefd	1	0	1	0	0	0	0	0	0	1	0	2
17277	Mon May 11 12:00:52 2009	9	13	4	117.41	Onvoldoende diep kunnen doorademen	0	0	0	1	1	0	0	0	0	0	1	1
17277	Mon May 11 12:00:57 2009	9	14	5	117.48	Duizeligheid	0	0	0	1	1	0	0	0	0	0	1	1
17277	Mon May 11 12:01:01 2009	9	15	4	117.50	Angstig	1	0	1	0	0	0	0	0	0	1	0	1
17277	Mon May 11 12:01:51 2009	11	1	4	117.49	Maandag	0	0	0	0	0	0	1	0	1	1	0	1
17277	Mon May 11 12:01:56 2009	11	2	5	117.49	Woensdag	0	0	0	0	0	0	1	0	1	1	0	3
17277	Mon May 11 12:02:00 2009	11	3	4	117.48	Duizeligheid	0	0	0	1	1	0	0	0	0	0	1	1
17277	Mon May 11 12:02:05 2009	11	4	6	117.50	Angstig	1	0	1	0	0	0	0	0	0	1	0	1
17277	Mon May 11 12:02:09 2009	11	5	5	117.50	Vijandig	1	0	1	0	0	0	0	0	0	1	0	1
17277	Mon May 11 12:02:14 2009	11	6	4	117.49	Donderdag	0	0	0	0	0	0	1	0	1	1	0	4
17277	Mon May 11 12:02:18 2009	11	7	5	117.49	Gespannen	1	0	1	0	0	0	0	0	0	1	0	1
17277	Mon May 11 12:02:23 2009	11	8	5	117.49	Bedroefd	1	0	1	0	0	0	0	0	0	1	0	1
17277	Mon May 11 12:02:27 2009	11	9	5	117.48	Snelle hartslag	0	0	0	1	1	0	0	0	0	0	1	1
17277	Mon May 11 12:02:32 2009	11	10	5	117.50	Vrijdag	0	0	0	0	0	0	1	1	0	0	1	5
17277	Mon May 11 12:02:36 2009	11	11	4	117.41	Onvoldoende diep kunnen doorademen	0	0	0	1	1	0	0	0	0	0	1	1
17277	Mon May 11 12:02:41 2009	11	12	6	117.48	Misselijkheid	0	0	0	1	1	0	0	0	0	0	1	1
17277	Mon May 11 12:02:45 2009	11	13	7	117.50	Spierpijn	0	0	0	1	1	0	0	0	0	0	1	1
17277	Mon May 11 12:02:50 2009	11	14	5	117.50	Schuldig	1	0	1	0	0	0	0	0	0	1	0	1
17277	Mon May 11 12:02:55 2009	11	15	4	117.49	Maandag	0	0	0	0	0	0	1	1	0	0	1	1
17277	Mon May 11 12:03:45 2009	13	1	4	117.50	Angstig	1	0	1	0	0	0	0	0	0	1	0	1
17277	Mon May 11 12:03:49 2009	13	2	4	117.49	Maandag	0	0	0	0	0	0	1	1	0	0	1	1
17277	Mon May 11 12:03:54 2009	13	3	4	117.49	Donderdag	0	0	0	0	0	0	1	0	1	1	0	4
17277	Mon May 11 12:03:58 2009	13	4	5	117.49	Woensdag	0	0	0	0	0	0	1	0	1	1	0	3
17277	Mon May 11 12:04:03 2009	13	5	4	117.48	Snelle hartslag	0	0	0	1	1	0	0	0	0	0	1	1
17277	Mon May 11 12:04:07 2009	13	6	6	117.50	Spierpijn	0	0	0	1	1	0	0	0	0	0	1	1
17277	Mon May 11 12:04:12 2009	13	7	5	117.50	Schuldig	1	0	1	0	0	0	0	0	0	1	0	1
17277	Mon May 11 12:04:16 2009	13	8	5	117.49	Gespannen	1	0	1	0	0	0	0	0	0	1	0	1
17277	Mon May 11 12:04:21 2009	13	9	5	117.49	Maandag	0	0	0	0	0	0	1	0	1	1	0	1
17277	Mon May 11 12:04:25 2009	13	10	5	117.41	Onvoldoende diep kunnen doorademen	0	0	0	1	1	0	0	0	0	0	1	1
17277	Mon May 11 12:04:30 2009	13	11	4	117.50	Vijandig	1	0	1	0	0	0	0	0	0	1	0	1
17277	Mon May 11 12:04:34 2009	13	12	4	117.49	Bedroefd	1	0	1	0	0	0	0	0	0	1	0	1
17277	Mon May 11 12:04:39 2009	13	13	5	117.50	Vrijdag	0	0	0	0	0	0	1	1	0	0	1	5
17277	Mon May 11 12:04:44 2009	13	14	4	117.48	Misselijkheid	0	0	0	1	1	0	0	0	0	0	1	1
17277	Mon May 11 12:04:48 2009	13	15	4	117.48	Duizeligheid	0	0	0	1	1	0	0	0	0	0	1	1
17277	Mon May 11 12:07:58 2009	15	1	4	117.50	Vijandig	1	0	1	0	0	0	0	0	0	1	0	1
17277	Mon May 11 12:08:02 2009	15	2	4	117.50	Dinsdag	0	0	0	0	0	0	1	0	1	1	0	2
17277	Mon May 11 12:08:07 2009	15	3	4	117.46	Buik- of maagkrampen	0	0	0	1	0	1	0	0	0	1	0	1
17277	Mon May 11 12:08:11 2009	15	4	7	117.43	Benauwd gevoel in en om de borst	0	0	0	1	0	1	0	0	0	1	0	1
17277	Mon May 11 12:08:16 2009	15	5	4	117.48	Vermoeidheid	0	0	0	1	0	1	0	0	0	1	0	2
17277	Mon May 11 12:08:21 2009	15	6	5	117.49	Donderdag	0	0	0	0	0	0	1	1	0	0	1	4
17277	Mon May 11 12:08:25 2009	15	7	4	117.49	Hoofdpijn	0	0	0	1	0	1	0	0	0	1	0	1
17277	Mon May 11 12:08:30 2009	15	8	4	117.49	Donderdag	0	0	0	0	0	0	1	0	1	1	0	4
17277	Mon May 11 12:08:34 2009	15	9	5	117.50	Schuldig	1	0	1	0	0	0	0	0	0	1	0	1
17277	Mon May 11 12:08:39 2009	15	10	4	117.49	Bedroefd	1	0	1	0	0	0	0	0	0	1	0	1
17277	Mon May 11 12:08:43 2009	15	11	4	117.49	Gespannen	1	0	1	0	0	0	0	0	0	1	0	1
17277	Mon May 11 12:08:48 2009	15	12	5	117.50	Dinsdag	0	0	0	0	0	0	1	1	0	0	1	2
17277	Mon May 11 12:08:52 2009	15	13	4	117.46	Bonzen van het hart	0	0	0	1	0	1	0	0	0	1	0	1
17277	Mon May 11 12:08:57 2009	15	14	6	117.50	Angstig	1	0	1	0	0	0	0	0	0	1	0	1
17277	Mon May 11 12:09:01 2009	15	15	5	117.49	Woensdag	0	0	0	0	0	0	1	0	1	1	0	3
17277	Mon May 11 12:09:51 2009	17	1	5	117.49	Woensdag	0	0	0	0	0	0	1	0	1	1	0	3
17277	Mon May 11 12:09:56 2009	17	2	4	117.50	Dinsdag	0	0	0	0	0	0	1	0	1	1	0	2
17277	Mon May 11 12:10:00 2009	17	3	5	117.50	Dinsdag	0	0	0	0	0	0	1	1	0	0	1	2
17277	Mon May 11 12:10:05 2009	17	4	5	117.50	Vijandig	1	0	1	0	0	0	0	0	0	1	0	2
17277	Mon May 11 12:10:09 2009	17	5	4	117.49	Hoofdpijn	0	0	0	1	0	1	0	0	0	1	0	1
17277	Mon May 11 12:10:14 2009	17	6	4	117.43	Benauwd gevoel in en om de borst	0	0	0	1	0	1	0	0	0	1	0	1
17277	Mon May 11 12:10:19 2009	17	7	5	117.50	Schuldig	1	0	1	0	0	0	0	0	0	1	0	1
17277	Mon May 11 12:10:23 2009	17	8	4	117.46	Bonzen van het hart	0	0	0	1	0	1	0	0	0	1	0	1
17277	Mon May 11 12:10:28 2009	17	9	4	117.48	Vermoeidheid	0	0	0	1	0	1	0	0	0	1	0	2
17277	Mon May 11 12:10:32 2009	17	10	7	117.49	Gespannen	1	0	1	0	0	0	0	0	0	1	0	1
17277	Mon May 11 12:10:37 2009	17	11	4	117.49	Donderdag	0	0	0	0	0	0	1	0	1	1	0	4
17277	Mon May 11 12:10:41 2009	17	12	4	117.50	Angstig	1	0	1	0	0	0	0	0	0	1	0	1
17277	Mon May 11 12:10:46 2009	17	13	4	117.46	Buik- of maagkrampen	0	0	0	1	0	1	0	0	0	1	0	1
17277	Mon May 11 12:10:50 2009	17	14	4	117.49	Donderdag	0	0	0	0	0	0	1	1	0	0	1	4
17277	Mon May 11 12:10:55 2009	17	15	5	117.49	Bedroefd	1	0	1	0	0	0	0	0	0	1	0	2
17277	Mon May 11 12:11:45 2009	19	1	4	117.49	Gespannen	1	0	1	0	0	0	0	0	0	1	0	1
17277	Mon May 11 12:11:49 2009	19	2	4	117.48	Vermoeidheid	0	0	0	1	0	1	0	0	0	1	0	2
17277	Mon May 11 12:11:54 2009	19	3	5	117.46	Buik- of maagkrampen	0	0	0	1	0	1	0	0	0	1	0	1
17277	Mon May 11 12:11:58 2009	19	4	4	117.50	Dinsdag	0	0	0	0	0	0	1	0	1	1	0	2
17277	Mon May 11 12:12:03 2009	19	5	4	117.50	Schuldig	1	0	1	0	0	0	0	0	0	1	0	1
17277	Mon May 11 12:12:07 2009	19	6	5	117.49	Hoofdpijn	0	0	0	1	0	1	0	0	0	1	0	1
17277	Mon May 11 12:12:12 2009	19	7	4	117.49	Woensdag	0	0	0	0	0	0	1	0	1	1	0	3
17277	Mon May 11 12:12:17 2009	19	8	5	117.49	Donderdag	0	0	0	0	0	0	1	1	0	0	1	4
17277	Mon May 11 12:12:21 2009	19	9	5	117.50	Angstig	1	0	1	0	0	0	0	0	0	1	0	1
17277	Mon May 11 12:12:26 2009	19	10	4	117.50	Dinsdag	0	0	0	0	0	0	1	1	0	0	1	2
17277	Mon May 11 12:12:30 2009	19	11	5	117.46	Bonzen van het hart	0	0	0	1	0	1	0	0	0	1	0	1
17277	Mon May 11 12:12:35 2009	19	12	5	117.43	Benauwd gevoel in en om de borst	0	0	0	1	0	1	0	0	0	1	0	1
17277	Mon May 11 12:12:39 2009	19	13	4	117.49	Donderdag	0	0	0	0	0	0	1	0	1	1	0	4
17277	Mon May 11 12:12:44 2009	19	14	4	117.50	Vijandig	1	0	1	0	0	0	0	0	0	1	0	1
17277	Mon May 11 12:12:48 2009	19	15	8	117.49	Bedroefd	1	0	1	0	0	0	0	0	0	1	0	1
17277	Mon May 11 12:13:38 2009	21	1	4	117.48	Beschaamd	1	1	0	0	0	0	0	0	0	0	1	1
17277	Mon May 11 12:13:43 2009	21	2	4	117.41	Onvoldoende diep kunnen doorademen	0	0	0	1	1	0	0	0	0	0	1	1
17277	Mon May 11 12:13:47 2009	21	3	4	117.48	Misselijkheid	0	0	0	1	1	0	0	0	0	0	1	1
17277	Mon May 11 12:13:52 2009	21	4	7	117.49	Maandag	0	0	0	0	0	0	1	0	1	1	0	1
17277	Mon May 11 12:13:56 2009	21	5	4	117.48	Snelle hartslag	0	0	0	1	1	0	0	0	0	0	1	1
17277	Mon May 11 12:14:01 2009	21	6	5	117.50	Vrijdag	0	0	0	0	0	0	1	1	0	0	1	5
17277	Mon May 11 12:14:06 2009	21	7	4	117.48	Vlug geïrriteerd	1	1	0	0	0	0	0	0	0	0	1	1
17277	Mon May 11 12:14:10 2009	21	8	4	117.50	Bang	1	1	0	0	0	0	0	0	0	0	1	1
17277	Mon May 11 12:14:15 2009	21	9	5	117.50	Vrijdag	0	0	0	0	0	0	1	0	1	1	0	5
17277	Mon May 11 12:14:19 2009	21	10	4	117.48	Zenuwachtig	1	1	0	0	0	0	0	0	0	0	1	1
17277	Mon May 11 12:14:24 2009	21	11	4	117.48	Duizeligheid	0	0	0	1	1	0	0	0	0	0	1	1
17277	Mon May 11 12:14:28 2009	21	12	5	117.49	Woensdag	0	0	0	0	0	0	1	1	0	0	1	3
17277	Mon May 11 12:14:33 2009	21	13	4	117.49	Maandag	0	0	0	0	0	0	1	1	0	0	1	1
17277	Mon May 11 12:14:37 2009	21	14	4	117.48	Teneergeslagen	1	1	0	0	0	0	0	0	0	0	1	1
17277	Mon May 11 12:14:42 2009	21	15	6	117.50	Spierpijn	0	0	0	1	1	0	0	0	0	0	1	1
17277	Mon May 11 12:15:32 2009	23	1	4	117.48	Beschaamd	1	1	0	0	0	0	0	0	0	0	1	1
17277	Mon May 11 12:15:36 2009	23	2	4	117.41	Onvoldoende diep kunnen doorademen	0	0	0	1	1	0	0	0	0	0	1	1
17277	Mon May 11 12:15:41 2009	23	3	5	117.49	Woensdag	0	0	0	0	0	0	1	1	0	0	1	3
17277	Mon May 11 12:15:45 2009	23	4	4	117.48	Snelle hartslag	0	0	0	1	1	0	0	0	0	0	1	1
17277	Mon May 11 12:15:50 2009	23	5	4	117.48	Teneergeslagen	1	1	0	0	0	0	0	0	0	0	1	1
17277	Mon May 11 12:15:54 2009	23	6	5	117.49	Maandag	0	0	0	0	0	0	1	0	1	1	0	1
17277	Mon May 11 12:15:59 2009	23	7	4	117.50	Vrijdag	0	0	0	0	0	0	1	0	1	1	0	5
17277	Mon May 11 12:16:04 2009	23	8	5	117.48	Misselijkheid	0	0	0	1	1	0	0	0	0	0	1	1
17277	Mon May 11 12:16:08 2009	23	9	6	117.50	Spierpijn	0	0	0	1	1	0	0	0	0	0	1	1
17277	Mon May 11 12:16:13 2009	23	10	4	117.50	Bang	1	1	0	0	0	0	0	0	0	0	1	2
17277	Mon May 11 12:16:17 2009	23	11	5	117.49	Maandag	0	0	0	0	0	0	1	1	0	0	1	1
17277	Mon May 11 12:16:22 2009	23	12	4	117.48	Zenuwachtig	1	1	0	0	0	0	0	0	0	0	1	1
17277	Mon May 11 12:16:26 2009	23	13	5	117.48	Vlug geïrriteerd	1	1	0	0	0	0	0	0	0	0	1	1
17277	Mon May 11 12:16:31 2009	23	14	5	117.50	Vrijdag	0	0	0	0	0	0	1	1	0	0	1	5
17277	Mon May 11 12:16:35 2009	23	15	4	117.48	Duizeligheid	0	0	0	1	1	0	0	0	0	0	1	1
17277	Mon May 11 12:17:25 2009	25	1	4	117.49	Maandag	0	0	0	0	0	0	1	1	0	0	1	1
17277	Mon May 11 12:17:30 2009	25	2	4	117.50	Vrijdag	0	0	0	0	0	0	1	1	0	0	1	5
17277	Mon May 11 12:17:34 2009	25	3	5	117.50	Spierpijn	0	0	0	1	1	0	0	0	0	0	1	1
17277	Mon May 11 12:17:39 2009	25	4	4	117.48	Zenuwachtig	1	1	0	0	0	0	0	0	0	0	1	1
17277	Mon May 11 12:17:43 2009	25	5	4	117.50	Bang	1	1	0	0	0	0	0	0	0	0	1	1
17277	Mon May 11 12:17:48 2009	25	6	5	117.50	Vrijdag	0	0	0	0	0	0	1	0	1	1	0	5
17277	Mon May 11 12:17:52 2009	25	7	4	117.48	Beschaamd	1	1	0	0	0	0	0	0	0	0	1	1
17277	Mon May 11 12:17:57 2009	25	8	6	117.48	Snelle hartslag	0	0	0	1	1	0	0	0	0	0	1	1
17277	Mon May 11 12:18:02 2009	25	9	5	117.41	Onvoldoende diep kunnen doorademen	0	0	0	1	1	0	0	0	0	0	1	1
17277	Mon May 11 12:18:06 2009	25	10	4	117.48	Teneergeslagen	1	1	0	0	0	0	0	0	0	0	1	1
17277	Mon May 11 12:18:11 2009	25	11	5	117.49	Woensdag	0	0	0	0	0	0	1	1	0	0	1	3
17277	Mon May 11 12:18:15 2009	25	12	5	117.48	Misselijkheid	0	0	0	1	1	0	0	0	0	0	1	1
17277	Mon May 11 12:18:20 2009	25	13	4	117.48	Duizeligheid	0	0	0	1	1	0	0	0	0	0	1	1
17277	Mon May 11 12:18:24 2009	25	14	5	117.49	Maandag	0	0	0	0	0	0	1	0	1	1	0	1
17277	Mon May 11 12:18:29 2009	25	15	7	117.48	Vlug geïrriteerd	1	1	0	0	0	0	0	0	0	0	1	1
17277	Mon May 11 12:21:37 2009	27	1	4	117.49	Hoofdpijn	0	0	0	1	0	1	0	0	0	1	0	1
17277	Mon May 11 12:21:41 2009	27	2	4	117.48	Teneergeslagen	1	1	0	0	0	0	0	0	0	0	1	1
17277	Mon May 11 12:21:46 2009	27	3	4	117.46	Buik- of maagkrampen	0	0	0	1	0	1	0	0	0	1	0	1
17277	Mon May 11 12:21:50 2009	27	4	4	117.50	Bang	1	1	0	0	0	0	0	0	0	0	1	1
17277	Mon May 11 12:21:55 2009	27	5	5	117.46	Bonzen van het hart	0	0	0	1	0	1	0	0	0	1	0	1
17277	Mon May 11 12:22:00 2009	27	6	5	117.49	Woensdag	0	0	0	0	0	0	1	0	1	1	0	3
17277	Mon May 11 12:22:04 2009	27	7	4	117.50	Vrijdag	0	0	0	0	0	0	1	1	0	0	1	5
17277	Mon May 11 12:22:09 2009	27	8	5	117.48	Vlug geïrriteerd	1	1	0	0	0	0	0	0	0	0	1	1
17277	Mon May 11 12:22:13 2009	27	9	4	117.48	Zenuwachtig	1	1	0	0	0	0	0	0	0	0	1	1
17277	Mon May 11 12:22:18 2009	27	10	5	117.49	Maandag	0	0	0	0	0	0	1	1	0	0	1	1
17277	Mon May 11 12:22:22 2009	27	11	5	117.48	Vermoeidheid	0	0	0	1	0	1	0	0	0	1	0	2
17277	Mon May 11 12:22:27 2009	27	12	5	117.49	Woensdag	0	0	0	0	0	0	1	1	0	0	1	3
17277	Mon May 11 12:22:31 2009	27	13	5	117.50	Dinsdag	0	0	0	0	0	0	1	0	1	1	0	2
17277	Mon May 11 12:22:36 2009	27	14	5	117.48	Beschaamd	1	1	0	0	0	0	0	0	0	0	1	1
17277	Mon May 11 12:22:40 2009	27	15	4	117.43	Benauwd gevoel in en om de borst	0	0	0	1	0	1	0	0	0	1	0	1
17277	Mon May 11 12:23:30 2009	29	1	4	117.46	Buik- of maagkrampen	0	0	0	1	0	1	0	0	0	1	0	1
17277	Mon May 11 12:23:35 2009	29	2	6	117.46	Bonzen van het hart	0	0	0	1	0	1	0	0	0	1	0	1
17277	Mon May 11 12:23:39 2009	29	3	4	117.48	Zenuwachtig	1	1	0	0	0	0	0	0	0	0	1	1
17277	Mon May 11 12:23:44 2009	29	4	4	117.50	Vrijdag	0	0	0	0	0	0	1	1	0	0	1	5
17277	Mon May 11 12:23:49 2009	29	5	5	117.48	Vlug geïrriteerd	1	1	0	0	0	0	0	0	0	0	1	1
17277	Mon May 11 12:23:53 2009	29	6	4	117.48	Vermoeidheid	0	0	0	1	0	1	0	0	0	1	0	2
17277	Mon May 11 12:23:58 2009	29	7	4	117.48	Teneergeslagen	1	1	0	0	0	0	0	0	0	0	1	1
17277	Mon May 11 12:24:02 2009	29	8	4	117.49	Hoofdpijn	0	0	0	1	0	1	0	0	0	1	0	1
17277	Mon May 11 12:24:07 2009	29	9	4	117.49	Woensdag	0	0	0	0	0	0	1	0	1	1	0	3
17277	Mon May 11 12:24:11 2009	29	10	6	117.50	Bang	1	1	0	0	0	0	0	0	0	0	1	1
17277	Mon May 11 12:24:16 2009	29	11	4	117.43	Benauwd gevoel in en om de borst	0	0	0	1	0	1	0	0	0	1	0	1
17277	Mon May 11 12:24:20 2009	29	12	6	117.49	Maandag	0	0	0	0	0	0	1	1	0	0	1	1
17277	Mon May 11 12:24:25 2009	29	13	5	117.50	Dinsdag	0	0	0	0	0	0	1	0	1	1	0	2
17277	Mon May 11 12:24:29 2009	29	14	4	117.48	Beschaamd	1	1	0	0	0	0	0	0	0	0	1	1
17277	Mon May 11 12:24:34 2009	29	15	5	117.49	Woensdag	0	0	0	0	0	0	1	1	0	0	1	3
17277	Mon May 11 12:25:24 2009	31	1	4	117.43	Benauwd gevoel in en om de borst	0	0	0	1	0	1	0	0	0	1	0	1
17277	Mon May 11 12:25:28 2009	31	2	4	117.48	Beschaamd	1	1	0	0	0	0	0	0	0	0	1	1
17277	Mon May 11 12:25:33 2009	31	3	5	117.50	Dinsdag	0	0	0	0	0	0	1	0	1	1	0	2
17277	Mon May 11 12:25:37 2009	31	4	5	117.48	Vermoeidheid	0	0	0	1	0	1	0	0	0	1	0	2
17277	Mon May 11 12:25:42 2009	31	5	4	117.46	Bonzen van het hart	0	0	0	1	0	1	0	0	0	1	0	1
17277	Mon May 11 12:25:47 2009	31	6	5	117.49	Woensdag	0	0	0	0	0	0	1	0	1	1	0	3
17277	Mon May 11 12:25:51 2009	31	7	5	117.49	Maandag	0	0	0	0	0	0	1	1	0	0	1	1
17277	Mon May 11 12:25:56 2009	31	8	4	117.49	Woensdag	0	0	0	0	0	0	1	1	0	0	1	3
17277	Mon May 11 12:26:00 2009	31	9	4	117.48	Zenuwachtig	1	1	0	0	0	0	0	0	0	0	1	1
17277	Mon May 11 12:26:05 2009	31	10	5	117.48	Vlug geïrriteerd	1	1	0	0	0	0	0	0	0	0	1	1
17277	Mon May 11 12:26:09 2009	31	11	4	117.50	Bang	1	1	0	0	0	0	0	0	0	0	1	1
17277	Mon May 11 12:26:14 2009	31	12	6	117.46	Buik- of maagkrampen	0	0	0	1	0	1	0	0	0	1	0	1
17277	Mon May 11 12:26:18 2009	31	13	5	117.49	Hoofdpijn	0	0	0	1	0	1	0	0	0	1	0	1
17277	Mon May 11 12:26:23 2009	31	14	4	117.48	Teneergeslagen	1	1	0	0	0	0	0	0	0	0	1	1
17277	Mon May 11 12:26:27 2009	31	15	5	117.50	Vrijdag	0	0	0	0	0	0	1	1	0	0	1	5
17277	Mon May 11 12:27:17 2009	33	1	5	117.50	Vijandig	1	0	1	0	0	0	0	0	0	1	0	3
17277	Mon May 11 12:27:22 2009	33	2	4	117.50	Vrijdag	0	0	0	0	0	0	1	0	1	1	0	5
17277	Mon May 11 12:27:26 2009	33	3	5	117.49	Donderdag	0	0	0	0	0	0	1	1	0	0	1	4
17277	Mon May 11 12:27:31 2009	33	4	4	117.50	Angstig	1	0	1	0	0	0	0	0	0	1	0	1
17277	Mon May 11 12:27:35 2009	33	5	4	117.50	Schuldig	1	0	1	0	0	0	0	0	0	1	0	2
17277	Mon May 11 12:27:40 2009	33	6	5	117.49	Donderdag	0	0	0	0	0	0	1	0	1	1	0	4
17277	Mon May 11 12:27:45 2009	33	7	4	117.41	Onvoldoende diep kunnen doorademen	0	0	0	1	1	0	0	0	0	0	1	1
17277	Mon May 11 12:27:49 2009	33	8	4	117.48	Duizeligheid	0	0	0	1	1	0	0	0	0	0	1	1
17277	Mon May 11 12:27:54 2009	33	9	6	117.49	Maandag	0	0	0	0	0	0	1	0	1	1	0	1
17277	Mon May 11 12:27:58 2009	33	10	4	117.50	Spierpijn	0	0	0	1	1	0	0	0	0	0	1	1
17277	Mon May 11 12:28:03 2009	33	11	4	117.49	Gespannen	1	0	1	0	0	0	0	0	0	1	0	1
17277	Mon May 11 12:28:07 2009	33	12	5	117.50	Dinsdag	0	0	0	0	0	0	1	1	0	0	1	2
17277	Mon May 11 12:28:12 2009	33	13	4	117.48	Snelle hartslag	0	0	0	1	1	0	0	0	0	0	1	1
17277	Mon May 11 12:28:16 2009	33	14	6	117.48	Misselijkheid	0	0	0	1	1	0	0	0	0	0	1	1
17277	Mon May 11 12:28:21 2009	33	15	5	117.49	Bedroefd	1	0	1	0	0	0	0	0	0	1	0	3
17277	Mon May 11 12:29:11 2009	35	1	5	117.50	Vrijdag	0	0	0	0	0	0	1	0	1	1	0	5
17277	Mon May 11 12:29:15 2009	35	2	4	117.49	Donderdag	0	0	0	0	0	0	1	1	0	0	1	4
17277	Mon May 11 12:29:20 2009	35	3	5	117.50	Spierpijn	0	0	0	1	1	0	0	0	0	0	1	1
17277	Mon May 11 12:29:24 2009	35	4	5	117.41	Onvoldoende diep kunnen doorademen	0	0	0	1	1	0	0	0	0	0	1	1
17277	Mon May 11 12:29:29 2009	35	5	4	117.49	Maandag	0	0	0	0	0	0	1	0	1	1	0	1
17277	Mon May 11 12:29:33 2009	35	6	5	117.48	Snelle hartslag	0	0	0	1	1	0	0	0	0	0	1	1
17277	Mon May 11 12:29:38 2009	35	7	4	117.48	Duizeligheid	0	0	0	1	1	0	0	0	0	0	1	1
17277	Mon May 11 12:29:43 2009	35	8	4	117.50	Vijandig	1	0	1	0	0	0	0	0	0	1	0	1
17277	Mon May 11 12:29:47 2009	35	9	5	117.48	Misselijkheid	0	0	0	1	1	0	0	0	0	0	1	1
17277	Mon May 11 12:29:52 2009	35	10	4	117.49	Gespannen	1	0	1	0	0	0	0	0	0	1	0	1
17277	Mon May 11 12:29:56 2009	35	11	5	117.50	Schuldig	1	0	1	0	0	0	0	0	0	1	0	1
17277	Mon May 11 12:30:01 2009	35	12	5	117.50	Angstig	1	0	1	0	0	0	0	0	0	1	0	1
17277	Mon May 11 12:30:05 2009	35	13	4	117.50	Dinsdag	0	0	0	0	0	0	1	1	0	0	1	2
17277	Mon May 11 12:30:10 2009	35	14	5	117.49	Donderdag	0	0	0	0	0	0	1	0	1	1	0	4
17277	Mon May 11 12:30:14 2009	35	15	5	117.49	Bedroefd	1	0	1	0	0	0	0	0	0	1	0	1
17277	Mon May 11 12:31:04 2009	37	1	4	117.49	Bedroefd	1	0	1	0	0	0	0	0	0	1	0	1
17277	Mon May 11 12:31:09 2009	37	2	5	117.49	Donderdag	0	0	0	0	0	0	1	0	1	1	0	4
17277	Mon May 11 12:31:13 2009	37	3	4	117.48	Duizeligheid	0	0	0	1	1	0	0	0	0	0	1	1
17277	Mon May 11 12:31:18 2009	37	4	5	117.50	Vrijdag	0	0	0	0	0	0	1	0	1	1	0	5
17277	Mon May 11 12:31:22 2009	37	5	5	117.49	Donderdag	0	0	0	0	0	0	1	1	0	0	1	4
17277	Mon May 11 12:31:27 2009	37	6	4	117.50	Angstig	1	0	1	0	0	0	0	0	0	1	0	1
17277	Mon May 11 12:31:31 2009	37	7	4	117.41	Onvoldoende diep kunnen doorademen	0	0	0	1	1	0	0	0	0	0	1	1
17277	Mon May 11 12:31:36 2009	37	8	5	117.48	Snelle hartslag	0	0	0	1	1	0	0	0	0	0	1	1
17277	Mon May 11 12:31:41 2009	37	9	4	117.48	Misselijkheid	0	0	0	1	1	0	0	0	0	0	1	1
17277	Mon May 11 12:31:45 2009	37	10	4	117.49	Gespannen	1	0	1	0	0	0	0	0	0	1	0	1
17277	Mon May 11 12:31:50 2009	37	11	5	117.50	Spierpijn	0	0	0	1	1	0	0	0	0	0	1	1
17277	Mon May 11 12:31:54 2009	37	12	6	117.49	Maandag	0	0	0	0	0	0	1	0	1	1	0	1
17277	Mon May 11 12:31:59 2009	37	13	4	117.50	Vijandig	1	0	1	0	0	0	0	0	0	1	0	1
17277	Mon May 11 12:32:03 2009	37	14	4	117.50	Schuldig	1	0	1	0	0	0	0	0	0	1	0	1
17277	Mon May 11 12:32:08 2009	37	15	4	117.50	Dinsdag	0	0	0	0	0	0	1	1	0	0	1	2
17277	Mon May 11 12:35:14 2009	39	1	4	117.49	Gespannen	1	0	1	0	0	0	0	0	0	1	0	1
17277	Mon May 11 12:35:18 2009	39	2	6	117.50	Angstig	1	0	1	0	0	0	0	0	0	1	0	1
17277	Mon May 11 12:35:23 2009	39	3	5	117.50	Dinsdag	0	0	0	0	0	0	1	1	0	0	1	2
17277	Mon May 11 12:35:27 2009	39	4	4	117.48	Vermoeidheid	0	0	0	1	0	1	0	0	0	1	0	2
17277	Mon May 11 12:35:32 2009	39	5	4	117.43	Benauwd gevoel in en om de borst	0	0	0	1	0	1	0	0	0	1	0	1
17277	Mon May 11 12:35:36 2009	39	6	7	117.49	Maandag	0	0	0	0	0	0	1	1	0	0	1	1
17277	Mon May 11 12:35:41 2009	39	7	4	117.49	Donderdag	0	0	0	0	0	0	1	0	1	1	0	4
17277	Mon May 11 12:35:45 2009	39	8	5	117.50	Dinsdag	0	0	0	0	0	0	1	0	1	1	0	2
17277	Mon May 11 12:35:50 2009	39	9	5	117.49	Bedroefd	1	0	1	0	0	0	0	0	0	1	0	1
17277	Mon May 11 12:35:54 2009	39	10	4	117.46	Bonzen van het hart	0	0	0	1	0	1	0	0	0	1	0	1
17277	Mon May 11 12:35:59 2009	39	11	4	117.50	Vijandig	1	0	1	0	0	0	0	0	0	1	0	1
17277	Mon May 11 12:36:03 2009	39	12	5	117.49	Hoofdpijn	0	0	0	1	0	1	0	0	0	1	0	1
17277	Mon May 11 12:36:08 2009	39	13	4	117.50	Vrijdag	0	0	0	0	0	0	1	0	1	1	0	5
17277	Mon May 11 12:36:12 2009	39	14	5	117.46	Buik- of maagkrampen	0	0	0	1	0	1	0	0	0	1	0	1
17277	Mon May 11 12:36:17 2009	39	15	4	117.50	Schuldig	1	0	1	0	0	0	0	0	0	1	0	1
17277	Mon May 11 12:37:07 2009	41	1	4	117.49	Maandag	0	0	0	0	0	0	1	1	0	0	1	1
17277	Mon May 11 12:37:11 2009	41	2	5	117.50	Angstig	1	0	1	0	0	0	0	0	0	1	0	1
17277	Mon May 11 12:37:16 2009	41	3	4	117.46	Buik- of maagkrampen	0	0	0	1	0	1	0	0	0	1	0	1
17277	Mon May 11 12:37:21 2009	41	4	5	117.50	Dinsdag	0	0	0	0	0	0	1	1	0	0	1	2
17277	Mon May 11 12:37:25 2009	41	5	5	117.49	Bedroefd	1	0	1	0	0	0	0	0	0	1	0	2
17277	Mon May 11 12:37:30 2009	41	6	6	117.50	Dinsdag	0	0	0	0	0	0	1	0	1	1	0	2
17277	Mon May 11 12:37:34 2009	41	7	4	117.50	Vijandig	1	0	1	0	0	0	0	0	0	1	0	2
17277	Mon May 11 12:37:39 2009	41	8	5	117.48	Vermoeidheid	0	0	0	1	0	1	0	0	0	1	0	2
17277	Mon May 11 12:37:43 2009	41	9	4	117.49	Donderdag	0	0	0	0	0	0	1	0	1	1	0	4
17277	Mon May 11 12:37:48 2009	41	10	6	117.49	Hoofdpijn	0	0	0	1	0	1	0	0	0	1	0	1
17277	Mon May 11 12:37:52 2009	41	11	5	117.50	Schuldig	1	0	1	0	0	0	0	0	0	1	0	1
17277	Mon May 11 12:37:57 2009	41	12	4	117.43	Benauwd gevoel in en om de borst	0	0	0	1	0	1	0	0	0	1	0	1
17277	Mon May 11 12:38:01 2009	41	13	4	117.46	Bonzen van het hart	0	0	0	1	0	1	0	0	0	1	0	1
17277	Mon May 11 12:38:06 2009	41	14	4	117.50	Vrijdag	0	0	0	0	0	0	1	0	1	1	0	5
17277	Mon May 11 12:38:10 2009	41	15	4	117.49	Gespannen	1	0	1	0	0	0	0	0	0	1	0	1
17277	Mon May 11 12:39:00 2009	43	1	4	117.50	Dinsdag	0	0	0	0	0	0	1	1	0	0	1	2
17277	Mon May 11 12:39:05 2009	43	2	5	117.49	Hoofdpijn	0	0	0	1	0	1	0	0	0	1	0	1
17277	Mon May 11 12:39:09 2009	43	3	5	117.43	Benauwd gevoel in en om de borst	0	0	0	1	0	1	0	0	0	1	0	1
17277	Mon May 11 12:39:14 2009	43	4	4	117.50	Vijandig	1	0	1	0	0	0	0	0	0	1	0	1
17277	Mon May 11 12:39:19 2009	43	5	5	117.46	Buik- of maagkrampen	0	0	0	1	0	1	0	0	0	1	0	1
17277	Mon May 11 12:39:23 2009	43	6	5	117.49	Maandag	0	0	0	0	0	0	1	1	0	0	1	1
17277	Mon May 11 12:39:28 2009	43	7	4	117.46	Bonzen van het hart	0	0	0	1	0	1	0	0	0	1	0	1
17277	Mon May 11 12:39:32 2009	43	8	5	117.48	Vermoeidheid	0	0	0	1	0	1	0	0	0	1	0	2
17277	Mon May 11 12:39:37 2009	43	9	4	117.49	Bedroefd	1	0	1	0	0	0	0	0	0	1	0	1
17277	Mon May 11 12:39:41 2009	43	10	6	117.49	Donderdag	0	0	0	0	0	0	1	0	1	1	0	4
17277	Mon May 11 12:39:46 2009	43	11	6	117.50	Schuldig	1	0	1	0	0	0	0	0	0	1	0	1
17277	Mon May 11 12:39:50 2009	43	12	4	117.50	Dinsdag	0	0	0	0	0	0	1	0	1	1	0	2
17277	Mon May 11 12:39:55 2009	43	13	4	117.50	Angstig	1	0	1	0	0	0	0	0	0	1	0	1
17277	Mon May 11 12:39:59 2009	43	14	5	117.50	Vrijdag	0	0	0	0	0	0	1	0	1	1	0	5
17277	Mon May 11 12:40:04 2009	43	15	4	117.49	Gespannen	1	0	1	0	0	0	0	0	0	1	0	1
17277	Mon May 11 12:40:54 2009	45	1	4	117.41	Onvoldoende diep kunnen doorademen	0	0	0	1	1	0	0	0	0	0	1	1
17277	Mon May 11 12:40:58 2009	45	2	5	117.48	Beschaamd	1	1	0	0	0	0	0	0	0	0	1	1
17277	Mon May 11 12:41:03 2009	45	3	4	117.48	Zenuwachtig	1	1	0	0	0	0	0	0	0	0	1	1
17277	Mon May 11 12:41:07 2009	45	4	6	117.48	Duizeligheid	0	0	0	1	1	0	0	0	0	0	1	1
17277	Mon May 11 12:41:12 2009	45	5	5	117.49	Woensdag	0	0	0	0	0	0	1	0	1	1	0	3
17277	Mon May 11 12:41:17 2009	45	6	6	117.50	Spierpijn	0	0	0	1	1	0	0	0	0	0	1	1
17277	Mon May 11 12:41:21 2009	45	7	5	117.49	Donderdag	0	0	0	0	0	0	1	1	0	0	1	4
17277	Mon May 11 12:41:26 2009	45	8	5	117.48	Teneergeslagen	1	1	0	0	0	0	0	0	0	0	1	1
17277	Mon May 11 12:41:30 2009	45	9	4	117.48	Misselijkheid	0	0	0	1	1	0	0	0	0	0	1	1
17277	Mon May 11 12:41:35 2009	45	10	5	117.49	Maandag	0	0	0	0	0	0	1	0	1	1	0	1
17277	Mon May 11 12:41:39 2009	45	11	4	117.48	Snelle hartslag	0	0	0	1	1	0	0	0	0	0	1	1
17277	Mon May 11 12:41:44 2009	45	12	6	117.48	Vlug geïrriteerd	1	1	0	0	0	0	0	0	0	0	1	1
17277	Mon May 11 12:41:48 2009	45	13	5	117.50	Vrijdag	0	0	0	0	0	0	1	1	0	0	1	5
17277	Mon May 11 12:41:53 2009	45	14	4	117.50	Bang	1	1	0	0	0	0	0	0	0	0	1	1
17277	Mon May 11 12:41:57 2009	45	15	5	117.49	Woensdag	0	0	0	0	0	0	1	1	0	0	1	3
17277	Mon May 11 12:42:47 2009	47	1	4	117.49	Donderdag	0	0	0	0	0	0	1	1	0	0	1	4
17277	Mon May 11 12:42:52 2009	47	2	5	117.48	Teneergeslagen	1	1	0	0	0	0	0	0	0	0	1	2
17277	Mon May 11 12:42:56 2009	47	3	5	117.48	Snelle hartslag	0	0	0	1	1	0	0	0	0	0	1	1
17277	Mon May 11 12:43:01 2009	47	4	4	117.48	Misselijkheid	0	0	0	1	1	0	0	0	0	0	1	1
17277	Mon May 11 12:43:05 2009	47	5	6	117.41	Onvoldoende diep kunnen doorademen	0	0	0	1	1	0	0	0	0	0	1	1
17277	Mon May 11 12:43:10 2009	47	6	5	117.50	Spierpijn	0	0	0	1	1	0	0	0	0	0	1	1
17277	Mon May 11 12:43:15 2009	47	7	5	117.49	Woensdag	0	0	0	0	0	0	1	0	1	1	0	3
17277	Mon May 11 12:43:19 2009	47	8	6	117.49	Woensdag	0	0	0	0	0	0	1	1	0	0	1	3
17277	Mon May 11 12:43:24 2009	47	9	4	117.48	Zenuwachtig	1	1	0	0	0	0	0	0	0	0	1	1
17277	Mon May 11 12:43:28 2009	47	10	5	117.50	Vrijdag	0	0	0	0	0	0	1	1	0	0	1	5
17277	Mon May 11 12:43:33 2009	47	11	6	117.49	Maandag	0	0	0	0	0	0	1	0	1	1	0	1
17277	Mon May 11 12:43:37 2009	47	12	4	117.48	Beschaamd	1	1	0	0	0	0	0	0	0	0	1	1
17277	Mon May 11 12:43:42 2009	47	13	4	117.48	Duizeligheid	0	0	0	1	1	0	0	0	0	0	1	1
17277	Mon May 11 12:43:46 2009	47	14	4	117.48	Vlug geïrriteerd	1	1	0	0	0	0	0	0	0	0	1	1
17277	Mon May 11 12:43:51 2009	47	15	4	117.50	Bang	1	1	0	0	0	0	0	0	0	0	1	1
17277	Mon May 11 12:44:41 2009	49	1	4	117.50	Vrijdag	0	0	0	0	0	0	1	1	0	0	1	5
17277	Mon May 11 12:44:45 2009	49	2	4	117.50	Bang	1	1	0	0	0	0	0	0	0	0	1	2
17277	Mon May 11 12:44:50 2009	49	3	4	117.48	Teneergeslagen	1	1	0	0	0	0	0	0	0	0	1	1
17277	Mon May 11 12:44:54 2009	49	4	4	117.41	Onvoldoende diep kunnen doorademen	0	0	0	1	1	0	0	0	0	0	1	1
17277	Mon May 11 12:44:59 2009	49	5	6	117.48	Duizeligheid	0	0	0	1	1	0	0	0	0	0	1	1
17277	Mon May 11 12:45:03 2009	49	6	4	117.48	Vlug geïrriteerd	1	1	0	0	0	0	0	0	0	0	1	1
17277	Mon May 11 12:45:08 2009	49	7	4	117.49	Donderdag	0	0	0	0	0	0	1	1	0	0	1	4
17277	Mon May 11 12:45:13 2009	49	8	5	117.48	Zenuwachtig	1	1	0	0	0	0	0	0	0	0	1	1
17277	Mon May 11 12:45:17 2009	49	9	5	117.48	Snelle hartslag	0	0	0	1	1	0	0	0	0	0	1	1
17277	Mon May 11 12:45:22 2009	49	10	5	117.49	Maandag	0	0	0	0	0	0	1	0	1	1	0	1
17277	Mon May 11 12:45:26 2009	49	11	5	117.49	Woensdag	0	0	0	0	0	0	1	0	1	1	0	3
17277	Mon May 11 12:45:31 2009	49	12	4	117.48	Misselijkheid	0	0	0	1	1	0	0	0	0	0	1	1
17277	Mon May 11 12:45:35 2009	49	13	6	117.50	Spierpijn	0	0	0	1	1	0	0	0	0	0	1	1
17277	Mon May 11 12:45:40 2009	49	14	5	117.48	Beschaamd	1	1	0	0	0	0	0	0	0	0	1	1
17277	Mon May 11 12:45:44 2009	49	15	6	117.49	Woensdag	0	0	0	0	0	0	1	1	0	0	1	3
17277	Mon May 11 12:48:53 2009	51	1	4	117.43	Benauwd gevoel in en om de borst	0	0	0	1	0	1	0	0	0	1	0	1
17277	Mon May 11 12:48:57 2009	51	2	6	117.50	Schuldig	1	0	1	0	0	0	0	0	0	1	0	1
17277	Mon May 11 12:49:02 2009	51	3	4	117.49	Gespannen	1	0	1	0	0	0	0	0	0	1	0	1
17277	Mon May 11 12:49:06 2009	51	4	6	117.46	Bonzen van het hart	0	0	0	1	0	1	0	0	0	1	0	1
17277	Mon May 11 12:49:11 2009	51	5	4	117.49	Hoofdpijn	0	0	0	1	0	1	0	0	0	1	0	1
17277	Mon May 11 12:49:15 2009	51	6	6	117.49	Maandag	0	0	0	0	0	0	1	1	0	0	1	1
17277	Mon May 11 12:49:20 2009	51	7	9	117.50	Vijandig	1	0	1	0	0	0	0	0	0	1	0	1
17277	Mon May 11 12:49:24 2009	51	8	4	117.48	Vermoeidheid	0	0	0	1	0	1	0	0	0	1	0	2
17277	Mon May 11 12:49:29 2009	51	9	5	117.49	Donderdag	0	0	0	0	0	0	1	1	0	0	1	4
17277	Mon May 11 12:49:34 2009	51	10	5	117.49	Bedroefd	1	0	1	0	0	0	0	0	0	1	0	2
17277	Mon May 11 12:49:38 2009	51	11	4	117.50	Dinsdag	0	0	0	0	0	0	1	0	1	1	0	2
17277	Mon May 11 12:49:43 2009	51	12	4	117.46	Buik- of maagkrampen	0	0	0	1	0	1	0	0	0	1	0	1
17277	Mon May 11 12:49:47 2009	51	13	6	117.49	Maandag	0	0	0	0	0	0	1	0	1	1	0	1
17277	Mon May 11 12:49:52 2009	51	14	4	117.50	Vrijdag	0	0	0	0	0	0	1	0	1	1	0	5
17277	Mon May 11 12:49:56 2009	51	15	6	117.50	Angstig	1	0	1	0	0	0	0	0	0	1	0	1
17277	Mon May 11 12:50:46 2009	53	1	5	117.50	Angstig	1	0	1	0	0	0	0	0	0	1	0	1
17277	Mon May 11 12:50:51 2009	53	2	4	117.50	Dinsdag	0	0	0	0	0	0	1	0	1	1	0	2
17277	Mon May 11 12:50:55 2009	53	3	5	117.43	Benauwd gevoel in en om de borst	0	0	0	1	0	1	0	0	0	1	0	1
17277	Mon May 11 12:51:00 2009	53	4	6	117.49	Maandag	0	0	0	0	0	0	1	1	0	0	1	1
17277	Mon May 11 12:51:04 2009	53	5	6	117.50	Schuldig	1	0	1	0	0	0	0	0	0	1	0	1
17277	Mon May 11 12:51:09 2009	53	6	5	117.49	Maandag	0	0	0	0	0	0	1	0	1	1	0	1
17277	Mon May 11 12:51:13 2009	53	7	4	117.46	Bonzen van het hart	0	0	0	1	0	1	0	0	0	1	0	1
17277	Mon May 11 12:51:18 2009	53	8	4	117.49	Hoofdpijn	0	0	0	1	0	1	0	0	0	1	0	1
17277	Mon May 11 12:51:22 2009	53	9	5	117.48	Vermoeidheid	0	0	0	1	0	1	0	0	0	1	0	2
17277	Mon May 11 12:51:27 2009	53	10	4	117.49	Bedroefd	1	0	1	0	0	0	0	0	0	1	0	1
17277	Mon May 11 12:51:32 2009	53	11	10	117.49	Donderdag	0	0	0	0	0	0	1	1	0	0	1	4
17277	Mon May 11 12:51:36 2009	53	12	5	117.50	Vrijdag	0	0	0	0	0	0	1	0	1	1	0	5
17277	Mon May 11 12:51:41 2009	53	13	4	117.50	Vijandig	1	0	1	0	0	0	0	0	0	1	0	1
17277	Mon May 11 12:51:45 2009	53	14	4	117.49	Gespannen	1	0	1	0	0	0	0	0	0	1	0	1
17277	Mon May 11 12:51:50 2009	53	15	5	117.46	Buik- of maagkrampen	0	0	0	1	0	1	0	0	0	1	0	1
17277	Mon May 11 12:52:40 2009	55	1	6	117.50	Schuldig	1	0	1	0	0	0	0	0	0	1	0	1
17277	Mon May 11 12:52:44 2009	55	2	4	117.49	Hoofdpijn	0	0	0	1	0	1	0	0	0	1	0	1
17277	Mon May 11 12:52:49 2009	55	3	6	117.49	Maandag	0	0	0	0	0	0	1	1	0	0	1	1
17277	Mon May 11 12:52:53 2009	55	4	5	117.43	Benauwd gevoel in en om de borst	0	0	0	1	0	1	0	0	0	1	0	1
17277	Mon May 11 12:52:58 2009	55	5	6	117.50	Angstig	1	0	1	0	0	0	0	0	0	1	0	1
17277	Mon May 11 12:53:02 2009	55	6	5	117.46	Buik- of maagkrampen	0	0	0	1	0	1	0	0	0	1	0	1
17277	Mon May 11 12:53:07 2009	55	7	4	117.48	Vermoeidheid	0	0	0	1	0	1	0	0	0	1	0	2
17277	Mon May 11 12:53:11 2009	55	8	5	117.50	Vrijdag	0	0	0	0	0	0	1	0	1	1	0	5
17277	Mon May 11 12:53:16 2009	55	9	6	117.49	Gespannen	1	0	1	0	0	0	0	0	0	1	0	1
17277	Mon May 11 12:53:20 2009	55	10	4	117.49	Donderdag	0	0	0	0	0	0	1	1	0	0	1	4
17277	Mon May 11 12:53:25 2009	55	11	5	117.50	Dinsdag	0	0	0	0	0	0	1	0	1	1	0	2
17277	Mon May 11 12:53:29 2009	55	12	4	117.49	Bedroefd	1	0	1	0	0	0	0	0	0	1	0	1
17277	Mon May 11 12:53:34 2009	55	13	4	117.50	Vijandig	1	0	1	0	0	0	0	0	0	1	0	1
17277	Mon May 11 12:53:39 2009	55	14	5	117.46	Bonzen van het hart	0	0	0	1	0	1	0	0	0	1	0	1
17277	Mon May 11 12:53:43 2009	55	15	4	117.49	Maandag	0	0	0	0	0	0	1	0	1	1	0	1
17277	Mon May 11 12:54:33 2009	57	1	4	117.49	Donderdag	0	0	0	0	0	0	1	0	1	1	0	4
17277	Mon May 11 12:54:38 2009	57	2	4	117.48	Teneergeslagen	1	1	0	0	0	0	0	0	0	0	1	1
17277	Mon May 11 12:54:42 2009	57	3	6	117.48	Beschaamd	1	1	0	0	0	0	0	0	0	0	1	1
17277	Mon May 11 12:54:47 2009	57	4	5	117.50	Bang	1	1	0	0	0	0	0	0	0	0	1	1
17277	Mon May 11 12:54:51 2009	57	5	5	117.50	Dinsdag	0	0	0	0	0	0	1	1	0	0	1	2
17277	Mon May 11 12:54:56 2009	57	6	5	117.48	Zenuwachtig	1	1	0	0	0	0	0	0	0	0	1	1
17277	Mon May 11 12:55:00 2009	57	7	4	117.48	Snelle hartslag	0	0	0	1	1	0	0	0	0	0	1	1
17277	Mon May 11 12:55:05 2009	57	8	5	117.49	Woensdag	0	0	0	0	0	0	1	0	1	1	0	3
17277	Mon May 11 12:55:09 2009	57	9	6	117.48	Misselijkheid	0	0	0	1	1	0	0	0	0	0	1	1
17277	Mon May 11 12:55:14 2009	57	10	4	117.50	Spierpijn	0	0	0	1	1	0	0	0	0	0	1	1
17277	Mon May 11 12:55:18 2009	57	11	5	117.50	Vrijdag	0	0	0	0	0	0	1	1	0	0	1	5
17277	Mon May 11 12:55:23 2009	57	12	8	117.48	Duizeligheid	0	0	0	1	1	0	0	0	0	0	1	1
17277	Mon May 11 12:55:27 2009	57	13	4	117.41	Onvoldoende diep kunnen doorademen	0	0	0	1	1	0	0	0	0	0	1	1
17277	Mon May 11 12:55:32 2009	57	14	5	117.49	Woensdag	0	0	0	0	0	0	1	1	0	0	1	3
17277	Mon May 11 12:55:37 2009	57	15	5	117.48	Vlug geïrriteerd	1	1	0	0	0	0	0	0	0	0	1	1
17277	Mon May 11 12:56:27 2009	59	1	4	117.49	Woensdag	0	0	0	0	0	0	1	0	1	1	0	3
17277	Mon May 11 12:56:31 2009	59	2	5	117.48	Zenuwachtig	1	1	0	0	0	0	0	0	0	0	1	1
17277	Mon May 11 12:56:36 2009	59	3	7	117.49	Woensdag	0	0	0	0	0	0	1	1	0	0	1	3
17277	Mon May 11 12:56:40 2009	59	4	4	117.41	Onvoldoende diep kunnen doorademen	0	0	0	1	1	0	0	0	0	0	1	1
17277	Mon May 11 12:56:45 2009	59	5	5	117.49	Donderdag	0	0	0	0	0	0	1	0	1	1	0	4
17277	Mon May 11 12:56:49 2009	59	6	4	117.50	Dinsdag	0	0	0	0	0	0	1	1	0	0	1	2
17277	Mon May 11 12:56:54 2009	59	7	6	117.48	Beschaamd	1	1	0	0	0	0	0	0	0	0	1	1
17277	Mon May 11 12:56:58 2009	59	8	4	117.48	Duizeligheid	0	0	0	1	1	0	0	0	0	0	1	1
17277	Mon May 11 12:57:03 2009	59	9	4	117.48	Snelle hartslag	0	0	0	1	1	0	0	0	0	0	1	1
17277	Mon May 11 12:57:07 2009	59	10	6	117.50	Bang	1	1	0	0	0	0	0	0	0	0	1	1
17277	Mon May 11 12:57:12 2009	59	11	6	117.48	Vlug geïrriteerd	1	1	0	0	0	0	0	0	0	0	1	1
17277	Mon May 11 12:57:16 2009	59	12	4	117.48	Misselijkheid	0	0	0	1	1	0	0	0	0	0	1	1
17277	Mon May 11 12:57:21 2009	59	13	5	117.50	Vrijdag	0	0	0	0	0	0	1	1	0	0	1	5
17277	Mon May 11 12:57:25 2009	59	14	6	117.48	Teneergeslagen	1	1	0	0	0	0	0	0	0	0	1	1
17277	Mon May 11 12:57:30 2009	59	15	5	117.50	Spierpijn	0	0	0	1	1	0	0	0	0	0	1	1
17277	Mon May 11 12:58:20 2009	61	1	4	117.48	Zenuwachtig	1	1	0	0	0	0	0	0	0	0	1	1
17277	Mon May 11 12:58:25 2009	61	2	6	117.41	Onvoldoende diep kunnen doorademen	0	0	0	1	1	0	0	0	0	0	1	1
17277	Mon May 11 12:58:29 2009	61	3	5	117.50	Vrijdag	0	0	0	0	0	0	1	1	0	0	1	5
17277	Mon May 11 12:58:34 2009	61	4	5	117.49	Woensdag	0	0	0	0	0	0	1	0	1	1	0	3
17277	Mon May 11 12:58:38 2009	61	5	5	117.48	Teneergeslagen	1	1	0	0	0	0	0	0	0	0	1	3
17277	Mon May 11 12:58:43 2009	61	6	4	117.48	Misselijkheid	0	0	0	1	1	0	0	0	0	0	1	1
17277	Mon May 11 12:58:47 2009	61	7	5	117.49	Donderdag	0	0	0	0	0	0	1	0	1	1	0	4
17277	Mon May 11 12:58:52 2009	61	8	8	117.50	Spierpijn	0	0	0	1	1	0	0	0	0	0	1	1
17277	Mon May 11 12:58:56 2009	61	9	4	117.48	Snelle hartslag	0	0	0	1	1	0	0	0	0	0	1	1
17277	Mon May 11 12:59:01 2009	61	10	6	117.50	Dinsdag	0	0	0	0	0	0	1	1	0	0	1	2
17277	Mon May 11 12:59:05 2009	61	11	5	117.48	Duizeligheid	0	0	0	1	1	0	0	0	0	0	1	1
17277	Mon May 11 12:59:10 2009	61	12	4	117.48	Beschaamd	1	1	0	0	0	0	0	0	0	0	1	2
17277	Mon May 11 12:59:14 2009	61	13	5	117.49	Woensdag	0	0	0	0	0	0	1	1	0	0	1	3
17277	Mon May 11 12:59:19 2009	61	14	5	117.48	Vlug geïrriteerd	1	1	0	0	0	0	0	0	0	0	1	1
17277	Mon May 11 12:59:23 2009	61	15	4	117.50	Bang	1	1	0	0	0	0	0	0	0	0	1	1
17277	Mon May 11 13:02:32 2009	63	1	4	117.50	Vijandig	1	0	1	0	0	0	0	0	0	1	0	3
17277	Mon May 11 13:02:36 2009	63	2	6	117.50	Spierpijn	0	0	0	1	1	0	0	0	0	0	1	1
17277	Mon May 11 13:02:41 2009	63	3	5	117.48	Misselijkheid	0	0	0	1	1	0	0	0	0	0	1	1
17277	Mon May 11 13:02:45 2009	63	4	4	117.49	Donderdag	0	0	0	0	0	0	1	1	0	0	1	4
17277	Mon May 11 13:02:50 2009	63	5	6	117.49	Gespannen	1	0	1	0	0	0	0	0	0	1	0	1
17277	Mon May 11 13:02:54 2009	63	6	4	117.49	Bedroefd	1	0	1	0	0	0	0	0	0	1	0	3
17277	Mon May 11 13:02:59 2009	63	7	6	117.41	Onvoldoende diep kunnen doorademen	0	0	0	1	1	0	0	0	0	0	1	1
17277	Mon May 11 13:03:03 2009	63	8	5	117.48	Duizeligheid	0	0	0	1	1	0	0	0	0	0	1	1
17277	Mon May 11 13:03:08 2009	63	9	4	117.50	Vrijdag	0	0	0	0	0	0	1	1	0	0	1	5
17277	Mon May 11 13:03:12 2009	63	10	4	117.49	Maandag	0	0	0	0	0	0	1	1	0	0	1	1
17277	Mon May 11 13:03:17 2009	63	11	5	117.50	Schuldig	1	0	1	0	0	0	0	0	0	1	0	1
17277	Mon May 11 13:03:21 2009	63	12	4	117.50	Angstig	1	0	1	0	0	0	0	0	0	1	0	2
17277	Mon May 11 13:03:26 2009	63	13	6	117.49	Maandag	0	0	0	0	0	0	1	0	1	1	0	1
17277	Mon May 11 13:03:30 2009	63	14	6	117.48	Snelle hartslag	0	0	0	1	1	0	0	0	0	0	1	1
17277	Mon May 11 13:03:35 2009	63	15	4	117.50	Dinsdag	0	0	0	0	0	0	1	0	1	1	0	2
17277	Mon May 11 13:04:25 2009	65	1	4	117.49	Bedroefd	1	0	1	0	0	0	0	0	0	1	0	1
17277	Mon May 11 13:04:30 2009	65	2	5	117.49	Maandag	0	0	0	0	0	0	1	0	1	1	0	1
17277	Mon May 11 13:04:34 2009	65	3	4	117.50	Dinsdag	0	0	0	0	0	0	1	0	1	1	0	2
17277	Mon May 11 13:04:39 2009	65	4	5	117.41	Onvoldoende diep kunnen doorademen	0	0	0	1	1	0	0	0	0	0	1	1
17277	Mon May 11 13:04:43 2009	65	5	4	117.50	Schuldig	1	0	1	0	0	0	0	0	0	1	0	1
17277	Mon May 11 13:04:48 2009	65	6	5	117.49	Donderdag	0	0	0	0	0	0	1	1	0	0	1	4
17277	Mon May 11 13:04:52 2009	65	7	5	117.50	Angstig	1	0	1	0	0	0	0	0	0	1	0	1
17277	Mon May 11 13:04:57 2009	65	8	5	117.50	Vijandig	1	0	1	0	0	0	0	0	0	1	0	1
17277	Mon May 11 13:05:01 2009	65	9	5	117.50	Vrijdag	0	0	0	0	0	0	1	1	0	0	1	5
17277	Mon May 11 13:05:06 2009	65	10	6	117.48	Misselijkheid	0	0	0	1	1	0	0	0	0	0	1	1
17277	Mon May 11 13:05:10 2009	65	11	4	117.50	Spierpijn	0	0	0	1	1	0	0	0	0	0	1	1
17277	Mon May 11 13:05:15 2009	65	12	4	117.48	Snelle hartslag	0	0	0	1	1	0	0	0	0	0	1	1
17277	Mon May 11 13:05:19 2009	65	13	4	117.48	Duizeligheid	0	0	0	1	1	0	0	0	0	0	1	1
17277	Mon May 11 13:05:24 2009	65	14	6	117.49	Maandag	0	0	0	0	0	0	1	1	0	0	1	1
17277	Mon May 11 13:05:29 2009	65	15	7	117.49	Gespannen	1	0	1	0	0	0	0	0	0	1	0	1
17277	Mon May 11 13:06:19 2009	67	1	5	117.41	Onvoldoende diep kunnen doorademen	0	0	0	1	1	0	0	0	0	0	1	1
17277	Mon May 11 13:06:23 2009	67	2	5	117.48	Misselijkheid	0	0	0	1	1	0	0	0	0	0	1	1
17277	Mon May 11 13:06:28 2009	67	3	4	117.50	Vijandig	1	0	1	0	0	0	0	0	0	1	0	1
17277	Mon May 11 13:06:32 2009	67	4	5	117.48	Snelle hartslag	0	0	0	1	1	0	0	0	0	0	1	1
17277	Mon May 11 13:06:37 2009	67	5	4	117.50	Vrijdag	0	0	0	0	0	0	1	1	0	0	1	5
17277	Mon May 11 13:06:41 2009	67	6	6	117.50	Spierpijn	0	0	0	1	1	0	0	0	0	0	1	1
17277	Mon May 11 13:06:46 2009	67	7	4	117.49	Donderdag	0	0	0	0	0	0	1	1	0	0	1	4
17277	Mon May 11 13:06:50 2009	67	8	4	117.49	Maandag	0	0	0	0	0	0	1	1	0	0	1	1
17277	Mon May 11 13:06:55 2009	67	9	5	117.48	Duizeligheid	0	0	0	1	1	0	0	0	0	0	1	1
17277	Mon May 11 13:06:59 2009	67	10	5	117.50	Schuldig	1	0	1	0	0	0	0	0	0	1	0	1
17277	Mon May 11 13:07:04 2009	67	11	5	117.49	Bedroefd	1	0	1	0	0	0	0	0	0	1	0	1
17277	Mon May 11 13:07:08 2009	67	12	5	117.49	Maandag	0	0	0	0	0	0	1	0	1	1	0	1
17277	Mon May 11 13:07:13 2009	67	13	4	117.49	Gespannen	1	0	1	0	0	0	0	0	0	1	0	1
17277	Mon May 11 13:07:17 2009	67	14	6	117.50	Angstig	1	0	1	0	0	0	0	0	0	1	0	1
17277	Mon May 11 13:07:22 2009	67	15	5	117.50	Dinsdag	0	0	0	0	0	0	1	0	1	1	0	2
17277	Mon May 11 13:08:12 2009	69	1	4	117.48	Vlug geïrriteerd	1	1	0	0	0	0	0	0	0	0	1	1
17277	Mon May 11 13:08:17 2009	69	2	4	117.48	Vermoeidheid	0	0	0	1	0	1	0	0	0	1	0	2
17277	Mon May 11 13:08:21 2009	69	3	6	117.43	Benauwd gevoel in en om de borst	0	0	0	1	0	1	0	0	0	1	0	1
17277	Mon May 11 13:08:26 2009	69	4	4	117.50	Vrijdag	0	0	0	0	0	0	1	0	1	1	0	5
17277	Mon May 11 13:08:30 2009	69	5	6	117.48	Zenuwachtig	1	1	0	0	0	0	0	0	0	0	1	1
17277	Mon May 11 13:08:35 2009	69	6	4	117.49	Woensdag	0	0	0	0	0	0	1	1	0	0	1	3
17277	Mon May 11 13:08:39 2009	69	7	4	117.48	Teneergeslagen	1	1	0	0	0	0	0	0	0	0	1	1
17277	Mon May 11 13:08:44 2009	69	8	5	117.49	Donderdag	0	0	0	0	0	0	1	0	1	1	0	4
17277	Mon May 11 13:08:48 2009	69	9	4	117.46	Buik- of maagkrampen	0	0	0	1	0	1	0	0	0	1	0	1
17277	Mon May 11 13:08:53 2009	69	10	4	117.46	Bonzen van het hart	0	0	0	1	0	1	0	0	0	1	0	1
17277	Mon May 11 13:08:57 2009	69	11	5	117.50	Bang	1	1	0	0	0	0	0	0	0	0	1	1
17277	Mon May 11 13:09:02 2009	69	12	4	117.50	Dinsdag	0	0	0	0	0	0	1	1	0	0	1	2
17277	Mon May 11 13:09:06 2009	69	13	4	117.49	Hoofdpijn	0	0	0	1	0	1	0	0	0	1	0	1
17277	Mon May 11 13:09:11 2009	69	14	5	117.49	Woensdag	0	0	0	0	0	0	1	0	1	1	0	3
17277	Mon May 11 13:09:15 2009	69	15	4	117.48	Beschaamd	1	1	0	0	0	0	0	0	0	0	1	1
17277	Mon May 11 13:10:06 2009	71	1	4	117.46	Bonzen van het hart	0	0	0	1	0	1	0	0	0	1	0	1
17277	Mon May 11 13:10:10 2009	71	2	4	117.48	Vlug geïrriteerd	1	1	0	0	0	0	0	0	0	0	1	1
17277	Mon May 11 13:10:15 2009	71	3	8	117.50	Dinsdag	0	0	0	0	0	0	1	1	0	0	1	2
17277	Mon May 11 13:10:19 2009	71	4	4	117.49	Hoofdpijn	0	0	0	1	0	1	0	0	0	1	0	1
17277	Mon May 11 13:10:24 2009	71	5	6	117.48	Vermoeidheid	0	0	0	1	0	1	0	0	0	1	0	2
17277	Mon May 11 13:10:28 2009	71	6	5	117.49	Woensdag	0	0	0	0	0	0	1	1	0	0	1	3
17277	Mon May 11 13:10:33 2009	71	7	6	117.50	Bang	1	1	0	0	0	0	0	0	0	0	1	1
17277	Mon May 11 13:10:37 2009	71	8	5	117.50	Vrijdag	0	0	0	0	0	0	1	0	1	1	0	5
17277	Mon May 11 13:10:42 2009	71	9	4	117.48	Zenuwachtig	1	1	0	0	0	0	0	0	0	0	1	1
17277	Mon May 11 13:10:46 2009	71	10	4	117.43	Benauwd gevoel in en om de borst	0	0	0	1	0	1	0	0	0	1	0	1
17277	Mon May 11 13:10:51 2009	71	11	4	117.48	Teneergeslagen	1	1	0	0	0	0	0	0	0	0	1	1
17277	Mon May 11 13:10:55 2009	71	12	4	117.49	Woensdag	0	0	0	0	0	0	1	0	1	1	0	3
17277	Mon May 11 13:11:00 2009	71	13	4	117.46	Buik- of maagkrampen	0	0	0	1	0	1	0	0	0	1	0	1
17277	Mon May 11 13:11:04 2009	71	14	4	117.48	Beschaamd	1	1	0	0	0	0	0	0	0	0	1	1
17277	Mon May 11 13:11:09 2009	71	15	4	117.49	Donderdag	0	0	0	0	0	0	1	0	1	1	0	4
17277	Mon May 11 13:11:59 2009	73	1	4	117.48	Vlug geïrriteerd	1	1	0	0	0	0	0	0	0	0	1	1
17277	Mon May 11 13:12:04 2009	73	2	6	117.49	Donderdag	0	0	0	0	0	0	1	0	1	1	0	4
17277	Mon May 11 13:12:08 2009	73	3	4	117.48	Vermoeidheid	0	0	0	1	0	1	0	0	0	1	0	2
17277	Mon May 11 13:12:13 2009	73	4	6	117.48	Zenuwachtig	1	1	0	0	0	0	0	0	0	0	1	1
17277	Mon May 11 13:12:17 2009	73	5	5	117.50	Bang	1	1	0	0	0	0	0	0	0	0	1	2
17277	Mon May 11 13:12:22 2009	73	6	5	117.49	Hoofdpijn	0	0	0	1	0	1	0	0	0	1	0	1
17277	Mon May 11 13:12:26 2009	73	7	4	117.46	Buik- of maagkrampen	0	0	0	1	0	1	0	0	0	1	0	1
17277	Mon May 11 13:12:31 2009	73	8	6	117.49	Woensdag	0	0	0	0	0	0	1	0	1	1	0	3
17277	Mon May 11 13:12:35 2009	73	9	4	117.50	Dinsdag	0	0	0	0	0	0	1	1	0	0	1	2
17277	Mon May 11 13:12:40 2009	73	10	4	117.43	Benauwd gevoel in en om de borst	0	0	0	1	0	1	0	0	0	1	0	1
17277	Mon May 11 13:12:44 2009	73	11	5	117.48	Teneergeslagen	1	1	0	0	0	0	0	0	0	0	1	3
17277	Mon May 11 13:12:49 2009	73	12	4	117.46	Bonzen van het hart	0	0	0	1	0	1	0	0	0	1	0	1
17277	Mon May 11 13:12:53 2009	73	13	7	117.50	Vrijdag	0	0	0	0	0	0	1	0	1	1	0	5
17277	Mon May 11 13:12:58 2009	73	14	4	117.49	Woensdag	0	0	0	0	0	0	1	1	0	0	1	3
17277	Mon May 11 13:13:02 2009	73	15	4	117.48	Beschaamd	1	1	0	0	0	0	0	0	0	0	1	1
