# Supplementary material for: Unraveling the Relationship between Trait Negative Affectivity and Habitual Symptom Reporting
Source: PLoS One. 2015 Jan 20;10(1):e0115748. doi: 10.1371/journal.pone.0115748 (PMC4300148; doi:10.1371/journal.pone.0115748)
Supplement: S1 File — Data S1, Contains the raw data of the high NA-high HSR participants. Data S2, Contains the raw data of the high NA-low HSR participants. Data S3, Contains the raw data of the low NA-low HSR participants. (ZIP) [file pone.0115748.s001.zip › Data S3/HB_1_C_EXP1_242111_results.xls]

## Sheet: HB_1_C_EXP1_242111_results
version	timestamp	block number	trial number	lost msec	free VRAM	trial contents	vraagA	vraagA_2	vraagA_1	vraagB	vraagB_2	vraagB_1	vraagC	vraagC_2	vraagC_1	deel1	deel2	value
17277	Tue Nov 24 11:51:20 2009	3	1	4	117.49	Woensdag	0	0	0	0	0	0	1	0	1	1	0	3
17277	Tue Nov 24 11:51:25 2009	3	2	5	117.49	Woensdag	0	0	0	0	0	0	1	1	0	0	1	3
17277	Tue Nov 24 11:51:29 2009	3	3	4	117.50	Bang	1	1	0	0	0	0	0	0	0	0	1	1
17277	Tue Nov 24 11:51:34 2009	3	4	4	117.48	Vermoeidheid	0	0	0	1	0	1	0	0	0	1	0	1
17277	Tue Nov 24 11:51:38 2009	3	5	4	117.48	Zenuwachtig	1	1	0	0	0	0	0	0	0	0	1	1
17277	Tue Nov 24 11:51:43 2009	3	6	5	117.49	Maandag	0	0	0	0	0	0	1	0	1	1	0	1
17277	Tue Nov 24 11:51:47 2009	3	7	4	117.48	Teneergeslagen	1	1	0	0	0	0	0	0	0	0	1	1
17277	Tue Nov 24 11:51:52 2009	3	8	4	117.46	Bonzen van het hart	0	0	0	1	0	1	0	0	0	1	0	1
17277	Tue Nov 24 11:51:56 2009	3	9	5	117.49	Hoofdpijn	0	0	0	1	0	1	0	0	0	1	0	1
17277	Tue Nov 24 11:52:01 2009	3	10	5	117.48	Beschaamd	1	1	0	0	0	0	0	0	0	0	1	1
17277	Tue Nov 24 11:52:05 2009	3	11	4	117.49	Donderdag	0	0	0	0	0	0	1	1	0	0	1	4
17277	Tue Nov 24 11:52:10 2009	3	12	5	117.43	Benauwd gevoel in en om de borst	0	0	0	1	0	1	0	0	0	1	0	1
17277	Tue Nov 24 11:52:14 2009	3	13	4	117.48	Vlug geïrriteerd	1	1	0	0	0	0	0	0	0	0	1	1
17277	Tue Nov 24 11:52:19 2009	3	14	5	117.49	Donderdag	0	0	0	0	0	0	1	0	1	1	0	4
17277	Tue Nov 24 11:52:23 2009	3	15	5	117.46	Buik- of maagkrampen	0	0	0	1	0	1	0	0	0	1	0	1
17277	Tue Nov 24 11:53:14 2009	5	1	4	117.48	Zenuwachtig	1	1	0	0	0	0	0	0	0	0	1	1
17277	Tue Nov 24 11:53:18 2009	5	2	5	117.49	Donderdag	0	0	0	0	0	0	1	0	1	1	0	4
17277	Tue Nov 24 11:53:23 2009	5	3	4	117.46	Buik- of maagkrampen	0	0	0	1	0	1	0	0	0	1	0	1
17277	Tue Nov 24 11:53:27 2009	5	4	4	117.46	Bonzen van het hart	0	0	0	1	0	1	0	0	0	1	0	1
17277	Tue Nov 24 11:53:32 2009	5	5	5	117.50	Bang	1	1	0	0	0	0	0	0	0	0	1	1
17277	Tue Nov 24 11:53:36 2009	5	6	4	117.48	Vermoeidheid	0	0	0	1	0	1	0	0	0	1	0	1
17277	Tue Nov 24 11:53:41 2009	5	7	4	117.49	Woensdag	0	0	0	0	0	0	1	0	1	1	0	3
17277	Tue Nov 24 11:53:45 2009	5	8	5	117.43	Benauwd gevoel in en om de borst	0	0	0	1	0	1	0	0	0	1	0	1
17277	Tue Nov 24 11:53:50 2009	5	9	5	117.48	Vlug geïrriteerd	1	1	0	0	0	0	0	0	0	0	1	1
17277	Tue Nov 24 11:53:54 2009	5	10	4	117.48	Beschaamd	1	1	0	0	0	0	0	0	0	0	1	1
17277	Tue Nov 24 11:53:59 2009	5	11	5	117.49	Maandag	0	0	0	0	0	0	1	0	1	1	0	1
17277	Tue Nov 24 11:54:03 2009	5	12	5	117.49	Hoofdpijn	0	0	0	1	0	1	0	0	0	1	0	1
17277	Tue Nov 24 11:54:08 2009	5	13	5	117.48	Teneergeslagen	1	1	0	0	0	0	0	0	0	0	1	1
17277	Tue Nov 24 11:54:12 2009	5	14	4	117.49	Woensdag	0	0	0	0	0	0	1	1	0	0	1	3
17277	Tue Nov 24 11:54:17 2009	5	15	5	117.49	Donderdag	0	0	0	0	0	0	1	1	0	0	1	4
17277	Tue Nov 24 11:55:07 2009	7	1	4	117.46	Buik- of maagkrampen	0	0	0	1	0	1	0	0	0	1	0	1
17277	Tue Nov 24 11:55:12 2009	7	2	4	117.43	Benauwd gevoel in en om de borst	0	0	0	1	0	1	0	0	0	1	0	1
17277	Tue Nov 24 11:55:16 2009	7	3	5	117.46	Bonzen van het hart	0	0	0	1	0	1	0	0	0	1	0	1
17277	Tue Nov 24 11:55:21 2009	7	4	4	117.49	Donderdag	0	0	0	0	0	0	1	0	1	1	0	4
17277	Tue Nov 24 11:55:25 2009	7	5	4	117.48	Beschaamd	1	1	0	0	0	0	0	0	0	0	1	1
17277	Tue Nov 24 11:55:30 2009	7	6	5	117.49	Donderdag	0	0	0	0	0	0	1	1	0	0	1	4
17277	Tue Nov 24 11:55:34 2009	7	7	5	117.48	Zenuwachtig	1	1	0	0	0	0	0	0	0	0	1	2
17277	Tue Nov 24 11:55:39 2009	7	8	4	117.48	Teneergeslagen	1	1	0	0	0	0	0	0	0	0	1	1
17277	Tue Nov 24 11:55:43 2009	7	9	4	117.49	Maandag	0	0	0	0	0	0	1	0	1	1	0	1
17277	Tue Nov 24 11:55:48 2009	7	10	4	117.50	Bang	1	1	0	0	0	0	0	0	0	0	1	2
17277	Tue Nov 24 11:55:52 2009	7	11	5	117.48	Vlug geïrriteerd	1	1	0	0	0	0	0	0	0	0	1	1
17277	Tue Nov 24 11:55:57 2009	7	12	4	117.49	Woensdag	0	0	0	0	0	0	1	1	0	0	1	3
17277	Tue Nov 24 11:56:01 2009	7	13	4	117.48	Vermoeidheid	0	0	0	1	0	1	0	0	0	1	0	1
17277	Tue Nov 24 11:56:06 2009	7	14	5	117.49	Woensdag	0	0	0	0	0	0	1	0	1	1	0	3
17277	Tue Nov 24 11:56:10 2009	7	15	4	117.49	Hoofdpijn	0	0	0	1	0	1	0	0	0	1	0	1
17277	Tue Nov 24 11:57:01 2009	9	1	4	117.50	Dinsdag	0	0	0	0	0	0	1	1	0	0	1	2
17277	Tue Nov 24 11:57:05 2009	9	2	5	117.48	Misselijkheid	0	0	0	1	1	0	0	0	0	0	1	2
17277	Tue Nov 24 11:57:10 2009	9	3	4	117.50	Vijandig	1	0	1	0	0	0	0	0	0	1	0	1
17277	Tue Nov 24 11:57:14 2009	9	4	4	117.50	Angstig	1	0	1	0	0	0	0	0	0	1	0	2
17277	Tue Nov 24 11:57:19 2009	9	5	5	117.50	Schuldig	1	0	1	0	0	0	0	0	0	1	0	1
17277	Tue Nov 24 11:57:23 2009	9	6	4	117.50	Spierpijn	0	0	0	1	1	0	0	0	0	0	1	1
17277	Tue Nov 24 11:57:28 2009	9	7	4	117.50	Dinsdag	0	0	0	0	0	0	1	0	1	1	0	2
17277	Tue Nov 24 11:57:32 2009	9	8	5	117.50	Vrijdag	0	0	0	0	0	0	1	0	1	1	0	5
17277	Tue Nov 24 11:57:37 2009	9	9	5	117.50	Vrijdag	0	0	0	0	0	0	1	1	0	0	1	5
17277	Tue Nov 24 11:57:41 2009	9	10	4	117.49	Maandag	0	0	0	0	0	0	1	1	0	0	1	1
17277	Tue Nov 24 11:57:46 2009	9	11	4	117.49	Bedroefd	1	0	1	0	0	0	0	0	0	1	0	2
17277	Tue Nov 24 11:57:50 2009	9	12	5	117.48	Snelle hartslag	0	0	0	1	1	0	0	0	0	0	1	1
17277	Tue Nov 24 11:57:55 2009	9	13	5	117.48	Duizeligheid	0	0	0	1	1	0	0	0	0	0	1	1
17277	Tue Nov 24 11:57:59 2009	9	14	4	117.49	Gespannen	1	0	1	0	0	0	0	0	0	1	0	1
17277	Tue Nov 24 11:58:04 2009	9	15	4	117.41	Onvoldoende diep kunnen doorademen	0	0	0	1	1	0	0	0	0	0	1	1
17277	Tue Nov 24 11:58:54 2009	11	1	5	117.41	Onvoldoende diep kunnen doorademen	0	0	0	1	1	0	0	0	0	0	1	1
17277	Tue Nov 24 11:58:59 2009	11	2	4	117.50	Vrijdag	0	0	0	0	0	0	1	1	0	0	1	5
17277	Tue Nov 24 11:59:03 2009	11	3	4	117.49	Maandag	0	0	0	0	0	0	1	1	0	0	1	1
17277	Tue Nov 24 11:59:08 2009	11	4	4	117.50	Angstig	1	0	1	0	0	0	0	0	0	1	0	1
17277	Tue Nov 24 11:59:12 2009	11	5	5	117.48	Misselijkheid	0	0	0	1	1	0	0	0	0	0	1	1
17277	Tue Nov 24 11:59:17 2009	11	6	4	117.50	Vrijdag	0	0	0	0	0	0	1	0	1	1	0	5
17277	Tue Nov 24 11:59:21 2009	11	7	4	117.50	Vijandig	1	0	1	0	0	0	0	0	0	1	0	1
17277	Tue Nov 24 11:59:26 2009	11	8	5	117.48	Snelle hartslag	0	0	0	1	1	0	0	0	0	0	1	1
17277	Tue Nov 24 11:59:30 2009	11	9	4	117.50	Dinsdag	0	0	0	0	0	0	1	0	1	1	0	2
17277	Tue Nov 24 11:59:35 2009	11	10	4	117.50	Spierpijn	0	0	0	1	1	0	0	0	0	0	1	1
17277	Tue Nov 24 11:59:39 2009	11	11	4	117.49	Bedroefd	1	0	1	0	0	0	0	0	0	1	0	1
17277	Tue Nov 24 11:59:44 2009	11	12	5	117.50	Schuldig	1	0	1	0	0	0	0	0	0	1	0	1
17277	Tue Nov 24 11:59:48 2009	11	13	5	117.50	Dinsdag	0	0	0	0	0	0	1	1	0	0	1	2
17277	Tue Nov 24 11:59:53 2009	11	14	4	117.49	Gespannen	1	0	1	0	0	0	0	0	0	1	0	1
17277	Tue Nov 24 11:59:57 2009	11	15	5	117.48	Duizeligheid	0	0	0	1	1	0	0	0	0	0	1	1
17277	Tue Nov 24 12:00:48 2009	13	1	4	117.50	Vrijdag	0	0	0	0	0	0	1	1	0	0	1	5
17277	Tue Nov 24 12:00:52 2009	13	2	5	117.48	Misselijkheid	0	0	0	1	1	0	0	0	0	0	1	1
17277	Tue Nov 24 12:00:57 2009	13	3	5	117.49	Bedroefd	1	0	1	0	0	0	0	0	0	1	0	1
17277	Tue Nov 24 12:01:01 2009	13	4	4	117.50	Vijandig	1	0	1	0	0	0	0	0	0	1	0	1
17277	Tue Nov 24 12:01:06 2009	13	5	5	117.50	Schuldig	1	0	1	0	0	0	0	0	0	1	0	1
17277	Tue Nov 24 12:01:10 2009	13	6	5	117.48	Snelle hartslag	0	0	0	1	1	0	0	0	0	0	1	1
17277	Tue Nov 24 12:01:15 2009	13	7	5	117.50	Dinsdag	0	0	0	0	0	0	1	0	1	1	0	2
17277	Tue Nov 24 12:01:19 2009	13	8	4	117.50	Dinsdag	0	0	0	0	0	0	1	1	0	0	1	2
17277	Tue Nov 24 12:01:24 2009	13	9	4	117.50	Angstig	1	0	1	0	0	0	0	0	0	1	0	1
17277	Tue Nov 24 12:01:28 2009	13	10	5	117.50	Spierpijn	0	0	0	1	1	0	0	0	0	0	1	1
17277	Tue Nov 24 12:01:33 2009	13	11	4	117.49	Maandag	0	0	0	0	0	0	1	1	0	0	1	1
17277	Tue Nov 24 12:01:37 2009	13	12	4	117.48	Duizeligheid	0	0	0	1	1	0	0	0	0	0	1	1
17277	Tue Nov 24 12:01:42 2009	13	13	4	117.49	Gespannen	1	0	1	0	0	0	0	0	0	1	0	1
17277	Tue Nov 24 12:01:46 2009	13	14	5	117.41	Onvoldoende diep kunnen doorademen	0	0	0	1	1	0	0	0	0	0	1	1
17277	Tue Nov 24 12:01:51 2009	13	15	4	117.50	Vrijdag	0	0	0	0	0	0	1	0	1	1	0	5
17277	Tue Nov 24 12:04:32 2009	15	1	5	117.49	Donderdag	0	0	0	0	0	0	1	0	1	1	0	4
17277	Tue Nov 24 12:04:37 2009	15	2	4	117.48	Beschaamd	1	1	0	0	0	0	0	0	0	0	1	1
17277	Tue Nov 24 12:04:41 2009	15	3	4	117.50	Dinsdag	0	0	0	0	0	0	1	1	0	0	1	2
17277	Tue Nov 24 12:04:46 2009	15	4	4	117.48	Zenuwachtig	1	1	0	0	0	0	0	0	0	0	1	1
17277	Tue Nov 24 12:04:50 2009	15	5	5	117.50	Spierpijn	0	0	0	1	1	0	0	0	0	0	1	1
17277	Tue Nov 24 12:04:55 2009	15	6	4	117.48	Misselijkheid	0	0	0	1	1	0	0	0	0	0	1	1
17277	Tue Nov 24 12:04:59 2009	15	7	4	117.50	Bang	1	1	0	0	0	0	0	0	0	0	1	1
17277	Tue Nov 24 12:05:04 2009	15	8	5	117.48	Duizeligheid	0	0	0	1	1	0	0	0	0	0	1	1
17277	Tue Nov 24 12:05:08 2009	15	9	5	117.50	Dinsdag	0	0	0	0	0	0	1	0	1	1	0	2
17277	Tue Nov 24 12:05:13 2009	15	10	4	117.48	Teneergeslagen	1	1	0	0	0	0	0	0	0	0	1	1
17277	Tue Nov 24 12:05:17 2009	15	11	4	117.48	Vlug geïrriteerd	1	1	0	0	0	0	0	0	0	0	1	1
17277	Tue Nov 24 12:05:22 2009	15	12	5	117.49	Woensdag	0	0	0	0	0	0	1	0	1	1	0	3
17277	Tue Nov 24 12:05:26 2009	15	13	4	117.48	Snelle hartslag	0	0	0	1	1	0	0	0	0	0	1	1
17277	Tue Nov 24 12:05:31 2009	15	14	4	117.49	Maandag	0	0	0	0	0	0	1	1	0	0	1	1
17277	Tue Nov 24 12:05:35 2009	15	15	4	117.41	Onvoldoende diep kunnen doorademen	0	0	0	1	1	0	0	0	0	0	1	1
17277	Tue Nov 24 12:06:26 2009	17	1	4	117.50	Bang	1	1	0	0	0	0	0	0	0	0	1	2
17277	Tue Nov 24 12:06:30 2009	17	2	5	117.48	Misselijkheid	0	0	0	1	1	0	0	0	0	0	1	1
17277	Tue Nov 24 12:06:35 2009	17	3	4	117.49	Maandag	0	0	0	0	0	0	1	1	0	0	1	1
17277	Tue Nov 24 12:06:39 2009	17	4	4	117.48	Teneergeslagen	1	1	0	0	0	0	0	0	0	0	1	1
17277	Tue Nov 24 12:06:44 2009	17	5	5	117.41	Onvoldoende diep kunnen doorademen	0	0	0	1	1	0	0	0	0	0	1	1
17277	Tue Nov 24 12:06:48 2009	17	6	5	117.48	Duizeligheid	0	0	0	1	1	0	0	0	0	0	1	1
17277	Tue Nov 24 12:06:53 2009	17	7	4	117.50	Spierpijn	0	0	0	1	1	0	0	0	0	0	1	1
17277	Tue Nov 24 12:06:57 2009	17	8	5	117.49	Donderdag	0	0	0	0	0	0	1	0	1	1	0	4
17277	Tue Nov 24 12:07:02 2009	17	9	5	117.48	Snelle hartslag	0	0	0	1	1	0	0	0	0	0	1	1
17277	Tue Nov 24 12:07:06 2009	17	10	4	117.48	Zenuwachtig	1	1	0	0	0	0	0	0	0	0	1	1
17277	Tue Nov 24 12:07:11 2009	17	11	4	117.50	Dinsdag	0	0	0	0	0	0	1	1	0	0	1	2
17277	Tue Nov 24 12:07:15 2009	17	12	5	117.50	Dinsdag	0	0	0	0	0	0	1	0	1	1	0	2
17277	Tue Nov 24 12:07:20 2009	17	13	5	117.48	Beschaamd	1	1	0	0	0	0	0	0	0	0	1	1
17277	Tue Nov 24 12:07:24 2009	17	14	4	117.48	Vlug geïrriteerd	1	1	0	0	0	0	0	0	0	0	1	1
17277	Tue Nov 24 12:07:29 2009	17	15	4	117.49	Woensdag	0	0	0	0	0	0	1	0	1	1	0	3
17277	Tue Nov 24 12:08:19 2009	19	1	4	117.50	Dinsdag	0	0	0	0	0	0	1	0	1	1	0	2
17277	Tue Nov 24 12:08:24 2009	19	2	5	117.49	Donderdag	0	0	0	0	0	0	1	0	1	1	0	4
17277	Tue Nov 24 12:08:28 2009	19	3	4	117.48	Duizeligheid	0	0	0	1	1	0	0	0	0	0	1	1
17277	Tue Nov 24 12:08:33 2009	19	4	4	117.50	Bang	1	1	0	0	0	0	0	0	0	0	1	1
17277	Tue Nov 24 12:08:37 2009	19	5	4	117.48	Zenuwachtig	1	1	0	0	0	0	0	0	0	0	1	1
17277	Tue Nov 24 12:08:42 2009	19	6	5	117.48	Misselijkheid	0	0	0	1	1	0	0	0	0	0	1	1
17277	Tue Nov 24 12:08:46 2009	19	7	4	117.48	Beschaamd	1	1	0	0	0	0	0	0	0	0	1	1
17277	Tue Nov 24 12:08:51 2009	19	8	4	117.50	Dinsdag	0	0	0	0	0	0	1	1	0	0	1	2
17277	Tue Nov 24 12:08:55 2009	19	9	5	117.48	Vlug geïrriteerd	1	1	0	0	0	0	0	0	0	0	1	1
17277	Tue Nov 24 12:09:00 2009	19	10	5	117.48	Teneergeslagen	1	1	0	0	0	0	0	0	0	0	1	1
17277	Tue Nov 24 12:09:04 2009	19	11	4	117.50	Spierpijn	0	0	0	1	1	0	0	0	0	0	1	1
17277	Tue Nov 24 12:09:09 2009	19	12	4	117.41	Onvoldoende diep kunnen doorademen	0	0	0	1	1	0	0	0	0	0	1	1
17277	Tue Nov 24 12:09:13 2009	19	13	5	117.49	Woensdag	0	0	0	0	0	0	1	0	1	1	0	3
17277	Tue Nov 24 12:09:18 2009	19	14	4	117.48	Snelle hartslag	0	0	0	1	1	0	0	0	0	0	1	1
17277	Tue Nov 24 12:09:22 2009	19	15	4	117.49	Maandag	0	0	0	0	0	0	1	1	0	0	1	1
17277	Tue Nov 24 12:10:13 2009	21	1	4	117.50	Angstig	1	0	1	0	0	0	0	0	0	1	0	1
17277	Tue Nov 24 12:10:17 2009	21	2	4	117.49	Hoofdpijn	0	0	0	1	0	1	0	0	0	1	0	1
17277	Tue Nov 24 12:10:22 2009	21	3	5	117.50	Vrijdag	0	0	0	0	0	0	1	0	1	1	0	5
17277	Tue Nov 24 12:10:26 2009	21	4	5	117.49	Woensdag	0	0	0	0	0	0	1	1	0	0	1	3
17277	Tue Nov 24 12:10:31 2009	21	5	4	117.46	Buik- of maagkrampen	0	0	0	1	0	1	0	0	0	1	0	1
17277	Tue Nov 24 12:10:35 2009	21	6	4	117.46	Bonzen van het hart	0	0	0	1	0	1	0	0	0	1	0	1
17277	Tue Nov 24 12:10:40 2009	21	7	5	117.43	Benauwd gevoel in en om de borst	0	0	0	1	0	1	0	0	0	1	0	1
17277	Tue Nov 24 12:10:44 2009	21	8	5	117.50	Vijandig	1	0	1	0	0	0	0	0	0	1	0	1
17277	Tue Nov 24 12:10:49 2009	21	9	5	117.49	Gespannen	1	0	1	0	0	0	0	0	0	1	0	1
17277	Tue Nov 24 12:10:53 2009	21	10	4	117.48	Vermoeidheid	0	0	0	1	0	1	0	0	0	1	0	2
17277	Tue Nov 24 12:10:58 2009	21	11	5	117.50	Vrijdag	0	0	0	0	0	0	1	1	0	0	1	5
17277	Tue Nov 24 12:11:02 2009	21	12	4	117.49	Bedroefd	1	0	1	0	0	0	0	0	0	1	0	2
17277	Tue Nov 24 12:11:07 2009	21	13	4	117.50	Schuldig	1	0	1	0	0	0	0	0	0	1	0	1
17277	Tue Nov 24 12:11:11 2009	21	14	5	117.49	Maandag	0	0	0	0	0	0	1	0	1	1	0	1
17277	Tue Nov 24 12:11:16 2009	21	15	5	117.49	Donderdag	0	0	0	0	0	0	1	1	0	0	1	4
17277	Tue Nov 24 12:12:06 2009	23	1	4	117.49	Bedroefd	1	0	1	0	0	0	0	0	0	1	0	2
17277	Tue Nov 24 12:12:11 2009	23	2	4	117.49	Donderdag	0	0	0	0	0	0	1	1	0	0	1	4
17277	Tue Nov 24 12:12:15 2009	23	3	4	117.46	Bonzen van het hart	0	0	0	1	0	1	0	0	0	1	0	1
17277	Tue Nov 24 12:12:20 2009	23	4	4	117.50	Schuldig	1	0	1	0	0	0	0	0	0	1	0	2
17277	Tue Nov 24 12:12:24 2009	23	5	5	117.49	Hoofdpijn	0	0	0	1	0	1	0	0	0	1	0	1
17277	Tue Nov 24 12:12:29 2009	23	6	4	117.43	Benauwd gevoel in en om de borst	0	0	0	1	0	1	0	0	0	1	0	1
17277	Tue Nov 24 12:12:33 2009	23	7	4	117.46	Buik- of maagkrampen	0	0	0	1	0	1	0	0	0	1	0	1
17277	Tue Nov 24 12:12:38 2009	23	8	5	117.48	Vermoeidheid	0	0	0	1	0	1	0	0	0	1	0	2
17277	Tue Nov 24 12:12:42 2009	23	9	4	117.49	Woensdag	0	0	0	0	0	0	1	1	0	0	1	3
17277	Tue Nov 24 12:12:47 2009	23	10	5	117.50	Vrijdag	0	0	0	0	0	0	1	0	1	1	0	5
17277	Tue Nov 24 12:12:51 2009	23	11	5	117.50	Vijandig	1	0	1	0	0	0	0	0	0	1	0	1
17277	Tue Nov 24 12:12:56 2009	23	12	5	117.50	Angstig	1	0	1	0	0	0	0	0	0	1	0	1
17277	Tue Nov 24 12:13:00 2009	23	13	4	117.49	Maandag	0	0	0	0	0	0	1	0	1	1	0	1
17277	Tue Nov 24 12:13:05 2009	23	14	4	117.50	Vrijdag	0	0	0	0	0	0	1	1	0	0	1	5
17277	Tue Nov 24 12:13:09 2009	23	15	5	117.49	Gespannen	1	0	1	0	0	0	0	0	0	1	0	1
17277	Tue Nov 24 12:13:59 2009	25	1	4	117.46	Bonzen van het hart	0	0	0	1	0	1	0	0	0	1	0	1
17277	Tue Nov 24 12:14:04 2009	25	2	5	117.46	Buik- of maagkrampen	0	0	0	1	0	1	0	0	0	1	0	1
17277	Tue Nov 24 12:14:09 2009	25	3	4	117.49	Woensdag	0	0	0	0	0	0	1	1	0	0	1	3
17277	Tue Nov 24 12:14:13 2009	25	4	4	117.50	Schuldig	1	0	1	0	0	0	0	0	0	1	0	1
17277	Tue Nov 24 12:14:18 2009	25	5	5	117.50	Vrijdag	0	0	0	0	0	0	1	0	1	1	0	5
17277	Tue Nov 24 12:14:22 2009	25	6	4	117.49	Hoofdpijn	0	0	0	1	0	1	0	0	0	1	0	1
17277	Tue Nov 24 12:14:27 2009	25	7	4	117.49	Donderdag	0	0	0	0	0	0	1	1	0	0	1	4
17277	Tue Nov 24 12:14:31 2009	25	8	4	117.50	Vijandig	1	0	1	0	0	0	0	0	0	1	0	1
17277	Tue Nov 24 12:14:36 2009	25	9	5	117.49	Bedroefd	1	0	1	0	0	0	0	0	0	1	0	1
17277	Tue Nov 24 12:14:40 2009	25	10	4	117.43	Benauwd gevoel in en om de borst	0	0	0	1	0	1	0	0	0	1	0	1
17277	Tue Nov 24 12:14:45 2009	25	11	4	117.50	Vrijdag	0	0	0	0	0	0	1	1	0	0	1	5
17277	Tue Nov 24 12:14:49 2009	25	12	4	117.50	Angstig	1	0	1	0	0	0	0	0	0	1	0	1
17277	Tue Nov 24 12:14:54 2009	25	13	4	117.49	Gespannen	1	0	1	0	0	0	0	0	0	1	0	1
17277	Tue Nov 24 12:14:58 2009	25	14	4	117.49	Maandag	0	0	0	0	0	0	1	0	1	1	0	1
17277	Tue Nov 24 12:15:03 2009	25	15	4	117.48	Vermoeidheid	0	0	0	1	0	1	0	0	0	1	0	1
17277	Tue Nov 24 12:17:27 2009	27	1	4	117.48	Vermoeidheid	0	0	0	1	0	1	0	0	0	1	0	2
17277	Tue Nov 24 12:17:32 2009	27	2	4	117.48	Beschaamd	1	1	0	0	0	0	0	0	0	0	1	1
17277	Tue Nov 24 12:17:36 2009	27	3	4	117.49	Woensdag	0	0	0	0	0	0	1	1	0	0	1	3
17277	Tue Nov 24 12:17:41 2009	27	4	4	117.46	Buik- of maagkrampen	0	0	0	1	0	1	0	0	0	1	0	1
17277	Tue Nov 24 12:17:45 2009	27	5	5	117.48	Zenuwachtig	1	1	0	0	0	0	0	0	0	0	1	1
17277	Tue Nov 24 12:17:50 2009	27	6	4	117.46	Bonzen van het hart	0	0	0	1	0	1	0	0	0	1	0	1
17277	Tue Nov 24 12:17:54 2009	27	7	5	117.43	Benauwd gevoel in en om de borst	0	0	0	1	0	1	0	0	0	1	0	1
17277	Tue Nov 24 12:17:59 2009	27	8	5	117.49	Hoofdpijn	0	0	0	1	0	1	0	0	0	1	0	2
17277	Tue Nov 24 12:18:04 2009	27	9	4	117.49	Donderdag	0	0	0	0	0	0	1	0	1	1	0	4
17277	Tue Nov 24 12:18:08 2009	27	10	4	117.50	Dinsdag	0	0	0	0	0	0	1	1	0	0	1	2
17277	Tue Nov 24 12:18:13 2009	27	11	5	117.50	Dinsdag	0	0	0	0	0	0	1	0	1	1	0	2
17277	Tue Nov 24 12:18:17 2009	27	12	5	117.48	Vlug geïrriteerd	1	1	0	0	0	0	0	0	0	0	1	1
17277	Tue Nov 24 12:18:22 2009	27	13	4	117.50	Bang	1	1	0	0	0	0	0	0	0	0	1	1
17277	Tue Nov 24 12:18:26 2009	27	14	4	117.48	Teneergeslagen	1	1	0	0	0	0	0	0	0	0	1	1
17277	Tue Nov 24 12:18:31 2009	27	15	5	117.49	Maandag	0	0	0	0	0	0	1	1	0	0	1	1
17277	Tue Nov 24 12:19:21 2009	29	1	4	117.46	Buik- of maagkrampen	0	0	0	1	0	1	0	0	0	1	0	1
17277	Tue Nov 24 12:19:25 2009	29	2	4	117.48	Teneergeslagen	1	1	0	0	0	0	0	0	0	0	1	1
17277	Tue Nov 24 12:19:30 2009	29	3	5	117.46	Bonzen van het hart	0	0	0	1	0	1	0	0	0	1	0	1
17277	Tue Nov 24 12:19:34 2009	29	4	4	117.49	Hoofdpijn	0	0	0	1	0	1	0	0	0	1	0	1
17277	Tue Nov 24 12:19:39 2009	29	5	4	117.48	Beschaamd	1	1	0	0	0	0	0	0	0	0	1	1
17277	Tue Nov 24 12:19:43 2009	29	6	5	117.43	Benauwd gevoel in en om de borst	0	0	0	1	0	1	0	0	0	1	0	1
17277	Tue Nov 24 12:19:48 2009	29	7	5	117.50	Bang	1	1	0	0	0	0	0	0	0	0	1	1
17277	Tue Nov 24 12:19:53 2009	29	8	4	117.50	Dinsdag	0	0	0	0	0	0	1	1	0	0	1	2
17277	Tue Nov 24 12:19:57 2009	29	9	4	117.48	Vermoeidheid	0	0	0	1	0	1	0	0	0	1	0	2
17277	Tue Nov 24 12:20:02 2009	29	10	5	117.49	Woensdag	0	0	0	0	0	0	1	1	0	0	1	3
17277	Tue Nov 24 12:20:06 2009	29	11	4	117.48	Vlug geïrriteerd	1	1	0	0	0	0	0	0	0	0	1	1
17277	Tue Nov 24 12:20:11 2009	29	12	4	117.49	Donderdag	0	0	0	0	0	0	1	0	1	1	0	4
17277	Tue Nov 24 12:20:15 2009	29	13	5	117.49	Maandag	0	0	0	0	0	0	1	1	0	0	1	1
17277	Tue Nov 24 12:20:20 2009	29	14	5	117.50	Dinsdag	0	0	0	0	0	0	1	0	1	1	0	2
17277	Tue Nov 24 12:20:24 2009	29	15	4	117.48	Zenuwachtig	1	1	0	0	0	0	0	0	0	0	1	1
17277	Tue Nov 24 12:21:14 2009	31	1	4	117.48	Vlug geïrriteerd	1	1	0	0	0	0	0	0	0	0	1	1
17277	Tue Nov 24 12:21:19 2009	31	2	4	117.48	Vermoeidheid	0	0	0	1	0	1	0	0	0	1	0	1
17277	Tue Nov 24 12:21:23 2009	31	3	5	117.50	Dinsdag	0	0	0	0	0	0	1	0	1	1	0	2
17277	Tue Nov 24 12:21:28 2009	31	4	4	117.49	Woensdag	0	0	0	0	0	0	1	1	0	0	1	3
17277	Tue Nov 24 12:21:32 2009	31	5	4	117.46	Bonzen van het hart	0	0	0	1	0	1	0	0	0	1	0	2
17277	Tue Nov 24 12:21:37 2009	31	6	6	117.50	Dinsdag	0	0	0	0	0	0	1	1	0	0	1	2
17277	Tue Nov 24 12:21:41 2009	31	7	5	117.46	Buik- of maagkrampen	0	0	0	1	0	1	0	0	0	1	0	2
17277	Tue Nov 24 12:21:46 2009	31	8	4	117.50	Bang	1	1	0	0	0	0	0	0	0	0	1	2
17277	Tue Nov 24 12:21:51 2009	31	9	4	117.49	Maandag	0	0	0	0	0	0	1	1	0	0	1	1
17277	Tue Nov 24 12:21:55 2009	31	10	5	117.49	Hoofdpijn	0	0	0	1	0	1	0	0	0	1	0	1
17277	Tue Nov 24 12:22:00 2009	31	11	5	117.48	Beschaamd	1	1	0	0	0	0	0	0	0	0	1	2
17277	Tue Nov 24 12:22:04 2009	31	12	4	117.43	Benauwd gevoel in en om de borst	0	0	0	1	0	1	0	0	0	1	0	1
17277	Tue Nov 24 12:22:09 2009	31	13	4	117.48	Zenuwachtig	1	1	0	0	0	0	0	0	0	0	1	1
17277	Tue Nov 24 12:22:13 2009	31	14	5	117.49	Donderdag	0	0	0	0	0	0	1	0	1	1	0	4
17277	Tue Nov 24 12:22:18 2009	31	15	4	117.48	Teneergeslagen	1	1	0	0	0	0	0	0	0	0	1	1
17277	Tue Nov 24 12:23:08 2009	33	1	4	117.49	Woensdag	0	0	0	0	0	0	1	0	1	1	0	3
17277	Tue Nov 24 12:23:12 2009	33	2	5	117.50	Schuldig	1	0	1	0	0	0	0	0	0	1	0	1
17277	Tue Nov 24 12:23:17 2009	33	3	5	117.48	Misselijkheid	0	0	0	1	1	0	0	0	0	0	1	1
17277	Tue Nov 24 12:23:21 2009	33	4	4	117.48	Duizeligheid	0	0	0	1	1	0	0	0	0	0	1	1
17277	Tue Nov 24 12:23:26 2009	33	5	4	117.49	Gespannen	1	0	1	0	0	0	0	0	0	1	0	1
17277	Tue Nov 24 12:23:30 2009	33	6	5	117.49	Donderdag	0	0	0	0	0	0	1	1	0	0	1	4
17277	Tue Nov 24 12:23:35 2009	33	7	4	117.48	Snelle hartslag	0	0	0	1	1	0	0	0	0	0	1	1
17277	Tue Nov 24 12:23:39 2009	33	8	4	117.41	Onvoldoende diep kunnen doorademen	0	0	0	1	1	0	0	0	0	0	1	1
17277	Tue Nov 24 12:23:44 2009	33	9	5	117.50	Vrijdag	0	0	0	0	0	0	1	0	1	1	0	5
17277	Tue Nov 24 12:23:49 2009	33	10	5	117.50	Angstig	1	0	1	0	0	0	0	0	0	1	0	2
17277	Tue Nov 24 12:23:53 2009	33	11	4	117.50	Vrijdag	0	0	0	0	0	0	1	1	0	0	1	5
17277	Tue Nov 24 12:23:58 2009	33	12	4	117.49	Maandag	0	0	0	0	0	0	1	0	1	1	0	1
17277	Tue Nov 24 12:24:02 2009	33	13	4	117.50	Vijandig	1	0	1	0	0	0	0	0	0	1	0	1
17277	Tue Nov 24 12:24:07 2009	33	14	7	117.49	Bedroefd	1	0	1	0	0	0	0	0	0	1	0	2
17277	Tue Nov 24 12:24:11 2009	33	15	4	117.50	Spierpijn	0	0	0	1	1	0	0	0	0	0	1	1
17277	Tue Nov 24 12:25:01 2009	35	1	4	117.49	Woensdag	0	0	0	0	0	0	1	0	1	1	0	3
17277	Tue Nov 24 12:25:06 2009	35	2	5	117.41	Onvoldoende diep kunnen doorademen	0	0	0	1	1	0	0	0	0	0	1	1
17277	Tue Nov 24 12:25:10 2009	35	3	4	117.49	Donderdag	0	0	0	0	0	0	1	1	0	0	1	4
17277	Tue Nov 24 12:25:15 2009	35	4	4	117.50	Schuldig	1	0	1	0	0	0	0	0	0	1	0	1
17277	Tue Nov 24 12:25:19 2009	35	5	5	117.49	Bedroefd	1	0	1	0	0	0	0	0	0	1	0	1
17277	Tue Nov 24 12:25:24 2009	35	6	7	117.48	Snelle hartslag	0	0	0	1	1	0	0	0	0	0	1	1
17277	Tue Nov 24 12:25:28 2009	35	7	4	117.50	Vijandig	1	0	1	0	0	0	0	0	0	1	0	1
17277	Tue Nov 24 12:25:33 2009	35	8	4	117.48	Duizeligheid	0	0	0	1	1	0	0	0	0	0	1	1
17277	Tue Nov 24 12:25:37 2009	35	9	5	117.50	Vrijdag	0	0	0	0	0	0	1	0	1	1	0	5
17277	Tue Nov 24 12:25:42 2009	35	10	4	117.50	Spierpijn	0	0	0	1	1	0	0	0	0	0	1	1
17277	Tue Nov 24 12:25:47 2009	35	11	4	117.49	Gespannen	1	0	1	0	0	0	0	0	0	1	0	2
17277	Tue Nov 24 12:25:51 2009	35	12	5	117.48	Misselijkheid	0	0	0	1	1	0	0	0	0	0	1	1
17277	Tue Nov 24 12:25:56 2009	35	13	5	117.50	Vrijdag	0	0	0	0	0	0	1	1	0	0	1	5
17277	Tue Nov 24 12:26:00 2009	35	14	4	117.49	Maandag	0	0	0	0	0	0	1	0	1	1	0	1
17277	Tue Nov 24 12:26:05 2009	35	15	4	117.50	Angstig	1	0	1	0	0	0	0	0	0	1	0	2
17277	Tue Nov 24 12:26:55 2009	37	1	4	117.49	Maandag	0	0	0	0	0	0	1	0	1	1	0	1
17277	Tue Nov 24 12:26:59 2009	37	2	4	117.49	Woensdag	0	0	0	0	0	0	1	0	1	1	0	3
17277	Tue Nov 24 12:27:04 2009	37	3	5	117.50	Vrijdag	0	0	0	0	0	0	1	1	0	0	1	5
17277	Tue Nov 24 12:27:08 2009	37	4	5	117.49	Donderdag	0	0	0	0	0	0	1	1	0	0	1	4
17277	Tue Nov 24 12:27:13 2009	37	5	4	117.50	Angstig	1	0	1	0	0	0	0	0	0	1	0	1
17277	Tue Nov 24 12:27:17 2009	37	6	4	117.49	Bedroefd	1	0	1	0	0	0	0	0	0	1	0	1
17277	Tue Nov 24 12:27:22 2009	37	7	5	117.50	Schuldig	1	0	1	0	0	0	0	0	0	1	0	2
17277	Tue Nov 24 12:27:26 2009	37	8	4	117.48	Duizeligheid	0	0	0	1	1	0	0	0	0	0	1	1
17277	Tue Nov 24 12:27:31 2009	37	9	4	117.50	Vijandig	1	0	1	0	0	0	0	0	0	1	0	1
17277	Tue Nov 24 12:27:35 2009	37	10	4	117.50	Spierpijn	0	0	0	1	1	0	0	0	0	0	1	1
17277	Tue Nov 24 12:27:40 2009	37	11	5	117.50	Vrijdag	0	0	0	0	0	0	1	0	1	1	0	5
17277	Tue Nov 24 12:27:45 2009	37	12	4	117.48	Snelle hartslag	0	0	0	1	1	0	0	0	0	0	1	1
17277	Tue Nov 24 12:27:49 2009	37	13	4	117.48	Misselijkheid	0	0	0	1	1	0	0	0	0	0	1	1
17277	Tue Nov 24 12:27:54 2009	37	14	5	117.41	Onvoldoende diep kunnen doorademen	0	0	0	1	1	0	0	0	0	0	1	1
17277	Tue Nov 24 12:27:58 2009	37	15	5	117.49	Gespannen	1	0	1	0	0	0	0	0	0	1	0	1
17277	Tue Nov 24 12:30:15 2009	39	1	4	117.49	Bedroefd	1	0	1	0	0	0	0	0	0	1	0	1
17277	Tue Nov 24 12:30:20 2009	39	2	5	117.41	Onvoldoende diep kunnen doorademen	0	0	0	1	1	0	0	0	0	0	1	1
17277	Tue Nov 24 12:30:24 2009	39	3	4	117.48	Duizeligheid	0	0	0	1	1	0	0	0	0	0	1	1
17277	Tue Nov 24 12:30:29 2009	39	4	4	117.50	Schuldig	1	0	1	0	0	0	0	0	0	1	0	2
17277	Tue Nov 24 12:30:33 2009	39	5	5	117.48	Snelle hartslag	0	0	0	1	1	0	0	0	0	0	1	1
17277	Tue Nov 24 12:30:38 2009	39	6	4	117.49	Donderdag	0	0	0	0	0	0	1	0	1	1	0	4
17277	Tue Nov 24 12:30:42 2009	39	7	4	117.49	Donderdag	0	0	0	0	0	0	1	1	0	0	1	4
17277	Tue Nov 24 12:30:47 2009	39	8	6	117.50	Vijandig	1	0	1	0	0	0	0	0	0	1	0	2
17277	Tue Nov 24 12:30:52 2009	39	9	5	117.49	Gespannen	1	0	1	0	0	0	0	0	0	1	0	1
17277	Tue Nov 24 12:30:56 2009	39	10	4	117.50	Spierpijn	0	0	0	1	1	0	0	0	0	0	1	1
17277	Tue Nov 24 12:31:01 2009	39	11	5	117.48	Misselijkheid	0	0	0	1	1	0	0	0	0	0	1	1
17277	Tue Nov 24 12:31:05 2009	39	12	4	117.50	Angstig	1	0	1	0	0	0	0	0	0	1	0	1
17277	Tue Nov 24 12:31:10 2009	39	13	5	117.49	Maandag	0	0	0	0	0	0	1	1	0	0	1	1
17277	Tue Nov 24 12:31:14 2009	39	14	4	117.49	Woensdag	0	0	0	0	0	0	1	1	0	0	1	3
17277	Tue Nov 24 12:31:19 2009	39	15	5	117.49	Woensdag	0	0	0	0	0	0	1	0	1	1	0	3
17277	Tue Nov 24 12:32:09 2009	41	1	5	117.49	Woensdag	0	0	0	0	0	0	1	1	0	0	1	3
17277	Tue Nov 24 12:32:13 2009	41	2	4	117.49	Donderdag	0	0	0	0	0	0	1	1	0	0	1	4
17277	Tue Nov 24 12:32:18 2009	41	3	4	117.48	Misselijkheid	0	0	0	1	1	0	0	0	0	0	1	1
17277	Tue Nov 24 12:32:22 2009	41	4	5	117.49	Woensdag	0	0	0	0	0	0	1	0	1	1	0	3
17277	Tue Nov 24 12:32:27 2009	41	5	7	117.41	Onvoldoende diep kunnen doorademen	0	0	0	1	1	0	0	0	0	0	1	1
17277	Tue Nov 24 12:32:31 2009	41	6	4	117.49	Gespannen	1	0	1	0	0	0	0	0	0	1	0	2
17277	Tue Nov 24 12:32:36 2009	41	7	4	117.48	Snelle hartslag	0	0	0	1	1	0	0	0	0	0	1	1
17277	Tue Nov 24 12:32:40 2009	41	8	4	117.49	Bedroefd	1	0	1	0	0	0	0	0	0	1	0	2
17277	Tue Nov 24 12:32:45 2009	41	9	4	117.49	Donderdag	0	0	0	0	0	0	1	0	1	1	0	4
17277	Tue Nov 24 12:32:50 2009	41	10	4	117.50	Spierpijn	0	0	0	1	1	0	0	0	0	0	1	1
17277	Tue Nov 24 12:32:54 2009	41	11	4	117.50	Schuldig	1	0	1	0	0	0	0	0	0	1	0	2
17277	Tue Nov 24 12:32:59 2009	41	12	5	117.48	Duizeligheid	0	0	0	1	1	0	0	0	0	0	1	1
17277	Tue Nov 24 12:33:03 2009	41	13	6	117.49	Maandag	0	0	0	0	0	0	1	1	0	0	1	1
17277	Tue Nov 24 12:33:08 2009	41	14	4	117.50	Vijandig	1	0	1	0	0	0	0	0	0	1	0	2
17277	Tue Nov 24 12:33:12 2009	41	15	4	117.50	Angstig	1	0	1	0	0	0	0	0	0	1	0	2
17277	Tue Nov 24 12:34:02 2009	43	1	4	117.49	Donderdag	0	0	0	0	0	0	1	0	1	1	0	4
17277	Tue Nov 24 12:34:07 2009	43	2	6	117.49	Donderdag	0	0	0	0	0	0	1	1	0	0	1	4
17277	Tue Nov 24 12:34:11 2009	43	3	5	117.41	Onvoldoende diep kunnen doorademen	0	0	0	1	1	0	0	0	0	0	1	1
17277	Tue Nov 24 12:34:16 2009	43	4	4	117.49	Woensdag	0	0	0	0	0	0	1	0	1	1	0	3
17277	Tue Nov 24 12:34:20 2009	43	5	4	117.49	Bedroefd	1	0	1	0	0	0	0	0	0	1	0	1
17277	Tue Nov 24 12:34:25 2009	43	6	4	117.50	Angstig	1	0	1	0	0	0	0	0	0	1	0	1
17277	Tue Nov 24 12:34:29 2009	43	7	5	117.50	Vijandig	1	0	1	0	0	0	0	0	0	1	0	1
17277	Tue Nov 24 12:34:34 2009	43	8	5	117.48	Snelle hartslag	0	0	0	1	1	0	0	0	0	0	1	1
17277	Tue Nov 24 12:34:39 2009	43	9	4	117.49	Gespannen	1	0	1	0	0	0	0	0	0	1	0	1
17277	Tue Nov 24 12:34:43 2009	43	10	5	117.48	Misselijkheid	0	0	0	1	1	0	0	0	0	0	1	1
17277	Tue Nov 24 12:34:48 2009	43	11	5	117.50	Spierpijn	0	0	0	1	1	0	0	0	0	0	1	1
17277	Tue Nov 24 12:34:52 2009	43	12	4	117.49	Maandag	0	0	0	0	0	0	1	1	0	0	1	1
17277	Tue Nov 24 12:34:57 2009	43	13	4	117.48	Duizeligheid	0	0	0	1	1	0	0	0	0	0	1	1
17277	Tue Nov 24 12:35:01 2009	43	14	5	117.49	Woensdag	0	0	0	0	0	0	1	1	0	0	1	3
17277	Tue Nov 24 12:35:06 2009	43	15	5	117.50	Schuldig	1	0	1	0	0	0	0	0	0	1	0	2
17277	Tue Nov 24 12:35:56 2009	45	1	4	117.48	Teneergeslagen	1	1	0	0	0	0	0	0	0	0	1	1
17277	Tue Nov 24 12:36:00 2009	45	2	5	117.50	Dinsdag	0	0	0	0	0	0	1	0	1	1	0	2
17277	Tue Nov 24 12:36:05 2009	45	3	4	117.48	Zenuwachtig	1	1	0	0	0	0	0	0	0	0	1	2
17277	Tue Nov 24 12:36:09 2009	45	4	4	117.50	Dinsdag	0	0	0	0	0	0	1	1	0	0	1	2
17277	Tue Nov 24 12:36:14 2009	45	5	4	117.48	Vlug geïrriteerd	1	1	0	0	0	0	0	0	0	0	1	1
17277	Tue Nov 24 12:36:18 2009	45	6	5	117.46	Bonzen van het hart	0	0	0	1	0	1	0	0	0	1	0	1
17277	Tue Nov 24 12:36:23 2009	45	7	5	117.49	Hoofdpijn	0	0	0	1	0	1	0	0	0	1	0	1
17277	Tue Nov 24 12:36:27 2009	45	8	4	117.48	Beschaamd	1	1	0	0	0	0	0	0	0	0	1	2
17277	Tue Nov 24 12:36:32 2009	45	9	5	117.50	Vrijdag	0	0	0	0	0	0	1	0	1	1	0	5
17277	Tue Nov 24 12:36:37 2009	45	10	5	117.50	Bang	1	1	0	0	0	0	0	0	0	0	1	2
17277	Tue Nov 24 12:36:41 2009	45	11	4	117.48	Vermoeidheid	0	0	0	1	0	1	0	0	0	1	0	1
17277	Tue Nov 24 12:36:46 2009	45	12	4	117.49	Maandag	0	0	0	0	0	0	1	0	1	1	0	1
17277	Tue Nov 24 12:36:50 2009	45	13	5	117.46	Buik- of maagkrampen	0	0	0	1	0	1	0	0	0	1	0	1
17277	Tue Nov 24 12:36:55 2009	45	14	4	117.43	Benauwd gevoel in en om de borst	0	0	0	1	0	1	0	0	0	1	0	1
17277	Tue Nov 24 12:36:59 2009	45	15	4	117.50	Vrijdag	0	0	0	0	0	0	1	1	0	0	1	1
17277	Tue Nov 24 12:37:49 2009	47	1	4	117.46	Bonzen van het hart	0	0	0	1	0	1	0	0	0	1	0	1
17277	Tue Nov 24 12:37:54 2009	47	2	5	117.50	Dinsdag	0	0	0	0	0	0	1	0	1	1	0	2
17277	Tue Nov 24 12:37:58 2009	47	3	7	117.50	Dinsdag	0	0	0	0	0	0	1	1	0	0	1	2
17277	Tue Nov 24 12:38:03 2009	47	4	4	117.50	Vrijdag	0	0	0	0	0	0	1	0	1	1	0	5
17277	Tue Nov 24 12:38:07 2009	47	5	4	117.48	Teneergeslagen	1	1	0	0	0	0	0	0	0	0	1	2
17277	Tue Nov 24 12:38:12 2009	47	6	5	117.48	Beschaamd	1	1	0	0	0	0	0	0	0	0	1	1
17277	Tue Nov 24 12:38:16 2009	47	7	4	117.48	Vlug geïrriteerd	1	1	0	0	0	0	0	0	0	0	1	2
17277	Tue Nov 24 12:38:21 2009	47	8	4	117.50	Vrijdag	0	0	0	0	0	0	1	1	0	0	1	5
17277	Tue Nov 24 12:38:25 2009	47	9	6	117.48	Zenuwachtig	1	1	0	0	0	0	0	0	0	0	1	2
17277	Tue Nov 24 12:38:30 2009	47	10	5	117.43	Benauwd gevoel in en om de borst	0	0	0	1	0	1	0	0	0	1	0	1
17277	Tue Nov 24 12:38:35 2009	47	11	4	117.49	Hoofdpijn	0	0	0	1	0	1	0	0	0	1	0	1
17277	Tue Nov 24 12:38:39 2009	47	12	4	117.50	Bang	1	1	0	0	0	0	0	0	0	0	1	2
17277	Tue Nov 24 12:38:44 2009	47	13	5	117.46	Buik- of maagkrampen	0	0	0	1	0	1	0	0	0	1	0	1
17277	Tue Nov 24 12:38:48 2009	47	14	7	117.49	Maandag	0	0	0	0	0	0	1	0	1	1	0	1
17277	Tue Nov 24 12:38:53 2009	47	15	4	117.48	Vermoeidheid	0	0	0	1	0	1	0	0	0	1	0	2
17277	Tue Nov 24 12:39:43 2009	49	1	4	117.50	Vrijdag	0	0	0	0	0	0	1	0	1	1	0	5
17277	Tue Nov 24 12:39:47 2009	49	2	4	117.49	Hoofdpijn	0	0	0	1	0	1	0	0	0	1	0	1
17277	Tue Nov 24 12:39:52 2009	49	3	4	117.43	Benauwd gevoel in en om de borst	0	0	0	1	0	1	0	0	0	1	0	1
17277	Tue Nov 24 12:39:56 2009	49	4	6	117.50	Bang	1	1	0	0	0	0	0	0	0	0	1	1
17277	Tue Nov 24 12:40:01 2009	49	5	4	117.46	Bonzen van het hart	0	0	0	1	0	1	0	0	0	1	0	1
17277	Tue Nov 24 12:40:05 2009	49	6	5	117.48	Teneergeslagen	1	1	0	0	0	0	0	0	0	0	1	1
17277	Tue Nov 24 12:40:10 2009	49	7	6	117.48	Vlug geïrriteerd	1	1	0	0	0	0	0	0	0	0	1	1
17277	Tue Nov 24 12:40:14 2009	49	8	5	117.46	Buik- of maagkrampen	0	0	0	1	0	1	0	0	0	1	0	1
17277	Tue Nov 24 12:40:19 2009	49	9	4	117.49	Maandag	0	0	0	0	0	0	1	0	1	1	0	1
17277	Tue Nov 24 12:40:23 2009	49	10	4	117.50	Dinsdag	0	0	0	0	0	0	1	0	1	1	0	2
17277	Tue Nov 24 12:40:28 2009	49	11	5	117.48	Beschaamd	1	1	0	0	0	0	0	0	0	0	1	1
17277	Tue Nov 24 12:40:32 2009	49	12	4	117.50	Vrijdag	0	0	0	0	0	0	1	1	0	0	1	5
17277	Tue Nov 24 12:40:37 2009	49	13	4	117.48	Vermoeidheid	0	0	0	1	0	1	0	0	0	1	0	3
17277	Tue Nov 24 12:40:41 2009	49	14	4	117.48	Zenuwachtig	1	1	0	0	0	0	0	0	0	0	1	1
17277	Tue Nov 24 12:40:46 2009	49	15	5	117.50	Dinsdag	0	0	0	0	0	0	1	1	0	0	1	2
17277	Tue Nov 24 12:43:03 2009	51	1	7	117.50	Dinsdag	0	0	0	0	0	0	1	1	0	0	1	2
17277	Tue Nov 24 12:43:08 2009	51	2	4	117.50	Vrijdag	0	0	0	0	0	0	1	0	1	1	0	5
17277	Tue Nov 24 12:43:12 2009	51	3	4	117.49	Bedroefd	1	0	1	0	0	0	0	0	0	1	0	2
17277	Tue Nov 24 12:43:17 2009	51	4	5	117.48	Misselijkheid	0	0	0	1	1	0	0	0	0	0	1	2
17277	Tue Nov 24 12:43:22 2009	51	5	6	117.48	Snelle hartslag	0	0	0	1	1	0	0	0	0	0	1	1
17277	Tue Nov 24 12:43:26 2009	51	6	4	117.48	Duizeligheid	0	0	0	1	1	0	0	0	0	0	1	1
17277	Tue Nov 24 12:43:31 2009	51	7	4	117.50	Spierpijn	0	0	0	1	1	0	0	0	0	0	1	1
17277	Tue Nov 24 12:43:35 2009	51	8	5	117.49	Gespannen	1	0	1	0	0	0	0	0	0	1	0	3
17277	Tue Nov 24 12:43:40 2009	51	9	5	117.49	Maandag	0	0	0	0	0	0	1	0	1	1	0	1
17277	Tue Nov 24 12:43:44 2009	51	10	4	117.49	Maandag	0	0	0	0	0	0	1	1	0	0	1	1
17277	Tue Nov 24 12:43:49 2009	51	11	4	117.50	Schuldig	1	0	1	0	0	0	0	0	0	1	0	2
17277	Tue Nov 24 12:43:53 2009	51	12	5	117.50	Angstig	1	0	1	0	0	0	0	0	0	1	0	4
17277	Tue Nov 24 12:43:58 2009	51	13	4	117.41	Onvoldoende diep kunnen doorademen	0	0	0	1	1	0	0	0	0	0	1	1
17277	Tue Nov 24 12:44:02 2009	51	14	5	117.49	Donderdag	0	0	0	0	0	0	1	1	0	0	1	4
17277	Tue Nov 24 12:44:07 2009	51	15	5	117.50	Vijandig	1	0	1	0	0	0	0	0	0	1	0	3
17277	Tue Nov 24 12:44:57 2009	53	1	4	117.41	Onvoldoende diep kunnen doorademen	0	0	0	1	1	0	0	0	0	0	1	1
17277	Tue Nov 24 12:45:01 2009	53	2	5	117.49	Gespannen	1	0	1	0	0	0	0	0	0	1	0	2
17277	Tue Nov 24 12:45:06 2009	53	3	4	117.50	Spierpijn	0	0	0	1	1	0	0	0	0	0	1	1
17277	Tue Nov 24 12:45:10 2009	53	4	5	117.49	Maandag	0	0	0	0	0	0	1	1	0	0	1	1
17277	Tue Nov 24 12:45:15 2009	53	5	4	117.50	Schuldig	1	0	1	0	0	0	0	0	0	1	0	1
17277	Tue Nov 24 12:45:20 2009	53	6	6	117.49	Maandag	0	0	0	0	0	0	1	0	1	1	0	1
17277	Tue Nov 24 12:45:24 2009	53	7	6	117.50	Angstig	1	0	1	0	0	0	0	0	0	1	0	2
17277	Tue Nov 24 12:45:29 2009	53	8	6	117.50	Dinsdag	0	0	0	0	0	0	1	1	0	0	1	2
17277	Tue Nov 24 12:45:33 2009	53	9	4	117.50	Vijandig	1	0	1	0	0	0	0	0	0	1	0	1
17277	Tue Nov 24 12:45:38 2009	53	10	5	117.48	Misselijkheid	0	0	0	1	1	0	0	0	0	0	1	1
17277	Tue Nov 24 12:45:42 2009	53	11	4	117.48	Duizeligheid	0	0	0	1	1	0	0	0	0	0	1	1
17277	Tue Nov 24 12:45:47 2009	53	12	4	117.48	Snelle hartslag	0	0	0	1	1	0	0	0	0	0	1	1
17277	Tue Nov 24 12:45:51 2009	53	13	5	117.50	Vrijdag	0	0	0	0	0	0	1	0	1	1	0	5
17277	Tue Nov 24 12:45:56 2009	53	14	4	117.49	Bedroefd	1	0	1	0	0	0	0	0	0	1	0	1
17277	Tue Nov 24 12:46:00 2009	53	15	4	117.49	Donderdag	0	0	0	0	0	0	1	1	0	0	1	4
17277	Tue Nov 24 12:46:50 2009	55	1	4	117.49	Maandag	0	0	0	0	0	0	1	0	1	1	0	1
17277	Tue Nov 24 12:46:55 2009	55	2	5	117.48	Snelle hartslag	0	0	0	1	1	0	0	0	0	0	1	1
17277	Tue Nov 24 12:46:59 2009	55	3	4	117.50	Angstig	1	0	1	0	0	0	0	0	0	1	0	1
17277	Tue Nov 24 12:47:04 2009	55	4	5	117.49	Donderdag	0	0	0	0	0	0	1	1	0	0	1	4
17277	Tue Nov 24 12:47:08 2009	55	5	5	117.50	Dinsdag	0	0	0	0	0	0	1	1	0	0	1	2
17277	Tue Nov 24 12:47:13 2009	55	6	4	117.48	Misselijkheid	0	0	0	1	1	0	0	0	0	0	1	1
17277	Tue Nov 24 12:47:18 2009	55	7	4	117.48	Duizeligheid	0	0	0	1	1	0	0	0	0	0	1	1
17277	Tue Nov 24 12:47:22 2009	55	8	6	117.41	Onvoldoende diep kunnen doorademen	0	0	0	1	1	0	0	0	0	0	1	1
17277	Tue Nov 24 12:47:27 2009	55	9	6	117.49	Bedroefd	1	0	1	0	0	0	0	0	0	1	0	1
17277	Tue Nov 24 12:47:31 2009	55	10	4	117.50	Vrijdag	0	0	0	0	0	0	1	0	1	1	0	5
17277	Tue Nov 24 12:47:36 2009	55	11	4	117.49	Gespannen	1	0	1	0	0	0	0	0	0	1	0	1
17277	Tue Nov 24 12:47:40 2009	55	12	5	117.50	Spierpijn	0	0	0	1	1	0	0	0	0	0	1	1
17277	Tue Nov 24 12:47:45 2009	55	13	6	117.50	Vijandig	1	0	1	0	0	0	0	0	0	1	0	1
17277	Tue Nov 24 12:47:49 2009	55	14	4	117.49	Maandag	0	0	0	0	0	0	1	1	0	0	1	1
17277	Tue Nov 24 12:47:54 2009	55	15	6	117.50	Schuldig	1	0	1	0	0	0	0	0	0	1	0	2
17277	Tue Nov 24 12:48:44 2009	57	1	4	117.48	Beschaamd	1	1	0	0	0	0	0	0	0	0	1	1
17277	Tue Nov 24 12:48:48 2009	57	2	4	117.48	Vermoeidheid	0	0	0	1	0	1	0	0	0	1	0	2
17277	Tue Nov 24 12:48:53 2009	57	3	4	117.43	Benauwd gevoel in en om de borst	0	0	0	1	0	1	0	0	0	1	0	1
17277	Tue Nov 24 12:48:57 2009	57	4	4	117.50	Bang	1	1	0	0	0	0	0	0	0	0	1	2
17277	Tue Nov 24 12:49:02 2009	57	5	4	117.46	Bonzen van het hart	0	0	0	1	0	1	0	0	0	1	0	1
17277	Tue Nov 24 12:49:06 2009	57	6	4	117.50	Vrijdag	0	0	0	0	0	0	1	1	0	0	1	5
17277	Tue Nov 24 12:49:11 2009	57	7	5	117.46	Buik- of maagkrampen	0	0	0	1	0	1	0	0	0	1	0	1
17277	Tue Nov 24 12:49:16 2009	57	8	5	117.49	Woensdag	0	0	0	0	0	0	1	1	0	0	1	3
17277	Tue Nov 24 12:49:20 2009	57	9	4	117.48	Zenuwachtig	1	1	0	0	0	0	0	0	0	0	1	1
17277	Tue Nov 24 12:49:25 2009	57	10	4	117.48	Teneergeslagen	1	1	0	0	0	0	0	0	0	0	1	1
17277	Tue Nov 24 12:49:29 2009	57	11	5	117.49	Woensdag	0	0	0	0	0	0	1	0	1	1	0	3
17277	Tue Nov 24 12:49:34 2009	57	12	5	117.49	Donderdag	0	0	0	0	0	0	1	0	1	1	0	4
17277	Tue Nov 24 12:49:38 2009	57	13	4	117.48	Vlug geïrriteerd	1	1	0	0	0	0	0	0	0	0	1	2
17277	Tue Nov 24 12:49:43 2009	57	14	4	117.49	Hoofdpijn	0	0	0	1	0	1	0	0	0	1	0	2
17277	Tue Nov 24 12:49:47 2009	57	15	6	117.50	Dinsdag	0	0	0	0	0	0	1	0	1	1	0	2
17277	Tue Nov 24 12:50:37 2009	59	1	4	117.49	Woensdag	0	0	0	0	0	0	1	1	0	0	1	3
17277	Tue Nov 24 12:50:42 2009	59	2	4	117.48	Vlug geïrriteerd	1	1	0	0	0	0	0	0	0	0	1	1
17277	Tue Nov 24 12:50:46 2009	59	3	5	117.50	Dinsdag	0	0	0	0	0	0	1	0	1	1	0	2
17277	Tue Nov 24 12:50:51 2009	59	4	5	117.48	Zenuwachtig	1	1	0	0	0	0	0	0	0	0	1	1
17277	Tue Nov 24 12:50:55 2009	59	5	4	117.46	Buik- of maagkrampen	0	0	0	1	0	1	0	0	0	1	0	1
17277	Tue Nov 24 12:51:00 2009	59	6	4	117.49	Donderdag	0	0	0	0	0	0	1	0	1	1	0	4
17277	Tue Nov 24 12:51:04 2009	59	7	5	117.46	Bonzen van het hart	0	0	0	1	0	1	0	0	0	1	0	1
17277	Tue Nov 24 12:51:09 2009	59	8	4	117.49	Hoofdpijn	0	0	0	1	0	1	0	0	0	1	0	1
17277	Tue Nov 24 12:51:14 2009	59	9	4	117.49	Woensdag	0	0	0	0	0	0	1	0	1	1	0	3
17277	Tue Nov 24 12:51:18 2009	59	10	4	117.48	Vermoeidheid	0	0	0	1	0	1	0	0	0	1	0	4
17277	Tue Nov 24 12:51:23 2009	59	11	5	117.48	Beschaamd	1	1	0	0	0	0	0	0	0	0	1	1
17277	Tue Nov 24 12:51:27 2009	59	12	4	117.43	Benauwd gevoel in en om de borst	0	0	0	1	0	1	0	0	0	1	0	1
17277	Tue Nov 24 12:51:32 2009	59	13	6	117.48	Teneergeslagen	1	1	0	0	0	0	0	0	0	0	1	1
17277	Tue Nov 24 12:51:36 2009	59	14	4	117.50	Bang	1	1	0	0	0	0	0	0	0	0	1	1
17277	Tue Nov 24 12:51:41 2009	59	15	5	117.50	Vrijdag	0	0	0	0	0	0	1	1	0	0	1	5
17277	Tue Nov 24 12:52:31 2009	61	1	6	117.48	Vermoeidheid	0	0	0	1	0	1	0	0	0	1	0	1
17277	Tue Nov 24 12:52:35 2009	61	2	5	117.49	Donderdag	0	0	0	0	0	0	1	0	1	1	0	4
17277	Tue Nov 24 12:52:40 2009	61	3	5	117.50	Vrijdag	0	0	0	0	0	0	1	1	0	0	1	5
17277	Tue Nov 24 12:52:44 2009	61	4	4	117.48	Teneergeslagen	1	1	0	0	0	0	0	0	0	0	1	2
17277	Tue Nov 24 12:52:49 2009	61	5	5	117.48	Beschaamd	1	1	0	0	0	0	0	0	0	0	1	2
17277	Tue Nov 24 12:52:53 2009	61	6	6	117.50	Bang	1	1	0	0	0	0	0	0	0	0	1	4
17277	Tue Nov 24 12:52:58 2009	61	7	4	117.49	Hoofdpijn	0	0	0	1	0	1	0	0	0	1	0	1
17277	Tue Nov 24 12:53:02 2009	61	8	5	117.48	Vlug geïrriteerd	1	1	0	0	0	0	0	0	0	0	1	1
17277	Tue Nov 24 12:53:07 2009	61	9	4	117.46	Bonzen van het hart	0	0	0	1	0	1	0	0	0	1	0	1
17277	Tue Nov 24 12:53:12 2009	61	10	4	117.49	Woensdag	0	0	0	0	0	0	1	1	0	0	1	3
17277	Tue Nov 24 12:53:16 2009	61	11	4	117.43	Benauwd gevoel in en om de borst	0	0	0	1	0	1	0	0	0	1	0	1
17277	Tue Nov 24 12:53:21 2009	61	12	5	117.49	Woensdag	0	0	0	0	0	0	1	0	1	1	0	3
17277	Tue Nov 24 12:53:25 2009	61	13	5	117.46	Buik- of maagkrampen	0	0	0	1	0	1	0	0	0	1	0	1
17277	Tue Nov 24 12:53:30 2009	61	14	4	117.48	Zenuwachtig	1	1	0	0	0	0	0	0	0	0	1	1
17277	Tue Nov 24 12:53:34 2009	61	15	4	117.50	Dinsdag	0	0	0	0	0	0	1	0	1	1	0	2
17277	Tue Nov 24 12:55:57 2009	63	1	4	117.41	Onvoldoende diep kunnen doorademen	0	0	0	1	1	0	0	0	0	0	1	1
17277	Tue Nov 24 12:56:01 2009	63	2	4	117.49	Bedroefd	1	0	1	0	0	0	0	0	0	1	0	3
17277	Tue Nov 24 12:56:06 2009	63	3	5	117.49	Donderdag	0	0	0	0	0	0	1	0	1	1	0	4
17277	Tue Nov 24 12:56:10 2009	63	4	4	117.48	Misselijkheid	0	0	0	1	1	0	0	0	0	0	1	2
17277	Tue Nov 24 12:56:15 2009	63	5	5	117.50	Vrijdag	0	0	0	0	0	0	1	0	1	1	0	5
17277	Tue Nov 24 12:56:19 2009	63	6	4	117.49	Gespannen	1	0	1	0	0	0	0	0	0	1	0	2
17277	Tue Nov 24 12:56:24 2009	63	7	4	117.48	Duizeligheid	0	0	0	1	1	0	0	0	0	0	1	1
17277	Tue Nov 24 12:56:28 2009	63	8	7	117.49	Maandag	0	0	0	0	0	0	1	1	0	0	1	1
17277	Tue Nov 24 12:56:33 2009	63	9	5	117.50	Angstig	1	0	1	0	0	0	0	0	0	1	0	3
17277	Tue Nov 24 12:56:38 2009	63	10	5	117.50	Dinsdag	0	0	0	0	0	0	1	0	1	1	0	2
17277	Tue Nov 24 12:56:42 2009	63	11	6	117.48	Snelle hartslag	0	0	0	1	1	0	0	0	0	0	1	1
17277	Tue Nov 24 12:56:47 2009	63	12	5	117.50	Spierpijn	0	0	0	1	1	0	0	0	0	0	1	1
17277	Tue Nov 24 12:56:51 2009	63	13	4	117.50	Schuldig	1	0	1	0	0	0	0	0	0	1	0	1
17277	Tue Nov 24 12:56:56 2009	63	14	4	117.50	Dinsdag	0	0	0	0	0	0	1	1	0	0	1	2
17277	Tue Nov 24 12:57:00 2009	63	15	6	117.50	Vijandig	1	0	1	0	0	0	0	0	0	1	0	4
17277	Tue Nov 24 12:57:50 2009	65	1	4	117.49	Maandag	0	0	0	0	0	0	1	1	0	0	1	1
17277	Tue Nov 24 12:57:55 2009	65	2	5	117.48	Duizeligheid	0	0	0	1	1	0	0	0	0	0	1	1
17277	Tue Nov 24 12:57:59 2009	65	3	5	117.49	Donderdag	0	0	0	0	0	0	1	0	1	1	0	4
17277	Tue Nov 24 12:58:04 2009	65	4	7	117.50	Dinsdag	0	0	0	0	0	0	1	1	0	0	1	2
17277	Tue Nov 24 12:58:08 2009	65	5	4	117.41	Onvoldoende diep kunnen doorademen	0	0	0	1	1	0	0	0	0	0	1	1
17277	Tue Nov 24 12:58:13 2009	65	6	5	117.48	Misselijkheid	0	0	0	1	1	0	0	0	0	0	1	1
17277	Tue Nov 24 12:58:17 2009	65	7	5	117.50	Dinsdag	0	0	0	0	0	0	1	0	1	1	0	2
17277	Tue Nov 24 12:58:22 2009	65	8	5	117.50	Angstig	1	0	1	0	0	0	0	0	0	1	0	1
17277	Tue Nov 24 12:58:26 2009	65	9	5	117.50	Vijandig	1	0	1	0	0	0	0	0	0	1	0	1
17277	Tue Nov 24 12:58:31 2009	65	10	4	117.50	Vrijdag	0	0	0	0	0	0	1	0	1	1	0	5
17277	Tue Nov 24 12:58:36 2009	65	11	4	117.48	Snelle hartslag	0	0	0	1	1	0	0	0	0	0	1	1
17277	Tue Nov 24 12:58:40 2009	65	12	5	117.50	Spierpijn	0	0	0	1	1	0	0	0	0	0	1	1
17277	Tue Nov 24 12:58:45 2009	65	13	4	117.49	Bedroefd	1	0	1	0	0	0	0	0	0	1	0	1
17277	Tue Nov 24 12:58:49 2009	65	14	6	117.50	Schuldig	1	0	1	0	0	0	0	0	0	1	0	1
17277	Tue Nov 24 12:58:54 2009	65	15	6	117.49	Gespannen	1	0	1	0	0	0	0	0	0	1	0	1
17277	Tue Nov 24 12:59:44 2009	67	1	4	117.49	Donderdag	0	0	0	0	0	0	1	0	1	1	0	4
17277	Tue Nov 24 12:59:48 2009	67	2	5	117.50	Dinsdag	0	0	0	0	0	0	1	0	1	1	0	2
17277	Tue Nov 24 12:59:53 2009	67	3	5	117.50	Dinsdag	0	0	0	0	0	0	1	1	0	0	1	2
17277	Tue Nov 24 12:59:57 2009	67	4	4	117.50	Vijandig	1	0	1	0	0	0	0	0	0	1	0	1
17277	Tue Nov 24 13:00:02 2009	67	5	5	117.41	Onvoldoende diep kunnen doorademen	0	0	0	1	1	0	0	0	0	0	1	1
17277	Tue Nov 24 13:00:06 2009	67	6	5	117.49	Maandag	0	0	0	0	0	0	1	1	0	0	1	1
17277	Tue Nov 24 13:00:11 2009	67	7	5	117.50	Schuldig	1	0	1	0	0	0	0	0	0	1	0	1
17277	Tue Nov 24 13:00:15 2009	67	8	4	117.49	Bedroefd	1	0	1	0	0	0	0	0	0	1	0	1
17277	Tue Nov 24 13:00:20 2009	67	9	4	117.50	Angstig	1	0	1	0	0	0	0	0	0	1	0	1
17277	Tue Nov 24 13:00:24 2009	67	10	5	117.48	Snelle hartslag	0	0	0	1	1	0	0	0	0	0	1	1
17277	Tue Nov 24 13:00:29 2009	67	11	5	117.48	Misselijkheid	0	0	0	1	1	0	0	0	0	0	1	1
17277	Tue Nov 24 13:00:34 2009	67	12	4	117.50	Spierpijn	0	0	0	1	1	0	0	0	0	0	1	1
17277	Tue Nov 24 13:00:38 2009	67	13	4	117.48	Duizeligheid	0	0	0	1	1	0	0	0	0	0	1	1
17277	Tue Nov 24 13:00:43 2009	67	14	5	117.50	Vrijdag	0	0	0	0	0	0	1	0	1	1	0	5
17277	Tue Nov 24 13:00:47 2009	67	15	4	117.49	Gespannen	1	0	1	0	0	0	0	0	0	1	0	1
17277	Tue Nov 24 13:01:37 2009	69	1	4	117.49	Woensdag	0	0	0	0	0	0	1	0	1	1	0	3
17277	Tue Nov 24 13:01:42 2009	69	2	4	117.49	Maandag	0	0	0	0	0	0	1	0	1	1	0	1
17277	Tue Nov 24 13:01:46 2009	69	3	6	117.48	Vermoeidheid	0	0	0	1	0	1	0	0	0	1	0	2
17277	Tue Nov 24 13:01:51 2009	69	4	5	117.48	Vlug geïrriteerd	1	1	0	0	0	0	0	0	0	0	1	1
17277	Tue Nov 24 13:01:55 2009	69	5	4	117.46	Bonzen van het hart	0	0	0	1	0	1	0	0	0	1	0	1
17277	Tue Nov 24 13:02:00 2009	69	6	6	117.48	Teneergeslagen	1	1	0	0	0	0	0	0	0	0	1	2
17277	Tue Nov 24 13:02:04 2009	69	7	5	117.43	Benauwd gevoel in en om de borst	0	0	0	1	0	1	0	0	0	1	0	1
17277	Tue Nov 24 13:02:09 2009	69	8	7	117.48	Beschaamd	1	1	0	0	0	0	0	0	0	0	1	1
17277	Tue Nov 24 13:02:13 2009	69	9	4	117.50	Vrijdag	0	0	0	0	0	0	1	1	0	0	1	5
17277	Tue Nov 24 13:02:18 2009	69	10	5	117.46	Buik- of maagkrampen	0	0	0	1	0	1	0	0	0	1	0	1
17277	Tue Nov 24 13:02:22 2009	69	11	5	117.49	Donderdag	0	0	0	0	0	0	1	1	0	0	1	4
17277	Tue Nov 24 13:02:27 2009	69	12	5	117.49	Woensdag	0	0	0	0	0	0	1	1	0	0	1	3
17277	Tue Nov 24 13:02:32 2009	69	13	4	117.50	Bang	1	1	0	0	0	0	0	0	0	0	1	2
17277	Tue Nov 24 13:02:36 2009	69	14	4	117.49	Hoofdpijn	0	0	0	1	0	1	0	0	0	1	0	1
17277	Tue Nov 24 13:02:41 2009	69	15	5	117.48	Zenuwachtig	1	1	0	0	0	0	0	0	0	0	1	2
17277	Tue Nov 24 13:03:31 2009	71	1	4	117.48	Beschaamd	1	1	0	0	0	0	0	0	0	0	1	1
17277	Tue Nov 24 13:03:35 2009	71	2	5	117.50	Bang	1	1	0	0	0	0	0	0	0	0	1	1
17277	Tue Nov 24 13:03:40 2009	71	3	4	117.48	Vlug geïrriteerd	1	1	0	0	0	0	0	0	0	0	1	1
17277	Tue Nov 24 13:03:44 2009	71	4	5	117.46	Buik- of maagkrampen	0	0	0	1	0	1	0	0	0	1	0	1
17277	Tue Nov 24 13:03:49 2009	71	5	5	117.46	Bonzen van het hart	0	0	0	1	0	1	0	0	0	1	0	1
17277	Tue Nov 24 13:03:53 2009	71	6	5	117.48	Teneergeslagen	1	1	0	0	0	0	0	0	0	0	1	1
17277	Tue Nov 24 13:03:58 2009	71	7	5	117.49	Woensdag	0	0	0	0	0	0	1	0	1	1	0	3
17277	Tue Nov 24 13:04:02 2009	71	8	5	117.49	Woensdag	0	0	0	0	0	0	1	1	0	0	1	3
17277	Tue Nov 24 13:04:07 2009	71	9	5	117.49	Donderdag	0	0	0	0	0	0	1	1	0	0	1	4
17277	Tue Nov 24 13:04:11 2009	71	10	4	117.49	Maandag	0	0	0	0	0	0	1	0	1	1	0	1
17277	Tue Nov 24 13:04:16 2009	71	11	4	117.49	Hoofdpijn	0	0	0	1	0	1	0	0	0	1	0	1
17277	Tue Nov 24 13:04:20 2009	71	12	4	117.43	Benauwd gevoel in en om de borst	0	0	0	1	0	1	0	0	0	1	0	1
17277	Tue Nov 24 13:04:25 2009	71	13	5	117.50	Vrijdag	0	0	0	0	0	0	1	1	0	0	1	5
17277	Tue Nov 24 13:04:30 2009	71	14	4	117.48	Zenuwachtig	1	1	0	0	0	0	0	0	0	0	1	1
17277	Tue Nov 24 13:04:34 2009	71	15	4	117.48	Vermoeidheid	0	0	0	1	0	1	0	0	0	1	0	1
17277	Tue Nov 24 13:05:24 2009	73	1	4	117.48	Vlug geïrriteerd	1	1	0	0	0	0	0	0	0	0	1	4
17277	Tue Nov 24 13:05:29 2009	73	2	5	117.49	Hoofdpijn	0	0	0	1	0	1	0	0	0	1	0	2
17277	Tue Nov 24 13:05:33 2009	73	3	7	117.48	Teneergeslagen	1	1	0	0	0	0	0	0	0	0	1	3
17277	Tue Nov 24 13:05:38 2009	73	4	4	117.50	Vrijdag	0	0	0	0	0	0	1	1	0	0	1	5
17277	Tue Nov 24 13:05:42 2009	73	5	4	117.50	Bang	1	1	0	0	0	0	0	0	0	0	1	3
17277	Tue Nov 24 13:05:47 2009	73	6	6	117.49	Woensdag	0	0	0	0	0	0	1	1	0	0	1	3
17277	Tue Nov 24 13:05:51 2009	73	7	4	117.43	Benauwd gevoel in en om de borst	0	0	0	1	0	1	0	0	0	1	0	1
17277	Tue Nov 24 13:05:56 2009	73	8	4	117.48	Vermoeidheid	0	0	0	1	0	1	0	0	0	1	0	2
17277	Tue Nov 24 13:06:00 2009	73	9	5	117.49	Donderdag	0	0	0	0	0	0	1	1	0	0	1	4
17277	Tue Nov 24 13:06:05 2009	73	10	5	117.49	Maandag	0	0	0	0	0	0	1	0	1	1	0	1
17277	Tue Nov 24 13:06:09 2009	73	11	4	117.49	Woensdag	0	0	0	0	0	0	1	0	1	1	0	3
17277	Tue Nov 24 13:06:14 2009	73	12	4	117.46	Bonzen van het hart	0	0	0	1	0	1	0	0	0	1	0	1
17277	Tue Nov 24 13:06:18 2009	73	13	5	117.48	Beschaamd	1	1	0	0	0	0	0	0	0	0	1	1
17277	Tue Nov 24 13:06:23 2009	73	14	4	117.48	Zenuwachtig	1	1	0	0	0	0	0	0	0	0	1	2
17277	Tue Nov 24 13:06:28 2009	73	15	4	117.46	Buik- of maagkrampen	0	0	0	1	0	1	0	0	0	1	0	1
