# Supplementary material for: Unraveling the Relationship between Trait Negative Affectivity and Habitual Symptom Reporting
Source: PLoS One. 2015 Jan 20;10(1):e0115748. doi: 10.1371/journal.pone.0115748 (PMC4300148; doi:10.1371/journal.pone.0115748)
Supplement: S1 File — Data S1, Contains the raw data of the high NA-high HSR participants. Data S2, Contains the raw data of the high NA-low HSR participants. Data S3, Contains the raw data of the low NA-low HSR participants. (ZIP) [file pone.0115748.s001.zip › Data S3/JL_1_C_EXP1_232224_results.xls]

## Sheet: JL_1_C_EXP1_232224_results
version	timestamp	block number	trial number	lost msec	free VRAM	trial contents	vraagA	vraagA_2	vraagA_1	vraagB	vraagB_2	vraagB_1	vraagC	vraagC_2	vraagC_1	deel1	deel2	value
17277	Wed Nov 04 19:51:19 2009	3	1	2	117.50	Vrijdag	0	0	0	0	0	0	1	0	1	1	0	niet geklikt
17277	Wed Nov 04 19:51:23 2009	3	2	5	117.48	Teneergeslagen	1	1	0	0	0	0	0	0	0	0	1	1
17277	Wed Nov 04 19:51:28 2009	3	3	4	117.46	Buik- of maagkrampen	0	0	0	1	0	1	0	0	0	1	0	1
17277	Wed Nov 04 19:51:32 2009	3	4	4	117.46	Bonzen van het hart	0	0	0	1	0	1	0	0	0	1	0	1
17277	Wed Nov 04 19:51:37 2009	3	5	5	117.50	Bang	1	1	0	0	0	0	0	0	0	0	1	1
17277	Wed Nov 04 19:51:41 2009	3	6	4	117.48	Beschaamd	1	1	0	0	0	0	0	0	0	0	1	1
17277	Wed Nov 04 19:51:46 2009	3	7	4	117.48	Vermoeidheid	0	0	0	1	0	1	0	0	0	1	0	1
17277	Wed Nov 04 19:51:50 2009	3	8	5	117.49	Maandag	0	0	0	0	0	0	1	1	0	0	1	1
17277	Wed Nov 04 19:51:55 2009	3	9	5	117.48	Zenuwachtig	1	1	0	0	0	0	0	0	0	0	1	1
17277	Wed Nov 04 19:51:59 2009	3	10	4	117.50	Dinsdag	0	0	0	0	0	0	1	0	1	1	0	2
17277	Wed Nov 04 19:52:04 2009	3	11	4	117.49	Hoofdpijn	0	0	0	1	0	1	0	0	0	1	0	1
17277	Wed Nov 04 19:52:08 2009	3	12	5	117.48	Vlug geïrriteerd	1	1	0	0	0	0	0	0	0	0	1	1
17277	Wed Nov 04 19:52:13 2009	3	13	5	117.49	Donderdag	0	0	0	0	0	0	1	1	0	0	1	4
17277	Wed Nov 04 19:52:17 2009	3	14	4	117.43	Benauwd gevoel in en om de borst	0	0	0	1	0	1	0	0	0	1	0	1
17277	Wed Nov 04 19:52:22 2009	3	15	5	117.50	Dinsdag	0	0	0	0	0	0	1	1	0	0	1	2
17277	Wed Nov 04 19:53:12 2009	5	1	4	117.49	Hoofdpijn	0	0	0	1	0	1	0	0	0	1	0	1
17277	Wed Nov 04 19:53:16 2009	5	2	4	117.43	Benauwd gevoel in en om de borst	0	0	0	1	0	1	0	0	0	1	0	1
17277	Wed Nov 04 19:53:21 2009	5	3	5	117.50	Dinsdag	0	0	0	0	0	0	1	0	1	1	0	2
17277	Wed Nov 04 19:53:25 2009	5	4	5	117.48	Zenuwachtig	1	1	0	0	0	0	0	0	0	0	1	1
17277	Wed Nov 04 19:53:30 2009	5	5	4	117.48	Beschaamd	1	1	0	0	0	0	0	0	0	0	1	1
17277	Wed Nov 04 19:53:34 2009	5	6	4	117.50	Bang	1	1	0	0	0	0	0	0	0	0	1	1
17277	Wed Nov 04 19:53:39 2009	5	7	5	117.46	Bonzen van het hart	0	0	0	1	0	1	0	0	0	1	0	1
17277	Wed Nov 04 19:53:44 2009	5	8	4	117.48	Vermoeidheid	0	0	0	1	0	1	0	0	0	1	0	1
17277	Wed Nov 04 19:53:48 2009	5	9	4	117.49	Donderdag	0	0	0	0	0	0	1	1	0	0	1	4
17277	Wed Nov 04 19:53:53 2009	5	10	5	117.49	Maandag	0	0	0	0	0	0	1	1	0	0	1	1
17277	Wed Nov 04 19:53:57 2009	5	11	7	117.46	Buik- of maagkrampen	0	0	0	1	0	1	0	0	0	1	0	1
17277	Wed Nov 04 19:54:02 2009	5	12	4	117.50	Dinsdag	0	0	0	0	0	0	1	1	0	0	1	2
17277	Wed Nov 04 19:54:06 2009	5	13	4	117.48	Teneergeslagen	1	1	0	0	0	0	0	0	0	0	1	1
17277	Wed Nov 04 19:54:11 2009	5	14	5	117.50	Vrijdag	0	0	0	0	0	0	1	0	1	1	0	5
17277	Wed Nov 04 19:54:15 2009	5	15	4	117.48	Vlug geïrriteerd	1	1	0	0	0	0	0	0	0	0	1	1
17277	Wed Nov 04 19:55:05 2009	7	1	4	117.48	Vermoeidheid	0	0	0	1	0	1	0	0	0	1	0	1
17277	Wed Nov 04 19:55:10 2009	7	2	4	117.48	Zenuwachtig	1	1	0	0	0	0	0	0	0	0	1	2
17277	Wed Nov 04 19:55:14 2009	7	3	5	117.49	Donderdag	0	0	0	0	0	0	1	1	0	0	1	4
17277	Wed Nov 04 19:55:19 2009	7	4	4	117.49	Hoofdpijn	0	0	0	1	0	1	0	0	0	1	0	1
17277	Wed Nov 04 19:55:23 2009	7	5	4	117.48	Teneergeslagen	1	1	0	0	0	0	0	0	0	0	1	1
17277	Wed Nov 04 19:55:28 2009	7	6	5	117.50	Dinsdag	0	0	0	0	0	0	1	0	1	1	0	2
17277	Wed Nov 04 19:55:32 2009	7	7	5	117.50	Vrijdag	0	0	0	0	0	0	1	0	1	1	0	5
17277	Wed Nov 04 19:55:37 2009	7	8	4	117.43	Benauwd gevoel in en om de borst	0	0	0	1	0	1	0	0	0	1	0	1
17277	Wed Nov 04 19:55:41 2009	7	9	4	117.50	Bang	1	1	0	0	0	0	0	0	0	0	1	2
17277	Wed Nov 04 19:55:46 2009	7	10	5	117.50	Dinsdag	0	0	0	0	0	0	1	1	0	0	1	2
17277	Wed Nov 04 19:55:50 2009	7	11	4	117.48	Beschaamd	1	1	0	0	0	0	0	0	0	0	1	1
17277	Wed Nov 04 19:55:55 2009	7	12	4	117.49	Maandag	0	0	0	0	0	0	1	1	0	0	1	1
17277	Wed Nov 04 19:55:59 2009	7	13	5	117.48	Vlug geïrriteerd	1	1	0	0	0	0	0	0	0	0	1	1
17277	Wed Nov 04 19:56:04 2009	7	14	4	117.46	Bonzen van het hart	0	0	0	1	0	1	0	0	0	1	0	2
17277	Wed Nov 04 19:56:08 2009	7	15	4	117.46	Buik- of maagkrampen	0	0	0	1	0	1	0	0	0	1	0	1
17277	Wed Nov 04 19:56:58 2009	9	1	4	117.49	Woensdag	0	0	0	0	0	0	1	1	0	0	1	3
17277	Wed Nov 04 19:57:03 2009	9	2	4	117.49	Woensdag	0	0	0	0	0	0	1	0	1	1	0	3
17277	Wed Nov 04 19:57:07 2009	9	3	5	117.49	Maandag	0	0	0	0	0	0	1	0	1	1	0	1
17277	Wed Nov 04 19:57:12 2009	9	4	5	117.41	Onvoldoende diep kunnen doorademen	0	0	0	1	1	0	0	0	0	0	1	1
17277	Wed Nov 04 19:57:17 2009	9	5	4	117.50	Schuldig	1	0	1	0	0	0	0	0	0	1	0	2
17277	Wed Nov 04 19:57:21 2009	9	6	4	117.48	Snelle hartslag	0	0	0	1	1	0	0	0	0	0	1	1
17277	Wed Nov 04 19:57:26 2009	9	7	5	117.50	Angstig	1	0	1	0	0	0	0	0	0	1	0	1
17277	Wed Nov 04 19:57:30 2009	9	8	4	117.49	Donderdag	0	0	0	0	0	0	1	0	1	1	0	4
17277	Wed Nov 04 19:57:35 2009	9	9	4	117.48	Misselijkheid	0	0	0	1	1	0	0	0	0	0	1	1
17277	Wed Nov 04 19:57:39 2009	9	10	5	117.50	Vrijdag	0	0	0	0	0	0	1	1	0	0	1	5
17277	Wed Nov 04 19:57:44 2009	9	11	5	117.49	Bedroefd	1	0	1	0	0	0	0	0	0	1	0	2
17277	Wed Nov 04 19:57:48 2009	9	12	4	117.50	Vijandig	1	0	1	0	0	0	0	0	0	1	0	1
17277	Wed Nov 04 19:57:53 2009	9	13	4	117.50	Spierpijn	0	0	0	1	1	0	0	0	0	0	1	1
17277	Wed Nov 04 19:57:57 2009	9	14	5	117.49	Gespannen	1	0	1	0	0	0	0	0	0	1	0	1
17277	Wed Nov 04 19:58:02 2009	9	15	4	117.48	Duizeligheid	0	0	0	1	1	0	0	0	0	0	1	1
17277	Wed Nov 04 19:58:52 2009	11	1	5	117.41	Onvoldoende diep kunnen doorademen	0	0	0	1	1	0	0	0	0	0	1	1
17277	Wed Nov 04 19:58:56 2009	11	2	4	117.50	Angstig	1	0	1	0	0	0	0	0	0	1	0	1
17277	Wed Nov 04 19:59:01 2009	11	3	4	117.49	Donderdag	0	0	0	0	0	0	1	0	1	1	0	4
17277	Wed Nov 04 19:59:05 2009	11	4	5	117.50	Schuldig	1	0	1	0	0	0	0	0	0	1	0	1
17277	Wed Nov 04 19:59:10 2009	11	5	4	117.50	Spierpijn	0	0	0	1	1	0	0	0	0	0	1	1
17277	Wed Nov 04 19:59:14 2009	11	6	4	117.49	Woensdag	0	0	0	0	0	0	1	1	0	0	1	3
17277	Wed Nov 04 19:59:19 2009	11	7	4	117.49	Gespannen	1	0	1	0	0	0	0	0	0	1	0	1
17277	Wed Nov 04 19:59:23 2009	11	8	5	117.48	Misselijkheid	0	0	0	1	1	0	0	0	0	0	1	1
17277	Wed Nov 04 19:59:28 2009	11	9	4	117.50	Vijandig	1	0	1	0	0	0	0	0	0	1	0	1
17277	Wed Nov 04 19:59:32 2009	11	10	4	117.49	Bedroefd	1	0	1	0	0	0	0	0	0	1	0	1
17277	Wed Nov 04 19:59:37 2009	11	11	5	117.48	Snelle hartslag	0	0	0	1	1	0	0	0	0	0	1	1
17277	Wed Nov 04 19:59:42 2009	11	12	5	117.49	Woensdag	0	0	0	0	0	0	1	0	1	1	0	3
17277	Wed Nov 04 19:59:46 2009	11	13	4	117.49	Maandag	0	0	0	0	0	0	1	0	1	1	0	1
17277	Wed Nov 04 19:59:51 2009	11	14	5	117.50	Vrijdag	0	0	0	0	0	0	1	1	0	0	1	5
17277	Wed Nov 04 19:59:55 2009	11	15	5	117.48	Duizeligheid	0	0	0	1	1	0	0	0	0	0	1	1
17277	Wed Nov 04 20:00:45 2009	13	1	4	117.49	Woensdag	0	0	0	0	0	0	1	0	1	1	0	3
17277	Wed Nov 04 20:00:49 2009	13	2	4	117.50	Vijandig	1	0	1	0	0	0	0	0	0	1	0	1
17277	Wed Nov 04 20:00:54 2009	13	3	5	117.48	Misselijkheid	0	0	0	1	1	0	0	0	0	0	1	1
17277	Wed Nov 04 20:00:59 2009	13	4	5	117.49	Gespannen	1	0	1	0	0	0	0	0	0	1	0	1
17277	Wed Nov 04 20:01:03 2009	13	5	4	117.49	Bedroefd	1	0	1	0	0	0	0	0	0	1	0	1
17277	Wed Nov 04 20:01:08 2009	13	6	5	117.49	Woensdag	0	0	0	0	0	0	1	1	0	0	1	3
17277	Wed Nov 04 20:01:12 2009	13	7	5	117.48	Snelle hartslag	0	0	0	1	1	0	0	0	0	0	1	1
17277	Wed Nov 04 20:01:17 2009	13	8	4	117.49	Donderdag	0	0	0	0	0	0	1	0	1	1	0	4
17277	Wed Nov 04 20:01:21 2009	13	9	4	117.50	Spierpijn	0	0	0	1	1	0	0	0	0	0	1	1
17277	Wed Nov 04 20:01:26 2009	13	10	4	117.48	Duizeligheid	0	0	0	1	1	0	0	0	0	0	1	1
17277	Wed Nov 04 20:01:30 2009	13	11	5	117.49	Maandag	0	0	0	0	0	0	1	0	1	1	0	1
17277	Wed Nov 04 20:01:35 2009	13	12	4	117.41	Onvoldoende diep kunnen doorademen	0	0	0	1	1	0	0	0	0	0	1	1
17277	Wed Nov 04 20:01:39 2009	13	13	5	117.50	Vrijdag	0	0	0	0	0	0	1	1	0	0	1	5
17277	Wed Nov 04 20:01:44 2009	13	14	5	117.50	Angstig	1	0	1	0	0	0	0	0	0	1	0	1
17277	Wed Nov 04 20:01:48 2009	13	15	4	117.50	Schuldig	1	0	1	0	0	0	0	0	0	1	0	1
17277	Wed Nov 04 20:06:06 2009	15	1	4	117.46	Bonzen van het hart	0	0	0	1	0	1	0	0	0	1	0	1
17277	Wed Nov 04 20:06:11 2009	15	2	4	117.49	Maandag	0	0	0	0	0	0	1	1	0	0	1	1
17277	Wed Nov 04 20:06:15 2009	15	3	4	117.49	Woensdag	0	0	0	0	0	0	1	1	0	0	1	3
17277	Wed Nov 04 20:06:20 2009	15	4	4	117.48	Vermoeidheid	0	0	0	1	0	1	0	0	0	1	0	1
17277	Wed Nov 04 20:06:24 2009	15	5	5	117.49	Gespannen	1	0	1	0	0	0	0	0	0	1	0	1
17277	Wed Nov 04 20:06:29 2009	15	6	4	117.50	Schuldig	1	0	1	0	0	0	0	0	0	1	0	1
17277	Wed Nov 04 20:06:33 2009	15	7	4	117.50	Vijandig	1	0	1	0	0	0	0	0	0	1	0	1
17277	Wed Nov 04 20:06:38 2009	15	8	5	117.50	Dinsdag	0	0	0	0	0	0	1	1	0	0	1	2
17277	Wed Nov 04 20:06:42 2009	15	9	4	117.49	Donderdag	0	0	0	0	0	0	1	1	0	0	1	4
17277	Wed Nov 04 20:06:47 2009	15	10	4	117.46	Buik- of maagkrampen	0	0	0	1	0	1	0	0	0	1	0	1
17277	Wed Nov 04 20:06:51 2009	15	11	4	117.49	Hoofdpijn	0	0	0	1	0	1	0	0	0	1	0	1
17277	Wed Nov 04 20:06:56 2009	15	12	5	117.50	Angstig	1	0	1	0	0	0	0	0	0	1	0	1
17277	Wed Nov 04 20:07:00 2009	15	13	4	117.49	Bedroefd	1	0	1	0	0	0	0	0	0	1	0	1
17277	Wed Nov 04 20:07:05 2009	15	14	5	117.49	Woensdag	0	0	0	0	0	0	1	0	1	1	0	3
17277	Wed Nov 04 20:07:09 2009	15	15	5	117.43	Benauwd gevoel in en om de borst	0	0	0	1	0	1	0	0	0	1	0	1
17277	Wed Nov 04 20:07:59 2009	17	1	4	117.49	Woensdag	0	0	0	0	0	0	1	1	0	0	1	3
17277	Wed Nov 04 20:08:04 2009	17	2	5	117.48	Vermoeidheid	0	0	0	1	0	1	0	0	0	1	0	1
17277	Wed Nov 04 20:08:08 2009	17	3	4	117.49	Hoofdpijn	0	0	0	1	0	1	0	0	0	1	0	1
17277	Wed Nov 04 20:08:13 2009	17	4	4	117.49	Gespannen	1	0	1	0	0	0	0	0	0	1	0	2
17277	Wed Nov 04 20:08:17 2009	17	5	4	117.50	Schuldig	1	0	1	0	0	0	0	0	0	1	0	2
17277	Wed Nov 04 20:08:22 2009	17	6	7	117.49	Woensdag	0	0	0	0	0	0	1	0	1	1	0	3
17277	Wed Nov 04 20:08:27 2009	17	7	4	117.46	Buik- of maagkrampen	0	0	0	1	0	1	0	0	0	1	0	1
17277	Wed Nov 04 20:08:31 2009	17	8	5	117.49	Maandag	0	0	0	0	0	0	1	1	0	0	1	1
17277	Wed Nov 04 20:08:36 2009	17	9	5	117.50	Dinsdag	0	0	0	0	0	0	1	1	0	0	1	2
17277	Wed Nov 04 20:08:40 2009	17	10	4	117.43	Benauwd gevoel in en om de borst	0	0	0	1	0	1	0	0	0	1	0	1
17277	Wed Nov 04 20:08:45 2009	17	11	4	117.46	Bonzen van het hart	0	0	0	1	0	1	0	0	0	1	0	1
17277	Wed Nov 04 20:08:49 2009	17	12	4	117.50	Angstig	1	0	1	0	0	0	0	0	0	1	0	2
17277	Wed Nov 04 20:08:54 2009	17	13	5	117.50	Vijandig	1	0	1	0	0	0	0	0	0	1	0	1
17277	Wed Nov 04 20:08:58 2009	17	14	4	117.49	Donderdag	0	0	0	0	0	0	1	1	0	0	1	4
17277	Wed Nov 04 20:09:03 2009	17	15	4	117.49	Bedroefd	1	0	1	0	0	0	0	0	0	1	0	1
17277	Wed Nov 04 20:09:53 2009	19	1	5	117.50	Vijandig	1	0	1	0	0	0	0	0	0	1	0	1
17277	Wed Nov 04 20:09:57 2009	19	2	4	117.50	Angstig	1	0	1	0	0	0	0	0	0	1	0	1
17277	Wed Nov 04 20:10:02 2009	19	3	5	117.49	Maandag	0	0	0	0	0	0	1	1	0	0	1	1
17277	Wed Nov 04 20:10:06 2009	19	4	5	117.49	Donderdag	0	0	0	0	0	0	1	1	0	0	1	4
17277	Wed Nov 04 20:10:11 2009	19	5	4	117.49	Bedroefd	1	0	1	0	0	0	0	0	0	1	0	1
17277	Wed Nov 04 20:10:15 2009	19	6	4	117.49	Woensdag	0	0	0	0	0	0	1	1	0	0	1	3
17277	Wed Nov 04 20:10:20 2009	19	7	5	117.50	Dinsdag	0	0	0	0	0	0	1	1	0	0	1	2
17277	Wed Nov 04 20:10:24 2009	19	8	7	117.46	Buik- of maagkrampen	0	0	0	1	0	1	0	0	0	1	0	1
17277	Wed Nov 04 20:10:29 2009	19	9	4	117.48	Vermoeidheid	0	0	0	1	0	1	0	0	0	1	0	1
17277	Wed Nov 04 20:10:33 2009	19	10	4	117.46	Bonzen van het hart	0	0	0	1	0	1	0	0	0	1	0	1
17277	Wed Nov 04 20:10:38 2009	19	11	5	117.49	Hoofdpijn	0	0	0	1	0	1	0	0	0	1	0	1
17277	Wed Nov 04 20:10:42 2009	19	12	4	117.49	Gespannen	1	0	1	0	0	0	0	0	0	1	0	1
17277	Wed Nov 04 20:10:47 2009	19	13	4	117.49	Woensdag	0	0	0	0	0	0	1	0	1	1	0	3
17277	Wed Nov 04 20:10:52 2009	19	14	5	117.43	Benauwd gevoel in en om de borst	0	0	0	1	0	1	0	0	0	1	0	1
17277	Wed Nov 04 20:10:56 2009	19	15	5	117.50	Schuldig	1	0	1	0	0	0	0	0	0	1	0	1
17277	Wed Nov 04 20:11:46 2009	21	1	4	117.50	Vrijdag	0	0	0	0	0	0	1	1	0	0	1	5
17277	Wed Nov 04 20:11:50 2009	21	2	5	117.50	Spierpijn	0	0	0	1	1	0	0	0	0	0	1	1
17277	Wed Nov 04 20:11:55 2009	21	3	5	117.50	Dinsdag	0	0	0	0	0	0	1	0	1	1	0	2
17277	Wed Nov 04 20:12:00 2009	21	4	4	117.48	Misselijkheid	0	0	0	1	1	0	0	0	0	0	1	1
17277	Wed Nov 04 20:12:04 2009	21	5	5	117.41	Onvoldoende diep kunnen doorademen	0	0	0	1	1	0	0	0	0	0	1	1
17277	Wed Nov 04 20:12:09 2009	21	6	5	117.48	Snelle hartslag	0	0	0	1	1	0	0	0	0	0	1	1
17277	Wed Nov 04 20:12:13 2009	21	7	4	117.48	Vlug geïrriteerd	1	1	0	0	0	0	0	0	0	0	1	1
17277	Wed Nov 04 20:12:18 2009	21	8	4	117.50	Vrijdag	0	0	0	0	0	0	1	0	1	1	0	5
17277	Wed Nov 04 20:12:22 2009	21	9	5	117.48	Teneergeslagen	1	1	0	0	0	0	0	0	0	0	1	1
17277	Wed Nov 04 20:12:27 2009	21	10	4	117.48	Zenuwachtig	1	1	0	0	0	0	0	0	0	0	1	1
17277	Wed Nov 04 20:12:31 2009	21	11	4	117.50	Bang	1	1	0	0	0	0	0	0	0	0	1	1
17277	Wed Nov 04 20:12:36 2009	21	12	5	117.49	Donderdag	0	0	0	0	0	0	1	0	1	1	0	4
17277	Wed Nov 04 20:12:40 2009	21	13	5	117.49	Maandag	0	0	0	0	0	0	1	0	1	1	0	1
17277	Wed Nov 04 20:12:45 2009	21	14	4	117.48	Beschaamd	1	1	0	0	0	0	0	0	0	0	1	1
17277	Wed Nov 04 20:12:49 2009	21	15	4	117.48	Duizeligheid	0	0	0	1	1	0	0	0	0	0	1	1
17277	Wed Nov 04 20:13:39 2009	23	1	4	117.41	Onvoldoende diep kunnen doorademen	0	0	0	1	1	0	0	0	0	0	1	1
17277	Wed Nov 04 20:13:44 2009	23	2	5	117.48	Vlug geïrriteerd	1	1	0	0	0	0	0	0	0	0	1	1
17277	Wed Nov 04 20:13:48 2009	23	3	4	117.48	Beschaamd	1	1	0	0	0	0	0	0	0	0	1	1
17277	Wed Nov 04 20:13:53 2009	23	4	4	117.48	Misselijkheid	0	0	0	1	1	0	0	0	0	0	1	1
17277	Wed Nov 04 20:13:57 2009	23	5	4	117.48	Duizeligheid	0	0	0	1	1	0	0	0	0	0	1	1
17277	Wed Nov 04 20:14:02 2009	23	6	6	117.50	Bang	1	1	0	0	0	0	0	0	0	0	1	2
17277	Wed Nov 04 20:14:07 2009	23	7	4	117.49	Maandag	0	0	0	0	0	0	1	0	1	1	0	1
17277	Wed Nov 04 20:14:11 2009	23	8	4	117.50	Spierpijn	0	0	0	1	1	0	0	0	0	0	1	1
17277	Wed Nov 04 20:14:16 2009	23	9	5	117.49	Donderdag	0	0	0	0	0	0	1	0	1	1	0	4
17277	Wed Nov 04 20:14:20 2009	23	10	4	117.50	Dinsdag	0	0	0	0	0	0	1	0	1	1	0	2
17277	Wed Nov 04 20:14:25 2009	23	11	4	117.48	Teneergeslagen	1	1	0	0	0	0	0	0	0	0	1	2
17277	Wed Nov 04 20:14:29 2009	23	12	5	117.50	Vrijdag	0	0	0	0	0	0	1	0	1	1	0	5
17277	Wed Nov 04 20:14:34 2009	23	13	5	117.48	Zenuwachtig	1	1	0	0	0	0	0	0	0	0	1	1
17277	Wed Nov 04 20:14:38 2009	23	14	4	117.50	Vrijdag	0	0	0	0	0	0	1	1	0	0	1	5
17277	Wed Nov 04 20:14:43 2009	23	15	4	117.48	Snelle hartslag	0	0	0	1	1	0	0	0	0	0	1	1
17277	Wed Nov 04 20:15:33 2009	25	1	4	117.41	Onvoldoende diep kunnen doorademen	0	0	0	1	1	0	0	0	0	0	1	1
17277	Wed Nov 04 20:15:37 2009	25	2	5	117.50	Dinsdag	0	0	0	0	0	0	1	0	1	1	0	2
17277	Wed Nov 04 20:15:42 2009	25	3	7	117.50	Vrijdag	0	0	0	0	0	0	1	1	0	0	1	5
17277	Wed Nov 04 20:15:46 2009	25	4	4	117.48	Duizeligheid	0	0	0	1	1	0	0	0	0	0	1	1
17277	Wed Nov 04 20:15:51 2009	25	5	5	117.50	Vrijdag	0	0	0	0	0	0	1	0	1	1	0	5
17277	Wed Nov 04 20:15:55 2009	25	6	5	117.48	Misselijkheid	0	0	0	1	1	0	0	0	0	0	1	1
17277	Wed Nov 04 20:16:00 2009	25	7	4	117.49	Maandag	0	0	0	0	0	0	1	0	1	1	0	1
17277	Wed Nov 04 20:16:05 2009	25	8	4	117.50	Spierpijn	0	0	0	1	1	0	0	0	0	0	1	1
17277	Wed Nov 04 20:16:09 2009	25	9	5	117.48	Teneergeslagen	1	1	0	0	0	0	0	0	0	0	1	1
17277	Wed Nov 04 20:16:14 2009	25	10	5	117.48	Vlug geïrriteerd	1	1	0	0	0	0	0	0	0	0	1	1
17277	Wed Nov 04 20:16:18 2009	25	11	4	117.48	Snelle hartslag	0	0	0	1	1	0	0	0	0	0	1	1
17277	Wed Nov 04 20:16:23 2009	25	12	5	117.49	Donderdag	0	0	0	0	0	0	1	0	1	1	0	4
17277	Wed Nov 04 20:16:27 2009	25	13	5	117.48	Beschaamd	1	1	0	0	0	0	0	0	0	0	1	1
17277	Wed Nov 04 20:16:32 2009	25	14	4	117.50	Bang	1	1	0	0	0	0	0	0	0	0	1	1
17277	Wed Nov 04 20:16:36 2009	25	15	4	117.48	Zenuwachtig	1	1	0	0	0	0	0	0	0	0	1	1
17277	Wed Nov 04 20:19:23 2009	27	1	7	117.49	Maandag	0	0	0	0	0	0	1	0	1	1	0	1
17277	Wed Nov 04 20:19:27 2009	27	2	4	117.49	Donderdag	0	0	0	0	0	0	1	0	1	1	0	4
17277	Wed Nov 04 20:19:32 2009	27	3	4	117.46	Bonzen van het hart	0	0	0	1	0	1	0	0	0	1	0	1
17277	Wed Nov 04 20:19:36 2009	27	4	5	117.48	Vlug geïrriteerd	1	1	0	0	0	0	0	0	0	0	1	1
17277	Wed Nov 04 20:19:41 2009	27	5	4	117.46	Buik- of maagkrampen	0	0	0	1	0	1	0	0	0	1	0	1
17277	Wed Nov 04 20:19:45 2009	27	6	4	117.49	Donderdag	0	0	0	0	0	0	1	1	0	0	1	4
17277	Wed Nov 04 20:19:50 2009	27	7	5	117.48	Beschaamd	1	1	0	0	0	0	0	0	0	0	1	1
17277	Wed Nov 04 20:19:54 2009	27	8	5	117.49	Hoofdpijn	0	0	0	1	0	1	0	0	0	1	0	1
17277	Wed Nov 04 20:19:59 2009	27	9	4	117.50	Vrijdag	0	0	0	0	0	0	1	1	0	0	1	5
17277	Wed Nov 04 20:20:03 2009	27	10	4	117.48	Teneergeslagen	1	1	0	0	0	0	0	0	0	0	1	1
17277	Wed Nov 04 20:20:08 2009	27	11	5	117.48	Vermoeidheid	0	0	0	1	0	1	0	0	0	1	0	3
17277	Wed Nov 04 20:20:13 2009	27	12	4	117.50	Bang	1	1	0	0	0	0	0	0	0	0	1	1
17277	Wed Nov 04 20:20:17 2009	27	13	4	117.43	Benauwd gevoel in en om de borst	0	0	0	1	0	1	0	0	0	1	0	1
17277	Wed Nov 04 20:20:22 2009	27	14	5	117.49	Woensdag	0	0	0	0	0	0	1	0	1	1	0	3
17277	Wed Nov 04 20:20:26 2009	27	15	4	117.48	Zenuwachtig	1	1	0	0	0	0	0	0	0	0	1	1
17277	Wed Nov 04 20:21:16 2009	29	1	4	117.49	Donderdag	0	0	0	0	0	0	1	0	1	1	0	4
17277	Wed Nov 04 20:21:21 2009	29	2	5	117.49	Donderdag	0	0	0	0	0	0	1	1	0	0	1	4
17277	Wed Nov 04 20:21:25 2009	29	3	5	117.49	Maandag	0	0	0	0	0	0	1	0	1	1	0	1
17277	Wed Nov 04 20:21:30 2009	29	4	4	117.49	Hoofdpijn	0	0	0	1	0	1	0	0	0	1	0	1
17277	Wed Nov 04 20:21:34 2009	29	5	4	117.50	Vrijdag	0	0	0	0	0	0	1	1	0	0	1	5
17277	Wed Nov 04 20:21:39 2009	29	6	4	117.50	Bang	1	1	0	0	0	0	0	0	0	0	1	1
17277	Wed Nov 04 20:21:43 2009	29	7	5	117.48	Beschaamd	1	1	0	0	0	0	0	0	0	0	1	1
17277	Wed Nov 04 20:21:48 2009	29	8	4	117.43	Benauwd gevoel in en om de borst	0	0	0	1	0	1	0	0	0	1	0	1
17277	Wed Nov 04 20:21:52 2009	29	9	4	117.46	Buik- of maagkrampen	0	0	0	1	0	1	0	0	0	1	0	1
17277	Wed Nov 04 20:21:57 2009	29	10	5	117.48	Zenuwachtig	1	1	0	0	0	0	0	0	0	0	1	1
17277	Wed Nov 04 20:22:01 2009	29	11	4	117.48	Teneergeslagen	1	1	0	0	0	0	0	0	0	0	1	1
17277	Wed Nov 04 20:22:06 2009	29	12	4	117.48	Vermoeidheid	0	0	0	1	0	1	0	0	0	1	0	3
17277	Wed Nov 04 20:22:11 2009	29	13	5	117.48	Vlug geïrriteerd	1	1	0	0	0	0	0	0	0	0	1	1
17277	Wed Nov 04 20:22:15 2009	29	14	5	117.49	Woensdag	0	0	0	0	0	0	1	0	1	1	0	3
17277	Wed Nov 04 20:22:20 2009	29	15	4	117.46	Bonzen van het hart	0	0	0	1	0	1	0	0	0	1	0	1
17277	Wed Nov 04 20:23:10 2009	31	1	4	117.48	Vlug geïrriteerd	1	1	0	0	0	0	0	0	0	0	1	2
17277	Wed Nov 04 20:23:14 2009	31	2	5	117.48	Beschaamd	1	1	0	0	0	0	0	0	0	0	1	1
17277	Wed Nov 04 20:23:19 2009	31	3	4	117.50	Vrijdag	0	0	0	0	0	0	1	1	0	0	1	5
17277	Wed Nov 04 20:23:23 2009	31	4	4	117.46	Buik- of maagkrampen	0	0	0	1	0	1	0	0	0	1	0	1
17277	Wed Nov 04 20:23:28 2009	31	5	5	117.49	Donderdag	0	0	0	0	0	0	1	1	0	0	1	4
17277	Wed Nov 04 20:23:32 2009	31	6	4	117.46	Bonzen van het hart	0	0	0	1	0	1	0	0	0	1	0	1
17277	Wed Nov 04 20:23:37 2009	31	7	4	117.49	Woensdag	0	0	0	0	0	0	1	0	1	1	0	3
17277	Wed Nov 04 20:23:41 2009	31	8	5	117.49	Donderdag	0	0	0	0	0	0	1	0	1	1	0	4
17277	Wed Nov 04 20:23:46 2009	31	9	7	117.50	Bang	1	1	0	0	0	0	0	0	0	0	1	1
17277	Wed Nov 04 20:23:50 2009	31	10	4	117.48	Teneergeslagen	1	1	0	0	0	0	0	0	0	0	1	2
17277	Wed Nov 04 20:23:55 2009	31	11	4	117.48	Vermoeidheid	0	0	0	1	0	1	0	0	0	1	0	3
17277	Wed Nov 04 20:23:59 2009	31	12	5	117.43	Benauwd gevoel in en om de borst	0	0	0	1	0	1	0	0	0	1	0	1
17277	Wed Nov 04 20:24:04 2009	31	13	4	117.49	Maandag	0	0	0	0	0	0	1	0	1	1	0	1
17277	Wed Nov 04 20:24:08 2009	31	14	4	117.49	Hoofdpijn	0	0	0	1	0	1	0	0	0	1	0	1
17277	Wed Nov 04 20:24:13 2009	31	15	5	117.48	Zenuwachtig	1	1	0	0	0	0	0	0	0	0	1	1
17277	Wed Nov 04 20:25:03 2009	33	1	4	117.50	Dinsdag	0	0	0	0	0	0	1	0	1	1	0	2
17277	Wed Nov 04 20:25:07 2009	33	2	4	117.48	Duizeligheid	0	0	0	1	1	0	0	0	0	0	1	1
17277	Wed Nov 04 20:25:12 2009	33	3	5	117.49	Woensdag	0	0	0	0	0	0	1	1	0	0	1	3
17277	Wed Nov 04 20:25:17 2009	33	4	5	117.41	Onvoldoende diep kunnen doorademen	0	0	0	1	1	0	0	0	0	0	1	1
17277	Wed Nov 04 20:25:21 2009	33	5	4	117.50	Schuldig	1	0	1	0	0	0	0	0	0	1	0	2
17277	Wed Nov 04 20:25:26 2009	33	6	4	117.50	Angstig	1	0	1	0	0	0	0	0	0	1	0	2
17277	Wed Nov 04 20:25:30 2009	33	7	5	117.49	Gespannen	1	0	1	0	0	0	0	0	0	1	0	1
17277	Wed Nov 04 20:25:35 2009	33	8	4	117.48	Snelle hartslag	0	0	0	1	1	0	0	0	0	0	1	1
17277	Wed Nov 04 20:25:39 2009	33	9	4	117.50	Vrijdag	0	0	0	0	0	0	1	0	1	1	0	5
17277	Wed Nov 04 20:25:44 2009	33	10	4	117.50	Vijandig	1	0	1	0	0	0	0	0	0	1	0	2
17277	Wed Nov 04 20:25:48 2009	33	11	5	117.48	Misselijkheid	0	0	0	1	1	0	0	0	0	0	1	1
17277	Wed Nov 04 20:25:53 2009	33	12	4	117.49	Bedroefd	1	0	1	0	0	0	0	0	0	1	0	2
17277	Wed Nov 04 20:25:57 2009	33	13	5	117.50	Dinsdag	0	0	0	0	0	0	1	1	0	0	1	2
17277	Wed Nov 04 20:26:02 2009	33	14	5	117.50	Spierpijn	0	0	0	1	1	0	0	0	0	0	1	1
17277	Wed Nov 04 20:26:06 2009	33	15	4	117.49	Maandag	0	0	0	0	0	0	1	1	0	0	1	1
17277	Wed Nov 04 20:26:56 2009	35	1	4	117.50	Vrijdag	0	0	0	0	0	0	1	0	1	1	0	5
17277	Wed Nov 04 20:27:01 2009	35	2	4	117.48	Snelle hartslag	0	0	0	1	1	0	0	0	0	0	1	1
17277	Wed Nov 04 20:27:05 2009	35	3	4	117.49	Gespannen	1	0	1	0	0	0	0	0	0	1	0	1
17277	Wed Nov 04 20:27:10 2009	35	4	4	117.50	Schuldig	1	0	1	0	0	0	0	0	0	1	0	1
17277	Wed Nov 04 20:27:14 2009	35	5	4	117.48	Duizeligheid	0	0	0	1	1	0	0	0	0	0	1	1
17277	Wed Nov 04 20:27:19 2009	35	6	5	117.49	Maandag	0	0	0	0	0	0	1	1	0	0	1	1
17277	Wed Nov 04 20:27:23 2009	35	7	4	117.49	Bedroefd	1	0	1	0	0	0	0	0	0	1	0	1
17277	Wed Nov 04 20:27:28 2009	35	8	6	117.50	Angstig	1	0	1	0	0	0	0	0	0	1	0	1
17277	Wed Nov 04 20:27:33 2009	35	9	4	117.50	Spierpijn	0	0	0	1	1	0	0	0	0	0	1	1
17277	Wed Nov 04 20:27:37 2009	35	10	4	117.48	Misselijkheid	0	0	0	1	1	0	0	0	0	0	1	1
17277	Wed Nov 04 20:27:42 2009	35	11	5	117.50	Dinsdag	0	0	0	0	0	0	1	0	1	1	0	2
17277	Wed Nov 04 20:27:46 2009	35	12	5	117.50	Vijandig	1	0	1	0	0	0	0	0	0	1	0	1
17277	Wed Nov 04 20:27:51 2009	35	13	5	117.49	Woensdag	0	0	0	0	0	0	1	1	0	0	1	3
17277	Wed Nov 04 20:27:55 2009	35	14	4	117.50	Dinsdag	0	0	0	0	0	0	1	1	0	0	1	2
17277	Wed Nov 04 20:28:00 2009	35	15	5	117.41	Onvoldoende diep kunnen doorademen	0	0	0	1	1	0	0	0	0	0	1	1
17277	Wed Nov 04 20:28:50 2009	37	1	4	117.49	Bedroefd	1	0	1	0	0	0	0	0	0	1	0	1
17277	Wed Nov 04 20:28:54 2009	37	2	5	117.50	Schuldig	1	0	1	0	0	0	0	0	0	1	0	1
17277	Wed Nov 04 20:28:59 2009	37	3	4	117.49	Woensdag	0	0	0	0	0	0	1	1	0	0	1	3
17277	Wed Nov 04 20:29:03 2009	37	4	5	117.50	Dinsdag	0	0	0	0	0	0	1	0	1	1	0	2
17277	Wed Nov 04 20:29:08 2009	37	5	5	117.48	Snelle hartslag	0	0	0	1	1	0	0	0	0	0	1	1
17277	Wed Nov 04 20:29:12 2009	37	6	4	117.49	Gespannen	1	0	1	0	0	0	0	0	0	1	0	1
17277	Wed Nov 04 20:29:17 2009	37	7	4	117.50	Vijandig	1	0	1	0	0	0	0	0	0	1	0	1
17277	Wed Nov 04 20:29:21 2009	37	8	5	117.50	Spierpijn	0	0	0	1	1	0	0	0	0	0	1	1
17277	Wed Nov 04 20:29:26 2009	37	9	5	117.41	Onvoldoende diep kunnen doorademen	0	0	0	1	1	0	0	0	0	0	1	1
17277	Wed Nov 04 20:29:31 2009	37	10	4	117.49	Maandag	0	0	0	0	0	0	1	1	0	0	1	1
17277	Wed Nov 04 20:29:35 2009	37	11	4	117.48	Misselijkheid	0	0	0	1	1	0	0	0	0	0	1	1
17277	Wed Nov 04 20:29:40 2009	37	12	5	117.50	Angstig	1	0	1	0	0	0	0	0	0	1	0	1
17277	Wed Nov 04 20:29:44 2009	37	13	4	117.48	Duizeligheid	0	0	0	1	1	0	0	0	0	0	1	1
17277	Wed Nov 04 20:29:49 2009	37	14	4	117.50	Dinsdag	0	0	0	0	0	0	1	1	0	0	1	2
17277	Wed Nov 04 20:29:53 2009	37	15	5	117.50	Vrijdag	0	0	0	0	0	0	1	0	1	1	0	5
17277	Wed Nov 04 20:32:19 2009	39	1	5	117.50	Dinsdag	0	0	0	0	0	0	1	1	0	0	1	2
17277	Wed Nov 04 20:32:23 2009	39	2	5	117.43	Benauwd gevoel in en om de borst	0	0	0	1	0	1	0	0	0	1	0	1
17277	Wed Nov 04 20:32:28 2009	39	3	4	117.46	Buik- of maagkrampen	0	0	0	1	0	1	0	0	0	1	0	1
17277	Wed Nov 04 20:32:32 2009	39	4	5	117.48	Vlug geïrriteerd	1	1	0	0	0	0	0	0	0	0	1	1
17277	Wed Nov 04 20:32:37 2009	39	5	4	117.49	Donderdag	0	0	0	0	0	0	1	0	1	1	0	4
17277	Wed Nov 04 20:32:41 2009	39	6	4	117.50	Bang	1	1	0	0	0	0	0	0	0	0	1	1
17277	Wed Nov 04 20:32:46 2009	39	7	5	117.48	Teneergeslagen	1	1	0	0	0	0	0	0	0	0	1	1
17277	Wed Nov 04 20:32:50 2009	39	8	5	117.49	Maandag	0	0	0	0	0	0	1	1	0	0	1	1
17277	Wed Nov 04 20:32:55 2009	39	9	4	117.49	Woensdag	0	0	0	0	0	0	1	0	1	1	0	3
17277	Wed Nov 04 20:33:00 2009	39	10	4	117.48	Beschaamd	1	1	0	0	0	0	0	0	0	0	1	1
17277	Wed Nov 04 20:33:04 2009	39	11	5	117.48	Zenuwachtig	1	1	0	0	0	0	0	0	0	0	1	1
17277	Wed Nov 04 20:33:09 2009	39	12	4	117.46	Bonzen van het hart	0	0	0	1	0	1	0	0	0	1	0	1
17277	Wed Nov 04 20:33:13 2009	39	13	4	117.49	Hoofdpijn	0	0	0	1	0	1	0	0	0	1	0	1
17277	Wed Nov 04 20:33:18 2009	39	14	5	117.49	Donderdag	0	0	0	0	0	0	1	1	0	0	1	4
17277	Wed Nov 04 20:33:22 2009	39	15	5	117.48	Vermoeidheid	0	0	0	1	0	1	0	0	0	1	0	3
17277	Wed Nov 04 20:34:12 2009	41	1	5	117.49	Donderdag	0	0	0	0	0	0	1	0	1	1	0	4
17277	Wed Nov 04 20:34:17 2009	41	2	4	117.49	Hoofdpijn	0	0	0	1	0	1	0	0	0	1	0	1
17277	Wed Nov 04 20:34:21 2009	41	3	4	117.48	Beschaamd	1	1	0	0	0	0	0	0	0	0	1	1
17277	Wed Nov 04 20:34:26 2009	41	4	5	117.43	Benauwd gevoel in en om de borst	0	0	0	1	0	1	0	0	0	1	0	2
17277	Wed Nov 04 20:34:30 2009	41	5	4	117.48	Vermoeidheid	0	0	0	1	0	1	0	0	0	1	0	3
17277	Wed Nov 04 20:34:35 2009	41	6	4	117.46	Bonzen van het hart	0	0	0	1	0	1	0	0	0	1	0	1
17277	Wed Nov 04 20:34:39 2009	41	7	5	117.50	Dinsdag	0	0	0	0	0	0	1	1	0	0	1	2
17277	Wed Nov 04 20:34:44 2009	41	8	5	117.49	Woensdag	0	0	0	0	0	0	1	0	1	1	0	3
17277	Wed Nov 04 20:34:48 2009	41	9	4	117.50	Bang	1	1	0	0	0	0	0	0	0	0	1	2
17277	Wed Nov 04 20:34:53 2009	41	10	4	117.49	Maandag	0	0	0	0	0	0	1	1	0	0	1	1
17277	Wed Nov 04 20:34:57 2009	41	11	5	117.46	Buik- of maagkrampen	0	0	0	1	0	1	0	0	0	1	0	1
17277	Wed Nov 04 20:35:02 2009	41	12	4	117.48	Teneergeslagen	1	1	0	0	0	0	0	0	0	0	1	1
17277	Wed Nov 04 20:35:07 2009	41	13	4	117.48	Vlug geïrriteerd	1	1	0	0	0	0	0	0	0	0	1	1
17277	Wed Nov 04 20:35:11 2009	41	14	4	117.48	Zenuwachtig	1	1	0	0	0	0	0	0	0	0	1	1
17277	Wed Nov 04 20:35:16 2009	41	15	5	117.49	Donderdag	0	0	0	0	0	0	1	1	0	0	1	4
17277	Wed Nov 04 20:36:06 2009	43	1	6	117.48	Beschaamd	1	1	0	0	0	0	0	0	0	0	1	1
17277	Wed Nov 04 20:36:10 2009	43	2	4	117.46	Buik- of maagkrampen	0	0	0	1	0	1	0	0	0	1	0	1
17277	Wed Nov 04 20:36:15 2009	43	3	4	117.43	Benauwd gevoel in en om de borst	0	0	0	1	0	1	0	0	0	1	0	1
17277	Wed Nov 04 20:36:19 2009	43	4	4	117.49	Maandag	0	0	0	0	0	0	1	1	0	0	1	1
17277	Wed Nov 04 20:36:24 2009	43	5	4	117.48	Vlug geïrriteerd	1	1	0	0	0	0	0	0	0	0	1	1
17277	Wed Nov 04 20:36:28 2009	43	6	5	117.46	Bonzen van het hart	0	0	0	1	0	1	0	0	0	1	0	1
17277	Wed Nov 04 20:36:33 2009	43	7	4	117.48	Teneergeslagen	1	1	0	0	0	0	0	0	0	0	1	1
17277	Wed Nov 04 20:36:37 2009	43	8	5	117.49	Donderdag	0	0	0	0	0	0	1	1	0	0	1	4
17277	Wed Nov 04 20:36:42 2009	43	9	5	117.48	Zenuwachtig	1	1	0	0	0	0	0	0	0	0	1	1
17277	Wed Nov 04 20:36:46 2009	43	10	4	117.49	Hoofdpijn	0	0	0	1	0	1	0	0	0	1	0	1
17277	Wed Nov 04 20:36:51 2009	43	11	4	117.50	Dinsdag	0	0	0	0	0	0	1	1	0	0	1	2
17277	Wed Nov 04 20:36:55 2009	43	12	5	117.48	Vermoeidheid	0	0	0	1	0	1	0	0	0	1	0	4
17277	Wed Nov 04 20:37:00 2009	43	13	4	117.49	Woensdag	0	0	0	0	0	0	1	0	1	1	0	3
17277	Wed Nov 04 20:37:04 2009	43	14	4	117.50	Bang	1	1	0	0	0	0	0	0	0	0	1	1
17277	Wed Nov 04 20:37:09 2009	43	15	5	117.49	Donderdag	0	0	0	0	0	0	1	0	1	1	0	4
17277	Wed Nov 04 20:37:59 2009	45	1	5	117.50	Dinsdag	0	0	0	0	0	0	1	0	1	1	0	2
17277	Wed Nov 04 20:38:04 2009	45	2	4	117.50	Vrijdag	0	0	0	0	0	0	1	0	1	1	0	5
17277	Wed Nov 04 20:38:08 2009	45	3	4	117.48	Duizeligheid	0	0	0	1	1	0	0	0	0	0	1	1
17277	Wed Nov 04 20:38:13 2009	45	4	5	117.50	Vrijdag	0	0	0	0	0	0	1	1	0	0	1	5
17277	Wed Nov 04 20:38:17 2009	45	5	4	117.41	Onvoldoende diep kunnen doorademen	0	0	0	1	1	0	0	0	0	0	1	1
17277	Wed Nov 04 20:38:22 2009	45	6	4	117.49	Bedroefd	1	0	1	0	0	0	0	0	0	1	0	1
17277	Wed Nov 04 20:38:26 2009	45	7	4	117.50	Schuldig	1	0	1	0	0	0	0	0	0	1	0	1
17277	Wed Nov 04 20:38:31 2009	45	8	5	117.48	Snelle hartslag	0	0	0	1	1	0	0	0	0	0	1	1
17277	Wed Nov 04 20:38:35 2009	45	9	4	117.50	Spierpijn	0	0	0	1	1	0	0	0	0	0	1	1
17277	Wed Nov 04 20:38:40 2009	45	10	4	117.48	Misselijkheid	0	0	0	1	1	0	0	0	0	0	1	1
17277	Wed Nov 04 20:38:44 2009	45	11	5	117.49	Woensdag	0	0	0	0	0	0	1	1	0	0	1	3
17277	Wed Nov 04 20:38:49 2009	45	12	4	117.49	Gespannen	1	0	1	0	0	0	0	0	0	1	0	1
17277	Wed Nov 04 20:38:53 2009	45	13	4	117.49	Maandag	0	0	0	0	0	0	1	0	1	1	0	1
17277	Wed Nov 04 20:38:58 2009	45	14	5	117.50	Angstig	1	0	1	0	0	0	0	0	0	1	0	1
17277	Wed Nov 04 20:39:02 2009	45	15	7	117.50	Vijandig	1	0	1	0	0	0	0	0	0	1	0	1
17277	Wed Nov 04 20:39:52 2009	47	1	4	117.50	Angstig	1	0	1	0	0	0	0	0	0	1	0	2
17277	Wed Nov 04 20:39:57 2009	47	2	4	117.50	Dinsdag	0	0	0	0	0	0	1	0	1	1	0	2
17277	Wed Nov 04 20:40:02 2009	47	3	4	117.50	Spierpijn	0	0	0	1	1	0	0	0	0	0	1	1
17277	Wed Nov 04 20:40:06 2009	47	4	5	117.50	Schuldig	1	0	1	0	0	0	0	0	0	1	0	1
17277	Wed Nov 04 20:40:11 2009	47	5	4	117.48	Misselijkheid	0	0	0	1	1	0	0	0	0	0	1	1
17277	Wed Nov 04 20:40:15 2009	47	6	4	117.48	Duizeligheid	0	0	0	1	1	0	0	0	0	0	1	1
17277	Wed Nov 04 20:40:20 2009	47	7	4	117.49	Gespannen	1	0	1	0	0	0	0	0	0	1	0	2
17277	Wed Nov 04 20:40:24 2009	47	8	5	117.48	Snelle hartslag	0	0	0	1	1	0	0	0	0	0	1	1
17277	Wed Nov 04 20:40:29 2009	47	9	4	117.50	Vrijdag	0	0	0	0	0	0	1	1	0	0	1	5
17277	Wed Nov 04 20:40:33 2009	47	10	4	117.49	Woensdag	0	0	0	0	0	0	1	1	0	0	1	3
17277	Wed Nov 04 20:40:38 2009	47	11	5	117.50	Vijandig	1	0	1	0	0	0	0	0	0	1	0	1
17277	Wed Nov 04 20:40:42 2009	47	12	4	117.41	Onvoldoende diep kunnen doorademen	0	0	0	1	1	0	0	0	0	0	1	1
17277	Wed Nov 04 20:40:47 2009	47	13	4	117.50	Vrijdag	0	0	0	0	0	0	1	0	1	1	0	5
17277	Wed Nov 04 20:40:51 2009	47	14	4	117.49	Bedroefd	1	0	1	0	0	0	0	0	0	1	0	2
17277	Wed Nov 04 20:40:56 2009	47	15	5	117.49	Maandag	0	0	0	0	0	0	1	0	1	1	0	1
17277	Wed Nov 04 20:41:46 2009	49	1	5	117.41	Onvoldoende diep kunnen doorademen	0	0	0	1	1	0	0	0	0	0	1	1
17277	Wed Nov 04 20:41:50 2009	49	2	4	117.50	Dinsdag	0	0	0	0	0	0	1	0	1	1	0	2
17277	Wed Nov 04 20:41:55 2009	49	3	6	117.48	Misselijkheid	0	0	0	1	1	0	0	0	0	0	1	1
17277	Wed Nov 04 20:41:59 2009	49	4	5	117.49	Maandag	0	0	0	0	0	0	1	0	1	1	0	1
17277	Wed Nov 04 20:42:04 2009	49	5	4	117.49	Bedroefd	1	0	1	0	0	0	0	0	0	1	0	1
17277	Wed Nov 04 20:42:08 2009	49	6	4	117.50	Vrijdag	0	0	0	0	0	0	1	0	1	1	0	5
17277	Wed Nov 04 20:42:13 2009	49	7	4	117.48	Duizeligheid	0	0	0	1	1	0	0	0	0	0	1	1
17277	Wed Nov 04 20:42:18 2009	49	8	5	117.50	Angstig	1	0	1	0	0	0	0	0	0	1	0	1
17277	Wed Nov 04 20:42:22 2009	49	9	4	117.50	Spierpijn	0	0	0	1	1	0	0	0	0	0	1	1
17277	Wed Nov 04 20:42:27 2009	49	10	4	117.48	Snelle hartslag	0	0	0	1	1	0	0	0	0	0	1	1
17277	Wed Nov 04 20:42:31 2009	49	11	5	117.49	Woensdag	0	0	0	0	0	0	1	1	0	0	1	3
17277	Wed Nov 04 20:42:36 2009	49	12	4	117.50	Vrijdag	0	0	0	0	0	0	1	1	0	0	1	5
17277	Wed Nov 04 20:42:40 2009	49	13	4	117.50	Schuldig	1	0	1	0	0	0	0	0	0	1	0	1
17277	Wed Nov 04 20:42:45 2009	49	14	4	117.49	Gespannen	1	0	1	0	0	0	0	0	0	1	0	1
17277	Wed Nov 04 20:42:49 2009	49	15	5	117.50	Vijandig	1	0	1	0	0	0	0	0	0	1	0	1
17277	Wed Nov 04 20:45:11 2009	51	1	4	117.50	Dinsdag	0	0	0	0	0	0	1	0	1	1	0	2
17277	Wed Nov 04 20:45:16 2009	51	2	4	117.48	Zenuwachtig	1	1	0	0	0	0	0	0	0	0	1	1
17277	Wed Nov 04 20:45:20 2009	51	3	5	117.49	Donderdag	0	0	0	0	0	0	1	0	1	1	0	4
17277	Wed Nov 04 20:45:25 2009	51	4	4	117.46	Buik- of maagkrampen	0	0	0	1	0	1	0	0	0	1	0	1
17277	Wed Nov 04 20:45:29 2009	51	5	5	117.49	Woensdag	0	0	0	0	0	0	1	1	0	0	1	3
17277	Wed Nov 04 20:45:34 2009	51	6	5	117.49	Donderdag	0	0	0	0	0	0	1	1	0	0	1	4
17277	Wed Nov 04 20:45:38 2009	51	7	4	117.48	Vermoeidheid	0	0	0	1	0	1	0	0	0	1	0	3
17277	Wed Nov 04 20:45:43 2009	51	8	4	117.49	Hoofdpijn	0	0	0	1	0	1	0	0	0	1	0	1
17277	Wed Nov 04 20:45:47 2009	51	9	5	117.48	Teneergeslagen	1	1	0	0	0	0	0	0	0	0	1	1
17277	Wed Nov 04 20:45:52 2009	51	10	4	117.43	Benauwd gevoel in en om de borst	0	0	0	1	0	1	0	0	0	1	0	1
17277	Wed Nov 04 20:45:57 2009	51	11	4	117.50	Bang	1	1	0	0	0	0	0	0	0	0	1	1
17277	Wed Nov 04 20:46:01 2009	51	12	6	117.48	Beschaamd	1	1	0	0	0	0	0	0	0	0	1	1
17277	Wed Nov 04 20:46:06 2009	51	13	5	117.48	Vlug geïrriteerd	1	1	0	0	0	0	0	0	0	0	1	1
17277	Wed Nov 04 20:46:10 2009	51	14	4	117.46	Bonzen van het hart	0	0	0	1	0	1	0	0	0	1	0	1
17277	Wed Nov 04 20:46:15 2009	51	15	5	117.49	Maandag	0	0	0	0	0	0	1	1	0	0	1	1
17277	Wed Nov 04 20:47:05 2009	53	1	4	117.49	Hoofdpijn	0	0	0	1	0	1	0	0	0	1	0	1
17277	Wed Nov 04 20:47:09 2009	53	2	7	117.48	Vlug geïrriteerd	1	1	0	0	0	0	0	0	0	0	1	1
17277	Wed Nov 04 20:47:14 2009	53	3	4	117.46	Bonzen van het hart	0	0	0	1	0	1	0	0	0	1	0	1
17277	Wed Nov 04 20:47:18 2009	53	4	5	117.49	Maandag	0	0	0	0	0	0	1	1	0	0	1	1
17277	Wed Nov 04 20:47:23 2009	53	5	5	117.49	Woensdag	0	0	0	0	0	0	1	1	0	0	1	3
17277	Wed Nov 04 20:47:27 2009	53	6	4	117.49	Donderdag	0	0	0	0	0	0	1	1	0	0	1	4
17277	Wed Nov 04 20:47:32 2009	53	7	4	117.43	Benauwd gevoel in en om de borst	0	0	0	1	0	1	0	0	0	1	0	1
17277	Wed Nov 04 20:47:36 2009	53	8	4	117.48	Teneergeslagen	1	1	0	0	0	0	0	0	0	0	1	1
17277	Wed Nov 04 20:47:41 2009	53	9	5	117.48	Vermoeidheid	0	0	0	1	0	1	0	0	0	1	0	3
17277	Wed Nov 04 20:47:46 2009	53	10	4	117.46	Buik- of maagkrampen	0	0	0	1	0	1	0	0	0	1	0	1
17277	Wed Nov 04 20:47:50 2009	53	11	4	117.50	Bang	1	1	0	0	0	0	0	0	0	0	1	1
17277	Wed Nov 04 20:47:55 2009	53	12	5	117.48	Beschaamd	1	1	0	0	0	0	0	0	0	0	1	1
17277	Wed Nov 04 20:47:59 2009	53	13	4	117.49	Donderdag	0	0	0	0	0	0	1	0	1	1	0	4
17277	Wed Nov 04 20:48:04 2009	53	14	4	117.48	Zenuwachtig	1	1	0	0	0	0	0	0	0	0	1	1
17277	Wed Nov 04 20:48:08 2009	53	15	6	117.50	Dinsdag	0	0	0	0	0	0	1	0	1	1	0	2
17277	Wed Nov 04 20:48:58 2009	55	1	4	117.46	Bonzen van het hart	0	0	0	1	0	1	0	0	0	1	0	1
17277	Wed Nov 04 20:49:03 2009	55	2	4	117.49	Woensdag	0	0	0	0	0	0	1	1	0	0	1	3
17277	Wed Nov 04 20:49:07 2009	55	3	5	117.43	Benauwd gevoel in en om de borst	0	0	0	1	0	1	0	0	0	1	0	1
17277	Wed Nov 04 20:49:12 2009	55	4	4	117.48	Zenuwachtig	1	1	0	0	0	0	0	0	0	0	1	1
17277	Wed Nov 04 20:49:16 2009	55	5	4	117.49	Donderdag	0	0	0	0	0	0	1	1	0	0	1	4
17277	Wed Nov 04 20:49:21 2009	55	6	5	117.49	Hoofdpijn	0	0	0	1	0	1	0	0	0	1	0	1
17277	Wed Nov 04 20:49:25 2009	55	7	4	117.48	Beschaamd	1	1	0	0	0	0	0	0	0	0	1	1
17277	Wed Nov 04 20:49:30 2009	55	8	4	117.50	Dinsdag	0	0	0	0	0	0	1	0	1	1	0	2
17277	Wed Nov 04 20:49:34 2009	55	9	5	117.49	Maandag	0	0	0	0	0	0	1	1	0	0	1	1
17277	Wed Nov 04 20:49:39 2009	55	10	5	117.46	Buik- of maagkrampen	0	0	0	1	0	1	0	0	0	1	0	1
17277	Wed Nov 04 20:49:44 2009	55	11	4	117.48	Vermoeidheid	0	0	0	1	0	1	0	0	0	1	0	2
17277	Wed Nov 04 20:49:48 2009	55	12	4	117.50	Bang	1	1	0	0	0	0	0	0	0	0	1	1
17277	Wed Nov 04 20:49:53 2009	55	13	5	117.48	Vlug geïrriteerd	1	1	0	0	0	0	0	0	0	0	1	1
17277	Wed Nov 04 20:49:57 2009	55	14	4	117.48	Teneergeslagen	1	1	0	0	0	0	0	0	0	0	1	1
17277	Wed Nov 04 20:50:02 2009	55	15	4	117.49	Donderdag	0	0	0	0	0	0	1	0	1	1	0	4
17277	Wed Nov 04 20:50:52 2009	57	1	5	117.48	Duizeligheid	0	0	0	1	1	0	0	0	0	0	1	1
17277	Wed Nov 04 20:50:56 2009	57	2	4	117.41	Onvoldoende diep kunnen doorademen	0	0	0	1	1	0	0	0	0	0	1	1
17277	Wed Nov 04 20:51:01 2009	57	3	4	117.49	Maandag	0	0	0	0	0	0	1	0	1	1	0	1
17277	Wed Nov 04 20:51:05 2009	57	4	4	117.50	Spierpijn	0	0	0	1	1	0	0	0	0	0	1	1
17277	Wed Nov 04 20:51:10 2009	57	5	4	117.48	Snelle hartslag	0	0	0	1	1	0	0	0	0	0	1	1
17277	Wed Nov 04 20:51:14 2009	57	6	4	117.50	Vijandig	1	0	1	0	0	0	0	0	0	1	0	1
17277	Wed Nov 04 20:51:19 2009	57	7	5	117.50	Dinsdag	0	0	0	0	0	0	1	1	0	0	1	2
17277	Wed Nov 04 20:51:23 2009	57	8	5	117.48	Misselijkheid	0	0	0	1	1	0	0	0	0	0	1	1
17277	Wed Nov 04 20:51:28 2009	57	9	4	117.50	Angstig	1	0	1	0	0	0	0	0	0	1	0	1
17277	Wed Nov 04 20:51:32 2009	57	10	4	117.50	Schuldig	1	0	1	0	0	0	0	0	0	1	0	1
17277	Wed Nov 04 20:51:37 2009	57	11	5	117.49	Woensdag	0	0	0	0	0	0	1	0	1	1	0	3
17277	Wed Nov 04 20:51:42 2009	57	12	4	117.49	Bedroefd	1	0	1	0	0	0	0	0	0	1	0	1
17277	Wed Nov 04 20:51:46 2009	57	13	4	117.49	Gespannen	1	0	1	0	0	0	0	0	0	1	0	1
17277	Wed Nov 04 20:51:51 2009	57	14	5	117.50	Vrijdag	0	0	0	0	0	0	1	1	0	0	1	5
17277	Wed Nov 04 20:51:55 2009	57	15	5	117.50	Vrijdag	0	0	0	0	0	0	1	0	1	1	0	5
17277	Wed Nov 04 20:52:45 2009	59	1	4	117.50	Vrijdag	0	0	0	0	0	0	1	1	0	0	1	5
17277	Wed Nov 04 20:52:50 2009	59	2	4	117.48	Snelle hartslag	0	0	0	1	1	0	0	0	0	0	1	1
17277	Wed Nov 04 20:52:54 2009	59	3	5	117.50	Spierpijn	0	0	0	1	1	0	0	0	0	0	1	1
17277	Wed Nov 04 20:52:59 2009	59	4	4	117.48	Duizeligheid	0	0	0	1	1	0	0	0	0	0	1	1
17277	Wed Nov 04 20:53:03 2009	59	5	4	117.50	Dinsdag	0	0	0	0	0	0	1	1	0	0	1	2
17277	Wed Nov 04 20:53:08 2009	59	6	4	117.50	Angstig	1	0	1	0	0	0	0	0	0	1	0	1
17277	Wed Nov 04 20:53:12 2009	59	7	5	117.49	Maandag	0	0	0	0	0	0	1	0	1	1	0	1
17277	Wed Nov 04 20:53:17 2009	59	8	4	117.50	Schuldig	1	0	1	0	0	0	0	0	0	1	0	1
17277	Wed Nov 04 20:53:21 2009	59	9	4	117.48	Misselijkheid	0	0	0	1	1	0	0	0	0	0	1	1
17277	Wed Nov 04 20:53:26 2009	59	10	5	117.49	Woensdag	0	0	0	0	0	0	1	0	1	1	0	3
17277	Wed Nov 04 20:53:30 2009	59	11	4	117.50	Vijandig	1	0	1	0	0	0	0	0	0	1	0	1
17277	Wed Nov 04 20:53:35 2009	59	12	4	117.41	Onvoldoende diep kunnen doorademen	0	0	0	1	1	0	0	0	0	0	1	1
17277	Wed Nov 04 20:53:40 2009	59	13	4	117.49	Gespannen	1	0	1	0	0	0	0	0	0	1	0	1
17277	Wed Nov 04 20:53:44 2009	59	14	5	117.50	Vrijdag	0	0	0	0	0	0	1	0	1	1	0	5
17277	Wed Nov 04 20:53:49 2009	59	15	4	117.49	Bedroefd	1	0	1	0	0	0	0	0	0	1	0	1
17277	Wed Nov 04 20:54:39 2009	61	1	4	117.48	Misselijkheid	0	0	0	1	1	0	0	0	0	0	1	1
17277	Wed Nov 04 20:54:43 2009	61	2	5	117.48	Snelle hartslag	0	0	0	1	1	0	0	0	0	0	1	1
17277	Wed Nov 04 20:54:48 2009	61	3	4	117.50	Vrijdag	0	0	0	0	0	0	1	0	1	1	0	5
17277	Wed Nov 04 20:54:52 2009	61	4	4	117.49	Bedroefd	1	0	1	0	0	0	0	0	0	1	0	2
17277	Wed Nov 04 20:54:57 2009	61	5	5	117.49	Maandag	0	0	0	0	0	0	1	0	1	1	0	1
17277	Wed Nov 04 20:55:01 2009	61	6	4	117.50	Schuldig	1	0	1	0	0	0	0	0	0	1	0	1
17277	Wed Nov 04 20:55:06 2009	61	7	4	117.49	Woensdag	0	0	0	0	0	0	1	0	1	1	0	3
17277	Wed Nov 04 20:55:10 2009	61	8	4	117.50	Angstig	1	0	1	0	0	0	0	0	0	1	0	2
17277	Wed Nov 04 20:55:15 2009	61	9	4	117.50	Vijandig	1	0	1	0	0	0	0	0	0	1	0	1
17277	Wed Nov 04 20:55:19 2009	61	10	4	117.41	Onvoldoende diep kunnen doorademen	0	0	0	1	1	0	0	0	0	0	1	1
17277	Wed Nov 04 20:55:24 2009	61	11	4	117.48	Duizeligheid	0	0	0	1	1	0	0	0	0	0	1	1
17277	Wed Nov 04 20:55:29 2009	61	12	5	117.50	Spierpijn	0	0	0	1	1	0	0	0	0	0	1	1
17277	Wed Nov 04 20:55:33 2009	61	13	4	117.50	Vrijdag	0	0	0	0	0	0	1	1	0	0	1	5
17277	Wed Nov 04 20:55:38 2009	61	14	4	117.50	Dinsdag	0	0	0	0	0	0	1	1	0	0	1	2
17277	Wed Nov 04 20:55:42 2009	61	15	5	117.49	Gespannen	1	0	1	0	0	0	0	0	0	1	0	3
17277	Wed Nov 04 20:57:57 2009	63	1	4	117.41	Onvoldoende diep kunnen doorademen	0	0	0	1	1	0	0	0	0	0	1	1
17277	Wed Nov 04 20:58:02 2009	63	2	4	117.50	Spierpijn	0	0	0	1	1	0	0	0	0	0	1	1
17277	Wed Nov 04 20:58:06 2009	63	3	7	117.48	Teneergeslagen	1	1	0	0	0	0	0	0	0	0	1	2
17277	Wed Nov 04 20:58:11 2009	63	4	4	117.48	Zenuwachtig	1	1	0	0	0	0	0	0	0	0	1	1
17277	Wed Nov 04 20:58:15 2009	63	5	4	117.48	Vlug geïrriteerd	1	1	0	0	0	0	0	0	0	0	1	3
17277	Wed Nov 04 20:58:20 2009	63	6	5	117.48	Misselijkheid	0	0	0	1	1	0	0	0	0	0	1	1
17277	Wed Nov 04 20:58:25 2009	63	7	4	117.48	Beschaamd	1	1	0	0	0	0	0	0	0	0	1	1
17277	Wed Nov 04 20:58:29 2009	63	8	4	117.49	Donderdag	0	0	0	0	0	0	1	1	0	0	1	4
17277	Wed Nov 04 20:58:34 2009	63	9	5	117.48	Duizeligheid	0	0	0	1	1	0	0	0	0	0	1	1
17277	Wed Nov 04 20:58:38 2009	63	10	4	117.50	Bang	1	1	0	0	0	0	0	0	0	0	1	2
17277	Wed Nov 04 20:58:43 2009	63	11	4	117.49	Donderdag	0	0	0	0	0	0	1	0	1	1	0	4
17277	Wed Nov 04 20:58:47 2009	63	12	5	117.49	Woensdag	0	0	0	0	0	0	1	0	1	1	0	3
17277	Wed Nov 04 20:58:52 2009	63	13	5	117.48	Snelle hartslag	0	0	0	1	1	0	0	0	0	0	1	1
17277	Wed Nov 04 20:58:56 2009	63	14	4	117.49	Maandag	0	0	0	0	0	0	1	1	0	0	1	1
17277	Wed Nov 04 20:59:01 2009	63	15	4	117.49	Maandag	0	0	0	0	0	0	1	0	1	1	0	1
17277	Wed Nov 04 20:59:51 2009	65	1	4	117.50	Spierpijn	0	0	0	1	1	0	0	0	0	0	1	1
17277	Wed Nov 04 20:59:55 2009	65	2	4	117.48	Misselijkheid	0	0	0	1	1	0	0	0	0	0	1	1
17277	Wed Nov 04 21:00:00 2009	65	3	4	117.49	Maandag	0	0	0	0	0	0	1	1	0	0	1	1
17277	Wed Nov 04 21:00:04 2009	65	4	5	117.49	Donderdag	0	0	0	0	0	0	1	0	1	1	0	4
17277	Wed Nov 04 21:00:09 2009	65	5	4	117.41	Onvoldoende diep kunnen doorademen	0	0	0	1	1	0	0	0	0	0	1	1
17277	Wed Nov 04 21:00:13 2009	65	6	4	117.48	Vlug geïrriteerd	1	1	0	0	0	0	0	0	0	0	1	1
17277	Wed Nov 04 21:00:18 2009	65	7	5	117.48	Teneergeslagen	1	1	0	0	0	0	0	0	0	0	1	1
17277	Wed Nov 04 21:00:23 2009	65	8	4	117.49	Maandag	0	0	0	0	0	0	1	0	1	1	0	1
17277	Wed Nov 04 21:00:27 2009	65	9	4	117.48	Beschaamd	1	1	0	0	0	0	0	0	0	0	1	1
17277	Wed Nov 04 21:00:32 2009	65	10	5	117.48	Zenuwachtig	1	1	0	0	0	0	0	0	0	0	1	1
17277	Wed Nov 04 21:00:36 2009	65	11	5	117.49	Woensdag	0	0	0	0	0	0	1	0	1	1	0	3
17277	Wed Nov 04 21:00:41 2009	65	12	4	117.50	Bang	1	1	0	0	0	0	0	0	0	0	1	1
17277	Wed Nov 04 21:00:45 2009	65	13	4	117.49	Donderdag	0	0	0	0	0	0	1	1	0	0	1	4
17277	Wed Nov 04 21:00:50 2009	65	14	5	117.48	Snelle hartslag	0	0	0	1	1	0	0	0	0	0	1	1
17277	Wed Nov 04 21:00:54 2009	65	15	4	117.48	Duizeligheid	0	0	0	1	1	0	0	0	0	0	1	1
17277	Wed Nov 04 21:01:44 2009	67	1	4	117.50	Spierpijn	0	0	0	1	1	0	0	0	0	0	1	1
17277	Wed Nov 04 21:01:49 2009	67	2	5	117.49	Donderdag	0	0	0	0	0	0	1	1	0	0	1	4
17277	Wed Nov 04 21:01:53 2009	67	3	5	117.48	Beschaamd	1	1	0	0	0	0	0	0	0	0	1	1
17277	Wed Nov 04 21:01:58 2009	67	4	4	117.48	Duizeligheid	0	0	0	1	1	0	0	0	0	0	1	1
17277	Wed Nov 04 21:02:02 2009	67	5	4	117.48	Vlug geïrriteerd	1	1	0	0	0	0	0	0	0	0	1	1
17277	Wed Nov 04 21:02:07 2009	67	6	5	117.49	Maandag	0	0	0	0	0	0	1	0	1	1	0	1
17277	Wed Nov 04 21:02:12 2009	67	7	5	117.48	Snelle hartslag	0	0	0	1	1	0	0	0	0	0	1	1
17277	Wed Nov 04 21:02:16 2009	67	8	4	117.41	Onvoldoende diep kunnen doorademen	0	0	0	1	1	0	0	0	0	0	1	1
17277	Wed Nov 04 21:02:21 2009	67	9	4	117.48	Zenuwachtig	1	1	0	0	0	0	0	0	0	0	1	1
17277	Wed Nov 04 21:02:25 2009	67	10	5	117.49	Donderdag	0	0	0	0	0	0	1	0	1	1	0	4
17277	Wed Nov 04 21:02:30 2009	67	11	4	117.48	Teneergeslagen	1	1	0	0	0	0	0	0	0	0	1	1
17277	Wed Nov 04 21:02:34 2009	67	12	4	117.49	Maandag	0	0	0	0	0	0	1	1	0	0	1	1
17277	Wed Nov 04 21:02:39 2009	67	13	5	117.49	Woensdag	0	0	0	0	0	0	1	0	1	1	0	3
17277	Wed Nov 04 21:02:43 2009	67	14	7	117.48	Misselijkheid	0	0	0	1	1	0	0	0	0	0	1	1
17277	Wed Nov 04 21:02:48 2009	67	15	4	117.50	Bang	1	1	0	0	0	0	0	0	0	0	1	1
17277	Wed Nov 04 21:03:38 2009	69	1	4	117.46	Buik- of maagkrampen	0	0	0	1	0	1	0	0	0	1	0	1
17277	Wed Nov 04 21:03:42 2009	69	2	5	117.43	Benauwd gevoel in en om de borst	0	0	0	1	0	1	0	0	0	1	0	1
17277	Wed Nov 04 21:03:47 2009	69	3	4	117.49	Hoofdpijn	0	0	0	1	0	1	0	0	0	1	0	1
17277	Wed Nov 04 21:03:51 2009	69	4	4	117.50	Dinsdag	0	0	0	0	0	0	1	1	0	0	1	2
17277	Wed Nov 04 21:03:56 2009	69	5	4	117.50	Schuldig	1	0	1	0	0	0	0	0	0	1	0	1
17277	Wed Nov 04 21:04:01 2009	69	6	4	117.49	Bedroefd	1	0	1	0	0	0	0	0	0	1	0	1
17277	Wed Nov 04 21:04:05 2009	69	7	4	117.49	Gespannen	1	0	1	0	0	0	0	0	0	1	0	1
17277	Wed Nov 04 21:04:10 2009	69	8	4	117.50	Vrijdag	0	0	0	0	0	0	1	1	0	0	1	5
17277	Wed Nov 04 21:04:14 2009	69	9	5	117.50	Vijandig	1	0	1	0	0	0	0	0	0	1	0	1
17277	Wed Nov 04 21:04:19 2009	69	10	4	117.50	Angstig	1	0	1	0	0	0	0	0	0	1	0	1
17277	Wed Nov 04 21:04:23 2009	69	11	4	117.49	Woensdag	0	0	0	0	0	0	1	1	0	0	1	3
17277	Wed Nov 04 21:04:28 2009	69	12	5	117.50	Vrijdag	0	0	0	0	0	0	1	0	1	1	0	5
17277	Wed Nov 04 21:04:32 2009	69	13	5	117.48	Vermoeidheid	0	0	0	1	0	1	0	0	0	1	0	2
17277	Wed Nov 04 21:04:37 2009	69	14	4	117.50	Dinsdag	0	0	0	0	0	0	1	0	1	1	0	2
17277	Wed Nov 04 21:04:41 2009	69	15	4	117.46	Bonzen van het hart	0	0	0	1	0	1	0	0	0	1	0	1
17277	Wed Nov 04 21:05:31 2009	71	1	5	117.50	Dinsdag	0	0	0	0	0	0	1	1	0	0	1	2
17277	Wed Nov 04 21:05:36 2009	71	2	5	117.50	Angstig	1	0	1	0	0	0	0	0	0	1	0	1
17277	Wed Nov 04 21:05:40 2009	71	3	4	117.50	Vrijdag	0	0	0	0	0	0	1	0	1	1	0	5
17277	Wed Nov 04 21:05:45 2009	71	4	4	117.49	Hoofdpijn	0	0	0	1	0	1	0	0	0	1	0	1
17277	Wed Nov 04 21:05:49 2009	71	5	5	117.50	Vrijdag	0	0	0	0	0	0	1	1	0	0	1	5
17277	Wed Nov 04 21:05:54 2009	71	6	4	117.50	Vijandig	1	0	1	0	0	0	0	0	0	1	0	1
17277	Wed Nov 04 21:05:58 2009	71	7	4	117.43	Benauwd gevoel in en om de borst	0	0	0	1	0	1	0	0	0	1	0	1
17277	Wed Nov 04 21:06:03 2009	71	8	5	117.46	Bonzen van het hart	0	0	0	1	0	1	0	0	0	1	0	1
17277	Wed Nov 04 21:06:08 2009	71	9	4	117.48	Vermoeidheid	0	0	0	1	0	1	0	0	0	1	0	2
17277	Wed Nov 04 21:06:12 2009	71	10	4	117.46	Buik- of maagkrampen	0	0	0	1	0	1	0	0	0	1	0	1
17277	Wed Nov 04 21:06:17 2009	71	11	4	117.49	Bedroefd	1	0	1	0	0	0	0	0	0	1	0	1
17277	Wed Nov 04 21:06:21 2009	71	12	5	117.49	Gespannen	1	0	1	0	0	0	0	0	0	1	0	1
17277	Wed Nov 04 21:06:26 2009	71	13	4	117.50	Dinsdag	0	0	0	0	0	0	1	0	1	1	0	2
17277	Wed Nov 04 21:06:30 2009	71	14	5	117.49	Woensdag	0	0	0	0	0	0	1	1	0	0	1	3
17277	Wed Nov 04 21:06:35 2009	71	15	5	117.50	Schuldig	1	0	1	0	0	0	0	0	0	1	0	1
17277	Wed Nov 04 21:07:25 2009	73	1	4	117.43	Benauwd gevoel in en om de borst	0	0	0	1	0	1	0	0	0	1	0	1
17277	Wed Nov 04 21:07:29 2009	73	2	4	117.46	Buik- of maagkrampen	0	0	0	1	0	1	0	0	0	1	0	1
17277	Wed Nov 04 21:07:34 2009	73	3	4	117.50	Schuldig	1	0	1	0	0	0	0	0	0	1	0	2
17277	Wed Nov 04 21:07:38 2009	73	4	5	117.50	Dinsdag	0	0	0	0	0	0	1	1	0	0	1	2
17277	Wed Nov 04 21:07:43 2009	73	5	4	117.49	Bedroefd	1	0	1	0	0	0	0	0	0	1	0	2
17277	Wed Nov 04 21:07:47 2009	73	6	4	117.46	Bonzen van het hart	0	0	0	1	0	1	0	0	0	1	0	1
17277	Wed Nov 04 21:07:52 2009	73	7	5	117.48	Vermoeidheid	0	0	0	1	0	1	0	0	0	1	0	2
17277	Wed Nov 04 21:07:56 2009	73	8	4	117.50	Vijandig	1	0	1	0	0	0	0	0	0	1	0	2
17277	Wed Nov 04 21:08:01 2009	73	9	4	117.49	Hoofdpijn	0	0	0	1	0	1	0	0	0	1	0	1
17277	Wed Nov 04 21:08:06 2009	73	10	5	117.50	Vrijdag	0	0	0	0	0	0	1	0	1	1	0	5
17277	Wed Nov 04 21:08:10 2009	73	11	5	117.50	Angstig	1	0	1	0	0	0	0	0	0	1	0	1
17277	Wed Nov 04 21:08:15 2009	73	12	4	117.49	Woensdag	0	0	0	0	0	0	1	1	0	0	1	3
17277	Wed Nov 04 21:08:19 2009	73	13	5	117.50	Dinsdag	0	0	0	0	0	0	1	0	1	1	0	2
17277	Wed Nov 04 21:08:24 2009	73	14	5	117.50	Vrijdag	0	0	0	0	0	0	1	1	0	0	1	5
17277	Wed Nov 04 21:08:28 2009	73	15	4	117.49	Gespannen	1	0	1	0	0	0	0	0	0	1	0	1
