# Supplementary material for: Unraveling the Relationship between Trait Negative Affectivity and Habitual Symptom Reporting
Source: PLoS One. 2015 Jan 20;10(1):e0115748. doi: 10.1371/journal.pone.0115748 (PMC4300148; doi:10.1371/journal.pone.0115748)
Supplement: S1 File — Data S1, Contains the raw data of the high NA-high HSR participants. Data S2, Contains the raw data of the high NA-low HSR participants. Data S3, Contains the raw data of the low NA-low HSR participants. (ZIP) [file pone.0115748.s001.zip › Data S3/JR_1_C_EXP2_131443_results.xls]

## Sheet: JR_1_C_EXP2_131443_results
version	timestamp	block number	trial number	lost msec	free VRAM	trial contents	vraagA	vraagA_2	vraagA_1	vraagB	vraagB_2	vraagB_1	vraagC	vraagC_2	vraagC_1	deel1	deel2	value
17277	Mon Nov 30 14:49:53 2009	3	1	5	117.41	Onvoldoende diep kunnen doorademen	0	0	0	1	1	0	0	0	0	0	1	1
17277	Mon Nov 30 14:49:58 2009	3	2	4	117.48	Misselijkheid	0	0	0	1	1	0	0	0	0	0	1	1
17277	Mon Nov 30 14:50:02 2009	3	3	4	117.49	Bedroefd	1	0	1	0	0	0	0	0	0	1	0	3
17277	Mon Nov 30 14:50:07 2009	3	4	5	117.49	Gespannen	1	0	1	0	0	0	0	0	0	1	0	2
17277	Mon Nov 30 14:50:11 2009	3	5	4	117.49	Woensdag	0	0	0	0	0	0	1	0	1	1	0	3
17277	Mon Nov 30 14:50:16 2009	3	6	5	117.50	Vrijdag	0	0	0	0	0	0	1	0	1	1	0	5
17277	Mon Nov 30 14:50:20 2009	3	7	3	117.50	Vrijdag	0	0	0	0	0	0	1	1	0	0	1	5
17277	Mon Nov 30 14:50:25 2009	3	8	4	117.48	Duizeligheid	0	0	0	1	1	0	0	0	0	0	1	1
17277	Mon Nov 30 14:50:29 2009	3	9	4	117.50	Spierpijn	0	0	0	1	1	0	0	0	0	0	1	1
17277	Mon Nov 30 14:50:34 2009	3	10	5	117.50	Schuldig	1	0	1	0	0	0	0	0	0	1	0	1
17277	Mon Nov 30 14:50:38 2009	3	11	4	117.49	Maandag	0	0	0	0	0	0	1	1	0	0	1	1
17277	Mon Nov 30 14:50:43 2009	3	12	4	117.50	Vijandig	1	0	1	0	0	0	0	0	0	1	0	1
17277	Mon Nov 30 14:50:47 2009	3	13	5	117.49	Woensdag	0	0	0	0	0	0	1	1	0	0	1	3
17277	Mon Nov 30 14:50:52 2009	3	14	4	117.50	Angstig	1	0	1	0	0	0	0	0	0	1	0	2
17277	Mon Nov 30 14:50:56 2009	3	15	4	117.48	Snelle hartslag	0	0	0	1	1	0	0	0	0	0	1	2
17277	Mon Nov 30 14:51:47 2009	5	1	4	117.49	Gespannen	1	0	1	0	0	0	0	0	0	1	0	1
17277	Mon Nov 30 14:51:51 2009	5	2	5	117.49	Woensdag	0	0	0	0	0	0	1	1	0	0	1	3
17277	Mon Nov 30 14:51:56 2009	5	3	5	117.48	Snelle hartslag	0	0	0	1	1	0	0	0	0	0	1	1
17277	Mon Nov 30 14:52:00 2009	5	4	4	117.50	Schuldig	1	0	1	0	0	0	0	0	0	1	0	1
17277	Mon Nov 30 14:52:05 2009	5	5	4	117.50	Vrijdag	0	0	0	0	0	0	1	0	1	1	0	5
17277	Mon Nov 30 14:52:09 2009	5	6	4	117.50	Spierpijn	0	0	0	1	1	0	0	0	0	0	1	1
17277	Mon Nov 30 14:52:14 2009	5	7	4	117.49	Bedroefd	1	0	1	0	0	0	0	0	0	1	0	1
17277	Mon Nov 30 14:52:18 2009	5	8	4	117.48	Misselijkheid	0	0	0	1	1	0	0	0	0	0	1	1
17277	Mon Nov 30 14:52:23 2009	5	9	4	117.50	Vijandig	1	0	1	0	0	0	0	0	0	1	0	1
17277	Mon Nov 30 14:52:27 2009	5	10	4	117.48	Duizeligheid	0	0	0	1	1	0	0	0	0	0	1	1
17277	Mon Nov 30 14:52:32 2009	5	11	5	117.41	Onvoldoende diep kunnen doorademen	0	0	0	1	1	0	0	0	0	0	1	1
17277	Mon Nov 30 14:52:36 2009	5	12	4	117.49	Maandag	0	0	0	0	0	0	1	1	0	0	1	1
17277	Mon Nov 30 14:52:41 2009	5	13	4	117.50	Vrijdag	0	0	0	0	0	0	1	1	0	0	1	5
17277	Mon Nov 30 14:52:45 2009	5	14	5	117.50	Angstig	1	0	1	0	0	0	0	0	0	1	0	1
17277	Mon Nov 30 14:52:50 2009	5	15	4	117.49	Woensdag	0	0	0	0	0	0	1	0	1	1	0	3
17277	Mon Nov 30 14:53:40 2009	7	1	4	117.50	Angstig	1	0	1	0	0	0	0	0	0	1	0	1
17277	Mon Nov 30 14:53:45 2009	7	2	4	117.49	Gespannen	1	0	1	0	0	0	0	0	0	1	0	1
17277	Mon Nov 30 14:53:49 2009	7	3	4	117.41	Onvoldoende diep kunnen doorademen	0	0	0	1	1	0	0	0	0	0	1	1
17277	Mon Nov 30 14:53:54 2009	7	4	5	117.48	Duizeligheid	0	0	0	1	1	0	0	0	0	0	1	1
17277	Mon Nov 30 14:53:58 2009	7	5	4	117.50	Vijandig	1	0	1	0	0	0	0	0	0	1	0	1
17277	Mon Nov 30 14:54:03 2009	7	6	5	117.49	Woensdag	0	0	0	0	0	0	1	1	0	0	1	3
17277	Mon Nov 30 14:54:07 2009	7	7	5	117.50	Spierpijn	0	0	0	1	1	0	0	0	0	0	1	1
17277	Mon Nov 30 14:54:12 2009	7	8	4	117.49	Woensdag	0	0	0	0	0	0	1	0	1	1	0	3
17277	Mon Nov 30 14:54:16 2009	7	9	5	117.49	Maandag	0	0	0	0	0	0	1	1	0	0	1	1
17277	Mon Nov 30 14:54:21 2009	7	10	5	117.49	Bedroefd	1	0	1	0	0	0	0	0	0	1	0	1
17277	Mon Nov 30 14:54:25 2009	7	11	4	117.48	Misselijkheid	0	0	0	1	1	0	0	0	0	0	1	1
17277	Mon Nov 30 14:54:30 2009	7	12	4	117.48	Snelle hartslag	0	0	0	1	1	0	0	0	0	0	1	1
17277	Mon Nov 30 14:54:34 2009	7	13	5	117.50	Schuldig	1	0	1	0	0	0	0	0	0	1	0	1
17277	Mon Nov 30 14:54:39 2009	7	14	4	117.50	Vrijdag	0	0	0	0	0	0	1	1	0	0	1	5
17277	Mon Nov 30 14:54:43 2009	7	15	5	117.50	Vrijdag	0	0	0	0	0	0	1	0	1	1	0	5
17277	Mon Nov 30 14:55:34 2009	9	1	4	117.48	Vlug geïrriteerd	1	1	0	0	0	0	0	0	0	0	1	1
17277	Mon Nov 30 14:55:38 2009	9	2	5	117.46	Bonzen van het hart	0	0	0	1	0	1	0	0	0	1	0	1
17277	Mon Nov 30 14:55:43 2009	9	3	4	117.49	Donderdag	0	0	0	0	0	0	1	0	1	1	0	4
17277	Mon Nov 30 14:55:47 2009	9	4	4	117.46	Buik- of maagkrampen	0	0	0	1	0	1	0	0	0	1	0	1
17277	Mon Nov 30 14:55:52 2009	9	5	5	117.49	Donderdag	0	0	0	0	0	0	1	1	0	0	1	4
17277	Mon Nov 30 14:55:56 2009	9	6	4	117.50	Dinsdag	0	0	0	0	0	0	1	1	0	0	1	2
17277	Mon Nov 30 14:56:01 2009	9	7	4	117.50	Bang	1	1	0	0	0	0	0	0	0	0	1	1
17277	Mon Nov 30 14:56:05 2009	9	8	5	117.48	Beschaamd	1	1	0	0	0	0	0	0	0	0	1	1
17277	Mon Nov 30 14:56:10 2009	9	9	4	117.48	Teneergeslagen	1	1	0	0	0	0	0	0	0	0	1	1
17277	Mon Nov 30 14:56:14 2009	9	10	4	117.48	Zenuwachtig	1	1	0	0	0	0	0	0	0	0	1	1
17277	Mon Nov 30 14:56:19 2009	9	11	5	117.49	Hoofdpijn	0	0	0	1	0	1	0	0	0	1	0	1
17277	Mon Nov 30 14:56:23 2009	9	12	4	117.49	Maandag	0	0	0	0	0	0	1	0	1	1	0	1
17277	Mon Nov 30 14:56:28 2009	9	13	4	117.48	Vermoeidheid	0	0	0	1	0	1	0	0	0	1	0	1
17277	Mon Nov 30 14:56:32 2009	9	14	5	117.50	Dinsdag	0	0	0	0	0	0	1	0	1	1	0	2
17277	Mon Nov 30 14:56:37 2009	9	15	4	117.43	Benauwd gevoel in en om de borst	0	0	0	1	0	1	0	0	0	1	0	1
17277	Mon Nov 30 14:57:27 2009	11	1	4	117.50	Dinsdag	0	0	0	0	0	0	1	0	1	1	0	2
17277	Mon Nov 30 14:57:31 2009	11	2	5	117.49	Donderdag	0	0	0	0	0	0	1	1	0	0	1	4
17277	Mon Nov 30 14:57:36 2009	11	3	5	117.43	Benauwd gevoel in en om de borst	0	0	0	1	0	1	0	0	0	1	0	1
17277	Mon Nov 30 14:57:41 2009	11	4	4	117.48	Teneergeslagen	1	1	0	0	0	0	0	0	0	0	1	1
17277	Mon Nov 30 14:57:45 2009	11	5	4	117.50	Bang	1	1	0	0	0	0	0	0	0	0	1	1
17277	Mon Nov 30 14:57:50 2009	11	6	5	117.46	Buik- of maagkrampen	0	0	0	1	0	1	0	0	0	1	0	1
17277	Mon Nov 30 14:57:54 2009	11	7	4	117.49	Maandag	0	0	0	0	0	0	1	0	1	1	0	1
17277	Mon Nov 30 14:57:59 2009	11	8	4	117.49	Hoofdpijn	0	0	0	1	0	1	0	0	0	1	0	1
17277	Mon Nov 30 14:58:03 2009	11	9	5	117.48	Vermoeidheid	0	0	0	1	0	1	0	0	0	1	0	3
17277	Mon Nov 30 14:58:08 2009	11	10	4	117.50	Dinsdag	0	0	0	0	0	0	1	1	0	0	1	2
17277	Mon Nov 30 14:58:12 2009	11	11	4	117.48	Beschaamd	1	1	0	0	0	0	0	0	0	0	1	1
17277	Mon Nov 30 14:58:17 2009	11	12	5	117.48	Vlug geïrriteerd	1	1	0	0	0	0	0	0	0	0	1	1
17277	Mon Nov 30 14:58:21 2009	11	13	4	117.48	Zenuwachtig	1	1	0	0	0	0	0	0	0	0	1	1
17277	Mon Nov 30 14:58:26 2009	11	14	5	117.49	Donderdag	0	0	0	0	0	0	1	0	1	1	0	4
17277	Mon Nov 30 14:58:30 2009	11	15	5	117.46	Bonzen van het hart	0	0	0	1	0	1	0	0	0	1	0	1
17277	Mon Nov 30 14:59:20 2009	13	1	4	117.49	Maandag	0	0	0	0	0	0	1	0	1	1	0	1
17277	Mon Nov 30 14:59:25 2009	13	2	4	117.46	Buik- of maagkrampen	0	0	0	1	0	1	0	0	0	1	0	1
17277	Mon Nov 30 14:59:30 2009	13	3	5	117.48	Vermoeidheid	0	0	0	1	0	1	0	0	0	1	0	3
17277	Mon Nov 30 14:59:34 2009	13	4	4	117.48	Beschaamd	1	1	0	0	0	0	0	0	0	0	1	1
17277	Mon Nov 30 14:59:39 2009	13	5	4	117.50	Bang	1	1	0	0	0	0	0	0	0	0	1	2
17277	Mon Nov 30 14:59:43 2009	13	6	5	117.50	Dinsdag	0	0	0	0	0	0	1	1	0	0	1	2
17277	Mon Nov 30 14:59:48 2009	13	7	4	117.49	Donderdag	0	0	0	0	0	0	1	0	1	1	0	4
17277	Mon Nov 30 14:59:52 2009	13	8	5	117.49	Donderdag	0	0	0	0	0	0	1	1	0	0	1	4
17277	Mon Nov 30 14:59:57 2009	13	9	5	117.48	Teneergeslagen	1	1	0	0	0	0	0	0	0	0	1	1
17277	Mon Nov 30 15:00:01 2009	13	10	4	117.46	Bonzen van het hart	0	0	0	1	0	1	0	0	0	1	0	2
17277	Mon Nov 30 15:00:06 2009	13	11	4	117.48	Vlug geïrriteerd	1	1	0	0	0	0	0	0	0	0	1	2
17277	Mon Nov 30 15:00:10 2009	13	12	7	117.48	Zenuwachtig	1	1	0	0	0	0	0	0	0	0	1	2
17277	Mon Nov 30 15:00:15 2009	13	13	4	117.43	Benauwd gevoel in en om de borst	0	0	0	1	0	1	0	0	0	1	0	1
17277	Mon Nov 30 15:00:19 2009	13	14	5	117.49	Hoofdpijn	0	0	0	1	0	1	0	0	0	1	0	1
17277	Mon Nov 30 15:00:24 2009	13	15	5	117.50	Dinsdag	0	0	0	0	0	0	1	0	1	1	0	2
17277	Mon Nov 30 15:02:38 2009	15	1	4	117.48	Vermoeidheid	0	0	0	1	0	1	0	0	0	1	0	2
17277	Mon Nov 30 15:02:42 2009	15	2	4	117.46	Bonzen van het hart	0	0	0	1	0	1	0	0	0	1	0	2
17277	Mon Nov 30 15:02:47 2009	15	3	5	117.49	Bedroefd	1	0	1	0	0	0	0	0	0	1	0	2
17277	Mon Nov 30 15:02:52 2009	15	4	4	117.49	Donderdag	0	0	0	0	0	0	1	0	1	1	0	4
17277	Mon Nov 30 15:02:56 2009	15	5	4	117.50	Vrijdag	0	0	0	0	0	0	1	1	0	0	1	5
17277	Mon Nov 30 15:03:01 2009	15	6	5	117.46	Buik- of maagkrampen	0	0	0	1	0	1	0	0	0	1	0	1
17277	Mon Nov 30 15:03:05 2009	15	7	4	117.43	Benauwd gevoel in en om de borst	0	0	0	1	0	1	0	0	0	1	0	1
17277	Mon Nov 30 15:03:10 2009	15	8	4	117.50	Schuldig	1	0	1	0	0	0	0	0	0	1	0	1
17277	Mon Nov 30 15:03:14 2009	15	9	5	117.50	Dinsdag	0	0	0	0	0	0	1	0	1	1	0	2
17277	Mon Nov 30 15:03:19 2009	15	10	4	117.50	Angstig	1	0	1	0	0	0	0	0	0	1	0	3
17277	Mon Nov 30 15:03:23 2009	15	11	4	117.50	Vrijdag	0	0	0	0	0	0	1	0	1	1	0	5
17277	Mon Nov 30 15:03:28 2009	15	12	5	117.49	Hoofdpijn	0	0	0	1	0	1	0	0	0	1	0	1
17277	Mon Nov 30 15:03:32 2009	15	13	4	117.49	Maandag	0	0	0	0	0	0	1	1	0	0	1	1
17277	Mon Nov 30 15:03:37 2009	15	14	4	117.50	Vijandig	1	0	1	0	0	0	0	0	0	1	0	2
17277	Mon Nov 30 15:03:41 2009	15	15	5	117.49	Gespannen	1	0	1	0	0	0	0	0	0	1	0	2
17277	Mon Nov 30 15:04:31 2009	17	1	5	117.50	Vrijdag	0	0	0	0	0	0	1	0	1	1	0	5
17277	Mon Nov 30 15:04:36 2009	17	2	4	117.43	Benauwd gevoel in en om de borst	0	0	0	1	0	1	0	0	0	1	0	1
17277	Mon Nov 30 15:04:40 2009	17	3	6	117.46	Bonzen van het hart	0	0	0	1	0	1	0	0	0	1	0	1
17277	Mon Nov 30 15:04:45 2009	17	4	5	117.48	Vermoeidheid	0	0	0	1	0	1	0	0	0	1	0	3
17277	Mon Nov 30 15:04:50 2009	17	5	4	117.46	Buik- of maagkrampen	0	0	0	1	0	1	0	0	0	1	0	1
17277	Mon Nov 30 15:04:54 2009	17	6	5	117.49	Maandag	0	0	0	0	0	0	1	1	0	0	1	1
17277	Mon Nov 30 15:04:59 2009	17	7	5	117.50	Angstig	1	0	1	0	0	0	0	0	0	1	0	1
17277	Mon Nov 30 15:05:03 2009	17	8	4	117.50	Schuldig	1	0	1	0	0	0	0	0	0	1	0	1
17277	Mon Nov 30 15:05:08 2009	17	9	4	117.49	Hoofdpijn	0	0	0	1	0	1	0	0	0	1	0	1
17277	Mon Nov 30 15:05:12 2009	17	10	5	117.50	Vrijdag	0	0	0	0	0	0	1	1	0	0	1	5
17277	Mon Nov 30 15:05:17 2009	17	11	5	117.49	Donderdag	0	0	0	0	0	0	1	0	1	1	0	4
17277	Mon Nov 30 15:05:21 2009	17	12	4	117.49	Gespannen	1	0	1	0	0	0	0	0	0	1	0	1
17277	Mon Nov 30 15:05:26 2009	17	13	5	117.50	Dinsdag	0	0	0	0	0	0	1	0	1	1	0	2
17277	Mon Nov 30 15:05:30 2009	17	14	4	117.50	Vijandig	1	0	1	0	0	0	0	0	0	1	0	1
17277	Mon Nov 30 15:05:35 2009	17	15	4	117.49	Bedroefd	1	0	1	0	0	0	0	0	0	1	0	1
17277	Mon Nov 30 15:06:25 2009	19	1	4	117.50	Vrijdag	0	0	0	0	0	0	1	1	0	0	1	5
17277	Mon Nov 30 15:06:29 2009	19	2	4	117.48	Vermoeidheid	0	0	0	1	0	1	0	0	0	1	0	3
17277	Mon Nov 30 15:06:34 2009	19	3	5	117.50	Dinsdag	0	0	0	0	0	0	1	0	1	1	0	2
17277	Mon Nov 30 15:06:38 2009	19	4	4	117.46	Bonzen van het hart	0	0	0	1	0	1	0	0	0	1	0	1
17277	Mon Nov 30 15:06:43 2009	19	5	4	117.49	Hoofdpijn	0	0	0	1	0	1	0	0	0	1	0	1
17277	Mon Nov 30 15:06:48 2009	19	6	5	117.49	Bedroefd	1	0	1	0	0	0	0	0	0	1	0	1
17277	Mon Nov 30 15:06:52 2009	19	7	4	117.46	Buik- of maagkrampen	0	0	0	1	0	1	0	0	0	1	0	1
17277	Mon Nov 30 15:06:57 2009	19	8	5	117.50	Vrijdag	0	0	0	0	0	0	1	0	1	1	0	5
17277	Mon Nov 30 15:07:01 2009	19	9	5	117.50	Angstig	1	0	1	0	0	0	0	0	0	1	0	1
17277	Mon Nov 30 15:07:06 2009	19	10	4	117.49	Gespannen	1	0	1	0	0	0	0	0	0	1	0	1
17277	Mon Nov 30 15:07:10 2009	19	11	4	117.43	Benauwd gevoel in en om de borst	0	0	0	1	0	1	0	0	0	1	0	1
17277	Mon Nov 30 15:07:15 2009	19	12	5	117.50	Vijandig	1	0	1	0	0	0	0	0	0	1	0	1
17277	Mon Nov 30 15:07:19 2009	19	13	4	117.50	Schuldig	1	0	1	0	0	0	0	0	0	1	0	1
17277	Mon Nov 30 15:07:24 2009	19	14	4	117.49	Donderdag	0	0	0	0	0	0	1	0	1	1	0	4
17277	Mon Nov 30 15:07:28 2009	19	15	5	117.49	Maandag	0	0	0	0	0	0	1	1	0	0	1	1
17277	Mon Nov 30 15:08:18 2009	21	1	4	117.49	Maandag	0	0	0	0	0	0	1	0	1	1	0	1
17277	Mon Nov 30 15:08:23 2009	21	2	4	117.48	Duizeligheid	0	0	0	1	1	0	0	0	0	0	1	1
17277	Mon Nov 30 15:08:27 2009	21	3	5	117.50	Dinsdag	0	0	0	0	0	0	1	1	0	0	1	2
17277	Mon Nov 30 15:08:32 2009	21	4	4	117.41	Onvoldoende diep kunnen doorademen	0	0	0	1	1	0	0	0	0	0	1	1
17277	Mon Nov 30 15:08:36 2009	21	5	4	117.50	Spierpijn	0	0	0	1	1	0	0	0	0	0	1	1
17277	Mon Nov 30 15:08:41 2009	21	6	4	117.48	Vlug geïrriteerd	1	1	0	0	0	0	0	0	0	0	1	1
17277	Mon Nov 30 15:08:46 2009	21	7	4	117.49	Donderdag	0	0	0	0	0	0	1	1	0	0	1	4
17277	Mon Nov 30 15:08:50 2009	21	8	4	117.48	Misselijkheid	0	0	0	1	1	0	0	0	0	0	1	1
17277	Mon Nov 30 15:08:55 2009	21	9	7	117.50	Bang	1	1	0	0	0	0	0	0	0	0	1	1
17277	Mon Nov 30 15:08:59 2009	21	10	4	117.49	Woensdag	0	0	0	0	0	0	1	0	1	1	0	3
17277	Mon Nov 30 15:09:04 2009	21	11	4	117.48	Beschaamd	1	1	0	0	0	0	0	0	0	0	1	1
17277	Mon Nov 30 15:09:08 2009	21	12	5	117.48	Snelle hartslag	0	0	0	1	1	0	0	0	0	0	1	1
17277	Mon Nov 30 15:09:13 2009	21	13	4	117.48	Zenuwachtig	1	1	0	0	0	0	0	0	0	0	1	1
17277	Mon Nov 30 15:09:17 2009	21	14	5	117.49	Woensdag	0	0	0	0	0	0	1	1	0	0	1	3
17277	Mon Nov 30 15:09:22 2009	21	15	5	117.48	Teneergeslagen	1	1	0	0	0	0	0	0	0	0	1	1
17277	Mon Nov 30 15:10:12 2009	23	1	4	117.48	Beschaamd	1	1	0	0	0	0	0	0	0	0	1	1
17277	Mon Nov 30 15:10:16 2009	23	2	4	117.50	Spierpijn	0	0	0	1	1	0	0	0	0	0	1	1
17277	Mon Nov 30 15:10:21 2009	23	3	4	117.49	Woensdag	0	0	0	0	0	0	1	1	0	0	1	3
17277	Mon Nov 30 15:10:25 2009	23	4	5	117.49	Donderdag	0	0	0	0	0	0	1	1	0	0	1	4
17277	Mon Nov 30 15:10:30 2009	23	5	4	117.48	Vlug geïrriteerd	1	1	0	0	0	0	0	0	0	0	1	1
17277	Mon Nov 30 15:10:35 2009	23	6	4	117.50	Bang	1	1	0	0	0	0	0	0	0	0	1	1
17277	Mon Nov 30 15:10:39 2009	23	7	5	117.50	Dinsdag	0	0	0	0	0	0	1	1	0	0	1	2
17277	Mon Nov 30 15:10:44 2009	23	8	4	117.48	Duizeligheid	0	0	0	1	1	0	0	0	0	0	1	1
17277	Mon Nov 30 15:10:48 2009	23	9	4	117.49	Woensdag	0	0	0	0	0	0	1	0	1	1	0	3
17277	Mon Nov 30 15:10:53 2009	23	10	5	117.49	Maandag	0	0	0	0	0	0	1	0	1	1	0	1
17277	Mon Nov 30 15:10:57 2009	23	11	4	117.48	Zenuwachtig	1	1	0	0	0	0	0	0	0	0	1	1
17277	Mon Nov 30 15:11:02 2009	23	12	4	117.48	Misselijkheid	0	0	0	1	1	0	0	0	0	0	1	1
17277	Mon Nov 30 15:11:06 2009	23	13	5	117.48	Snelle hartslag	0	0	0	1	1	0	0	0	0	0	1	1
17277	Mon Nov 30 15:11:11 2009	23	14	4	117.48	Teneergeslagen	1	1	0	0	0	0	0	0	0	0	1	1
17277	Mon Nov 30 15:11:15 2009	23	15	4	117.41	Onvoldoende diep kunnen doorademen	0	0	0	1	1	0	0	0	0	0	1	1
17277	Mon Nov 30 15:12:05 2009	25	1	4	117.48	Duizeligheid	0	0	0	1	1	0	0	0	0	0	1	1
17277	Mon Nov 30 15:12:10 2009	25	2	5	117.49	Woensdag	0	0	0	0	0	0	1	1	0	0	1	3
17277	Mon Nov 30 15:12:14 2009	25	3	5	117.49	Maandag	0	0	0	0	0	0	1	0	1	1	0	1
17277	Mon Nov 30 15:12:19 2009	25	4	4	117.48	Snelle hartslag	0	0	0	1	1	0	0	0	0	0	1	1
17277	Mon Nov 30 15:12:23 2009	25	5	5	117.49	Woensdag	0	0	0	0	0	0	1	0	1	1	0	3
17277	Mon Nov 30 15:12:28 2009	25	6	5	117.41	Onvoldoende diep kunnen doorademen	0	0	0	1	1	0	0	0	0	0	1	1
17277	Mon Nov 30 15:12:32 2009	25	7	4	117.48	Misselijkheid	0	0	0	1	1	0	0	0	0	0	1	1
17277	Mon Nov 30 15:12:37 2009	25	8	6	117.48	Vlug geïrriteerd	1	1	0	0	0	0	0	0	0	0	1	1
17277	Mon Nov 30 15:12:41 2009	25	9	5	117.50	Dinsdag	0	0	0	0	0	0	1	1	0	0	1	2
17277	Mon Nov 30 15:12:46 2009	25	10	4	117.50	Bang	1	1	0	0	0	0	0	0	0	0	1	2
17277	Mon Nov 30 15:12:51 2009	25	11	5	117.49	Donderdag	0	0	0	0	0	0	1	1	0	0	1	4
17277	Mon Nov 30 15:12:55 2009	25	12	5	117.48	Teneergeslagen	1	1	0	0	0	0	0	0	0	0	1	2
17277	Mon Nov 30 15:13:00 2009	25	13	4	117.48	Zenuwachtig	1	1	0	0	0	0	0	0	0	0	1	1
17277	Mon Nov 30 15:13:04 2009	25	14	4	117.48	Beschaamd	1	1	0	0	0	0	0	0	0	0	1	1
17277	Mon Nov 30 15:13:09 2009	25	15	7	117.50	Spierpijn	0	0	0	1	1	0	0	0	0	0	1	1
17277	Mon Nov 30 15:15:23 2009	27	1	4	117.50	Vrijdag	0	0	0	0	0	0	1	0	1	1	0	5
17277	Mon Nov 30 15:15:28 2009	27	2	5	117.41	Onvoldoende diep kunnen doorademen	0	0	0	1	1	0	0	0	0	0	1	1
17277	Mon Nov 30 15:15:32 2009	27	3	4	117.50	Dinsdag	0	0	0	0	0	0	1	0	1	1	0	2
17277	Mon Nov 30 15:15:37 2009	27	4	4	117.48	Duizeligheid	0	0	0	1	1	0	0	0	0	0	1	1
17277	Mon Nov 30 15:15:41 2009	27	5	5	117.49	Donderdag	0	0	0	0	0	0	1	0	1	1	0	4
17277	Mon Nov 30 15:15:46 2009	27	6	4	117.50	Schuldig	1	0	1	0	0	0	0	0	0	1	0	1
17277	Mon Nov 30 15:15:50 2009	27	7	5	117.50	Dinsdag	0	0	0	0	0	0	1	1	0	0	1	2
17277	Mon Nov 30 15:15:55 2009	27	8	5	117.50	Vijandig	1	0	1	0	0	0	0	0	0	1	0	1
17277	Mon Nov 30 15:16:00 2009	27	9	4	117.48	Misselijkheid	0	0	0	1	1	0	0	0	0	0	1	1
17277	Mon Nov 30 15:16:04 2009	27	10	4	117.50	Spierpijn	0	0	0	1	1	0	0	0	0	0	1	1
17277	Mon Nov 30 15:16:09 2009	27	11	4	117.49	Bedroefd	1	0	1	0	0	0	0	0	0	1	0	1
17277	Mon Nov 30 15:16:13 2009	27	12	4	117.50	Angstig	1	0	1	0	0	0	0	0	0	1	0	1
17277	Mon Nov 30 15:16:18 2009	27	13	4	117.48	Snelle hartslag	0	0	0	1	1	0	0	0	0	0	1	1
17277	Mon Nov 30 15:16:22 2009	27	14	5	117.49	Gespannen	1	0	1	0	0	0	0	0	0	1	0	1
17277	Mon Nov 30 15:16:27 2009	27	15	4	117.49	Donderdag	0	0	0	0	0	0	1	1	0	0	1	4
17277	Mon Nov 30 15:17:17 2009	29	1	5	117.50	Vrijdag	0	0	0	0	0	0	1	0	1	1	0	5
17277	Mon Nov 30 15:17:21 2009	29	2	4	117.50	Dinsdag	0	0	0	0	0	0	1	1	0	0	1	2
17277	Mon Nov 30 15:17:26 2009	29	3	4	117.50	Schuldig	1	0	1	0	0	0	0	0	0	1	0	1
17277	Mon Nov 30 15:17:30 2009	29	4	5	117.50	Vijandig	1	0	1	0	0	0	0	0	0	1	0	2
17277	Mon Nov 30 15:17:35 2009	29	5	4	117.48	Duizeligheid	0	0	0	1	1	0	0	0	0	0	1	1
17277	Mon Nov 30 15:17:39 2009	29	6	4	117.48	Misselijkheid	0	0	0	1	1	0	0	0	0	0	1	1
17277	Mon Nov 30 15:17:44 2009	29	7	5	117.50	Dinsdag	0	0	0	0	0	0	1	0	1	1	0	2
17277	Mon Nov 30 15:17:48 2009	29	8	4	117.50	Angstig	1	0	1	0	0	0	0	0	0	1	0	3
17277	Mon Nov 30 15:17:53 2009	29	9	5	117.49	Donderdag	0	0	0	0	0	0	1	0	1	1	0	4
17277	Mon Nov 30 15:17:58 2009	29	10	5	117.48	Snelle hartslag	0	0	0	1	1	0	0	0	0	0	1	1
17277	Mon Nov 30 15:18:02 2009	29	11	4	117.50	Spierpijn	0	0	0	1	1	0	0	0	0	0	1	1
17277	Mon Nov 30 15:18:07 2009	29	12	5	117.49	Donderdag	0	0	0	0	0	0	1	1	0	0	1	4
17277	Mon Nov 30 15:18:11 2009	29	13	7	117.49	Gespannen	1	0	1	0	0	0	0	0	0	1	0	2
17277	Mon Nov 30 15:18:16 2009	29	14	4	117.41	Onvoldoende diep kunnen doorademen	0	0	0	1	1	0	0	0	0	0	1	1
17277	Mon Nov 30 15:18:20 2009	29	15	4	117.49	Bedroefd	1	0	1	0	0	0	0	0	0	1	0	3
17277	Mon Nov 30 15:19:10 2009	31	1	4	117.41	Onvoldoende diep kunnen doorademen	0	0	0	1	1	0	0	0	0	0	1	1
17277	Mon Nov 30 15:19:15 2009	31	2	4	117.50	Spierpijn	0	0	0	1	1	0	0	0	0	0	1	1
17277	Mon Nov 30 15:19:19 2009	31	3	4	117.49	Donderdag	0	0	0	0	0	0	1	1	0	0	1	4
17277	Mon Nov 30 15:19:24 2009	31	4	5	117.50	Dinsdag	0	0	0	0	0	0	1	0	1	1	0	2
17277	Mon Nov 30 15:19:28 2009	31	5	4	117.50	Angstig	1	0	1	0	0	0	0	0	0	1	0	1
17277	Mon Nov 30 15:19:33 2009	31	6	4	117.48	Duizeligheid	0	0	0	1	1	0	0	0	0	0	1	1
17277	Mon Nov 30 15:19:37 2009	31	7	3	117.48	Misselijkheid	0	0	0	1	1	0	0	0	0	0	1	1
17277	Mon Nov 30 15:19:42 2009	31	8	4	117.49	Donderdag	0	0	0	0	0	0	1	0	1	1	0	4
17277	Mon Nov 30 15:19:46 2009	31	9	4	117.49	Bedroefd	1	0	1	0	0	0	0	0	0	1	0	1
17277	Mon Nov 30 15:19:51 2009	31	10	5	117.48	Snelle hartslag	0	0	0	1	1	0	0	0	0	0	1	1
17277	Mon Nov 30 15:19:56 2009	31	11	4	117.50	Vijandig	1	0	1	0	0	0	0	0	0	1	0	1
17277	Mon Nov 30 15:20:00 2009	31	12	5	117.50	Dinsdag	0	0	0	0	0	0	1	1	0	0	1	2
17277	Mon Nov 30 15:20:05 2009	31	13	5	117.50	Vrijdag	0	0	0	0	0	0	1	0	1	1	0	5
17277	Mon Nov 30 15:20:09 2009	31	14	4	117.50	Schuldig	1	0	1	0	0	0	0	0	0	1	0	1
17277	Mon Nov 30 15:20:14 2009	31	15	4	117.49	Gespannen	1	0	1	0	0	0	0	0	0	1	0	1
17277	Mon Nov 30 15:21:04 2009	33	1	5	117.48	Teneergeslagen	1	1	0	0	0	0	0	0	0	0	1	1
17277	Mon Nov 30 15:21:08 2009	33	2	5	117.43	Benauwd gevoel in en om de borst	0	0	0	1	0	1	0	0	0	1	0	1
17277	Mon Nov 30 15:21:13 2009	33	3	4	117.48	Vermoeidheid	0	0	0	1	0	1	0	0	0	1	0	3
17277	Mon Nov 30 15:21:17 2009	33	4	5	117.49	Hoofdpijn	0	0	0	1	0	1	0	0	0	1	0	1
17277	Mon Nov 30 15:21:22 2009	33	5	4	117.46	Bonzen van het hart	0	0	0	1	0	1	0	0	0	1	0	1
17277	Mon Nov 30 15:21:26 2009	33	6	4	117.50	Bang	1	1	0	0	0	0	0	0	0	0	1	1
17277	Mon Nov 30 15:21:31 2009	33	7	5	117.46	Buik- of maagkrampen	0	0	0	1	0	1	0	0	0	1	0	1
17277	Mon Nov 30 15:21:35 2009	33	8	4	117.49	Woensdag	0	0	0	0	0	0	1	1	0	0	1	3
17277	Mon Nov 30 15:21:40 2009	33	9	4	117.48	Vlug geïrriteerd	1	1	0	0	0	0	0	0	0	0	1	1
17277	Mon Nov 30 15:21:44 2009	33	10	3	117.49	Woensdag	0	0	0	0	0	0	1	0	1	1	0	3
17277	Mon Nov 30 15:21:49 2009	33	11	4	117.49	Maandag	0	0	0	0	0	0	1	1	0	0	1	1
17277	Mon Nov 30 15:21:54 2009	33	12	5	117.49	Maandag	0	0	0	0	0	0	1	0	1	1	0	1
17277	Mon Nov 30 15:21:58 2009	33	13	7	117.48	Zenuwachtig	1	1	0	0	0	0	0	0	0	0	1	1
17277	Mon Nov 30 15:22:03 2009	33	14	4	117.48	Beschaamd	1	1	0	0	0	0	0	0	0	0	1	1
17277	Mon Nov 30 15:22:07 2009	33	15	5	117.50	Vrijdag	0	0	0	0	0	0	1	1	0	0	1	5
17277	Mon Nov 30 15:22:57 2009	35	1	4	117.49	Maandag	0	0	0	0	0	0	1	1	0	0	1	1
17277	Mon Nov 30 15:23:02 2009	35	2	4	117.48	Beschaamd	1	1	0	0	0	0	0	0	0	0	1	1
17277	Mon Nov 30 15:23:06 2009	35	3	5	117.43	Benauwd gevoel in en om de borst	0	0	0	1	0	1	0	0	0	1	0	1
17277	Mon Nov 30 15:23:11 2009	35	4	4	117.48	Vlug geïrriteerd	1	1	0	0	0	0	0	0	0	0	1	1
17277	Mon Nov 30 15:23:15 2009	35	5	4	117.48	Teneergeslagen	1	1	0	0	0	0	0	0	0	0	1	2
17277	Mon Nov 30 15:23:20 2009	35	6	5	117.49	Woensdag	0	0	0	0	0	0	1	0	1	1	0	3
17277	Mon Nov 30 15:23:24 2009	35	7	4	117.49	Hoofdpijn	0	0	0	1	0	1	0	0	0	1	0	1
17277	Mon Nov 30 15:23:29 2009	35	8	4	117.49	Maandag	0	0	0	0	0	0	1	0	1	1	0	1
17277	Mon Nov 30 15:23:33 2009	35	9	7	117.46	Bonzen van het hart	0	0	0	1	0	1	0	0	0	1	0	1
17277	Mon Nov 30 15:23:38 2009	35	10	4	117.48	Vermoeidheid	0	0	0	1	0	1	0	0	0	1	0	4
17277	Mon Nov 30 15:23:42 2009	35	11	4	117.48	Zenuwachtig	1	1	0	0	0	0	0	0	0	0	1	1
17277	Mon Nov 30 15:23:47 2009	35	12	5	117.46	Buik- of maagkrampen	0	0	0	1	0	1	0	0	0	1	0	1
17277	Mon Nov 30 15:23:52 2009	35	13	4	117.49	Woensdag	0	0	0	0	0	0	1	1	0	0	1	3
17277	Mon Nov 30 15:23:56 2009	35	14	5	117.50	Vrijdag	0	0	0	0	0	0	1	1	0	0	1	5
17277	Mon Nov 30 15:24:01 2009	35	15	5	117.50	Bang	1	1	0	0	0	0	0	0	0	0	1	2
17277	Mon Nov 30 15:24:51 2009	37	1	4	117.49	Woensdag	0	0	0	0	0	0	1	0	1	1	0	3
17277	Mon Nov 30 15:24:55 2009	37	2	4	117.48	Zenuwachtig	1	1	0	0	0	0	0	0	0	0	1	1
17277	Mon Nov 30 15:25:00 2009	37	3	5	117.48	Vermoeidheid	0	0	0	1	0	1	0	0	0	1	0	4
17277	Mon Nov 30 15:25:04 2009	37	4	4	117.48	Beschaamd	1	1	0	0	0	0	0	0	0	0	1	1
17277	Mon Nov 30 15:25:09 2009	37	5	5	117.46	Buik- of maagkrampen	0	0	0	1	0	1	0	0	0	1	0	1
17277	Mon Nov 30 15:25:13 2009	37	6	5	117.49	Maandag	0	0	0	0	0	0	1	1	0	0	1	1
17277	Mon Nov 30 15:25:18 2009	37	7	4	117.46	Bonzen van het hart	0	0	0	1	0	1	0	0	0	1	0	1
17277	Mon Nov 30 15:25:22 2009	37	8	4	117.48	Teneergeslagen	1	1	0	0	0	0	0	0	0	0	1	1
17277	Mon Nov 30 15:25:27 2009	37	9	5	117.50	Vrijdag	0	0	0	0	0	0	1	1	0	0	1	5
17277	Mon Nov 30 15:25:31 2009	37	10	4	117.50	Bang	1	1	0	0	0	0	0	0	0	0	1	1
17277	Mon Nov 30 15:25:36 2009	37	11	4	117.49	Hoofdpijn	0	0	0	1	0	1	0	0	0	1	0	1
17277	Mon Nov 30 15:25:41 2009	37	12	5	117.48	Vlug geïrriteerd	1	1	0	0	0	0	0	0	0	0	1	1
17277	Mon Nov 30 15:25:45 2009	37	13	4	117.49	Maandag	0	0	0	0	0	0	1	0	1	1	0	1
17277	Mon Nov 30 15:25:50 2009	37	14	5	117.49	Woensdag	0	0	0	0	0	0	1	1	0	0	1	3
17277	Mon Nov 30 15:25:54 2009	37	15	5	117.43	Benauwd gevoel in en om de borst	0	0	0	1	0	1	0	0	0	1	0	1
17277	Mon Nov 30 15:28:07 2009	39	1	4	117.48	Zenuwachtig	1	1	0	0	0	0	0	0	0	0	1	1
17277	Mon Nov 30 15:28:11 2009	39	2	4	117.48	Duizeligheid	0	0	0	1	1	0	0	0	0	0	1	1
17277	Mon Nov 30 15:28:16 2009	39	3	4	117.50	Spierpijn	0	0	0	1	1	0	0	0	0	0	1	1
17277	Mon Nov 30 15:28:20 2009	39	4	5	117.49	Donderdag	0	0	0	0	0	0	1	0	1	1	0	4
17277	Mon Nov 30 15:28:25 2009	39	5	4	117.50	Dinsdag	0	0	0	0	0	0	1	1	0	0	1	2
17277	Mon Nov 30 15:28:30 2009	39	6	4	117.49	Maandag	0	0	0	0	0	0	1	0	1	1	0	1
17277	Mon Nov 30 15:28:34 2009	39	7	5	117.48	Vlug geïrriteerd	1	1	0	0	0	0	0	0	0	0	1	1
17277	Mon Nov 30 15:28:39 2009	39	8	4	117.48	Misselijkheid	0	0	0	1	1	0	0	0	0	0	1	1
17277	Mon Nov 30 15:28:43 2009	39	9	4	117.48	Beschaamd	1	1	0	0	0	0	0	0	0	0	1	1
17277	Mon Nov 30 15:28:48 2009	39	10	5	117.50	Vrijdag	0	0	0	0	0	0	1	0	1	1	0	5
17277	Mon Nov 30 15:28:52 2009	39	11	4	117.48	Snelle hartslag	0	0	0	1	1	0	0	0	0	0	1	1
17277	Mon Nov 30 15:28:57 2009	39	12	4	117.41	Onvoldoende diep kunnen doorademen	0	0	0	1	1	0	0	0	0	0	1	1
17277	Mon Nov 30 15:29:01 2009	39	13	4	117.50	Bang	1	1	0	0	0	0	0	0	0	0	1	1
17277	Mon Nov 30 15:29:06 2009	39	14	4	117.49	Woensdag	0	0	0	0	0	0	1	1	0	0	1	3
17277	Mon Nov 30 15:29:10 2009	39	15	4	117.48	Teneergeslagen	1	1	0	0	0	0	0	0	0	0	1	1
17277	Mon Nov 30 15:30:00 2009	41	1	4	117.50	Spierpijn	0	0	0	1	1	0	0	0	0	0	1	1
17277	Mon Nov 30 15:30:05 2009	41	2	5	117.50	Vrijdag	0	0	0	0	0	0	1	0	1	1	0	5
17277	Mon Nov 30 15:30:09 2009	41	3	5	117.49	Woensdag	0	0	0	0	0	0	1	1	0	0	1	3
17277	Mon Nov 30 15:30:14 2009	41	4	4	117.48	Snelle hartslag	0	0	0	1	1	0	0	0	0	0	1	1
17277	Mon Nov 30 15:30:18 2009	41	5	5	117.41	Onvoldoende diep kunnen doorademen	0	0	0	1	1	0	0	0	0	0	1	1
17277	Mon Nov 30 15:30:23 2009	41	6	7	117.48	Zenuwachtig	1	1	0	0	0	0	0	0	0	0	1	1
17277	Mon Nov 30 15:30:28 2009	41	7	4	117.50	Dinsdag	0	0	0	0	0	0	1	1	0	0	1	2
17277	Mon Nov 30 15:30:32 2009	41	8	4	117.48	Misselijkheid	0	0	0	1	1	0	0	0	0	0	1	1
17277	Mon Nov 30 15:30:37 2009	41	9	5	117.48	Vlug geïrriteerd	1	1	0	0	0	0	0	0	0	0	1	1
17277	Mon Nov 30 15:30:41 2009	41	10	4	117.50	Bang	1	1	0	0	0	0	0	0	0	0	1	1
17277	Mon Nov 30 15:30:46 2009	41	11	5	117.48	Teneergeslagen	1	1	0	0	0	0	0	0	0	0	1	1
17277	Mon Nov 30 15:30:50 2009	41	12	4	117.48	Duizeligheid	0	0	0	1	1	0	0	0	0	0	1	1
17277	Mon Nov 30 15:30:55 2009	41	13	4	117.49	Maandag	0	0	0	0	0	0	1	0	1	1	0	1
17277	Mon Nov 30 15:30:59 2009	41	14	5	117.49	Donderdag	0	0	0	0	0	0	1	0	1	1	0	4
17277	Mon Nov 30 15:31:04 2009	41	15	4	117.48	Beschaamd	1	1	0	0	0	0	0	0	0	0	1	1
17277	Mon Nov 30 15:31:54 2009	43	1	4	117.48	Teneergeslagen	1	1	0	0	0	0	0	0	0	0	1	1
17277	Mon Nov 30 15:31:58 2009	43	2	5	117.49	Woensdag	0	0	0	0	0	0	1	1	0	0	1	3
17277	Mon Nov 30 15:32:03 2009	43	3	4	117.49	Donderdag	0	0	0	0	0	0	1	0	1	1	0	4
17277	Mon Nov 30 15:32:07 2009	43	4	4	117.48	Snelle hartslag	0	0	0	1	1	0	0	0	0	0	1	1
17277	Mon Nov 30 15:32:12 2009	43	5	4	117.50	Bang	1	1	0	0	0	0	0	0	0	0	1	2
17277	Mon Nov 30 15:32:16 2009	43	6	4	117.41	Onvoldoende diep kunnen doorademen	0	0	0	1	1	0	0	0	0	0	1	1
17277	Mon Nov 30 15:32:21 2009	43	7	4	117.48	Vlug geïrriteerd	1	1	0	0	0	0	0	0	0	0	1	2
17277	Mon Nov 30 15:32:26 2009	43	8	5	117.48	Beschaamd	1	1	0	0	0	0	0	0	0	0	1	1
17277	Mon Nov 30 15:32:30 2009	43	9	4	117.49	Maandag	0	0	0	0	0	0	1	0	1	1	0	1
17277	Mon Nov 30 15:32:35 2009	43	10	4	117.50	Dinsdag	0	0	0	0	0	0	1	1	0	0	1	2
17277	Mon Nov 30 15:32:39 2009	43	11	5	117.50	Spierpijn	0	0	0	1	1	0	0	0	0	0	1	1
17277	Mon Nov 30 15:32:44 2009	43	12	4	117.48	Duizeligheid	0	0	0	1	1	0	0	0	0	0	1	1
17277	Mon Nov 30 15:32:48 2009	43	13	4	117.48	Zenuwachtig	1	1	0	0	0	0	0	0	0	0	1	1
17277	Mon Nov 30 15:32:53 2009	43	14	5	117.48	Misselijkheid	0	0	0	1	1	0	0	0	0	0	1	1
17277	Mon Nov 30 15:32:57 2009	43	15	4	117.50	Vrijdag	0	0	0	0	0	0	1	0	1	1	0	5
17277	Mon Nov 30 15:33:47 2009	45	1	4	117.49	Donderdag	0	0	0	0	0	0	1	1	0	0	1	4
17277	Mon Nov 30 15:33:52 2009	45	2	2	117.46	Bonzen van het hart	0	0	0	1	0	1	0	0	0	1	0	1
17277	Mon Nov 30 15:33:56 2009	45	3	5	117.49	Woensdag	0	0	0	0	0	0	1	0	1	1	0	3
17277	Mon Nov 30 15:34:01 2009	45	4	4	117.49	Maandag	0	0	0	0	0	0	1	1	0	0	1	1
17277	Mon Nov 30 15:34:05 2009	45	5	4	117.48	Vermoeidheid	0	0	0	1	0	1	0	0	0	1	0	4
17277	Mon Nov 30 15:34:10 2009	45	6	5	117.50	Dinsdag	0	0	0	0	0	0	1	0	1	1	0	2
17277	Mon Nov 30 15:34:14 2009	45	7	4	117.49	Bedroefd	1	0	1	0	0	0	0	0	0	1	0	2
17277	Mon Nov 30 15:34:19 2009	45	8	4	117.49	Gespannen	1	0	1	0	0	0	0	0	0	1	0	2
17277	Mon Nov 30 15:34:24 2009	45	9	5	117.49	Hoofdpijn	0	0	0	1	0	1	0	0	0	1	0	1
17277	Mon Nov 30 15:34:28 2009	45	10	4	117.50	Angstig	1	0	1	0	0	0	0	0	0	1	0	2
17277	Mon Nov 30 15:34:33 2009	45	11	4	117.46	Buik- of maagkrampen	0	0	0	1	0	1	0	0	0	1	0	1
17277	Mon Nov 30 15:34:37 2009	45	12	5	117.43	Benauwd gevoel in en om de borst	0	0	0	1	0	1	0	0	0	1	0	1
17277	Mon Nov 30 15:34:42 2009	45	13	4	117.50	Vrijdag	0	0	0	0	0	0	1	1	0	0	1	5
17277	Mon Nov 30 15:34:46 2009	45	14	4	117.50	Vijandig	1	0	1	0	0	0	0	0	0	1	0	2
17277	Mon Nov 30 15:34:51 2009	45	15	5	117.50	Schuldig	1	0	1	0	0	0	0	0	0	1	0	1
17277	Mon Nov 30 15:35:41 2009	47	1	4	117.49	Hoofdpijn	0	0	0	1	0	1	0	0	0	1	0	1
17277	Mon Nov 30 15:35:45 2009	47	2	4	117.49	Woensdag	0	0	0	0	0	0	1	0	1	1	0	3
17277	Mon Nov 30 15:35:50 2009	47	3	4	117.50	Schuldig	1	0	1	0	0	0	0	0	0	1	0	1
17277	Mon Nov 30 15:35:54 2009	47	4	4	117.49	Bedroefd	1	0	1	0	0	0	0	0	0	1	0	1
17277	Mon Nov 30 15:35:59 2009	47	5	4	117.49	Gespannen	1	0	1	0	0	0	0	0	0	1	0	1
17277	Mon Nov 30 15:36:03 2009	47	6	4	117.43	Benauwd gevoel in en om de borst	0	0	0	1	0	1	0	0	0	1	0	1
17277	Mon Nov 30 15:36:08 2009	47	7	5	117.49	Maandag	0	0	0	0	0	0	1	1	0	0	1	1
17277	Mon Nov 30 15:36:12 2009	47	8	4	117.48	Vermoeidheid	0	0	0	1	0	1	0	0	0	1	0	4
17277	Mon Nov 30 15:36:17 2009	47	9	4	117.46	Buik- of maagkrampen	0	0	0	1	0	1	0	0	0	1	0	1
17277	Mon Nov 30 15:36:22 2009	47	10	5	117.50	Angstig	1	0	1	0	0	0	0	0	0	1	0	1
17277	Mon Nov 30 15:36:26 2009	47	11	4	117.50	Vijandig	1	0	1	0	0	0	0	0	0	1	0	1
17277	Mon Nov 30 15:36:31 2009	47	12	4	117.46	Bonzen van het hart	0	0	0	1	0	1	0	0	0	1	0	1
17277	Mon Nov 30 15:36:35 2009	47	13	5	117.49	Donderdag	0	0	0	0	0	0	1	1	0	0	1	4
17277	Mon Nov 30 15:36:40 2009	47	14	4	117.50	Vrijdag	0	0	0	0	0	0	1	1	0	0	1	5
17277	Mon Nov 30 15:36:44 2009	47	15	4	117.50	Dinsdag	0	0	0	0	0	0	1	0	1	1	0	2
17277	Mon Nov 30 15:37:34 2009	49	1	4	117.49	Bedroefd	1	0	1	0	0	0	0	0	0	1	0	1
17277	Mon Nov 30 15:37:39 2009	49	2	5	117.50	Angstig	1	0	1	0	0	0	0	0	0	1	0	1
17277	Mon Nov 30 15:37:43 2009	49	3	4	117.46	Bonzen van het hart	0	0	0	1	0	1	0	0	0	1	0	1
17277	Mon Nov 30 15:37:48 2009	49	4	5	117.49	Donderdag	0	0	0	0	0	0	1	1	0	0	1	4
17277	Mon Nov 30 15:37:52 2009	49	5	5	117.49	Maandag	0	0	0	0	0	0	1	1	0	0	1	1
17277	Mon Nov 30 15:37:57 2009	49	6	4	117.48	Vermoeidheid	0	0	0	1	0	1	0	0	0	1	0	5
17277	Mon Nov 30 15:38:01 2009	49	7	5	117.50	Vijandig	1	0	1	0	0	0	0	0	0	1	0	1
17277	Mon Nov 30 15:38:06 2009	49	8	5	117.46	Buik- of maagkrampen	0	0	0	1	0	1	0	0	0	1	0	1
17277	Mon Nov 30 15:38:10 2009	49	9	4	117.49	Gespannen	1	0	1	0	0	0	0	0	0	1	0	1
17277	Mon Nov 30 15:38:15 2009	49	10	4	117.43	Benauwd gevoel in en om de borst	0	0	0	1	0	1	0	0	0	1	0	1
17277	Mon Nov 30 15:38:20 2009	49	11	5	117.49	Hoofdpijn	0	0	0	1	0	1	0	0	0	1	0	1
17277	Mon Nov 30 15:38:24 2009	49	12	4	117.49	Woensdag	0	0	0	0	0	0	1	0	1	1	0	3
17277	Mon Nov 30 15:38:29 2009	49	13	5	117.50	Vrijdag	0	0	0	0	0	0	1	1	0	0	1	5
17277	Mon Nov 30 15:38:33 2009	49	14	7	117.50	Dinsdag	0	0	0	0	0	0	1	0	1	1	0	2
17277	Mon Nov 30 15:38:38 2009	49	15	4	117.50	Schuldig	1	0	1	0	0	0	0	0	0	1	0	1
17277	Mon Nov 30 15:40:52 2009	51	1	4	117.48	Misselijkheid	0	0	0	1	1	0	0	0	0	0	1	1
17277	Mon Nov 30 15:40:56 2009	51	2	5	117.50	Dinsdag	0	0	0	0	0	0	1	1	0	0	1	2
17277	Mon Nov 30 15:41:01 2009	51	3	5	117.49	Donderdag	0	0	0	0	0	0	1	0	1	1	0	4
17277	Mon Nov 30 15:41:05 2009	51	4	4	117.48	Vlug geïrriteerd	1	1	0	0	0	0	0	0	0	0	1	2
17277	Mon Nov 30 15:41:10 2009	51	5	5	117.41	Onvoldoende diep kunnen doorademen	0	0	0	1	1	0	0	0	0	0	1	1
17277	Mon Nov 30 15:41:14 2009	51	6	5	117.50	Vrijdag	0	0	0	0	0	0	1	0	1	1	0	5
17277	Mon Nov 30 15:41:19 2009	51	7	4	117.48	Snelle hartslag	0	0	0	1	1	0	0	0	0	0	1	1
17277	Mon Nov 30 15:41:23 2009	51	8	4	117.50	Vrijdag	0	0	0	0	0	0	1	1	0	0	1	5
17277	Mon Nov 30 15:41:28 2009	51	9	5	117.48	Beschaamd	1	1	0	0	0	0	0	0	0	0	1	1
17277	Mon Nov 30 15:41:32 2009	51	10	4	117.48	Teneergeslagen	1	1	0	0	0	0	0	0	0	0	1	1
17277	Mon Nov 30 15:41:37 2009	51	11	4	117.50	Spierpijn	0	0	0	1	1	0	0	0	0	0	1	1
17277	Mon Nov 30 15:41:41 2009	51	12	5	117.48	Duizeligheid	0	0	0	1	1	0	0	0	0	0	1	1
17277	Mon Nov 30 15:41:46 2009	51	13	4	117.48	Zenuwachtig	1	1	0	0	0	0	0	0	0	0	1	1
17277	Mon Nov 30 15:41:50 2009	51	14	4	117.50	Bang	1	1	0	0	0	0	0	0	0	0	1	1
17277	Mon Nov 30 15:41:55 2009	51	15	5	117.49	Maandag	0	0	0	0	0	0	1	1	0	0	1	1
17277	Mon Nov 30 15:42:45 2009	53	1	4	117.48	Misselijkheid	0	0	0	1	1	0	0	0	0	0	1	1
17277	Mon Nov 30 15:42:50 2009	53	2	5	117.49	Maandag	0	0	0	0	0	0	1	1	0	0	1	1
17277	Mon Nov 30 15:42:54 2009	53	3	5	117.48	Teneergeslagen	1	1	0	0	0	0	0	0	0	0	1	2
17277	Mon Nov 30 15:42:59 2009	53	4	4	117.48	Beschaamd	1	1	0	0	0	0	0	0	0	0	1	1
17277	Mon Nov 30 15:43:03 2009	53	5	4	117.48	Snelle hartslag	0	0	0	1	1	0	0	0	0	0	1	1
17277	Mon Nov 30 15:43:08 2009	53	6	5	117.49	Donderdag	0	0	0	0	0	0	1	0	1	1	0	4
17277	Mon Nov 30 15:43:12 2009	53	7	4	117.41	Onvoldoende diep kunnen doorademen	0	0	0	1	1	0	0	0	0	0	1	1
17277	Mon Nov 30 15:43:17 2009	53	8	4	117.48	Duizeligheid	0	0	0	1	1	0	0	0	0	0	1	1
17277	Mon Nov 30 15:43:21 2009	53	9	4	117.48	Vlug geïrriteerd	1	1	0	0	0	0	0	0	0	0	1	2
17277	Mon Nov 30 15:43:26 2009	53	10	4	117.50	Bang	1	1	0	0	0	0	0	0	0	0	1	1
17277	Mon Nov 30 15:43:30 2009	53	11	4	117.50	Spierpijn	0	0	0	1	1	0	0	0	0	0	1	1
17277	Mon Nov 30 15:43:35 2009	53	12	5	117.48	Zenuwachtig	1	1	0	0	0	0	0	0	0	0	1	1
17277	Mon Nov 30 15:43:39 2009	53	13	4	117.50	Vrijdag	0	0	0	0	0	0	1	0	1	1	0	5
17277	Mon Nov 30 15:43:44 2009	53	14	5	117.50	Dinsdag	0	0	0	0	0	0	1	1	0	0	1	2
17277	Mon Nov 30 15:43:48 2009	53	15	5	117.50	Vrijdag	0	0	0	0	0	0	1	1	0	0	1	5
17277	Mon Nov 30 15:44:39 2009	55	1	4	117.48	Duizeligheid	0	0	0	1	1	0	0	0	0	0	1	1
17277	Mon Nov 30 15:44:43 2009	55	2	4	117.48	Teneergeslagen	1	1	0	0	0	0	0	0	0	0	1	1
17277	Mon Nov 30 15:44:48 2009	55	3	8	117.49	Maandag	0	0	0	0	0	0	1	1	0	0	1	1
17277	Mon Nov 30 15:44:52 2009	55	4	4	117.50	Vrijdag	0	0	0	0	0	0	1	0	1	1	0	5
17277	Mon Nov 30 15:44:57 2009	55	5	4	117.48	Misselijkheid	0	0	0	1	1	0	0	0	0	0	1	1
17277	Mon Nov 30 15:45:01 2009	55	6	5	117.48	Snelle hartslag	0	0	0	1	1	0	0	0	0	0	1	1
17277	Mon Nov 30 15:45:06 2009	55	7	4	117.50	Vrijdag	0	0	0	0	0	0	1	1	0	0	1	5
17277	Mon Nov 30 15:45:10 2009	55	8	5	117.48	Zenuwachtig	1	1	0	0	0	0	0	0	0	0	1	1
17277	Mon Nov 30 15:45:15 2009	55	9	5	117.48	Vlug geïrriteerd	1	1	0	0	0	0	0	0	0	0	1	3
17277	Mon Nov 30 15:45:19 2009	55	10	4	117.50	Bang	1	1	0	0	0	0	0	0	0	0	1	1
17277	Mon Nov 30 15:45:24 2009	55	11	4	117.48	Beschaamd	1	1	0	0	0	0	0	0	0	0	1	1
17277	Mon Nov 30 15:45:28 2009	55	12	5	117.50	Dinsdag	0	0	0	0	0	0	1	1	0	0	1	2
17277	Mon Nov 30 15:45:33 2009	55	13	4	117.49	Donderdag	0	0	0	0	0	0	1	0	1	1	0	4
17277	Mon Nov 30 15:45:37 2009	55	14	4	117.41	Onvoldoende diep kunnen doorademen	0	0	0	1	1	0	0	0	0	0	1	1
17277	Mon Nov 30 15:45:42 2009	55	15	5	117.50	Spierpijn	0	0	0	1	1	0	0	0	0	0	1	1
17277	Mon Nov 30 15:46:32 2009	57	1	4	117.46	Buik- of maagkrampen	0	0	0	1	0	1	0	0	0	1	0	1
17277	Mon Nov 30 15:46:37 2009	57	2	4	117.50	Angstig	1	0	1	0	0	0	0	0	0	1	0	1
17277	Mon Nov 30 15:46:41 2009	57	3	5	117.43	Benauwd gevoel in en om de borst	0	0	0	1	0	1	0	0	0	1	0	1
17277	Mon Nov 30 15:46:46 2009	57	4	4	117.48	Vermoeidheid	0	0	0	1	0	1	0	0	0	1	0	5
17277	Mon Nov 30 15:46:50 2009	57	5	4	117.46	Bonzen van het hart	0	0	0	1	0	1	0	0	0	1	0	1
17277	Mon Nov 30 15:46:55 2009	57	6	5	117.49	Maandag	0	0	0	0	0	0	1	0	1	1	0	1
17277	Mon Nov 30 15:46:59 2009	57	7	4	117.50	Dinsdag	0	0	0	0	0	0	1	0	1	1	0	2
17277	Mon Nov 30 15:47:04 2009	57	8	8	117.49	Woensdag	0	0	0	0	0	0	1	0	1	1	0	3
17277	Mon Nov 30 15:47:08 2009	57	9	6	117.49	Donderdag	0	0	0	0	0	0	1	1	0	0	1	4
17277	Mon Nov 30 15:47:13 2009	57	10	4	117.50	Vijandig	1	0	1	0	0	0	0	0	0	1	0	5
17277	Mon Nov 30 15:47:17 2009	57	11	4	117.49	Hoofdpijn	0	0	0	1	0	1	0	0	0	1	0	1
17277	Mon Nov 30 15:47:22 2009	57	12	5	117.49	Woensdag	0	0	0	0	0	0	1	1	0	0	1	3
17277	Mon Nov 30 15:47:26 2009	57	13	4	117.49	Gespannen	1	0	1	0	0	0	0	0	0	1	0	1
17277	Mon Nov 30 15:47:31 2009	57	14	4	117.49	Bedroefd	1	0	1	0	0	0	0	0	0	1	0	1
17277	Mon Nov 30 15:47:35 2009	57	15	4	117.50	Schuldig	1	0	1	0	0	0	0	0	0	1	0	1
17277	Mon Nov 30 15:48:25 2009	59	1	5	117.50	Dinsdag	0	0	0	0	0	0	1	0	1	1	0	2
17277	Mon Nov 30 15:48:30 2009	59	2	4	117.49	Woensdag	0	0	0	0	0	0	1	0	1	1	0	3
17277	Mon Nov 30 15:48:35 2009	59	3	4	117.43	Benauwd gevoel in en om de borst	0	0	0	1	0	1	0	0	0	1	0	1
17277	Mon Nov 30 15:48:39 2009	59	4	5	117.46	Bonzen van het hart	0	0	0	1	0	1	0	0	0	1	0	1
17277	Mon Nov 30 15:48:44 2009	59	5	6	117.49	Donderdag	0	0	0	0	0	0	1	1	0	0	1	4
17277	Mon Nov 30 15:48:48 2009	59	6	5	117.49	Maandag	0	0	0	0	0	0	1	0	1	1	0	1
17277	Mon Nov 30 15:48:53 2009	59	7	5	117.49	Gespannen	1	0	1	0	0	0	0	0	0	1	0	1
17277	Mon Nov 30 15:48:57 2009	59	8	4	117.46	Buik- of maagkrampen	0	0	0	1	0	1	0	0	0	1	0	1
17277	Mon Nov 30 15:49:02 2009	59	9	4	117.50	Angstig	1	0	1	0	0	0	0	0	0	1	0	2
17277	Mon Nov 30 15:49:06 2009	59	10	5	117.49	Bedroefd	1	0	1	0	0	0	0	0	0	1	0	3
17277	Mon Nov 30 15:49:11 2009	59	11	2	117.49	Hoofdpijn	0	0	0	1	0	1	0	0	0	1	0	1
17277	Mon Nov 30 15:49:15 2009	59	12	4	117.48	Vermoeidheid	0	0	0	1	0	1	0	0	0	1	0	5
17277	Mon Nov 30 15:49:20 2009	59	13	5	117.50	Vijandig	1	0	1	0	0	0	0	0	0	1	0	1
17277	Mon Nov 30 15:49:24 2009	59	14	4	117.49	Woensdag	0	0	0	0	0	0	1	1	0	0	1	3
17277	Mon Nov 30 15:49:29 2009	59	15	4	117.50	Schuldig	1	0	1	0	0	0	0	0	0	1	0	1
17277	Mon Nov 30 15:50:19 2009	61	1	4	117.49	Bedroefd	1	0	1	0	0	0	0	0	0	1	0	1
17277	Mon Nov 30 15:50:23 2009	61	2	4	117.49	Gespannen	1	0	1	0	0	0	0	0	0	1	0	1
17277	Mon Nov 30 15:50:28 2009	61	3	4	117.50	Dinsdag	0	0	0	0	0	0	1	0	1	1	0	2
17277	Mon Nov 30 15:50:33 2009	61	4	4	117.48	Vermoeidheid	0	0	0	1	0	1	0	0	0	1	0	5
17277	Mon Nov 30 15:50:37 2009	61	5	4	117.50	Schuldig	1	0	1	0	0	0	0	0	0	1	0	1
17277	Mon Nov 30 15:50:42 2009	61	6	4	117.49	Maandag	0	0	0	0	0	0	1	0	1	1	0	1
17277	Mon Nov 30 15:50:46 2009	61	7	5	117.49	Woensdag	0	0	0	0	0	0	1	0	1	1	0	3
17277	Mon Nov 30 15:50:51 2009	61	8	4	117.43	Benauwd gevoel in en om de borst	0	0	0	1	0	1	0	0	0	1	0	1
17277	Mon Nov 30 15:50:55 2009	61	9	4	117.46	Buik- of maagkrampen	0	0	0	1	0	1	0	0	0	1	0	1
17277	Mon Nov 30 15:51:00 2009	61	10	4	117.50	Angstig	1	0	1	0	0	0	0	0	0	1	0	1
17277	Mon Nov 30 15:51:04 2009	61	11	5	117.49	Donderdag	0	0	0	0	0	0	1	1	0	0	1	4
17277	Mon Nov 30 15:51:09 2009	61	12	4	117.46	Bonzen van het hart	0	0	0	1	0	1	0	0	0	1	0	1
17277	Mon Nov 30 15:51:13 2009	61	13	5	117.49	Woensdag	0	0	0	0	0	0	1	1	0	0	1	3
17277	Mon Nov 30 15:51:18 2009	61	14	6	117.49	Hoofdpijn	0	0	0	1	0	1	0	0	0	1	0	1
17277	Mon Nov 30 15:51:22 2009	61	15	4	117.50	Vijandig	1	0	1	0	0	0	0	0	0	1	0	1
17277	Mon Nov 30 15:53:36 2009	63	1	4	117.50	Dinsdag	0	0	0	0	0	0	1	1	0	0	1	2
17277	Mon Nov 30 15:53:40 2009	63	2	5	117.49	Maandag	0	0	0	0	0	0	1	1	0	0	1	1
17277	Mon Nov 30 15:53:45 2009	63	3	4	117.46	Buik- of maagkrampen	0	0	0	1	0	1	0	0	0	1	0	1
17277	Mon Nov 30 15:53:49 2009	63	4	4	117.49	Hoofdpijn	0	0	0	1	0	1	0	0	0	1	0	1
17277	Mon Nov 30 15:53:54 2009	63	5	5	117.49	Donderdag	0	0	0	0	0	0	1	1	0	0	1	4
17277	Mon Nov 30 15:53:58 2009	63	6	4	117.50	Schuldig	1	0	1	0	0	0	0	0	0	1	0	1
17277	Mon Nov 30 15:54:03 2009	63	7	4	117.43	Benauwd gevoel in en om de borst	0	0	0	1	0	1	0	0	0	1	0	1
17277	Mon Nov 30 15:54:07 2009	63	8	5	117.49	Maandag	0	0	0	0	0	0	1	0	1	1	0	1
17277	Mon Nov 30 15:54:12 2009	63	9	4	117.49	Gespannen	1	0	1	0	0	0	0	0	0	1	0	1
17277	Mon Nov 30 15:54:17 2009	63	10	4	117.48	Vermoeidheid	0	0	0	1	0	1	0	0	0	1	0	4
17277	Mon Nov 30 15:54:21 2009	63	11	5	117.46	Bonzen van het hart	0	0	0	1	0	1	0	0	0	1	0	1
17277	Mon Nov 30 15:54:26 2009	63	12	4	117.49	Bedroefd	1	0	1	0	0	0	0	0	0	1	0	1
17277	Mon Nov 30 15:54:30 2009	63	13	5	117.49	Woensdag	0	0	0	0	0	0	1	1	0	0	1	3
17277	Mon Nov 30 15:54:35 2009	63	14	5	117.50	Angstig	1	0	1	0	0	0	0	0	0	1	0	1
17277	Mon Nov 30 15:54:39 2009	63	15	4	117.50	Vijandig	1	0	1	0	0	0	0	0	0	1	0	1
17277	Mon Nov 30 15:55:29 2009	65	1	4	117.49	Donderdag	0	0	0	0	0	0	1	1	0	0	1	4
17277	Mon Nov 30 15:55:34 2009	65	2	5	117.49	Maandag	0	0	0	0	0	0	1	0	1	1	0	1
17277	Mon Nov 30 15:55:38 2009	65	3	5	117.46	Bonzen van het hart	0	0	0	1	0	1	0	0	0	1	0	1
17277	Mon Nov 30 15:55:43 2009	65	4	5	117.50	Schuldig	1	0	1	0	0	0	0	0	0	1	0	1
17277	Mon Nov 30 15:55:47 2009	65	5	5	117.48	Vermoeidheid	0	0	0	1	0	1	0	0	0	1	0	4
17277	Mon Nov 30 15:55:52 2009	65	6	5	117.49	Maandag	0	0	0	0	0	0	1	1	0	0	1	1
17277	Mon Nov 30 15:55:56 2009	65	7	4	117.50	Angstig	1	0	1	0	0	0	0	0	0	1	0	1
17277	Mon Nov 30 15:56:01 2009	65	8	4	117.49	Gespannen	1	0	1	0	0	0	0	0	0	1	0	1
17277	Mon Nov 30 15:56:06 2009	65	9	7	117.50	Dinsdag	0	0	0	0	0	0	1	1	0	0	1	2
17277	Mon Nov 30 15:56:10 2009	65	10	4	117.49	Woensdag	0	0	0	0	0	0	1	1	0	0	1	3
17277	Mon Nov 30 15:56:15 2009	65	11	4	117.46	Buik- of maagkrampen	0	0	0	1	0	1	0	0	0	1	0	1
17277	Mon Nov 30 15:56:19 2009	65	12	5	117.49	Hoofdpijn	0	0	0	1	0	1	0	0	0	1	0	1
17277	Mon Nov 30 15:56:24 2009	65	13	4	117.50	Vijandig	1	0	1	0	0	0	0	0	0	1	0	1
17277	Mon Nov 30 15:56:28 2009	65	14	4	117.49	Bedroefd	1	0	1	0	0	0	0	0	0	1	0	1
17277	Mon Nov 30 15:56:33 2009	65	15	4	117.43	Benauwd gevoel in en om de borst	0	0	0	1	0	1	0	0	0	1	0	1
17277	Mon Nov 30 15:57:23 2009	67	1	4	117.49	Woensdag	0	0	0	0	0	0	1	1	0	0	1	3
17277	Mon Nov 30 15:57:27 2009	67	2	4	117.49	Hoofdpijn	0	0	0	1	0	1	0	0	0	1	0	1
17277	Mon Nov 30 15:57:32 2009	67	3	2	117.49	Bedroefd	1	0	1	0	0	0	0	0	0	1	0	3
17277	Mon Nov 30 15:57:36 2009	67	4	5	117.46	Buik- of maagkrampen	0	0	0	1	0	1	0	0	0	1	0	1
17277	Mon Nov 30 15:57:41 2009	67	5	4	117.49	Donderdag	0	0	0	0	0	0	1	1	0	0	1	4
17277	Mon Nov 30 15:57:45 2009	67	6	4	117.50	Vijandig	1	0	1	0	0	0	0	0	0	1	0	3
17277	Mon Nov 30 15:57:50 2009	67	7	5	117.50	Angstig	1	0	1	0	0	0	0	0	0	1	0	3
17277	Mon Nov 30 15:57:55 2009	67	8	4	117.49	Gespannen	1	0	1	0	0	0	0	0	0	1	0	3
17277	Mon Nov 30 15:57:59 2009	67	9	5	117.50	Dinsdag	0	0	0	0	0	0	1	1	0	0	1	2
17277	Mon Nov 30 15:58:04 2009	67	10	5	117.49	Maandag	0	0	0	0	0	0	1	1	0	0	1	1
17277	Mon Nov 30 15:58:08 2009	67	11	6	117.43	Benauwd gevoel in en om de borst	0	0	0	1	0	1	0	0	0	1	0	2
17277	Mon Nov 30 15:58:13 2009	67	12	4	117.49	Maandag	0	0	0	0	0	0	1	0	1	1	0	1
17277	Mon Nov 30 15:58:17 2009	67	13	5	117.48	Vermoeidheid	0	0	0	1	0	1	0	0	0	1	0	3
17277	Mon Nov 30 15:58:22 2009	67	14	4	117.50	Schuldig	1	0	1	0	0	0	0	0	0	1	0	1
17277	Mon Nov 30 15:58:26 2009	67	15	4	117.46	Bonzen van het hart	0	0	0	1	0	1	0	0	0	1	0	2
17277	Mon Nov 30 15:59:16 2009	69	1	6	117.48	Vlug geïrriteerd	1	1	0	0	0	0	0	0	0	0	1	1
17277	Mon Nov 30 15:59:21 2009	69	2	4	117.50	Vrijdag	0	0	0	0	0	0	1	0	1	1	0	5
17277	Mon Nov 30 15:59:25 2009	69	3	5	117.50	Spierpijn	0	0	0	1	1	0	0	0	0	0	1	1
17277	Mon Nov 30 15:59:30 2009	69	4	5	117.48	Misselijkheid	0	0	0	1	1	0	0	0	0	0	1	1
17277	Mon Nov 30 15:59:34 2009	69	5	4	117.41	Onvoldoende diep kunnen doorademen	0	0	0	1	1	0	0	0	0	0	1	1
17277	Mon Nov 30 15:59:39 2009	69	6	4	117.48	Zenuwachtig	1	1	0	0	0	0	0	0	0	0	1	2
17277	Mon Nov 30 15:59:43 2009	69	7	5	117.50	Bang	1	1	0	0	0	0	0	0	0	0	1	3
17277	Mon Nov 30 15:59:48 2009	69	8	4	117.48	Teneergeslagen	1	1	0	0	0	0	0	0	0	0	1	3
17277	Mon Nov 30 15:59:52 2009	69	9	5	117.49	Donderdag	0	0	0	0	0	0	1	0	1	1	0	4
17277	Mon Nov 30 15:59:57 2009	69	10	5	117.48	Duizeligheid	0	0	0	1	1	0	0	0	0	0	1	1
17277	Mon Nov 30 16:00:02 2009	69	11	4	117.50	Vrijdag	0	0	0	0	0	0	1	1	0	0	1	5
17277	Mon Nov 30 16:00:06 2009	69	12	4	117.50	Dinsdag	0	0	0	0	0	0	1	0	1	1	0	2
17277	Mon Nov 30 16:00:11 2009	69	13	7	117.48	Snelle hartslag	0	0	0	1	1	0	0	0	0	0	1	2
17277	Mon Nov 30 16:00:15 2009	69	14	4	117.49	Woensdag	0	0	0	0	0	0	1	0	1	1	0	3
17277	Mon Nov 30 16:00:20 2009	69	15	4	117.48	Beschaamd	1	1	0	0	0	0	0	0	0	0	1	1
17277	Mon Nov 30 16:01:10 2009	71	1	4	117.48	Vlug geïrriteerd	1	1	0	0	0	0	0	0	0	0	1	1
17277	Mon Nov 30 16:01:14 2009	71	2	4	117.50	Vrijdag	0	0	0	0	0	0	1	0	1	1	0	5
17277	Mon Nov 30 16:01:19 2009	71	3	4	117.50	Spierpijn	0	0	0	1	1	0	0	0	0	0	1	1
17277	Mon Nov 30 16:01:23 2009	71	4	5	117.48	Zenuwachtig	1	1	0	0	0	0	0	0	0	0	1	1
17277	Mon Nov 30 16:01:28 2009	71	5	4	117.48	Duizeligheid	0	0	0	1	1	0	0	0	0	0	1	1
17277	Mon Nov 30 16:01:32 2009	71	6	4	117.50	Bang	1	1	0	0	0	0	0	0	0	0	1	1
17277	Mon Nov 30 16:01:37 2009	71	7	5	117.48	Misselijkheid	0	0	0	1	1	0	0	0	0	0	1	1
17277	Mon Nov 30 16:01:41 2009	71	8	4	117.50	Vrijdag	0	0	0	0	0	0	1	1	0	0	1	5
17277	Mon Nov 30 16:01:46 2009	71	9	4	117.50	Dinsdag	0	0	0	0	0	0	1	0	1	1	0	2
17277	Mon Nov 30 16:01:50 2009	71	10	5	117.48	Beschaamd	1	1	0	0	0	0	0	0	0	0	1	1
17277	Mon Nov 30 16:01:55 2009	71	11	4	117.41	Onvoldoende diep kunnen doorademen	0	0	0	1	1	0	0	0	0	0	1	1
17277	Mon Nov 30 16:01:59 2009	71	12	4	117.48	Snelle hartslag	0	0	0	1	1	0	0	0	0	0	1	1
17277	Mon Nov 30 16:02:04 2009	71	13	5	117.49	Donderdag	0	0	0	0	0	0	1	0	1	1	0	4
17277	Mon Nov 30 16:02:09 2009	71	14	4	117.48	Teneergeslagen	1	1	0	0	0	0	0	0	0	0	1	1
17277	Mon Nov 30 16:02:13 2009	71	15	5	117.49	Woensdag	0	0	0	0	0	0	1	0	1	1	0	3
17277	Mon Nov 30 16:03:03 2009	73	1	5	117.48	Beschaamd	1	1	0	0	0	0	0	0	0	0	1	1
17277	Mon Nov 30 16:03:08 2009	73	2	4	117.50	Dinsdag	0	0	0	0	0	0	1	0	1	1	0	2
17277	Mon Nov 30 16:03:12 2009	73	3	4	117.48	Teneergeslagen	1	1	0	0	0	0	0	0	0	0	1	1
17277	Mon Nov 30 16:03:17 2009	73	4	5	117.48	Duizeligheid	0	0	0	1	1	0	0	0	0	0	1	1
17277	Mon Nov 30 16:03:21 2009	73	5	4	117.50	Bang	1	1	0	0	0	0	0	0	0	0	1	1
17277	Mon Nov 30 16:03:26 2009	73	6	4	117.48	Misselijkheid	0	0	0	1	1	0	0	0	0	0	1	1
17277	Mon Nov 30 16:03:30 2009	73	7	5	117.48	Snelle hartslag	0	0	0	1	1	0	0	0	0	0	1	1
17277	Mon Nov 30 16:03:35 2009	73	8	4	117.49	Donderdag	0	0	0	0	0	0	1	0	1	1	0	4
17277	Mon Nov 30 16:03:39 2009	73	9	5	117.49	Woensdag	0	0	0	0	0	0	1	0	1	1	0	3
17277	Mon Nov 30 16:03:44 2009	73	10	5	117.48	Vlug geïrriteerd	1	1	0	0	0	0	0	0	0	0	1	1
17277	Mon Nov 30 16:03:48 2009	73	11	4	117.50	Vrijdag	0	0	0	0	0	0	1	1	0	0	1	5
17277	Mon Nov 30 16:03:53 2009	73	12	5	117.50	Vrijdag	0	0	0	0	0	0	1	0	1	1	0	5
17277	Mon Nov 30 16:03:58 2009	73	13	7	117.41	Onvoldoende diep kunnen doorademen	0	0	0	1	1	0	0	0	0	0	1	1
17277	Mon Nov 30 16:04:02 2009	73	14	4	117.48	Zenuwachtig	1	1	0	0	0	0	0	0	0	0	1	1
17277	Mon Nov 30 16:04:07 2009	73	15	4	117.50	Spierpijn	0	0	0	1	1	0	0	0	0	0	1	1
