# Supplementary material for: Unraveling the Relationship between Trait Negative Affectivity and Habitual Symptom Reporting
Source: PLoS One. 2015 Jan 20;10(1):e0115748. doi: 10.1371/journal.pone.0115748 (PMC4300148; doi:10.1371/journal.pone.0115748)
Supplement: S1 File — Data S1, Contains the raw data of the high NA-high HSR participants. Data S2, Contains the raw data of the high NA-low HSR participants. Data S3, Contains the raw data of the low NA-low HSR participants. (ZIP) [file pone.0115748.s001.zip › Data S3/LDC_1_C_EXP2_123322_results.xls]

## Sheet: LDC_1_C_EXP2_123322_results
version	timestamp	block number	trial number	lost msec	free VRAM	trial contents	vraagA	vraagA_2	vraagA_1	vraagB	vraagB_2	vraagB_1	vraagC	vraagC_2	vraagC_1	deel1	deel2	value
17277	Wed Nov 04 14:54:28 2009	3	1	4	117.49	Maandag	0	0	0	0	0	0	1	1	0	0	1	1
17277	Wed Nov 04 14:54:33 2009	3	2	4	117.50	Dinsdag	0	0	0	0	0	0	1	0	1	1	0	2
17277	Wed Nov 04 14:54:37 2009	3	3	5	117.49	Donderdag	0	0	0	0	0	0	1	1	0	0	1	4
17277	Wed Nov 04 14:54:42 2009	3	4	4	117.50	Spierpijn	0	0	0	1	1	0	0	0	0	0	1	1
17277	Wed Nov 04 14:54:46 2009	3	5	4	117.48	Snelle hartslag	0	0	0	1	1	0	0	0	0	0	1	1
17277	Wed Nov 04 14:54:51 2009	3	6	4	117.50	Schuldig	1	0	1	0	0	0	0	0	0	1	0	2
17277	Wed Nov 04 14:54:55 2009	3	7	4	117.48	Misselijkheid	0	0	0	1	1	0	0	0	0	0	1	1
17277	Wed Nov 04 14:55:00 2009	3	8	4	117.50	Dinsdag	0	0	0	0	0	0	1	1	0	0	1	2
17277	Wed Nov 04 14:55:04 2009	3	9	5	117.48	Duizeligheid	0	0	0	1	1	0	0	0	0	0	1	1
17277	Wed Nov 04 14:55:09 2009	3	10	4	117.41	Onvoldoende diep kunnen doorademen	0	0	0	1	1	0	0	0	0	0	1	1
17277	Wed Nov 04 14:55:13 2009	3	11	4	117.50	Vrijdag	0	0	0	0	0	0	1	1	0	0	1	5
17277	Wed Nov 04 14:55:18 2009	3	12	7	117.49	Gespannen	1	0	1	0	0	0	0	0	0	1	0	1
17277	Wed Nov 04 14:55:22 2009	3	13	4	117.50	Vijandig	1	0	1	0	0	0	0	0	0	1	0	2
17277	Wed Nov 04 14:55:27 2009	3	14	4	117.49	Bedroefd	1	0	1	0	0	0	0	0	0	1	0	3
17277	Wed Nov 04 14:55:32 2009	3	15	5	117.50	Angstig	1	0	1	0	0	0	0	0	0	1	0	1
17277	Wed Nov 04 14:56:22 2009	5	1	5	117.50	Dinsdag	0	0	0	0	0	0	1	1	0	0	1	2
17277	Wed Nov 04 14:56:26 2009	5	2	4	117.41	Onvoldoende diep kunnen doorademen	0	0	0	1	1	0	0	0	0	0	1	1
17277	Wed Nov 04 14:56:31 2009	5	3	4	117.49	Donderdag	0	0	0	0	0	0	1	1	0	0	1	4
17277	Wed Nov 04 14:56:35 2009	5	4	5	117.50	Dinsdag	0	0	0	0	0	0	1	0	1	1	0	2
17277	Wed Nov 04 14:56:40 2009	5	5	4	117.49	Maandag	0	0	0	0	0	0	1	1	0	0	1	1
17277	Wed Nov 04 14:56:44 2009	5	6	4	117.48	Snelle hartslag	0	0	0	1	1	0	0	0	0	0	1	1
17277	Wed Nov 04 14:56:49 2009	5	7	5	117.49	Bedroefd	1	0	1	0	0	0	0	0	0	1	0	1
17277	Wed Nov 04 14:56:53 2009	5	8	4	117.48	Duizeligheid	0	0	0	1	1	0	0	0	0	0	1	1
17277	Wed Nov 04 14:56:58 2009	5	9	4	117.48	Misselijkheid	0	0	0	1	1	0	0	0	0	0	1	1
17277	Wed Nov 04 14:57:02 2009	5	10	5	117.50	Schuldig	1	0	1	0	0	0	0	0	0	1	0	1
17277	Wed Nov 04 14:57:07 2009	5	11	4	117.50	Spierpijn	0	0	0	1	1	0	0	0	0	0	1	1
17277	Wed Nov 04 14:57:11 2009	5	12	4	117.49	Gespannen	1	0	1	0	0	0	0	0	0	1	0	1
17277	Wed Nov 04 14:57:16 2009	5	13	5	117.50	Angstig	1	0	1	0	0	0	0	0	0	1	0	1
17277	Wed Nov 04 14:57:21 2009	5	14	4	117.50	Vrijdag	0	0	0	0	0	0	1	1	0	0	1	5
17277	Wed Nov 04 14:57:25 2009	5	15	4	117.50	Vijandig	1	0	1	0	0	0	0	0	0	1	0	1
17277	Wed Nov 04 14:58:15 2009	7	1	5	117.41	Onvoldoende diep kunnen doorademen	0	0	0	1	1	0	0	0	0	0	1	1
17277	Wed Nov 04 14:58:20 2009	7	2	4	117.50	Angstig	1	0	1	0	0	0	0	0	0	1	0	1
17277	Wed Nov 04 14:58:24 2009	7	3	4	117.49	Maandag	0	0	0	0	0	0	1	1	0	0	1	1
17277	Wed Nov 04 14:58:29 2009	7	4	5	117.49	Bedroefd	1	0	1	0	0	0	0	0	0	1	0	1
17277	Wed Nov 04 14:58:33 2009	7	5	4	117.48	Duizeligheid	0	0	0	1	1	0	0	0	0	0	1	1
17277	Wed Nov 04 14:58:38 2009	7	6	5	117.50	Vrijdag	0	0	0	0	0	0	1	1	0	0	1	5
17277	Wed Nov 04 14:58:42 2009	7	7	6	117.50	Dinsdag	0	0	0	0	0	0	1	1	0	0	1	2
17277	Wed Nov 04 14:58:47 2009	7	8	4	117.50	Vijandig	1	0	1	0	0	0	0	0	0	1	0	1
17277	Wed Nov 04 14:58:51 2009	7	9	4	117.48	Snelle hartslag	0	0	0	1	1	0	0	0	0	0	1	1
17277	Wed Nov 04 14:58:56 2009	7	10	7	117.48	Misselijkheid	0	0	0	1	1	0	0	0	0	0	1	1
17277	Wed Nov 04 14:59:00 2009	7	11	4	117.49	Gespannen	1	0	1	0	0	0	0	0	0	1	0	1
17277	Wed Nov 04 14:59:05 2009	7	12	5	117.50	Dinsdag	0	0	0	0	0	0	1	0	1	1	0	2
17277	Wed Nov 04 14:59:10 2009	7	13	5	117.50	Schuldig	1	0	1	0	0	0	0	0	0	1	0	1
17277	Wed Nov 04 14:59:14 2009	7	14	4	117.49	Donderdag	0	0	0	0	0	0	1	1	0	0	1	4
17277	Wed Nov 04 14:59:19 2009	7	15	4	117.50	Spierpijn	0	0	0	1	1	0	0	0	0	0	1	1
17277	Wed Nov 04 15:00:09 2009	9	1	4	117.49	Hoofdpijn	0	0	0	1	0	1	0	0	0	1	0	1
17277	Wed Nov 04 15:00:13 2009	9	2	5	117.49	Woensdag	0	0	0	0	0	0	1	0	1	1	0	3
17277	Wed Nov 04 15:00:18 2009	9	3	4	117.50	Bang	1	1	0	0	0	0	0	0	0	0	1	1
17277	Wed Nov 04 15:00:22 2009	9	4	4	117.46	Bonzen van het hart	0	0	0	1	0	1	0	0	0	1	0	1
17277	Wed Nov 04 15:00:27 2009	9	5	5	117.49	Woensdag	0	0	0	0	0	0	1	1	0	0	1	3
17277	Wed Nov 04 15:00:31 2009	9	6	4	117.43	Benauwd gevoel in en om de borst	0	0	0	1	0	1	0	0	0	1	0	1
17277	Wed Nov 04 15:00:36 2009	9	7	4	117.48	Vermoeidheid	0	0	0	1	0	1	0	0	0	1	0	1
17277	Wed Nov 04 15:00:40 2009	9	8	5	117.49	Maandag	0	0	0	0	0	0	1	0	1	1	0	1
17277	Wed Nov 04 15:00:45 2009	9	9	4	117.46	Buik- of maagkrampen	0	0	0	1	0	1	0	0	0	1	0	1
17277	Wed Nov 04 15:00:49 2009	9	10	4	117.48	Beschaamd	1	1	0	0	0	0	0	0	0	0	1	1
17277	Wed Nov 04 15:00:54 2009	9	11	5	117.49	Donderdag	0	0	0	0	0	0	1	0	1	1	0	4
17277	Wed Nov 04 15:00:58 2009	9	12	4	117.48	Vlug geïrriteerd	1	1	0	0	0	0	0	0	0	0	1	1
17277	Wed Nov 04 15:01:03 2009	9	13	4	117.48	Zenuwachtig	1	1	0	0	0	0	0	0	0	0	1	1
17277	Wed Nov 04 15:01:08 2009	9	14	4	117.48	Teneergeslagen	1	1	0	0	0	0	0	0	0	0	1	1
17277	Wed Nov 04 15:01:12 2009	9	15	5	117.50	Vrijdag	0	0	0	0	0	0	1	0	1	1	0	5
17277	Wed Nov 04 15:02:02 2009	11	1	4	117.49	Woensdag	0	0	0	0	0	0	1	0	1	1	0	3
17277	Wed Nov 04 15:02:07 2009	11	2	4	117.43	Benauwd gevoel in en om de borst	0	0	0	1	0	1	0	0	0	1	0	1
17277	Wed Nov 04 15:02:11 2009	11	3	5	117.50	Vrijdag	0	0	0	0	0	0	1	0	1	1	0	5
17277	Wed Nov 04 15:02:16 2009	11	4	4	117.49	Hoofdpijn	0	0	0	1	0	1	0	0	0	1	0	1
17277	Wed Nov 04 15:02:20 2009	11	5	4	117.50	Bang	1	1	0	0	0	0	0	0	0	0	1	1
17277	Wed Nov 04 15:02:25 2009	11	6	5	117.46	Buik- of maagkrampen	0	0	0	1	0	1	0	0	0	1	0	1
17277	Wed Nov 04 15:02:29 2009	11	7	4	117.48	Vermoeidheid	0	0	0	1	0	1	0	0	0	1	0	1
17277	Wed Nov 04 15:02:34 2009	11	8	5	117.49	Maandag	0	0	0	0	0	0	1	0	1	1	0	1
17277	Wed Nov 04 15:02:38 2009	11	9	5	117.49	Woensdag	0	0	0	0	0	0	1	1	0	0	1	3
17277	Wed Nov 04 15:02:43 2009	11	10	4	117.48	Zenuwachtig	1	1	0	0	0	0	0	0	0	0	1	1
17277	Wed Nov 04 15:02:47 2009	11	11	4	117.48	Teneergeslagen	1	1	0	0	0	0	0	0	0	0	1	1
17277	Wed Nov 04 15:02:52 2009	11	12	5	117.46	Bonzen van het hart	0	0	0	1	0	1	0	0	0	1	0	1
17277	Wed Nov 04 15:02:56 2009	11	13	5	117.49	Donderdag	0	0	0	0	0	0	1	0	1	1	0	4
17277	Wed Nov 04 15:03:01 2009	11	14	5	117.48	Vlug geïrriteerd	1	1	0	0	0	0	0	0	0	0	1	1
17277	Wed Nov 04 15:03:06 2009	11	15	5	117.48	Beschaamd	1	1	0	0	0	0	0	0	0	0	1	1
17277	Wed Nov 04 15:03:56 2009	13	1	4	117.50	Vrijdag	0	0	0	0	0	0	1	0	1	1	0	5
17277	Wed Nov 04 15:04:00 2009	13	2	4	117.48	Teneergeslagen	1	1	0	0	0	0	0	0	0	0	1	1
17277	Wed Nov 04 15:04:05 2009	13	3	5	117.43	Benauwd gevoel in en om de borst	0	0	0	1	0	1	0	0	0	1	0	1
17277	Wed Nov 04 15:04:09 2009	13	4	4	117.48	Beschaamd	1	1	0	0	0	0	0	0	0	0	1	2
17277	Wed Nov 04 15:04:14 2009	13	5	4	117.46	Buik- of maagkrampen	0	0	0	1	0	1	0	0	0	1	0	1
17277	Wed Nov 04 15:04:18 2009	13	6	5	117.49	Hoofdpijn	0	0	0	1	0	1	0	0	0	1	0	1
17277	Wed Nov 04 15:04:23 2009	13	7	4	117.49	Woensdag	0	0	0	0	0	0	1	0	1	1	0	3
17277	Wed Nov 04 15:04:27 2009	13	8	4	117.49	Woensdag	0	0	0	0	0	0	1	1	0	0	1	3
17277	Wed Nov 04 15:04:32 2009	13	9	4	117.48	Vermoeidheid	0	0	0	1	0	1	0	0	0	1	0	1
17277	Wed Nov 04 15:04:36 2009	13	10	4	117.48	Vlug geïrriteerd	1	1	0	0	0	0	0	0	0	0	1	1
17277	Wed Nov 04 15:04:41 2009	13	11	4	117.46	Bonzen van het hart	0	0	0	1	0	1	0	0	0	1	0	1
17277	Wed Nov 04 15:04:45 2009	13	12	5	117.48	Zenuwachtig	1	1	0	0	0	0	0	0	0	0	1	1
17277	Wed Nov 04 15:04:50 2009	13	13	4	117.50	Bang	1	1	0	0	0	0	0	0	0	0	1	2
17277	Wed Nov 04 15:04:55 2009	13	14	4	117.49	Maandag	0	0	0	0	0	0	1	0	1	1	0	1
17277	Wed Nov 04 15:04:59 2009	13	15	5	117.49	Donderdag	0	0	0	0	0	0	1	0	1	1	0	4
17277	Wed Nov 04 15:08:18 2009	15	1	4	117.49	Donderdag	0	0	0	0	0	0	1	1	0	0	1	4
17277	Wed Nov 04 15:08:23 2009	15	2	5	117.50	Vrijdag	0	0	0	0	0	0	1	0	1	1	0	5
17277	Wed Nov 04 15:08:27 2009	15	3	7	117.50	Dinsdag	0	0	0	0	0	0	1	1	0	0	1	2
17277	Wed Nov 04 15:08:32 2009	15	4	5	117.50	Bang	1	1	0	0	0	0	0	0	0	0	1	1
17277	Wed Nov 04 15:08:36 2009	15	5	5	117.46	Bonzen van het hart	0	0	0	1	0	1	0	0	0	1	0	1
17277	Wed Nov 04 15:08:41 2009	15	6	5	117.48	Zenuwachtig	1	1	0	0	0	0	0	0	0	0	1	1
17277	Wed Nov 04 15:08:45 2009	15	7	4	117.49	Hoofdpijn	0	0	0	1	0	1	0	0	0	1	0	1
17277	Wed Nov 04 15:08:50 2009	15	8	5	117.50	Dinsdag	0	0	0	0	0	0	1	0	1	1	0	2
17277	Wed Nov 04 15:08:54 2009	15	9	4	117.49	Maandag	0	0	0	0	0	0	1	0	1	1	0	1
17277	Wed Nov 04 15:08:59 2009	15	10	4	117.48	Beschaamd	1	1	0	0	0	0	0	0	0	0	1	1
17277	Wed Nov 04 15:09:03 2009	15	11	5	117.48	Vermoeidheid	0	0	0	1	0	1	0	0	0	1	0	1
17277	Wed Nov 04 15:09:08 2009	15	12	4	117.46	Buik- of maagkrampen	0	0	0	1	0	1	0	0	0	1	0	1
17277	Wed Nov 04 15:09:12 2009	15	13	4	117.48	Teneergeslagen	1	1	0	0	0	0	0	0	0	0	1	1
17277	Wed Nov 04 15:09:17 2009	15	14	5	117.48	Vlug geïrriteerd	1	1	0	0	0	0	0	0	0	0	1	1
17277	Wed Nov 04 15:09:21 2009	15	15	4	117.43	Benauwd gevoel in en om de borst	0	0	0	1	0	1	0	0	0	1	0	1
17277	Wed Nov 04 15:10:11 2009	17	1	4	117.48	Beschaamd	1	1	0	0	0	0	0	0	0	0	1	1
17277	Wed Nov 04 15:10:16 2009	17	2	5	117.50	Dinsdag	0	0	0	0	0	0	1	0	1	1	0	2
17277	Wed Nov 04 15:10:21 2009	17	3	4	117.46	Buik- of maagkrampen	0	0	0	1	0	1	0	0	0	1	0	1
17277	Wed Nov 04 15:10:25 2009	17	4	4	117.50	Dinsdag	0	0	0	0	0	0	1	1	0	0	1	2
17277	Wed Nov 04 15:10:30 2009	17	5	5	117.48	Zenuwachtig	1	1	0	0	0	0	0	0	0	0	1	1
17277	Wed Nov 04 15:10:34 2009	17	6	4	117.48	Vlug geïrriteerd	1	1	0	0	0	0	0	0	0	0	1	1
17277	Wed Nov 04 15:10:39 2009	17	7	4	117.49	Hoofdpijn	0	0	0	1	0	1	0	0	0	1	0	1
17277	Wed Nov 04 15:10:43 2009	17	8	5	117.43	Benauwd gevoel in en om de borst	0	0	0	1	0	1	0	0	0	1	0	1
17277	Wed Nov 04 15:10:48 2009	17	9	4	117.48	Teneergeslagen	1	1	0	0	0	0	0	0	0	0	1	1
17277	Wed Nov 04 15:10:52 2009	17	10	4	117.46	Bonzen van het hart	0	0	0	1	0	1	0	0	0	1	0	1
17277	Wed Nov 04 15:10:57 2009	17	11	5	117.49	Donderdag	0	0	0	0	0	0	1	1	0	0	1	4
17277	Wed Nov 04 15:11:01 2009	17	12	4	117.48	Vermoeidheid	0	0	0	1	0	1	0	0	0	1	0	2
17277	Wed Nov 04 15:11:06 2009	17	13	4	117.49	Maandag	0	0	0	0	0	0	1	0	1	1	0	1
17277	Wed Nov 04 15:11:10 2009	17	14	5	117.50	Bang	1	1	0	0	0	0	0	0	0	0	1	1
17277	Wed Nov 04 15:11:15 2009	17	15	4	117.50	Vrijdag	0	0	0	0	0	0	1	0	1	1	0	5
17277	Wed Nov 04 15:12:05 2009	19	1	4	117.49	Maandag	0	0	0	0	0	0	1	0	1	1	0	1
17277	Wed Nov 04 15:12:09 2009	19	2	5	117.50	Vrijdag	0	0	0	0	0	0	1	0	1	1	0	5
17277	Wed Nov 04 15:12:14 2009	19	3	4	117.46	Buik- of maagkrampen	0	0	0	1	0	1	0	0	0	1	0	1
17277	Wed Nov 04 15:12:18 2009	19	4	4	117.48	Teneergeslagen	1	1	0	0	0	0	0	0	0	0	1	1
17277	Wed Nov 04 15:12:23 2009	19	5	5	117.48	Zenuwachtig	1	1	0	0	0	0	0	0	0	0	1	1
17277	Wed Nov 04 15:12:27 2009	19	6	4	117.48	Vlug geïrriteerd	1	1	0	0	0	0	0	0	0	0	1	1
17277	Wed Nov 04 15:12:32 2009	19	7	4	117.50	Dinsdag	0	0	0	0	0	0	1	0	1	1	0	2
17277	Wed Nov 04 15:12:37 2009	19	8	5	117.43	Benauwd gevoel in en om de borst	0	0	0	1	0	1	0	0	0	1	0	1
17277	Wed Nov 04 15:12:41 2009	19	9	4	117.46	Bonzen van het hart	0	0	0	1	0	1	0	0	0	1	0	1
17277	Wed Nov 04 15:12:46 2009	19	10	4	117.49	Hoofdpijn	0	0	0	1	0	1	0	0	0	1	0	1
17277	Wed Nov 04 15:12:50 2009	19	11	4	117.48	Vermoeidheid	0	0	0	1	0	1	0	0	0	1	0	2
17277	Wed Nov 04 15:12:55 2009	19	12	4	117.49	Donderdag	0	0	0	0	0	0	1	1	0	0	1	4
17277	Wed Nov 04 15:12:59 2009	19	13	4	117.50	Bang	1	1	0	0	0	0	0	0	0	0	1	1
17277	Wed Nov 04 15:13:04 2009	19	14	5	117.50	Dinsdag	0	0	0	0	0	0	1	1	0	0	1	2
17277	Wed Nov 04 15:13:08 2009	19	15	4	117.48	Beschaamd	1	1	0	0	0	0	0	0	0	0	1	1
17277	Wed Nov 04 15:13:58 2009	21	1	4	117.50	Angstig	1	0	1	0	0	0	0	0	0	1	0	1
17277	Wed Nov 04 15:14:03 2009	21	2	4	117.49	Gespannen	1	0	1	0	0	0	0	0	0	1	0	1
17277	Wed Nov 04 15:14:07 2009	21	3	5	117.48	Duizeligheid	0	0	0	1	1	0	0	0	0	0	1	1
17277	Wed Nov 04 15:14:12 2009	21	4	5	117.50	Vijandig	1	0	1	0	0	0	0	0	0	1	0	1
17277	Wed Nov 04 15:14:16 2009	21	5	4	117.49	Woensdag	0	0	0	0	0	0	1	0	1	1	0	3
17277	Wed Nov 04 15:14:21 2009	21	6	5	117.49	Donderdag	0	0	0	0	0	0	1	0	1	1	0	4
17277	Wed Nov 04 15:14:26 2009	21	7	5	117.49	Woensdag	0	0	0	0	0	0	1	1	0	0	1	3
17277	Wed Nov 04 15:14:30 2009	21	8	4	117.50	Vrijdag	0	0	0	0	0	0	1	1	0	0	1	5
17277	Wed Nov 04 15:14:35 2009	21	9	4	117.50	Schuldig	1	0	1	0	0	0	0	0	0	1	0	1
17277	Wed Nov 04 15:14:39 2009	21	10	5	117.48	Misselijkheid	0	0	0	1	1	0	0	0	0	0	1	1
17277	Wed Nov 04 15:14:44 2009	21	11	4	117.50	Spierpijn	0	0	0	1	1	0	0	0	0	0	1	1
17277	Wed Nov 04 15:14:48 2009	21	12	4	117.41	Onvoldoende diep kunnen doorademen	0	0	0	1	1	0	0	0	0	0	1	1
17277	Wed Nov 04 15:14:53 2009	21	13	5	117.48	Snelle hartslag	0	0	0	1	1	0	0	0	0	0	1	1
17277	Wed Nov 04 15:14:57 2009	21	14	4	117.49	Maandag	0	0	0	0	0	0	1	1	0	0	1	1
17277	Wed Nov 04 15:15:02 2009	21	15	4	117.49	Bedroefd	1	0	1	0	0	0	0	0	0	1	0	1
17277	Wed Nov 04 15:15:52 2009	23	1	5	117.48	Misselijkheid	0	0	0	1	1	0	0	0	0	0	1	1
17277	Wed Nov 04 15:15:56 2009	23	2	4	117.49	Bedroefd	1	0	1	0	0	0	0	0	0	1	0	1
17277	Wed Nov 04 15:16:01 2009	23	3	4	117.48	Duizeligheid	0	0	0	1	1	0	0	0	0	0	1	1
17277	Wed Nov 04 15:16:05 2009	23	4	5	117.50	Angstig	1	0	1	0	0	0	0	0	0	1	0	1
17277	Wed Nov 04 15:16:10 2009	23	5	4	117.50	Vrijdag	0	0	0	0	0	0	1	1	0	0	1	5
17277	Wed Nov 04 15:16:14 2009	23	6	4	117.49	Gespannen	1	0	1	0	0	0	0	0	0	1	0	1
17277	Wed Nov 04 15:16:19 2009	23	7	7	117.49	Donderdag	0	0	0	0	0	0	1	0	1	1	0	4
17277	Wed Nov 04 15:16:24 2009	23	8	4	117.50	Spierpijn	0	0	0	1	1	0	0	0	0	0	1	1
17277	Wed Nov 04 15:16:28 2009	23	9	5	117.49	Maandag	0	0	0	0	0	0	1	1	0	0	1	1
17277	Wed Nov 04 15:16:33 2009	23	10	5	117.41	Onvoldoende diep kunnen doorademen	0	0	0	1	1	0	0	0	0	0	1	1
17277	Wed Nov 04 15:16:37 2009	23	11	4	117.49	Woensdag	0	0	0	0	0	0	1	0	1	1	0	3
17277	Wed Nov 04 15:16:42 2009	23	12	4	117.50	Schuldig	1	0	1	0	0	0	0	0	0	1	0	1
17277	Wed Nov 04 15:16:46 2009	23	13	4	117.48	Snelle hartslag	0	0	0	1	1	0	0	0	0	0	1	1
17277	Wed Nov 04 15:16:51 2009	23	14	5	117.49	Woensdag	0	0	0	0	0	0	1	1	0	0	1	3
17277	Wed Nov 04 15:16:55 2009	23	15	5	117.50	Vijandig	1	0	1	0	0	0	0	0	0	1	0	1
17277	Wed Nov 04 15:17:45 2009	25	1	4	117.49	Gespannen	1	0	1	0	0	0	0	0	0	1	0	2
17277	Wed Nov 04 15:17:50 2009	25	2	4	117.49	Donderdag	0	0	0	0	0	0	1	0	1	1	0	4
17277	Wed Nov 04 15:17:54 2009	25	3	4	117.48	Duizeligheid	0	0	0	1	1	0	0	0	0	0	1	1
17277	Wed Nov 04 15:17:59 2009	25	4	4	117.50	Vijandig	1	0	1	0	0	0	0	0	0	1	0	1
17277	Wed Nov 04 15:18:03 2009	25	5	4	117.49	Woensdag	0	0	0	0	0	0	1	1	0	0	1	3
17277	Wed Nov 04 15:18:08 2009	25	6	4	117.50	Schuldig	1	0	1	0	0	0	0	0	0	1	0	1
17277	Wed Nov 04 15:18:12 2009	25	7	5	117.41	Onvoldoende diep kunnen doorademen	0	0	0	1	1	0	0	0	0	0	1	1
17277	Wed Nov 04 15:18:17 2009	25	8	4	117.50	Vrijdag	0	0	0	0	0	0	1	1	0	0	1	5
17277	Wed Nov 04 15:18:22 2009	25	9	4	117.48	Snelle hartslag	0	0	0	1	1	0	0	0	0	0	1	1
17277	Wed Nov 04 15:18:26 2009	25	10	5	117.49	Maandag	0	0	0	0	0	0	1	1	0	0	1	1
17277	Wed Nov 04 15:18:31 2009	25	11	4	117.50	Angstig	1	0	1	0	0	0	0	0	0	1	0	2
17277	Wed Nov 04 15:18:35 2009	25	12	4	117.48	Misselijkheid	0	0	0	1	1	0	0	0	0	0	1	1
17277	Wed Nov 04 15:18:40 2009	25	13	5	117.49	Bedroefd	1	0	1	0	0	0	0	0	0	1	0	2
17277	Wed Nov 04 15:18:44 2009	25	14	4	117.49	Woensdag	0	0	0	0	0	0	1	0	1	1	0	3
17277	Wed Nov 04 15:18:49 2009	25	15	4	117.50	Spierpijn	0	0	0	1	1	0	0	0	0	0	1	1
17277	Wed Nov 04 15:22:07 2009	27	1	4	117.46	Buik- of maagkrampen	0	0	0	1	0	1	0	0	0	1	0	1
17277	Wed Nov 04 15:22:11 2009	27	2	4	117.49	Bedroefd	1	0	1	0	0	0	0	0	0	1	0	1
17277	Wed Nov 04 15:22:16 2009	27	3	5	117.43	Benauwd gevoel in en om de borst	0	0	0	1	0	1	0	0	0	1	0	1
17277	Wed Nov 04 15:22:20 2009	27	4	4	117.50	Dinsdag	0	0	0	0	0	0	1	1	0	0	1	2
17277	Wed Nov 04 15:22:25 2009	27	5	4	117.50	Dinsdag	0	0	0	0	0	0	1	0	1	1	0	2
17277	Wed Nov 04 15:22:29 2009	27	6	5	117.50	Vrijdag	0	0	0	0	0	0	1	1	0	0	1	5
17277	Wed Nov 04 15:22:34 2009	27	7	4	117.49	Woensdag	0	0	0	0	0	0	1	0	1	1	0	3
17277	Wed Nov 04 15:22:38 2009	27	8	5	117.49	Hoofdpijn	0	0	0	1	0	1	0	0	0	1	0	1
17277	Wed Nov 04 15:22:43 2009	27	9	4	117.46	Bonzen van het hart	0	0	0	1	0	1	0	0	0	1	0	1
17277	Wed Nov 04 15:22:47 2009	27	10	4	117.50	Vijandig	1	0	1	0	0	0	0	0	0	1	0	1
17277	Wed Nov 04 15:22:52 2009	27	11	4	117.50	Angstig	1	0	1	0	0	0	0	0	0	1	0	1
17277	Wed Nov 04 15:22:57 2009	27	12	5	117.48	Vermoeidheid	0	0	0	1	0	1	0	0	0	1	0	2
17277	Wed Nov 04 15:23:01 2009	27	13	4	117.49	Gespannen	1	0	1	0	0	0	0	0	0	1	0	1
17277	Wed Nov 04 15:23:06 2009	27	14	4	117.50	Schuldig	1	0	1	0	0	0	0	0	0	1	0	1
17277	Wed Nov 04 15:23:10 2009	27	15	5	117.49	Maandag	0	0	0	0	0	0	1	0	1	1	0	1
17277	Wed Nov 04 15:24:00 2009	29	1	4	117.49	Hoofdpijn	0	0	0	1	0	1	0	0	0	1	0	1
17277	Wed Nov 04 15:24:05 2009	29	2	5	117.49	Maandag	0	0	0	0	0	0	1	0	1	1	0	1
17277	Wed Nov 04 15:24:09 2009	29	3	4	117.46	Bonzen van het hart	0	0	0	1	0	1	0	0	0	1	0	1
17277	Wed Nov 04 15:24:14 2009	29	4	5	117.43	Benauwd gevoel in en om de borst	0	0	0	1	0	1	0	0	0	1	0	1
17277	Wed Nov 04 15:24:18 2009	29	5	5	117.50	Dinsdag	0	0	0	0	0	0	1	1	0	0	1	2
17277	Wed Nov 04 15:24:23 2009	29	6	4	117.49	Bedroefd	1	0	1	0	0	0	0	0	0	1	0	1
17277	Wed Nov 04 15:24:27 2009	29	7	6	117.49	Woensdag	0	0	0	0	0	0	1	0	1	1	0	3
17277	Wed Nov 04 15:24:32 2009	29	8	5	117.50	Dinsdag	0	0	0	0	0	0	1	0	1	1	0	2
17277	Wed Nov 04 15:24:36 2009	29	9	4	117.50	Vijandig	1	0	1	0	0	0	0	0	0	1	0	1
17277	Wed Nov 04 15:24:41 2009	29	10	4	117.50	Angstig	1	0	1	0	0	0	0	0	0	1	0	1
17277	Wed Nov 04 15:24:46 2009	29	11	5	117.49	Gespannen	1	0	1	0	0	0	0	0	0	1	0	2
17277	Wed Nov 04 15:24:50 2009	29	12	4	117.48	Vermoeidheid	0	0	0	1	0	1	0	0	0	1	0	3
17277	Wed Nov 04 15:24:55 2009	29	13	4	117.46	Buik- of maagkrampen	0	0	0	1	0	1	0	0	0	1	0	1
17277	Wed Nov 04 15:24:59 2009	29	14	5	117.50	Vrijdag	0	0	0	0	0	0	1	1	0	0	1	5
17277	Wed Nov 04 15:25:04 2009	29	15	4	117.50	Schuldig	1	0	1	0	0	0	0	0	0	1	0	2
17277	Wed Nov 04 15:25:54 2009	31	1	4	117.50	Schuldig	1	0	1	0	0	0	0	0	0	1	0	1
17277	Wed Nov 04 15:25:58 2009	31	2	4	117.49	Woensdag	0	0	0	0	0	0	1	0	1	1	0	3
17277	Wed Nov 04 15:26:03 2009	31	3	5	117.49	Gespannen	1	0	1	0	0	0	0	0	0	1	0	1
17277	Wed Nov 04 15:26:07 2009	31	4	4	117.49	Hoofdpijn	0	0	0	1	0	1	0	0	0	1	0	1
17277	Wed Nov 04 15:26:12 2009	31	5	4	117.43	Benauwd gevoel in en om de borst	0	0	0	1	0	1	0	0	0	1	0	1
17277	Wed Nov 04 15:26:16 2009	31	6	5	117.46	Bonzen van het hart	0	0	0	1	0	1	0	0	0	1	0	1
17277	Wed Nov 04 15:26:21 2009	31	7	4	117.50	Vrijdag	0	0	0	0	0	0	1	1	0	0	1	5
17277	Wed Nov 04 15:26:25 2009	31	8	4	117.49	Bedroefd	1	0	1	0	0	0	0	0	0	1	0	1
17277	Wed Nov 04 15:26:30 2009	31	9	5	117.50	Dinsdag	0	0	0	0	0	0	1	1	0	0	1	2
17277	Wed Nov 04 15:26:34 2009	31	10	4	117.50	Angstig	1	0	1	0	0	0	0	0	0	1	0	1
17277	Wed Nov 04 15:26:39 2009	31	11	4	117.50	Vijandig	1	0	1	0	0	0	0	0	0	1	0	1
17277	Wed Nov 04 15:26:44 2009	31	12	5	117.48	Vermoeidheid	0	0	0	1	0	1	0	0	0	1	0	2
17277	Wed Nov 04 15:26:48 2009	31	13	5	117.50	Dinsdag	0	0	0	0	0	0	1	0	1	1	0	2
17277	Wed Nov 04 15:26:53 2009	31	14	4	117.46	Buik- of maagkrampen	0	0	0	1	0	1	0	0	0	1	0	1
17277	Wed Nov 04 15:26:57 2009	31	15	5	117.49	Maandag	0	0	0	0	0	0	1	0	1	1	0	1
17277	Wed Nov 04 15:27:47 2009	33	1	5	117.48	Misselijkheid	0	0	0	1	1	0	0	0	0	0	1	1
17277	Wed Nov 04 15:27:52 2009	33	2	4	117.49	Woensdag	0	0	0	0	0	0	1	1	0	0	1	3
17277	Wed Nov 04 15:27:56 2009	33	3	4	117.48	Teneergeslagen	1	1	0	0	0	0	0	0	0	0	1	1
17277	Wed Nov 04 15:28:01 2009	33	4	5	117.48	Snelle hartslag	0	0	0	1	1	0	0	0	0	0	1	1
17277	Wed Nov 04 15:28:05 2009	33	5	4	117.49	Donderdag	0	0	0	0	0	0	1	1	0	0	1	4
17277	Wed Nov 04 15:28:10 2009	33	6	4	117.48	Vlug geïrriteerd	1	1	0	0	0	0	0	0	0	0	1	1
17277	Wed Nov 04 15:28:14 2009	33	7	5	117.50	Bang	1	1	0	0	0	0	0	0	0	0	1	1
17277	Wed Nov 04 15:28:19 2009	33	8	4	117.41	Onvoldoende diep kunnen doorademen	0	0	0	1	1	0	0	0	0	0	1	1
17277	Wed Nov 04 15:28:23 2009	33	9	4	117.48	Beschaamd	1	1	0	0	0	0	0	0	0	0	1	1
17277	Wed Nov 04 15:28:28 2009	33	10	7	117.50	Vrijdag	0	0	0	0	0	0	1	0	1	1	0	5
17277	Wed Nov 04 15:28:32 2009	33	11	4	117.48	Duizeligheid	0	0	0	1	1	0	0	0	0	0	1	1
17277	Wed Nov 04 15:28:37 2009	33	12	5	117.48	Zenuwachtig	1	1	0	0	0	0	0	0	0	0	1	1
17277	Wed Nov 04 15:28:41 2009	33	13	5	117.49	Maandag	0	0	0	0	0	0	1	1	0	0	1	1
17277	Wed Nov 04 15:28:46 2009	33	14	4	117.49	Donderdag	0	0	0	0	0	0	1	0	1	1	0	4
17277	Wed Nov 04 15:28:50 2009	33	15	5	117.50	Spierpijn	0	0	0	1	1	0	0	0	0	0	1	1
17277	Wed Nov 04 15:29:41 2009	35	1	4	117.50	Bang	1	1	0	0	0	0	0	0	0	0	1	2
17277	Wed Nov 04 15:29:45 2009	35	2	5	117.49	Woensdag	0	0	0	0	0	0	1	1	0	0	1	3
17277	Wed Nov 04 15:29:50 2009	35	3	5	117.50	Vrijdag	0	0	0	0	0	0	1	0	1	1	0	5
17277	Wed Nov 04 15:29:54 2009	35	4	4	117.49	Donderdag	0	0	0	0	0	0	1	1	0	0	1	4
17277	Wed Nov 04 15:29:59 2009	35	5	4	117.48	Teneergeslagen	1	1	0	0	0	0	0	0	0	0	1	1
17277	Wed Nov 04 15:30:03 2009	35	6	5	117.48	Duizeligheid	0	0	0	1	1	0	0	0	0	0	1	1
17277	Wed Nov 04 15:30:08 2009	35	7	4	117.48	Vlug geïrriteerd	1	1	0	0	0	0	0	0	0	0	1	1
17277	Wed Nov 04 15:30:12 2009	35	8	4	117.49	Maandag	0	0	0	0	0	0	1	1	0	0	1	1
17277	Wed Nov 04 15:30:17 2009	35	9	5	117.49	Donderdag	0	0	0	0	0	0	1	0	1	1	0	4
17277	Wed Nov 04 15:30:21 2009	35	10	4	117.48	Beschaamd	1	1	0	0	0	0	0	0	0	0	1	1
17277	Wed Nov 04 15:30:26 2009	35	11	4	117.48	Snelle hartslag	0	0	0	1	1	0	0	0	0	0	1	1
17277	Wed Nov 04 15:30:30 2009	35	12	5	117.48	Misselijkheid	0	0	0	1	1	0	0	0	0	0	1	1
17277	Wed Nov 04 15:30:35 2009	35	13	4	117.41	Onvoldoende diep kunnen doorademen	0	0	0	1	1	0	0	0	0	0	1	1
17277	Wed Nov 04 15:30:39 2009	35	14	4	117.48	Zenuwachtig	1	1	0	0	0	0	0	0	0	0	1	1
17277	Wed Nov 04 15:30:44 2009	35	15	5	117.50	Spierpijn	0	0	0	1	1	0	0	0	0	0	1	1
17277	Wed Nov 04 15:31:34 2009	37	1	4	117.48	Vlug geïrriteerd	1	1	0	0	0	0	0	0	0	0	1	1
17277	Wed Nov 04 15:31:39 2009	37	2	4	117.48	Teneergeslagen	1	1	0	0	0	0	0	0	0	0	1	1
17277	Wed Nov 04 15:31:43 2009	37	3	5	117.50	Vrijdag	0	0	0	0	0	0	1	0	1	1	0	5
17277	Wed Nov 04 15:31:48 2009	37	4	4	117.41	Onvoldoende diep kunnen doorademen	0	0	0	1	1	0	0	0	0	0	1	1
17277	Wed Nov 04 15:31:52 2009	37	5	4	117.48	Zenuwachtig	1	1	0	0	0	0	0	0	0	0	1	2
17277	Wed Nov 04 15:31:57 2009	37	6	5	117.48	Misselijkheid	0	0	0	1	1	0	0	0	0	0	1	1
17277	Wed Nov 04 15:32:01 2009	37	7	4	117.49	Donderdag	0	0	0	0	0	0	1	1	0	0	1	4
17277	Wed Nov 04 15:32:06 2009	37	8	5	117.49	Woensdag	0	0	0	0	0	0	1	1	0	0	1	3
17277	Wed Nov 04 15:32:10 2009	37	9	5	117.48	Snelle hartslag	0	0	0	1	1	0	0	0	0	0	1	1
17277	Wed Nov 04 15:32:15 2009	37	10	4	117.48	Duizeligheid	0	0	0	1	1	0	0	0	0	0	1	1
17277	Wed Nov 04 15:32:19 2009	37	11	4	117.50	Spierpijn	0	0	0	1	1	0	0	0	0	0	1	1
17277	Wed Nov 04 15:32:24 2009	37	12	5	117.49	Maandag	0	0	0	0	0	0	1	1	0	0	1	1
17277	Wed Nov 04 15:32:28 2009	37	13	5	117.49	Donderdag	0	0	0	0	0	0	1	0	1	1	0	4
17277	Wed Nov 04 15:32:33 2009	37	14	4	117.48	Beschaamd	1	1	0	0	0	0	0	0	0	0	1	1
17277	Wed Nov 04 15:32:37 2009	37	15	5	117.50	Bang	1	1	0	0	0	0	0	0	0	0	1	1
17277	Wed Nov 04 15:35:54 2009	39	1	4	117.49	Gespannen	1	0	1	0	0	0	0	0	0	1	0	1
17277	Wed Nov 04 15:35:58 2009	39	2	4	117.49	Donderdag	0	0	0	0	0	0	1	1	0	0	1	4
17277	Wed Nov 04 15:36:03 2009	39	3	4	117.49	Hoofdpijn	0	0	0	1	0	1	0	0	0	1	0	1
17277	Wed Nov 04 15:36:07 2009	39	4	5	117.43	Benauwd gevoel in en om de borst	0	0	0	1	0	1	0	0	0	1	0	1
17277	Wed Nov 04 15:36:12 2009	39	5	4	117.50	Vijandig	1	0	1	0	0	0	0	0	0	1	0	1
17277	Wed Nov 04 15:36:16 2009	39	6	4	117.46	Buik- of maagkrampen	0	0	0	1	0	1	0	0	0	1	0	1
17277	Wed Nov 04 15:36:21 2009	39	7	5	117.50	Schuldig	1	0	1	0	0	0	0	0	0	1	0	1
17277	Wed Nov 04 15:36:25 2009	39	8	4	117.48	Vermoeidheid	0	0	0	1	0	1	0	0	0	1	0	1
17277	Wed Nov 04 15:36:30 2009	39	9	5	117.49	Woensdag	0	0	0	0	0	0	1	1	0	0	1	3
17277	Wed Nov 04 15:36:34 2009	39	10	5	117.50	Dinsdag	0	0	0	0	0	0	1	0	1	1	0	2
17277	Wed Nov 04 15:36:39 2009	39	11	4	117.49	Maandag	0	0	0	0	0	0	1	0	1	1	0	1
17277	Wed Nov 04 15:36:43 2009	39	12	5	117.49	Donderdag	0	0	0	0	0	0	1	0	1	1	0	4
17277	Wed Nov 04 15:36:48 2009	39	13	5	117.49	Bedroefd	1	0	1	0	0	0	0	0	0	1	0	1
17277	Wed Nov 04 15:36:53 2009	39	14	4	117.50	Angstig	1	0	1	0	0	0	0	0	0	1	0	1
17277	Wed Nov 04 15:36:57 2009	39	15	4	117.46	Bonzen van het hart	0	0	0	1	0	1	0	0	0	1	0	1
17277	Wed Nov 04 15:37:47 2009	41	1	4	117.46	Bonzen van het hart	0	0	0	1	0	1	0	0	0	1	0	1
17277	Wed Nov 04 15:37:52 2009	41	2	4	117.49	Gespannen	1	0	1	0	0	0	0	0	0	1	0	1
17277	Wed Nov 04 15:37:56 2009	41	3	4	117.49	Hoofdpijn	0	0	0	1	0	1	0	0	0	1	0	1
17277	Wed Nov 04 15:38:01 2009	41	4	4	117.48	Vermoeidheid	0	0	0	1	0	1	0	0	0	1	0	1
17277	Wed Nov 04 15:38:05 2009	41	5	5	117.49	Donderdag	0	0	0	0	0	0	1	1	0	0	1	4
17277	Wed Nov 04 15:38:10 2009	41	6	4	117.49	Donderdag	0	0	0	0	0	0	1	0	1	1	0	4
17277	Wed Nov 04 15:38:14 2009	41	7	5	117.49	Woensdag	0	0	0	0	0	0	1	1	0	0	1	3
17277	Wed Nov 04 15:38:19 2009	41	8	5	117.43	Benauwd gevoel in en om de borst	0	0	0	1	0	1	0	0	0	1	0	1
17277	Wed Nov 04 15:38:23 2009	41	9	4	117.49	Bedroefd	1	0	1	0	0	0	0	0	0	1	0	1
17277	Wed Nov 04 15:38:28 2009	41	10	5	117.50	Dinsdag	0	0	0	0	0	0	1	0	1	1	0	2
17277	Wed Nov 04 15:38:32 2009	41	11	5	117.46	Buik- of maagkrampen	0	0	0	1	0	1	0	0	0	1	0	1
17277	Wed Nov 04 15:38:37 2009	41	12	4	117.50	Vijandig	1	0	1	0	0	0	0	0	0	1	0	1
17277	Wed Nov 04 15:38:41 2009	41	13	4	117.50	Angstig	1	0	1	0	0	0	0	0	0	1	0	1
17277	Wed Nov 04 15:38:46 2009	41	14	5	117.50	Schuldig	1	0	1	0	0	0	0	0	0	1	0	1
17277	Wed Nov 04 15:38:50 2009	41	15	4	117.49	Maandag	0	0	0	0	0	0	1	0	1	1	0	1
17277	Wed Nov 04 15:39:41 2009	43	1	5	117.50	Vijandig	1	0	1	0	0	0	0	0	0	1	0	1
17277	Wed Nov 04 15:39:45 2009	43	2	4	117.49	Hoofdpijn	0	0	0	1	0	1	0	0	0	1	0	1
17277	Wed Nov 04 15:39:50 2009	43	3	4	117.49	Bedroefd	1	0	1	0	0	0	0	0	0	1	0	3
17277	Wed Nov 04 15:39:54 2009	43	4	5	117.49	Donderdag	0	0	0	0	0	0	1	0	1	1	0	4
17277	Wed Nov 04 15:39:59 2009	43	5	4	117.46	Buik- of maagkrampen	0	0	0	1	0	1	0	0	0	1	0	1
17277	Wed Nov 04 15:40:03 2009	43	6	4	117.50	Schuldig	1	0	1	0	0	0	0	0	0	1	0	1
17277	Wed Nov 04 15:40:08 2009	43	7	5	117.43	Benauwd gevoel in en om de borst	0	0	0	1	0	1	0	0	0	1	0	1
17277	Wed Nov 04 15:40:12 2009	43	8	4	117.48	Vermoeidheid	0	0	0	1	0	1	0	0	0	1	0	2
17277	Wed Nov 04 15:40:17 2009	43	9	4	117.46	Bonzen van het hart	0	0	0	1	0	1	0	0	0	1	0	1
17277	Wed Nov 04 15:40:21 2009	43	10	5	117.49	Gespannen	1	0	1	0	0	0	0	0	0	1	0	1
17277	Wed Nov 04 15:40:26 2009	43	11	5	117.49	Woensdag	0	0	0	0	0	0	1	1	0	0	1	3
17277	Wed Nov 04 15:40:30 2009	43	12	5	117.49	Donderdag	0	0	0	0	0	0	1	1	0	0	1	4
17277	Wed Nov 04 15:40:35 2009	43	13	7	117.50	Dinsdag	0	0	0	0	0	0	1	0	1	1	0	2
17277	Wed Nov 04 15:40:39 2009	43	14	4	117.50	Angstig	1	0	1	0	0	0	0	0	0	1	0	2
17277	Wed Nov 04 15:40:44 2009	43	15	5	117.49	Maandag	0	0	0	0	0	0	1	0	1	1	0	1
17277	Wed Nov 04 15:41:34 2009	45	1	4	117.48	Beschaamd	1	1	0	0	0	0	0	0	0	0	1	2
17277	Wed Nov 04 15:41:39 2009	45	2	4	117.48	Snelle hartslag	0	0	0	1	1	0	0	0	0	0	1	1
17277	Wed Nov 04 15:41:43 2009	45	3	4	117.48	Duizeligheid	0	0	0	1	1	0	0	0	0	0	1	1
17277	Wed Nov 04 15:41:48 2009	45	4	5	117.50	Bang	1	1	0	0	0	0	0	0	0	0	1	1
17277	Wed Nov 04 15:41:52 2009	45	5	4	117.49	Woensdag	0	0	0	0	0	0	1	0	1	1	0	3
17277	Wed Nov 04 15:41:57 2009	45	6	4	117.48	Teneergeslagen	1	1	0	0	0	0	0	0	0	0	1	1
17277	Wed Nov 04 15:42:01 2009	45	7	5	117.50	Dinsdag	0	0	0	0	0	0	1	1	0	0	1	2
17277	Wed Nov 04 15:42:06 2009	45	8	4	117.49	Maandag	0	0	0	0	0	0	1	1	0	0	1	1
17277	Wed Nov 04 15:42:10 2009	45	9	4	117.48	Zenuwachtig	1	1	0	0	0	0	0	0	0	0	1	1
17277	Wed Nov 04 15:42:15 2009	45	10	5	117.50	Vrijdag	0	0	0	0	0	0	1	0	1	1	0	5
17277	Wed Nov 04 15:42:19 2009	45	11	4	117.48	Misselijkheid	0	0	0	1	1	0	0	0	0	0	1	3
17277	Wed Nov 04 15:42:24 2009	45	12	4	117.48	Vlug geïrriteerd	1	1	0	0	0	0	0	0	0	0	1	1
17277	Wed Nov 04 15:42:28 2009	45	13	5	117.41	Onvoldoende diep kunnen doorademen	0	0	0	1	1	0	0	0	0	0	1	2
17277	Wed Nov 04 15:42:33 2009	45	14	4	117.50	Spierpijn	0	0	0	1	1	0	0	0	0	0	1	1
17277	Wed Nov 04 15:42:37 2009	45	15	5	117.50	Vrijdag	0	0	0	0	0	0	1	1	0	0	1	5
17277	Wed Nov 04 15:43:27 2009	47	1	4	117.48	Beschaamd	1	1	0	0	0	0	0	0	0	0	1	1
17277	Wed Nov 04 15:43:32 2009	47	2	5	117.48	Snelle hartslag	0	0	0	1	1	0	0	0	0	0	1	1
17277	Wed Nov 04 15:43:37 2009	47	3	4	117.41	Onvoldoende diep kunnen doorademen	0	0	0	1	1	0	0	0	0	0	1	1
17277	Wed Nov 04 15:43:41 2009	47	4	4	117.50	Bang	1	1	0	0	0	0	0	0	0	0	1	1
17277	Wed Nov 04 15:43:46 2009	47	5	5	117.48	Misselijkheid	0	0	0	1	1	0	0	0	0	0	1	1
17277	Wed Nov 04 15:43:50 2009	47	6	4	117.50	Dinsdag	0	0	0	0	0	0	1	1	0	0	1	2
17277	Wed Nov 04 15:43:55 2009	47	7	5	117.49	Maandag	0	0	0	0	0	0	1	1	0	0	1	1
17277	Wed Nov 04 15:43:59 2009	47	8	5	117.48	Teneergeslagen	1	1	0	0	0	0	0	0	0	0	1	1
17277	Wed Nov 04 15:44:04 2009	47	9	4	117.48	Zenuwachtig	1	1	0	0	0	0	0	0	0	0	1	1
17277	Wed Nov 04 15:44:08 2009	47	10	4	117.48	Duizeligheid	0	0	0	1	1	0	0	0	0	0	1	1
17277	Wed Nov 04 15:44:13 2009	47	11	5	117.50	Vrijdag	0	0	0	0	0	0	1	0	1	1	0	5
17277	Wed Nov 04 15:44:17 2009	47	12	4	117.50	Vrijdag	0	0	0	0	0	0	1	1	0	0	1	5
17277	Wed Nov 04 15:44:22 2009	47	13	5	117.50	Spierpijn	0	0	0	1	1	0	0	0	0	0	1	1
17277	Wed Nov 04 15:44:26 2009	47	14	5	117.48	Vlug geïrriteerd	1	1	0	0	0	0	0	0	0	0	1	1
17277	Wed Nov 04 15:44:31 2009	47	15	4	117.49	Woensdag	0	0	0	0	0	0	1	0	1	1	0	3
17277	Wed Nov 04 15:45:21 2009	49	1	4	117.48	Zenuwachtig	1	1	0	0	0	0	0	0	0	0	1	1
17277	Wed Nov 04 15:45:25 2009	49	2	4	117.48	Vlug geïrriteerd	1	1	0	0	0	0	0	0	0	0	1	1
17277	Wed Nov 04 15:45:30 2009	49	3	5	117.49	Woensdag	0	0	0	0	0	0	1	0	1	1	0	3
17277	Wed Nov 04 15:45:35 2009	49	4	5	117.49	Maandag	0	0	0	0	0	0	1	1	0	0	1	1
17277	Wed Nov 04 15:45:39 2009	49	5	4	117.50	Vrijdag	0	0	0	0	0	0	1	0	1	1	0	5
17277	Wed Nov 04 15:45:44 2009	49	6	4	117.48	Snelle hartslag	0	0	0	1	1	0	0	0	0	0	1	1
17277	Wed Nov 04 15:45:48 2009	49	7	6	117.48	Duizeligheid	0	0	0	1	1	0	0	0	0	0	1	1
17277	Wed Nov 04 15:45:53 2009	49	8	5	117.48	Teneergeslagen	1	1	0	0	0	0	0	0	0	0	1	1
17277	Wed Nov 04 15:45:57 2009	49	9	4	117.41	Onvoldoende diep kunnen doorademen	0	0	0	1	1	0	0	0	0	0	1	1
17277	Wed Nov 04 15:46:02 2009	49	10	4	117.48	Misselijkheid	0	0	0	1	1	0	0	0	0	0	1	1
17277	Wed Nov 04 15:46:06 2009	49	11	4	117.50	Bang	1	1	0	0	0	0	0	0	0	0	1	1
17277	Wed Nov 04 15:46:11 2009	49	12	4	117.50	Spierpijn	0	0	0	1	1	0	0	0	0	0	1	1
17277	Wed Nov 04 15:46:15 2009	49	13	5	117.50	Vrijdag	0	0	0	0	0	0	1	1	0	0	1	5
17277	Wed Nov 04 15:46:20 2009	49	14	4	117.50	Dinsdag	0	0	0	0	0	0	1	1	0	0	1	2
17277	Wed Nov 04 15:46:24 2009	49	15	4	117.48	Beschaamd	1	1	0	0	0	0	0	0	0	0	1	1
17277	Wed Nov 04 15:49:24 2009	51	1	4	117.48	Zenuwachtig	1	1	0	0	0	0	0	0	0	0	1	1
17277	Wed Nov 04 15:49:29 2009	51	2	5	117.48	Beschaamd	1	1	0	0	0	0	0	0	0	0	1	1
17277	Wed Nov 04 15:49:33 2009	51	3	4	117.49	Woensdag	0	0	0	0	0	0	1	1	0	0	1	3
17277	Wed Nov 04 15:49:38 2009	51	4	6	117.49	Woensdag	0	0	0	0	0	0	1	0	1	1	0	3
17277	Wed Nov 04 15:49:42 2009	51	5	5	117.48	Teneergeslagen	1	1	0	0	0	0	0	0	0	0	1	1
17277	Wed Nov 04 15:49:47 2009	51	6	4	117.48	Vermoeidheid	0	0	0	1	0	1	0	0	0	1	0	3
17277	Wed Nov 04 15:49:51 2009	51	7	4	117.43	Benauwd gevoel in en om de borst	0	0	0	1	0	1	0	0	0	1	0	1
17277	Wed Nov 04 15:49:56 2009	51	8	5	117.49	Hoofdpijn	0	0	0	1	0	1	0	0	0	1	0	1
17277	Wed Nov 04 15:50:00 2009	51	9	4	117.50	Dinsdag	0	0	0	0	0	0	1	0	1	1	0	2
17277	Wed Nov 04 15:50:05 2009	51	10	6	117.49	Maandag	0	0	0	0	0	0	1	1	0	0	1	1
17277	Wed Nov 04 15:50:09 2009	51	11	4	117.48	Vlug geïrriteerd	1	1	0	0	0	0	0	0	0	0	1	1
17277	Wed Nov 04 15:50:14 2009	51	12	4	117.46	Bonzen van het hart	0	0	0	1	0	1	0	0	0	1	0	1
17277	Wed Nov 04 15:50:18 2009	51	13	4	117.46	Buik- of maagkrampen	0	0	0	1	0	1	0	0	0	1	0	1
17277	Wed Nov 04 15:50:23 2009	51	14	5	117.50	Dinsdag	0	0	0	0	0	0	1	1	0	0	1	2
17277	Wed Nov 04 15:50:28 2009	51	15	4	117.50	Bang	1	1	0	0	0	0	0	0	0	0	1	1
17277	Wed Nov 04 15:51:18 2009	53	1	5	117.49	Hoofdpijn	0	0	0	1	0	1	0	0	0	1	0	1
17277	Wed Nov 04 15:51:22 2009	53	2	4	117.50	Dinsdag	0	0	0	0	0	0	1	1	0	0	1	2
17277	Wed Nov 04 15:51:27 2009	53	3	4	117.48	Vermoeidheid	0	0	0	1	0	1	0	0	0	1	0	2
17277	Wed Nov 04 15:51:31 2009	53	4	7	117.49	Maandag	0	0	0	0	0	0	1	1	0	0	1	1
17277	Wed Nov 04 15:51:36 2009	53	5	4	117.49	Woensdag	0	0	0	0	0	0	1	1	0	0	1	3
17277	Wed Nov 04 15:51:40 2009	53	6	5	117.46	Buik- of maagkrampen	0	0	0	1	0	1	0	0	0	1	0	1
17277	Wed Nov 04 15:51:45 2009	53	7	5	117.46	Bonzen van het hart	0	0	0	1	0	1	0	0	0	1	0	1
17277	Wed Nov 04 15:51:49 2009	53	8	4	117.48	Beschaamd	1	1	0	0	0	0	0	0	0	0	1	1
17277	Wed Nov 04 15:51:54 2009	53	9	5	117.50	Dinsdag	0	0	0	0	0	0	1	0	1	1	0	2
17277	Wed Nov 04 15:51:58 2009	53	10	4	117.43	Benauwd gevoel in en om de borst	0	0	0	1	0	1	0	0	0	1	0	1
17277	Wed Nov 04 15:52:03 2009	53	11	4	117.48	Vlug geïrriteerd	1	1	0	0	0	0	0	0	0	0	1	1
17277	Wed Nov 04 15:52:07 2009	53	12	5	117.49	Woensdag	0	0	0	0	0	0	1	0	1	1	0	3
17277	Wed Nov 04 15:52:12 2009	53	13	4	117.48	Teneergeslagen	1	1	0	0	0	0	0	0	0	0	1	1
17277	Wed Nov 04 15:52:16 2009	53	14	4	117.50	Bang	1	1	0	0	0	0	0	0	0	0	1	1
17277	Wed Nov 04 15:52:21 2009	53	15	4	117.48	Zenuwachtig	1	1	0	0	0	0	0	0	0	0	1	1
17277	Wed Nov 04 15:53:11 2009	55	1	5	117.49	Woensdag	0	0	0	0	0	0	1	1	0	0	1	3
17277	Wed Nov 04 15:53:16 2009	55	2	4	117.49	Maandag	0	0	0	0	0	0	1	1	0	0	1	1
17277	Wed Nov 04 15:53:20 2009	55	3	4	117.46	Bonzen van het hart	0	0	0	1	0	1	0	0	0	1	0	1
17277	Wed Nov 04 15:53:25 2009	55	4	5	117.50	Dinsdag	0	0	0	0	0	0	1	0	1	1	0	2
17277	Wed Nov 04 15:53:29 2009	55	5	4	117.48	Zenuwachtig	1	1	0	0	0	0	0	0	0	0	1	1
17277	Wed Nov 04 15:53:34 2009	55	6	4	117.50	Bang	1	1	0	0	0	0	0	0	0	0	1	1
17277	Wed Nov 04 15:53:38 2009	55	7	5	117.49	Hoofdpijn	0	0	0	1	0	1	0	0	0	1	0	1
17277	Wed Nov 04 15:53:43 2009	55	8	4	117.48	Teneergeslagen	1	1	0	0	0	0	0	0	0	0	1	1
17277	Wed Nov 04 15:53:47 2009	55	9	4	117.46	Buik- of maagkrampen	0	0	0	1	0	1	0	0	0	1	0	1
17277	Wed Nov 04 15:53:52 2009	55	10	5	117.43	Benauwd gevoel in en om de borst	0	0	0	1	0	1	0	0	0	1	0	1
17277	Wed Nov 04 15:53:56 2009	55	11	4	117.49	Woensdag	0	0	0	0	0	0	1	0	1	1	0	3
17277	Wed Nov 04 15:54:01 2009	55	12	4	117.48	Vlug geïrriteerd	1	1	0	0	0	0	0	0	0	0	1	1
17277	Wed Nov 04 15:54:05 2009	55	13	5	117.48	Vermoeidheid	0	0	0	1	0	1	0	0	0	1	0	2
17277	Wed Nov 04 15:54:10 2009	55	14	4	117.48	Beschaamd	1	1	0	0	0	0	0	0	0	0	1	1
17277	Wed Nov 04 15:54:14 2009	55	15	5	117.50	Dinsdag	0	0	0	0	0	0	1	1	0	0	1	2
17277	Wed Nov 04 15:55:05 2009	57	1	4	117.50	Vijandig	1	0	1	0	0	0	0	0	0	1	0	1
17277	Wed Nov 04 15:55:09 2009	57	2	5	117.49	Maandag	0	0	0	0	0	0	1	0	1	1	0	1
17277	Wed Nov 04 15:55:14 2009	57	3	5	117.50	Angstig	1	0	1	0	0	0	0	0	0	1	0	1
17277	Wed Nov 04 15:55:18 2009	57	4	4	117.48	Misselijkheid	0	0	0	1	1	0	0	0	0	0	1	1
17277	Wed Nov 04 15:55:23 2009	57	5	4	117.48	Snelle hartslag	0	0	0	1	1	0	0	0	0	0	1	1
17277	Wed Nov 04 15:55:27 2009	57	6	5	117.49	Donderdag	0	0	0	0	0	0	1	1	0	0	1	4
17277	Wed Nov 04 15:55:32 2009	57	7	4	117.50	Vrijdag	0	0	0	0	0	0	1	0	1	1	0	5
17277	Wed Nov 04 15:55:36 2009	57	8	4	117.50	Schuldig	1	0	1	0	0	0	0	0	0	1	0	1
17277	Wed Nov 04 15:55:41 2009	57	9	5	117.48	Duizeligheid	0	0	0	1	1	0	0	0	0	0	1	1
17277	Wed Nov 04 15:55:45 2009	57	10	4	117.50	Vrijdag	0	0	0	0	0	0	1	1	0	0	1	5
17277	Wed Nov 04 15:55:50 2009	57	11	4	117.41	Onvoldoende diep kunnen doorademen	0	0	0	1	1	0	0	0	0	0	1	1
17277	Wed Nov 04 15:55:54 2009	57	12	5	117.49	Gespannen	1	0	1	0	0	0	0	0	0	1	0	1
17277	Wed Nov 04 15:55:59 2009	57	13	4	117.49	Donderdag	0	0	0	0	0	0	1	0	1	1	0	4
17277	Wed Nov 04 15:56:03 2009	57	14	4	117.50	Spierpijn	0	0	0	1	1	0	0	0	0	0	1	1
17277	Wed Nov 04 15:56:08 2009	57	15	5	117.49	Bedroefd	1	0	1	0	0	0	0	0	0	1	0	1
17277	Wed Nov 04 15:56:58 2009	59	1	4	117.50	Vrijdag	0	0	0	0	0	0	1	1	0	0	1	5
17277	Wed Nov 04 15:57:03 2009	59	2	5	117.49	Donderdag	0	0	0	0	0	0	1	0	1	1	0	4
17277	Wed Nov 04 15:57:07 2009	59	3	4	117.49	Bedroefd	1	0	1	0	0	0	0	0	0	1	0	1
17277	Wed Nov 04 15:57:12 2009	59	4	6	117.49	Maandag	0	0	0	0	0	0	1	0	1	1	0	1
17277	Wed Nov 04 15:57:16 2009	59	5	5	117.50	Spierpijn	0	0	0	1	1	0	0	0	0	0	1	1
17277	Wed Nov 04 15:57:21 2009	59	6	4	117.49	Donderdag	0	0	0	0	0	0	1	1	0	0	1	4
17277	Wed Nov 04 15:57:25 2009	59	7	4	117.48	Duizeligheid	0	0	0	1	1	0	0	0	0	0	1	1
17277	Wed Nov 04 15:57:30 2009	59	8	5	117.50	Angstig	1	0	1	0	0	0	0	0	0	1	0	1
17277	Wed Nov 04 15:57:34 2009	59	9	4	117.41	Onvoldoende diep kunnen doorademen	0	0	0	1	1	0	0	0	0	0	1	1
17277	Wed Nov 04 15:57:39 2009	59	10	5	117.50	Vijandig	1	0	1	0	0	0	0	0	0	1	0	1
17277	Wed Nov 04 15:57:43 2009	59	11	5	117.48	Misselijkheid	0	0	0	1	1	0	0	0	0	0	1	1
17277	Wed Nov 04 15:57:48 2009	59	12	4	117.50	Schuldig	1	0	1	0	0	0	0	0	0	1	0	1
17277	Wed Nov 04 15:57:52 2009	59	13	4	117.49	Gespannen	1	0	1	0	0	0	0	0	0	1	0	1
17277	Wed Nov 04 15:57:57 2009	59	14	5	117.50	Vrijdag	0	0	0	0	0	0	1	0	1	1	0	5
17277	Wed Nov 04 15:58:01 2009	59	15	6	117.48	Snelle hartslag	0	0	0	1	1	0	0	0	0	0	1	2
17277	Wed Nov 04 15:58:52 2009	61	1	4	117.50	Vijandig	1	0	1	0	0	0	0	0	0	1	0	1
17277	Wed Nov 04 15:58:56 2009	61	2	4	117.41	Onvoldoende diep kunnen doorademen	0	0	0	1	1	0	0	0	0	0	1	1
17277	Wed Nov 04 15:59:01 2009	61	3	5	117.50	Vrijdag	0	0	0	0	0	0	1	1	0	0	1	5
17277	Wed Nov 04 15:59:05 2009	61	4	4	117.49	Bedroefd	1	0	1	0	0	0	0	0	0	1	0	1
17277	Wed Nov 04 15:59:10 2009	61	5	4	117.48	Snelle hartslag	0	0	0	1	1	0	0	0	0	0	1	1
17277	Wed Nov 04 15:59:14 2009	61	6	5	117.50	Angstig	1	0	1	0	0	0	0	0	0	1	0	1
17277	Wed Nov 04 15:59:19 2009	61	7	4	117.49	Maandag	0	0	0	0	0	0	1	0	1	1	0	1
17277	Wed Nov 04 15:59:23 2009	61	8	4	117.48	Duizeligheid	0	0	0	1	1	0	0	0	0	0	1	1
17277	Wed Nov 04 15:59:28 2009	61	9	5	117.50	Spierpijn	0	0	0	1	1	0	0	0	0	0	1	1
17277	Wed Nov 04 15:59:32 2009	61	10	4	117.50	Vrijdag	0	0	0	0	0	0	1	0	1	1	0	5
17277	Wed Nov 04 15:59:37 2009	61	11	5	117.48	Misselijkheid	0	0	0	1	1	0	0	0	0	0	1	1
17277	Wed Nov 04 15:59:41 2009	61	12	5	117.49	Donderdag	0	0	0	0	0	0	1	0	1	1	0	4
17277	Wed Nov 04 15:59:46 2009	61	13	4	117.50	Schuldig	1	0	1	0	0	0	0	0	0	1	0	1
17277	Wed Nov 04 15:59:50 2009	61	14	5	117.49	Donderdag	0	0	0	0	0	0	1	1	0	0	1	4
17277	Wed Nov 04 15:59:55 2009	61	15	5	117.49	Gespannen	1	0	1	0	0	0	0	0	0	1	0	1
17277	Wed Nov 04 16:02:28 2009	63	1	4	117.48	Teneergeslagen	1	1	0	0	0	0	0	0	0	0	1	1
17277	Wed Nov 04 16:02:32 2009	63	2	5	117.50	Dinsdag	0	0	0	0	0	0	1	0	1	1	0	2
17277	Wed Nov 04 16:02:37 2009	63	3	5	117.49	Woensdag	0	0	0	0	0	0	1	0	1	1	0	3
17277	Wed Nov 04 16:02:41 2009	63	4	4	117.49	Donderdag	0	0	0	0	0	0	1	1	0	0	1	4
17277	Wed Nov 04 16:02:46 2009	63	5	5	117.48	Beschaamd	1	1	0	0	0	0	0	0	0	0	1	1
17277	Wed Nov 04 16:02:50 2009	63	6	4	117.46	Bonzen van het hart	0	0	0	1	0	1	0	0	0	1	0	1
17277	Wed Nov 04 16:02:55 2009	63	7	4	117.50	Bang	1	1	0	0	0	0	0	0	0	0	1	1
17277	Wed Nov 04 16:02:59 2009	63	8	6	117.49	Hoofdpijn	0	0	0	1	0	1	0	0	0	1	0	1
17277	Wed Nov 04 16:03:04 2009	63	9	4	117.43	Benauwd gevoel in en om de borst	0	0	0	1	0	1	0	0	0	1	0	1
17277	Wed Nov 04 16:03:08 2009	63	10	6	117.46	Buik- of maagkrampen	0	0	0	1	0	1	0	0	0	1	0	1
17277	Wed Nov 04 16:03:13 2009	63	11	5	117.48	Vlug geïrriteerd	1	1	0	0	0	0	0	0	0	0	1	1
17277	Wed Nov 04 16:03:18 2009	63	12	4	117.48	Zenuwachtig	1	1	0	0	0	0	0	0	0	0	1	1
17277	Wed Nov 04 16:03:22 2009	63	13	4	117.50	Dinsdag	0	0	0	0	0	0	1	1	0	0	1	2
17277	Wed Nov 04 16:03:27 2009	63	14	5	117.49	Maandag	0	0	0	0	0	0	1	1	0	0	1	1
17277	Wed Nov 04 16:03:31 2009	63	15	4	117.48	Vermoeidheid	0	0	0	1	0	1	0	0	0	1	0	1
17277	Wed Nov 04 16:04:21 2009	65	1	4	117.49	Donderdag	0	0	0	0	0	0	1	1	0	0	1	4
17277	Wed Nov 04 16:04:26 2009	65	2	5	117.48	Teneergeslagen	1	1	0	0	0	0	0	0	0	0	1	1
17277	Wed Nov 04 16:04:30 2009	65	3	5	117.49	Maandag	0	0	0	0	0	0	1	1	0	0	1	1
17277	Wed Nov 04 16:04:35 2009	65	4	4	117.48	Beschaamd	1	1	0	0	0	0	0	0	0	0	1	1
17277	Wed Nov 04 16:04:39 2009	65	5	5	117.46	Buik- of maagkrampen	0	0	0	1	0	1	0	0	0	1	0	1
17277	Wed Nov 04 16:04:44 2009	65	6	4	117.50	Bang	1	1	0	0	0	0	0	0	0	0	1	1
17277	Wed Nov 04 16:04:48 2009	65	7	5	117.50	Dinsdag	0	0	0	0	0	0	1	1	0	0	1	2
17277	Wed Nov 04 16:04:53 2009	65	8	5	117.48	Zenuwachtig	1	1	0	0	0	0	0	0	0	0	1	1
17277	Wed Nov 04 16:04:57 2009	65	9	4	117.49	Hoofdpijn	0	0	0	1	0	1	0	0	0	1	0	1
17277	Wed Nov 04 16:05:02 2009	65	10	4	117.46	Bonzen van het hart	0	0	0	1	0	1	0	0	0	1	0	1
17277	Wed Nov 04 16:05:06 2009	65	11	5	117.43	Benauwd gevoel in en om de borst	0	0	0	1	0	1	0	0	0	1	0	1
17277	Wed Nov 04 16:05:11 2009	65	12	4	117.50	Dinsdag	0	0	0	0	0	0	1	0	1	1	0	2
17277	Wed Nov 04 16:05:16 2009	65	13	4	117.48	Vermoeidheid	0	0	0	1	0	1	0	0	0	1	0	2
17277	Wed Nov 04 16:05:20 2009	65	14	5	117.48	Vlug geïrriteerd	1	1	0	0	0	0	0	0	0	0	1	1
17277	Wed Nov 04 16:05:25 2009	65	15	5	117.49	Woensdag	0	0	0	0	0	0	1	0	1	1	0	3
17277	Wed Nov 04 16:06:15 2009	67	1	4	117.48	Vlug geïrriteerd	1	1	0	0	0	0	0	0	0	0	1	1
17277	Wed Nov 04 16:06:19 2009	67	2	5	117.46	Bonzen van het hart	0	0	0	1	0	1	0	0	0	1	0	1
17277	Wed Nov 04 16:06:24 2009	67	3	4	117.50	Dinsdag	0	0	0	0	0	0	1	0	1	1	0	2
17277	Wed Nov 04 16:06:28 2009	67	4	4	117.49	Donderdag	0	0	0	0	0	0	1	1	0	0	1	4
17277	Wed Nov 04 16:06:33 2009	67	5	5	117.50	Dinsdag	0	0	0	0	0	0	1	1	0	0	1	2
17277	Wed Nov 04 16:06:37 2009	67	6	4	117.50	Bang	1	1	0	0	0	0	0	0	0	0	1	1
17277	Wed Nov 04 16:06:42 2009	67	7	6	117.48	Zenuwachtig	1	1	0	0	0	0	0	0	0	0	1	2
17277	Wed Nov 04 16:06:46 2009	67	8	5	117.46	Buik- of maagkrampen	0	0	0	1	0	1	0	0	0	1	0	1
17277	Wed Nov 04 16:06:51 2009	67	9	4	117.49	Woensdag	0	0	0	0	0	0	1	0	1	1	0	3
17277	Wed Nov 04 16:06:55 2009	67	10	4	117.43	Benauwd gevoel in en om de borst	0	0	0	1	0	1	0	0	0	1	0	1
17277	Wed Nov 04 16:07:00 2009	67	11	5	117.48	Beschaamd	1	1	0	0	0	0	0	0	0	0	1	1
17277	Wed Nov 04 16:07:04 2009	67	12	4	117.48	Vermoeidheid	0	0	0	1	0	1	0	0	0	1	0	2
17277	Wed Nov 04 16:07:09 2009	67	13	4	117.48	Teneergeslagen	1	1	0	0	0	0	0	0	0	0	1	1
17277	Wed Nov 04 16:07:14 2009	67	14	5	117.49	Maandag	0	0	0	0	0	0	1	1	0	0	1	1
17277	Wed Nov 04 16:07:18 2009	67	15	5	117.49	Hoofdpijn	0	0	0	1	0	1	0	0	0	1	0	1
17277	Wed Nov 04 16:08:08 2009	69	1	4	117.49	Woensdag	0	0	0	0	0	0	1	1	0	0	1	3
17277	Wed Nov 04 16:08:13 2009	69	2	4	117.49	Bedroefd	1	0	1	0	0	0	0	0	0	1	0	2
17277	Wed Nov 04 16:08:17 2009	69	3	5	117.48	Misselijkheid	0	0	0	1	1	0	0	0	0	0	1	1
17277	Wed Nov 04 16:08:22 2009	69	4	4	117.50	Vrijdag	0	0	0	0	0	0	1	0	1	1	0	5
17277	Wed Nov 04 16:08:26 2009	69	5	5	117.49	Donderdag	0	0	0	0	0	0	1	0	1	1	0	4
17277	Wed Nov 04 16:08:31 2009	69	6	5	117.50	Schuldig	1	0	1	0	0	0	0	0	0	1	0	1
17277	Wed Nov 04 16:08:35 2009	69	7	4	117.49	Maandag	0	0	0	0	0	0	1	0	1	1	0	1
17277	Wed Nov 04 16:08:40 2009	69	8	4	117.49	Gespannen	1	0	1	0	0	0	0	0	0	1	0	1
17277	Wed Nov 04 16:08:44 2009	69	9	5	117.41	Onvoldoende diep kunnen doorademen	0	0	0	1	1	0	0	0	0	0	1	1
17277	Wed Nov 04 16:08:49 2009	69	10	6	117.50	Angstig	1	0	1	0	0	0	0	0	0	1	0	2
17277	Wed Nov 04 16:08:53 2009	69	11	4	117.48	Snelle hartslag	0	0	0	1	1	0	0	0	0	0	1	1
17277	Wed Nov 04 16:08:58 2009	69	12	5	117.48	Duizeligheid	0	0	0	1	1	0	0	0	0	0	1	1
17277	Wed Nov 04 16:09:02 2009	69	13	4	117.50	Vijandig	1	0	1	0	0	0	0	0	0	1	0	1
17277	Wed Nov 04 16:09:07 2009	69	14	5	117.50	Vrijdag	0	0	0	0	0	0	1	1	0	0	1	5
17277	Wed Nov 04 16:09:11 2009	69	15	7	117.50	Spierpijn	0	0	0	1	1	0	0	0	0	0	1	1
17277	Wed Nov 04 16:10:02 2009	71	1	4	117.49	Woensdag	0	0	0	0	0	0	1	1	0	0	1	3
17277	Wed Nov 04 16:10:06 2009	71	2	5	117.49	Bedroefd	1	0	1	0	0	0	0	0	0	1	0	1
17277	Wed Nov 04 16:10:11 2009	71	3	4	117.50	Angstig	1	0	1	0	0	0	0	0	0	1	0	1
17277	Wed Nov 04 16:10:15 2009	71	4	4	117.50	Vijandig	1	0	1	0	0	0	0	0	0	1	0	1
17277	Wed Nov 04 16:10:20 2009	71	5	5	117.50	Vrijdag	0	0	0	0	0	0	1	0	1	1	0	5
17277	Wed Nov 04 16:10:24 2009	71	6	4	117.49	Gespannen	1	0	1	0	0	0	0	0	0	1	0	1
17277	Wed Nov 04 16:10:29 2009	71	7	4	117.50	Schuldig	1	0	1	0	0	0	0	0	0	1	0	1
17277	Wed Nov 04 16:10:33 2009	71	8	5	117.48	Duizeligheid	0	0	0	1	1	0	0	0	0	0	1	1
17277	Wed Nov 04 16:10:38 2009	71	9	4	117.50	Vrijdag	0	0	0	0	0	0	1	1	0	0	1	5
17277	Wed Nov 04 16:10:42 2009	71	10	4	117.48	Snelle hartslag	0	0	0	1	1	0	0	0	0	0	1	1
17277	Wed Nov 04 16:10:47 2009	71	11	5	117.49	Maandag	0	0	0	0	0	0	1	0	1	1	0	1
17277	Wed Nov 04 16:10:51 2009	71	12	4	117.50	Spierpijn	0	0	0	1	1	0	0	0	0	0	1	1
17277	Wed Nov 04 16:10:56 2009	71	13	5	117.49	Donderdag	0	0	0	0	0	0	1	0	1	1	0	4
17277	Wed Nov 04 16:11:00 2009	71	14	5	117.41	Onvoldoende diep kunnen doorademen	0	0	0	1	1	0	0	0	0	0	1	1
17277	Wed Nov 04 16:11:05 2009	71	15	4	117.48	Misselijkheid	0	0	0	1	1	0	0	0	0	0	1	1
17277	Wed Nov 04 16:11:55 2009	73	1	4	117.48	Misselijkheid	0	0	0	1	1	0	0	0	0	0	1	1
17277	Wed Nov 04 16:12:00 2009	73	2	6	117.48	Duizeligheid	0	0	0	1	1	0	0	0	0	0	1	1
17277	Wed Nov 04 16:12:04 2009	73	3	5	117.50	Angstig	1	0	1	0	0	0	0	0	0	1	0	1
17277	Wed Nov 04 16:12:09 2009	73	4	5	117.49	Maandag	0	0	0	0	0	0	1	0	1	1	0	1
17277	Wed Nov 04 16:12:13 2009	73	5	5	117.49	Bedroefd	1	0	1	0	0	0	0	0	0	1	0	1
17277	Wed Nov 04 16:12:18 2009	73	6	4	117.50	Vrijdag	0	0	0	0	0	0	1	0	1	1	0	5
17277	Wed Nov 04 16:12:22 2009	73	7	4	117.50	Schuldig	1	0	1	0	0	0	0	0	0	1	0	1
17277	Wed Nov 04 16:12:27 2009	73	8	5	117.49	Donderdag	0	0	0	0	0	0	1	0	1	1	0	4
17277	Wed Nov 04 16:12:31 2009	73	9	4	117.41	Onvoldoende diep kunnen doorademen	0	0	0	1	1	0	0	0	0	0	1	1
17277	Wed Nov 04 16:12:36 2009	73	10	4	117.50	Vijandig	1	0	1	0	0	0	0	0	0	1	0	1
17277	Wed Nov 04 16:12:40 2009	73	11	5	117.48	Snelle hartslag	0	0	0	1	1	0	0	0	0	0	1	1
17277	Wed Nov 04 16:12:45 2009	73	12	6	117.49	Woensdag	0	0	0	0	0	0	1	1	0	0	1	3
17277	Wed Nov 04 16:12:49 2009	73	13	5	117.50	Vrijdag	0	0	0	0	0	0	1	1	0	0	1	5
17277	Wed Nov 04 16:12:54 2009	73	14	7	117.49	Gespannen	1	0	1	0	0	0	0	0	0	1	0	1
17277	Wed Nov 04 16:12:58 2009	73	15	4	117.50	Spierpijn	0	0	0	1	1	0	0	0	0	0	1	1
