# Supplementary material for: Unraveling the Relationship between Trait Negative Affectivity and Habitual Symptom Reporting
Source: PLoS One. 2015 Jan 20;10(1):e0115748. doi: 10.1371/journal.pone.0115748 (PMC4300148; doi:10.1371/journal.pone.0115748)
Supplement: S1 File — Data S1, Contains the raw data of the high NA-high HSR participants. Data S2, Contains the raw data of the high NA-low HSR participants. Data S3, Contains the raw data of the low NA-low HSR participants. (ZIP) [file pone.0115748.s001.zip › Data S3/LeR_1_C_EXP1_413422_results.xls]

## Sheet: LeR_1_C_EXP1_413422_results
version	timestamp	block number	trial number	lost msec	free VRAM	trial contents	vraagA	vraagA_2	vraagA_1	vraagB	vraagB_2	vraagB_1	vraagC	vraagC_2	vraagC_1	deel1	deel2	value
17277	Wed Apr 29 09:20:43 2009	3	1	4	117.41	Onvoldoende diep kunnen doorademen	0	0	0	1	1	0	0	0	0	0	1	1
17277	Wed Apr 29 09:20:48 2009	3	2	5	117.49	Maandag	0	0	0	0	0	0	1	1	0	0	1	1
17277	Wed Apr 29 09:20:53 2009	3	3	7	117.50	Dinsdag	0	0	0	0	0	0	1	1	0	0	1	2
17277	Wed Apr 29 09:20:57 2009	3	4	4	117.48	Beschaamd	1	1	0	0	0	0	0	0	0	0	1	1
17277	Wed Apr 29 09:21:02 2009	3	5	5	117.49	Woensdag	0	0	0	0	0	0	1	0	1	1	0	3
17277	Wed Apr 29 09:21:06 2009	3	6	5	117.48	Misselijkheid	0	0	0	1	1	0	0	0	0	0	1	1
17277	Wed Apr 29 09:21:11 2009	3	7	4	117.48	Snelle hartslag	0	0	0	1	1	0	0	0	0	0	1	1
17277	Wed Apr 29 09:21:15 2009	3	8	5	117.50	Spierpijn	0	0	0	1	1	0	0	0	0	0	1	1
17277	Wed Apr 29 09:21:20 2009	3	9	4	117.48	Teneergeslagen	1	1	0	0	0	0	0	0	0	0	1	1
17277	Wed Apr 29 09:21:24 2009	3	10	4	117.50	Bang	1	1	0	0	0	0	0	0	0	0	1	1
17277	Wed Apr 29 09:21:29 2009	3	11	5	117.49	Woensdag	0	0	0	0	0	0	1	1	0	0	1	3
17277	Wed Apr 29 09:21:33 2009	3	12	4	117.48	Vlug geïrriteerd	1	1	0	0	0	0	0	0	0	0	1	1
17277	Wed Apr 29 09:21:38 2009	3	13	4	117.49	Donderdag	0	0	0	0	0	0	1	1	0	0	1	4
17277	Wed Apr 29 09:21:42 2009	3	14	5	117.48	Duizeligheid	0	0	0	1	1	0	0	0	0	0	1	1
17277	Wed Apr 29 09:21:47 2009	3	15	5	117.48	Zenuwachtig	1	1	0	0	0	0	0	0	0	0	1	1
17277	Wed Apr 29 09:22:37 2009	5	1	4	117.48	Duizeligheid	0	0	0	1	1	0	0	0	0	0	1	1
17277	Wed Apr 29 09:22:42 2009	5	2	5	117.48	Teneergeslagen	1	1	0	0	0	0	0	0	0	0	1	1
17277	Wed Apr 29 09:22:46 2009	5	3	4	117.48	Vlug geïrriteerd	1	1	0	0	0	0	0	0	0	0	1	1
17277	Wed Apr 29 09:22:51 2009	5	4	4	117.48	Misselijkheid	0	0	0	1	1	0	0	0	0	0	1	1
17277	Wed Apr 29 09:22:55 2009	5	5	5	117.41	Onvoldoende diep kunnen doorademen	0	0	0	1	1	0	0	0	0	0	1	1
17277	Wed Apr 29 09:23:00 2009	5	6	4	117.49	Woensdag	0	0	0	0	0	0	1	1	0	0	1	3
17277	Wed Apr 29 09:23:04 2009	5	7	4	117.49	Maandag	0	0	0	0	0	0	1	1	0	0	1	1
17277	Wed Apr 29 09:23:09 2009	5	8	5	117.50	Dinsdag	0	0	0	0	0	0	1	1	0	0	1	2
17277	Wed Apr 29 09:23:13 2009	5	9	4	117.48	Beschaamd	1	1	0	0	0	0	0	0	0	0	1	1
17277	Wed Apr 29 09:23:18 2009	5	10	4	117.50	Spierpijn	0	0	0	1	1	0	0	0	0	0	1	1
17277	Wed Apr 29 09:23:22 2009	5	11	5	117.50	Bang	1	1	0	0	0	0	0	0	0	0	1	1
17277	Wed Apr 29 09:23:27 2009	5	12	4	117.49	Woensdag	0	0	0	0	0	0	1	0	1	1	0	3
17277	Wed Apr 29 09:23:31 2009	5	13	4	117.48	Snelle hartslag	0	0	0	1	1	0	0	0	0	0	1	1
17277	Wed Apr 29 09:23:36 2009	5	14	5	117.49	Donderdag	0	0	0	0	0	0	1	1	0	0	1	4
17277	Wed Apr 29 09:23:40 2009	5	15	4	117.48	Zenuwachtig	1	1	0	0	0	0	0	0	0	0	1	1
17277	Wed Apr 29 09:24:31 2009	7	1	4	117.48	Beschaamd	1	1	0	0	0	0	0	0	0	0	1	2
17277	Wed Apr 29 09:24:35 2009	7	2	5	117.48	Snelle hartslag	0	0	0	1	1	0	0	0	0	0	1	1
17277	Wed Apr 29 09:24:40 2009	7	3	4	117.48	Duizeligheid	0	0	0	1	1	0	0	0	0	0	1	1
17277	Wed Apr 29 09:24:44 2009	7	4	5	117.49	Donderdag	0	0	0	0	0	0	1	1	0	0	1	4
17277	Wed Apr 29 09:24:49 2009	7	5	5	117.50	Spierpijn	0	0	0	1	1	0	0	0	0	0	1	1
17277	Wed Apr 29 09:24:53 2009	7	6	4	117.48	Vlug geïrriteerd	1	1	0	0	0	0	0	0	0	0	1	1
17277	Wed Apr 29 09:24:58 2009	7	7	4	117.41	Onvoldoende diep kunnen doorademen	0	0	0	1	1	0	0	0	0	0	1	1
17277	Wed Apr 29 09:25:02 2009	7	8	5	117.48	Misselijkheid	0	0	0	1	1	0	0	0	0	0	1	1
17277	Wed Apr 29 09:25:07 2009	7	9	4	117.48	Teneergeslagen	1	1	0	0	0	0	0	0	0	0	1	1
17277	Wed Apr 29 09:25:11 2009	7	10	5	117.49	Woensdag	0	0	0	0	0	0	1	1	0	0	1	3
17277	Wed Apr 29 09:25:16 2009	7	11	5	117.49	Woensdag	0	0	0	0	0	0	1	0	1	1	0	3
17277	Wed Apr 29 09:25:20 2009	7	12	4	117.48	Zenuwachtig	1	1	0	0	0	0	0	0	0	0	1	1
17277	Wed Apr 29 09:25:25 2009	7	13	5	117.49	Maandag	0	0	0	0	0	0	1	1	0	0	1	1
17277	Wed Apr 29 09:25:29 2009	7	14	5	117.50	Bang	1	1	0	0	0	0	0	0	0	0	1	1
17277	Wed Apr 29 09:25:34 2009	7	15	4	117.50	Dinsdag	0	0	0	0	0	0	1	1	0	0	1	2
17277	Wed Apr 29 09:26:24 2009	9	1	4	117.50	Vrijdag	0	0	0	0	0	0	1	1	0	0	1	5
17277	Wed Apr 29 09:26:28 2009	9	2	5	117.48	Vermoeidheid	0	0	0	1	0	1	0	0	0	1	0	1
17277	Wed Apr 29 09:26:33 2009	9	3	4	117.50	Vijandig	1	0	1	0	0	0	0	0	0	1	0	2
17277	Wed Apr 29 09:26:38 2009	9	4	4	117.49	Donderdag	0	0	0	0	0	0	1	0	1	1	0	4
17277	Wed Apr 29 09:26:42 2009	9	5	5	117.49	Bedroefd	1	0	1	0	0	0	0	0	0	1	0	2
17277	Wed Apr 29 09:26:47 2009	9	6	4	117.50	Vrijdag	0	0	0	0	0	0	1	0	1	1	0	5
17277	Wed Apr 29 09:26:51 2009	9	7	4	117.43	Benauwd gevoel in en om de borst	0	0	0	1	0	1	0	0	0	1	0	1
17277	Wed Apr 29 09:26:56 2009	9	8	5	117.49	Hoofdpijn	0	0	0	1	0	1	0	0	0	1	0	1
17277	Wed Apr 29 09:27:00 2009	9	9	2	117.50	Schuldig	1	0	1	0	0	0	0	0	0	1	0	2
17277	Wed Apr 29 09:27:05 2009	9	10	4	117.49	Maandag	0	0	0	0	0	0	1	0	1	1	0	1
17277	Wed Apr 29 09:27:09 2009	9	11	5	117.50	Dinsdag	0	0	0	0	0	0	1	0	1	1	0	2
17277	Wed Apr 29 09:27:14 2009	9	12	4	117.50	Angstig	1	0	1	0	0	0	0	0	0	1	0	1
17277	Wed Apr 29 09:27:18 2009	9	13	4	117.49	Gespannen	1	0	1	0	0	0	0	0	0	1	0	1
17277	Wed Apr 29 09:27:23 2009	9	14	5	117.46	Bonzen van het hart	0	0	0	1	0	1	0	0	0	1	0	1
17277	Wed Apr 29 09:27:27 2009	9	15	4	117.46	Buik- of maagkrampen	0	0	0	1	0	1	0	0	0	1	0	1
17277	Wed Apr 29 09:28:17 2009	11	1	4	117.49	Donderdag	0	0	0	0	0	0	1	0	1	1	0	4
17277	Wed Apr 29 09:28:22 2009	11	2	5	117.50	Vijandig	1	0	1	0	0	0	0	0	0	1	0	1
17277	Wed Apr 29 09:28:26 2009	11	3	4	117.48	Vermoeidheid	0	0	0	1	0	1	0	0	0	1	0	1
17277	Wed Apr 29 09:28:31 2009	11	4	5	117.49	Maandag	0	0	0	0	0	0	1	0	1	1	0	1
17277	Wed Apr 29 09:28:36 2009	11	5	5	117.49	Hoofdpijn	0	0	0	1	0	1	0	0	0	1	0	1
17277	Wed Apr 29 09:28:40 2009	11	6	4	117.50	Schuldig	1	0	1	0	0	0	0	0	0	1	0	1
17277	Wed Apr 29 09:28:45 2009	11	7	4	117.43	Benauwd gevoel in en om de borst	0	0	0	1	0	1	0	0	0	1	0	1
17277	Wed Apr 29 09:28:49 2009	11	8	5	117.50	Angstig	1	0	1	0	0	0	0	0	0	1	0	1
17277	Wed Apr 29 09:28:54 2009	11	9	4	117.49	Bedroefd	1	0	1	0	0	0	0	0	0	1	0	1
17277	Wed Apr 29 09:28:58 2009	11	10	5	117.46	Bonzen van het hart	0	0	0	1	0	1	0	0	0	1	0	1
17277	Wed Apr 29 09:29:03 2009	11	11	5	117.50	Vrijdag	0	0	0	0	0	0	1	1	0	0	1	5
17277	Wed Apr 29 09:29:07 2009	11	12	4	117.50	Vrijdag	0	0	0	0	0	0	1	0	1	1	0	5
17277	Wed Apr 29 09:29:12 2009	11	13	4	117.49	Gespannen	1	0	1	0	0	0	0	0	0	1	0	1
17277	Wed Apr 29 09:29:16 2009	11	14	5	117.46	Buik- of maagkrampen	0	0	0	1	0	1	0	0	0	1	0	1
17277	Wed Apr 29 09:29:21 2009	11	15	5	117.50	Dinsdag	0	0	0	0	0	0	1	0	1	1	0	2
17277	Wed Apr 29 09:30:11 2009	13	1	7	117.50	Angstig	1	0	1	0	0	0	0	0	0	1	0	1
17277	Wed Apr 29 09:30:15 2009	13	2	4	117.50	Dinsdag	0	0	0	0	0	0	1	0	1	1	0	2
17277	Wed Apr 29 09:30:20 2009	13	3	5	117.49	Maandag	0	0	0	0	0	0	1	0	1	1	0	1
17277	Wed Apr 29 09:30:25 2009	13	4	5	117.46	Bonzen van het hart	0	0	0	1	0	1	0	0	0	1	0	1
17277	Wed Apr 29 09:30:29 2009	13	5	4	117.50	Vrijdag	0	0	0	0	0	0	1	1	0	0	1	5
17277	Wed Apr 29 09:30:34 2009	13	6	5	117.49	Donderdag	0	0	0	0	0	0	1	0	1	1	0	4
17277	Wed Apr 29 09:30:38 2009	13	7	5	117.49	Bedroefd	1	0	1	0	0	0	0	0	0	1	0	1
17277	Wed Apr 29 09:30:43 2009	13	8	4	117.49	Gespannen	1	0	1	0	0	0	0	0	0	1	0	1
17277	Wed Apr 29 09:30:47 2009	13	9	5	117.50	Vrijdag	0	0	0	0	0	0	1	0	1	1	0	5
17277	Wed Apr 29 09:30:52 2009	13	10	4	117.43	Benauwd gevoel in en om de borst	0	0	0	1	0	1	0	0	0	1	0	1
17277	Wed Apr 29 09:30:56 2009	13	11	5	117.49	Hoofdpijn	0	0	0	1	0	1	0	0	0	1	0	1
17277	Wed Apr 29 09:31:01 2009	13	12	5	117.46	Buik- of maagkrampen	0	0	0	1	0	1	0	0	0	1	0	1
17277	Wed Apr 29 09:31:05 2009	13	13	4	117.50	Schuldig	1	0	1	0	0	0	0	0	0	1	0	1
17277	Wed Apr 29 09:31:10 2009	13	14	4	117.50	Vijandig	1	0	1	0	0	0	0	0	0	1	0	1
17277	Wed Apr 29 09:31:14 2009	13	15	5	117.48	Vermoeidheid	0	0	0	1	0	1	0	0	0	1	0	1
17277	Wed Apr 29 09:34:29 2009	15	1	4	117.50	Dinsdag	0	0	0	0	0	0	1	0	1	1	0	2
17277	Wed Apr 29 09:34:34 2009	15	2	4	117.48	Misselijkheid	0	0	0	1	1	0	0	0	0	0	1	1
17277	Wed Apr 29 09:34:38 2009	15	3	5	117.49	Donderdag	0	0	0	0	0	0	1	0	1	1	0	4
17277	Wed Apr 29 09:34:43 2009	15	4	4	117.50	Schuldig	1	0	1	0	0	0	0	0	0	1	0	1
17277	Wed Apr 29 09:34:47 2009	15	5	4	117.48	Duizeligheid	0	0	0	1	1	0	0	0	0	0	1	1
17277	Wed Apr 29 09:34:52 2009	15	6	5	117.50	Spierpijn	0	0	0	1	1	0	0	0	0	0	1	1
17277	Wed Apr 29 09:34:56 2009	15	7	4	117.41	Onvoldoende diep kunnen doorademen	0	0	0	1	1	0	0	0	0	0	1	1
17277	Wed Apr 29 09:35:01 2009	15	8	4	117.50	Angstig	1	0	1	0	0	0	0	0	0	1	0	1
17277	Wed Apr 29 09:35:05 2009	15	9	5	117.49	Woensdag	0	0	0	0	0	0	1	0	1	1	0	3
17277	Wed Apr 29 09:35:10 2009	15	10	4	117.48	Snelle hartslag	0	0	0	1	1	0	0	0	0	0	1	1
17277	Wed Apr 29 09:35:14 2009	15	11	5	117.50	Vijandig	1	0	1	0	0	0	0	0	0	1	0	1
17277	Wed Apr 29 09:35:19 2009	15	12	5	117.49	Gespannen	1	0	1	0	0	0	0	0	0	1	0	1
17277	Wed Apr 29 09:35:23 2009	15	13	4	117.49	Bedroefd	1	0	1	0	0	0	0	0	0	1	0	1
17277	Wed Apr 29 09:35:28 2009	15	14	5	117.49	Woensdag	0	0	0	0	0	0	1	1	0	0	1	3
17277	Wed Apr 29 09:35:32 2009	15	15	7	117.50	Vrijdag	0	0	0	0	0	0	1	1	0	0	1	5
17277	Wed Apr 29 09:36:23 2009	17	1	4	117.41	Onvoldoende diep kunnen doorademen	0	0	0	1	1	0	0	0	0	0	1	1
17277	Wed Apr 29 09:36:27 2009	17	2	4	117.49	Woensdag	0	0	0	0	0	0	1	0	1	1	0	3
17277	Wed Apr 29 09:36:32 2009	17	3	4	117.49	Bedroefd	1	0	1	0	0	0	0	0	0	1	0	2
17277	Wed Apr 29 09:36:36 2009	17	4	4	117.50	Vijandig	1	0	1	0	0	0	0	0	0	1	0	2
17277	Wed Apr 29 09:36:41 2009	17	5	4	117.48	Duizeligheid	0	0	0	1	1	0	0	0	0	0	1	1
17277	Wed Apr 29 09:36:45 2009	17	6	4	117.50	Schuldig	1	0	1	0	0	0	0	0	0	1	0	2
17277	Wed Apr 29 09:36:50 2009	17	7	5	117.48	Snelle hartslag	0	0	0	1	1	0	0	0	0	0	1	1
17277	Wed Apr 29 09:36:54 2009	17	8	4	117.48	Misselijkheid	0	0	0	1	1	0	0	0	0	0	1	1
17277	Wed Apr 29 09:36:59 2009	17	9	4	117.50	Angstig	1	0	1	0	0	0	0	0	0	1	0	1
17277	Wed Apr 29 09:37:03 2009	17	10	5	117.49	Donderdag	0	0	0	0	0	0	1	0	1	1	0	4
17277	Wed Apr 29 09:37:08 2009	17	11	4	117.49	Woensdag	0	0	0	0	0	0	1	1	0	0	1	3
17277	Wed Apr 29 09:37:12 2009	17	12	4	117.50	Dinsdag	0	0	0	0	0	0	1	0	1	1	0	2
17277	Wed Apr 29 09:37:17 2009	17	13	5	117.50	Vrijdag	0	0	0	0	0	0	1	1	0	0	1	5
17277	Wed Apr 29 09:37:21 2009	17	14	4	117.49	Gespannen	1	0	1	0	0	0	0	0	0	1	0	1
17277	Wed Apr 29 09:37:26 2009	17	15	4	117.50	Spierpijn	0	0	0	1	1	0	0	0	0	0	1	1
17277	Wed Apr 29 09:38:16 2009	19	1	4	117.48	Duizeligheid	0	0	0	1	1	0	0	0	0	0	1	1
17277	Wed Apr 29 09:38:21 2009	19	2	4	117.48	Misselijkheid	0	0	0	1	1	0	0	0	0	0	1	1
17277	Wed Apr 29 09:38:25 2009	19	3	5	117.48	Snelle hartslag	0	0	0	1	1	0	0	0	0	0	1	1
17277	Wed Apr 29 09:38:30 2009	19	4	5	117.49	Bedroefd	1	0	1	0	0	0	0	0	0	1	0	1
17277	Wed Apr 29 09:38:34 2009	19	5	4	117.50	Angstig	1	0	1	0	0	0	0	0	0	1	0	1
17277	Wed Apr 29 09:38:39 2009	19	6	5	117.49	Woensdag	0	0	0	0	0	0	1	0	1	1	0	3
17277	Wed Apr 29 09:38:43 2009	19	7	5	117.50	Vrijdag	0	0	0	0	0	0	1	1	0	0	1	5
17277	Wed Apr 29 09:38:48 2009	19	8	4	117.50	Vijandig	1	0	1	0	0	0	0	0	0	1	0	1
17277	Wed Apr 29 09:38:52 2009	19	9	5	117.49	Woensdag	0	0	0	0	0	0	1	1	0	0	1	3
17277	Wed Apr 29 09:38:57 2009	19	10	5	117.49	Donderdag	0	0	0	0	0	0	1	0	1	1	0	4
17277	Wed Apr 29 09:39:01 2009	19	11	4	117.50	Dinsdag	0	0	0	0	0	0	1	0	1	1	0	2
17277	Wed Apr 29 09:39:06 2009	19	12	4	117.50	Spierpijn	0	0	0	1	1	0	0	0	0	0	1	1
17277	Wed Apr 29 09:39:10 2009	19	13	5	117.41	Onvoldoende diep kunnen doorademen	0	0	0	1	1	0	0	0	0	0	1	1
17277	Wed Apr 29 09:39:15 2009	19	14	4	117.50	Schuldig	1	0	1	0	0	0	0	0	0	1	0	1
17277	Wed Apr 29 09:39:19 2009	19	15	4	117.49	Gespannen	1	0	1	0	0	0	0	0	0	1	0	1
17277	Wed Apr 29 09:40:10 2009	21	1	5	117.48	Teneergeslagen	1	1	0	0	0	0	0	0	0	0	1	1
17277	Wed Apr 29 09:40:14 2009	21	2	4	117.49	Donderdag	0	0	0	0	0	0	1	1	0	0	1	4
17277	Wed Apr 29 09:40:19 2009	21	3	5	117.49	Maandag	0	0	0	0	0	0	1	1	0	0	1	1
17277	Wed Apr 29 09:40:23 2009	21	4	7	117.48	Zenuwachtig	1	1	0	0	0	0	0	0	0	0	1	1
17277	Wed Apr 29 09:40:28 2009	21	5	4	117.50	Dinsdag	0	0	0	0	0	0	1	1	0	0	1	2
17277	Wed Apr 29 09:40:32 2009	21	6	4	117.49	Hoofdpijn	0	0	0	1	0	1	0	0	0	1	0	1
17277	Wed Apr 29 09:40:37 2009	21	7	5	117.50	Bang	1	1	0	0	0	0	0	0	0	0	1	1
17277	Wed Apr 29 09:40:41 2009	21	8	4	117.48	Vermoeidheid	0	0	0	1	0	1	0	0	0	1	0	1
17277	Wed Apr 29 09:40:46 2009	21	9	5	117.46	Buik- of maagkrampen	0	0	0	1	0	1	0	0	0	1	0	1
17277	Wed Apr 29 09:40:50 2009	21	10	4	117.43	Benauwd gevoel in en om de borst	0	0	0	1	0	1	0	0	0	1	0	1
17277	Wed Apr 29 09:40:55 2009	21	11	4	117.48	Vlug geïrriteerd	1	1	0	0	0	0	0	0	0	0	1	1
17277	Wed Apr 29 09:40:59 2009	21	12	4	117.48	Beschaamd	1	1	0	0	0	0	0	0	0	0	1	1
17277	Wed Apr 29 09:41:04 2009	21	13	4	117.46	Bonzen van het hart	0	0	0	1	0	1	0	0	0	1	0	1
17277	Wed Apr 29 09:41:08 2009	21	14	4	117.49	Maandag	0	0	0	0	0	0	1	0	1	1	0	1
17277	Wed Apr 29 09:41:13 2009	21	15	5	117.50	Vrijdag	0	0	0	0	0	0	1	0	1	1	0	5
17277	Wed Apr 29 09:42:03 2009	23	1	4	117.49	Hoofdpijn	0	0	0	1	0	1	0	0	0	1	0	1
17277	Wed Apr 29 09:42:08 2009	23	2	4	117.43	Benauwd gevoel in en om de borst	0	0	0	1	0	1	0	0	0	1	0	1
17277	Wed Apr 29 09:42:12 2009	23	3	5	117.46	Bonzen van het hart	0	0	0	1	0	1	0	0	0	1	0	1
17277	Wed Apr 29 09:42:17 2009	23	4	4	117.49	Donderdag	0	0	0	0	0	0	1	1	0	0	1	4
17277	Wed Apr 29 09:42:21 2009	23	5	4	117.48	Teneergeslagen	1	1	0	0	0	0	0	0	0	0	1	1
17277	Wed Apr 29 09:42:26 2009	23	6	5	117.49	Maandag	0	0	0	0	0	0	1	0	1	1	0	1
17277	Wed Apr 29 09:42:30 2009	23	7	4	117.46	Buik- of maagkrampen	0	0	0	1	0	1	0	0	0	1	0	1
17277	Wed Apr 29 09:42:35 2009	23	8	4	117.48	Beschaamd	1	1	0	0	0	0	0	0	0	0	1	1
17277	Wed Apr 29 09:42:39 2009	23	9	5	117.48	Zenuwachtig	1	1	0	0	0	0	0	0	0	0	1	1
17277	Wed Apr 29 09:42:44 2009	23	10	4	117.48	Vlug geïrriteerd	1	1	0	0	0	0	0	0	0	0	1	2
17277	Wed Apr 29 09:42:48 2009	23	11	5	117.49	Maandag	0	0	0	0	0	0	1	1	0	0	1	1
17277	Wed Apr 29 09:42:53 2009	23	12	5	117.48	Vermoeidheid	0	0	0	1	0	1	0	0	0	1	0	1
17277	Wed Apr 29 09:42:57 2009	23	13	4	117.50	Vrijdag	0	0	0	0	0	0	1	0	1	1	0	5
17277	Wed Apr 29 09:43:02 2009	23	14	5	117.50	Dinsdag	0	0	0	0	0	0	1	1	0	0	1	2
17277	Wed Apr 29 09:43:06 2009	23	15	5	117.50	Bang	1	1	0	0	0	0	0	0	0	0	1	1
17277	Wed Apr 29 09:43:57 2009	25	1	4	117.43	Benauwd gevoel in en om de borst	0	0	0	1	0	1	0	0	0	1	0	1
17277	Wed Apr 29 09:44:01 2009	25	2	4	117.48	Teneergeslagen	1	1	0	0	0	0	0	0	0	0	1	1
17277	Wed Apr 29 09:44:06 2009	25	3	5	117.46	Buik- of maagkrampen	0	0	0	1	0	1	0	0	0	1	0	1
17277	Wed Apr 29 09:44:10 2009	25	4	4	117.46	Bonzen van het hart	0	0	0	1	0	1	0	0	0	1	0	1
17277	Wed Apr 29 09:44:15 2009	25	5	4	117.48	Vlug geïrriteerd	1	1	0	0	0	0	0	0	0	0	1	1
17277	Wed Apr 29 09:44:19 2009	25	6	5	117.48	Vermoeidheid	0	0	0	1	0	1	0	0	0	1	0	1
17277	Wed Apr 29 09:44:24 2009	25	7	4	117.49	Hoofdpijn	0	0	0	1	0	1	0	0	0	1	0	1
17277	Wed Apr 29 09:44:28 2009	25	8	5	117.49	Maandag	0	0	0	0	0	0	1	1	0	0	1	1
17277	Wed Apr 29 09:44:33 2009	25	9	5	117.48	Beschaamd	1	1	0	0	0	0	0	0	0	0	1	1
17277	Wed Apr 29 09:44:37 2009	25	10	4	117.49	Donderdag	0	0	0	0	0	0	1	1	0	0	1	4
17277	Wed Apr 29 09:44:42 2009	25	11	5	117.49	Maandag	0	0	0	0	0	0	1	0	1	1	0	1
17277	Wed Apr 29 09:44:46 2009	25	12	5	117.48	Zenuwachtig	1	1	0	0	0	0	0	0	0	0	1	1
17277	Wed Apr 29 09:44:51 2009	25	13	4	117.50	Dinsdag	0	0	0	0	0	0	1	1	0	0	1	2
17277	Wed Apr 29 09:44:55 2009	25	14	4	117.50	Vrijdag	0	0	0	0	0	0	1	0	1	1	0	5
17277	Wed Apr 29 09:45:00 2009	25	15	5	117.50	Bang	1	1	0	0	0	0	0	0	0	0	1	1
17277	Wed Apr 29 09:48:11 2009	27	1	4	117.50	Vijandig	1	0	1	0	0	0	0	0	0	1	0	1
17277	Wed Apr 29 09:48:15 2009	27	2	4	117.43	Benauwd gevoel in en om de borst	0	0	0	1	0	1	0	0	0	1	0	1
17277	Wed Apr 29 09:48:20 2009	27	3	4	117.46	Bonzen van het hart	0	0	0	1	0	1	0	0	0	1	0	1
17277	Wed Apr 29 09:48:24 2009	27	4	5	117.50	Dinsdag	0	0	0	0	0	0	1	1	0	0	1	2
17277	Wed Apr 29 09:48:29 2009	27	5	4	117.50	Dinsdag	0	0	0	0	0	0	1	0	1	1	0	2
17277	Wed Apr 29 09:48:33 2009	27	6	4	117.49	Bedroefd	1	0	1	0	0	0	0	0	0	1	0	1
17277	Wed Apr 29 09:48:38 2009	27	7	5	117.48	Vermoeidheid	0	0	0	1	0	1	0	0	0	1	0	1
17277	Wed Apr 29 09:48:42 2009	27	8	4	117.50	Angstig	1	0	1	0	0	0	0	0	0	1	0	1
17277	Wed Apr 29 09:48:47 2009	27	9	4	117.49	Donderdag	0	0	0	0	0	0	1	0	1	1	0	4
17277	Wed Apr 29 09:48:52 2009	27	10	5	117.46	Buik- of maagkrampen	0	0	0	1	0	1	0	0	0	1	0	1
17277	Wed Apr 29 09:48:56 2009	27	11	4	117.49	Donderdag	0	0	0	0	0	0	1	1	0	0	1	4
17277	Wed Apr 29 09:49:01 2009	27	12	4	117.49	Gespannen	1	0	1	0	0	0	0	0	0	1	0	1
17277	Wed Apr 29 09:49:05 2009	27	13	5	117.49	Maandag	0	0	0	0	0	0	1	1	0	0	1	1
17277	Wed Apr 29 09:49:10 2009	27	14	4	117.49	Hoofdpijn	0	0	0	1	0	1	0	0	0	1	0	1
17277	Wed Apr 29 09:49:14 2009	27	15	4	117.50	Schuldig	1	0	1	0	0	0	0	0	0	1	0	1
17277	Wed Apr 29 09:50:04 2009	29	1	4	117.49	Hoofdpijn	0	0	0	1	0	1	0	0	0	1	0	1
17277	Wed Apr 29 09:50:09 2009	29	2	5	117.49	Gespannen	1	0	1	0	0	0	0	0	0	1	0	1
17277	Wed Apr 29 09:50:13 2009	29	3	4	117.46	Buik- of maagkrampen	0	0	0	1	0	1	0	0	0	1	0	1
17277	Wed Apr 29 09:50:18 2009	29	4	4	117.50	Schuldig	1	0	1	0	0	0	0	0	0	1	0	1
17277	Wed Apr 29 09:50:22 2009	29	5	5	117.50	Angstig	1	0	1	0	0	0	0	0	0	1	0	1
17277	Wed Apr 29 09:50:27 2009	29	6	4	117.49	Maandag	0	0	0	0	0	0	1	1	0	0	1	1
17277	Wed Apr 29 09:50:31 2009	29	7	5	117.50	Dinsdag	0	0	0	0	0	0	1	1	0	0	1	2
17277	Wed Apr 29 09:50:36 2009	29	8	5	117.49	Donderdag	0	0	0	0	0	0	1	1	0	0	1	4
17277	Wed Apr 29 09:50:41 2009	29	9	5	117.49	Bedroefd	1	0	1	0	0	0	0	0	0	1	0	1
17277	Wed Apr 29 09:50:45 2009	29	10	4	117.43	Benauwd gevoel in en om de borst	0	0	0	1	0	1	0	0	0	1	0	1
17277	Wed Apr 29 09:50:50 2009	29	11	5	117.48	Vermoeidheid	0	0	0	1	0	1	0	0	0	1	0	1
17277	Wed Apr 29 09:50:54 2009	29	12	4	117.50	Dinsdag	0	0	0	0	0	0	1	0	1	1	0	2
17277	Wed Apr 29 09:50:59 2009	29	13	4	117.46	Bonzen van het hart	0	0	0	1	0	1	0	0	0	1	0	1
17277	Wed Apr 29 09:51:03 2009	29	14	5	117.49	Donderdag	0	0	0	0	0	0	1	0	1	1	0	4
17277	Wed Apr 29 09:51:08 2009	29	15	4	117.50	Vijandig	1	0	1	0	0	0	0	0	0	1	0	1
17277	Wed Apr 29 09:51:58 2009	31	1	4	117.46	Buik- of maagkrampen	0	0	0	1	0	1	0	0	0	1	0	1
17277	Wed Apr 29 09:52:02 2009	31	2	5	117.46	Bonzen van het hart	0	0	0	1	0	1	0	0	0	1	0	1
17277	Wed Apr 29 09:52:07 2009	31	3	4	117.49	Bedroefd	1	0	1	0	0	0	0	0	0	1	0	1
17277	Wed Apr 29 09:52:11 2009	31	4	4	117.49	Donderdag	0	0	0	0	0	0	1	0	1	1	0	4
17277	Wed Apr 29 09:52:16 2009	31	5	4	117.50	Schuldig	1	0	1	0	0	0	0	0	0	1	0	1
17277	Wed Apr 29 09:52:20 2009	31	6	4	117.49	Maandag	0	0	0	0	0	0	1	1	0	0	1	1
17277	Wed Apr 29 09:52:25 2009	31	7	4	117.48	Vermoeidheid	0	0	0	1	0	1	0	0	0	1	0	1
17277	Wed Apr 29 09:52:29 2009	31	8	4	117.50	Vijandig	1	0	1	0	0	0	0	0	0	1	0	1
17277	Wed Apr 29 09:52:34 2009	31	9	5	117.49	Gespannen	1	0	1	0	0	0	0	0	0	1	0	1
17277	Wed Apr 29 09:52:38 2009	31	10	4	117.43	Benauwd gevoel in en om de borst	0	0	0	1	0	1	0	0	0	1	0	1
17277	Wed Apr 29 09:52:43 2009	31	11	5	117.49	Donderdag	0	0	0	0	0	0	1	1	0	0	1	4
17277	Wed Apr 29 09:52:48 2009	31	12	4	117.49	Hoofdpijn	0	0	0	1	0	1	0	0	0	1	0	1
17277	Wed Apr 29 09:52:52 2009	31	13	4	117.50	Angstig	1	0	1	0	0	0	0	0	0	1	0	1
17277	Wed Apr 29 09:52:57 2009	31	14	5	117.50	Dinsdag	0	0	0	0	0	0	1	0	1	1	0	2
17277	Wed Apr 29 09:53:01 2009	31	15	4	117.50	Dinsdag	0	0	0	0	0	0	1	1	0	0	1	2
17277	Wed Apr 29 09:53:51 2009	33	1	4	117.48	Beschaamd	1	1	0	0	0	0	0	0	0	0	1	1
17277	Wed Apr 29 09:53:56 2009	33	2	4	117.48	Zenuwachtig	1	1	0	0	0	0	0	0	0	0	1	1
17277	Wed Apr 29 09:54:00 2009	33	3	5	117.49	Woensdag	0	0	0	0	0	0	1	0	1	1	0	3
17277	Wed Apr 29 09:54:05 2009	33	4	4	117.50	Bang	1	1	0	0	0	0	0	0	0	0	1	2
17277	Wed Apr 29 09:54:09 2009	33	5	5	117.49	Maandag	0	0	0	0	0	0	1	0	1	1	0	1
17277	Wed Apr 29 09:54:14 2009	33	6	5	117.50	Vrijdag	0	0	0	0	0	0	1	0	1	1	0	5
17277	Wed Apr 29 09:54:18 2009	33	7	4	117.48	Misselijkheid	0	0	0	1	1	0	0	0	0	0	1	1
17277	Wed Apr 29 09:54:23 2009	33	8	4	117.48	Teneergeslagen	1	1	0	0	0	0	0	0	0	0	1	1
17277	Wed Apr 29 09:54:27 2009	33	9	5	117.50	Vrijdag	0	0	0	0	0	0	1	1	0	0	1	5
17277	Wed Apr 29 09:54:32 2009	33	10	4	117.48	Duizeligheid	0	0	0	1	1	0	0	0	0	0	1	1
17277	Wed Apr 29 09:54:37 2009	33	11	4	117.41	Onvoldoende diep kunnen doorademen	0	0	0	1	1	0	0	0	0	0	1	1
17277	Wed Apr 29 09:54:41 2009	33	12	5	117.50	Spierpijn	0	0	0	1	1	0	0	0	0	0	1	1
17277	Wed Apr 29 09:54:46 2009	33	13	4	117.48	Snelle hartslag	0	0	0	1	1	0	0	0	0	0	1	1
17277	Wed Apr 29 09:54:50 2009	33	14	5	117.49	Woensdag	0	0	0	0	0	0	1	1	0	0	1	3
17277	Wed Apr 29 09:54:55 2009	33	15	5	117.48	Vlug geïrriteerd	1	1	0	0	0	0	0	0	0	0	1	1
17277	Wed Apr 29 09:55:45 2009	35	1	4	117.48	Vlug geïrriteerd	1	1	0	0	0	0	0	0	0	0	1	1
17277	Wed Apr 29 09:55:49 2009	35	2	5	117.41	Onvoldoende diep kunnen doorademen	0	0	0	1	1	0	0	0	0	0	1	1
17277	Wed Apr 29 09:55:54 2009	35	3	4	117.48	Duizeligheid	0	0	0	1	1	0	0	0	0	0	1	1
17277	Wed Apr 29 09:55:58 2009	35	4	5	117.49	Maandag	0	0	0	0	0	0	1	0	1	1	0	1
17277	Wed Apr 29 09:56:03 2009	35	5	5	117.50	Spierpijn	0	0	0	1	1	0	0	0	0	0	1	1
17277	Wed Apr 29 09:56:07 2009	35	6	4	117.49	Woensdag	0	0	0	0	0	0	1	0	1	1	0	3
17277	Wed Apr 29 09:56:12 2009	35	7	4	117.48	Snelle hartslag	0	0	0	1	1	0	0	0	0	0	1	1
17277	Wed Apr 29 09:56:16 2009	35	8	7	117.50	Bang	1	1	0	0	0	0	0	0	0	0	1	1
17277	Wed Apr 29 09:56:21 2009	35	9	4	117.50	Vrijdag	0	0	0	0	0	0	1	0	1	1	0	5
17277	Wed Apr 29 09:56:26 2009	35	10	5	117.48	Beschaamd	1	1	0	0	0	0	0	0	0	0	1	1
17277	Wed Apr 29 09:56:30 2009	35	11	5	117.48	Zenuwachtig	1	1	0	0	0	0	0	0	0	0	1	1
17277	Wed Apr 29 09:56:35 2009	35	12	5	117.48	Teneergeslagen	1	1	0	0	0	0	0	0	0	0	1	1
17277	Wed Apr 29 09:56:39 2009	35	13	5	117.50	Vrijdag	0	0	0	0	0	0	1	1	0	0	1	5
17277	Wed Apr 29 09:56:44 2009	35	14	4	117.49	Woensdag	0	0	0	0	0	0	1	1	0	0	1	3
17277	Wed Apr 29 09:56:48 2009	35	15	4	117.48	Misselijkheid	0	0	0	1	1	0	0	0	0	0	1	1
17277	Wed Apr 29 09:57:38 2009	37	1	4	117.49	Woensdag	0	0	0	0	0	0	1	0	1	1	0	3
17277	Wed Apr 29 09:57:43 2009	37	2	5	117.48	Snelle hartslag	0	0	0	1	1	0	0	0	0	0	1	1
17277	Wed Apr 29 09:57:47 2009	37	3	4	117.41	Onvoldoende diep kunnen doorademen	0	0	0	1	1	0	0	0	0	0	1	1
17277	Wed Apr 29 09:57:52 2009	37	4	4	117.48	Duizeligheid	0	0	0	1	1	0	0	0	0	0	1	1
17277	Wed Apr 29 09:57:56 2009	37	5	5	117.48	Vlug geïrriteerd	1	1	0	0	0	0	0	0	0	0	1	1
17277	Wed Apr 29 09:58:01 2009	37	6	4	117.48	Zenuwachtig	1	1	0	0	0	0	0	0	0	0	1	1
17277	Wed Apr 29 09:58:05 2009	37	7	4	117.50	Bang	1	1	0	0	0	0	0	0	0	0	1	1
17277	Wed Apr 29 09:58:10 2009	37	8	5	117.48	Teneergeslagen	1	1	0	0	0	0	0	0	0	0	1	1
17277	Wed Apr 29 09:58:14 2009	37	9	4	117.49	Maandag	0	0	0	0	0	0	1	0	1	1	0	1
17277	Wed Apr 29 09:58:19 2009	37	10	4	117.50	Spierpijn	0	0	0	1	1	0	0	0	0	0	1	1
17277	Wed Apr 29 09:58:24 2009	37	11	5	117.48	Misselijkheid	0	0	0	1	1	0	0	0	0	0	1	1
17277	Wed Apr 29 09:58:28 2009	37	12	4	117.50	Vrijdag	0	0	0	0	0	0	1	0	1	1	0	5
17277	Wed Apr 29 09:58:33 2009	37	13	5	117.49	Woensdag	0	0	0	0	0	0	1	1	0	0	1	3
17277	Wed Apr 29 09:58:37 2009	37	14	5	117.48	Beschaamd	1	1	0	0	0	0	0	0	0	0	1	1
17277	Wed Apr 29 09:58:42 2009	37	15	4	117.50	Vrijdag	0	0	0	0	0	0	1	1	0	0	1	5
17277	Wed Apr 29 10:01:53 2009	39	1	4	117.48	Teneergeslagen	1	1	0	0	0	0	0	0	0	0	1	1
17277	Wed Apr 29 10:01:58 2009	39	2	5	117.48	Beschaamd	1	1	0	0	0	0	0	0	0	0	1	1
17277	Wed Apr 29 10:02:02 2009	39	3	4	117.48	Vlug geïrriteerd	1	1	0	0	0	0	0	0	0	0	1	1
17277	Wed Apr 29 10:02:07 2009	39	4	4	117.48	Zenuwachtig	1	1	0	0	0	0	0	0	0	0	1	1
17277	Wed Apr 29 10:02:11 2009	39	5	5	117.49	Donderdag	0	0	0	0	0	0	1	0	1	1	0	4
17277	Wed Apr 29 10:02:16 2009	39	6	4	117.50	Vrijdag	0	0	0	0	0	0	1	1	0	0	1	5
17277	Wed Apr 29 10:02:20 2009	39	7	5	117.50	Dinsdag	0	0	0	0	0	0	1	1	0	0	1	2
17277	Wed Apr 29 10:02:25 2009	39	8	5	117.50	Bang	1	1	0	0	0	0	0	0	0	0	1	1
17277	Wed Apr 29 10:02:29 2009	39	9	4	117.50	Spierpijn	0	0	0	1	1	0	0	0	0	0	1	2
17277	Wed Apr 29 10:02:34 2009	39	10	4	117.50	Vrijdag	0	0	0	0	0	0	1	0	1	1	0	5
17277	Wed Apr 29 10:02:39 2009	39	11	5	117.48	Misselijkheid	0	0	0	1	1	0	0	0	0	0	1	1
17277	Wed Apr 29 10:02:43 2009	39	12	4	117.48	Duizeligheid	0	0	0	1	1	0	0	0	0	0	1	1
17277	Wed Apr 29 10:02:48 2009	39	13	4	117.41	Onvoldoende diep kunnen doorademen	0	0	0	1	1	0	0	0	0	0	1	1
17277	Wed Apr 29 10:02:52 2009	39	14	5	117.48	Snelle hartslag	0	0	0	1	1	0	0	0	0	0	1	1
17277	Wed Apr 29 10:02:57 2009	39	15	4	117.49	Maandag	0	0	0	0	0	0	1	1	0	0	1	1
17277	Wed Apr 29 10:03:47 2009	41	1	4	117.50	Dinsdag	0	0	0	0	0	0	1	1	0	0	1	2
17277	Wed Apr 29 10:03:51 2009	41	2	5	117.48	Teneergeslagen	1	1	0	0	0	0	0	0	0	0	1	1
17277	Wed Apr 29 10:03:56 2009	41	3	4	117.50	Vrijdag	0	0	0	0	0	0	1	0	1	1	0	5
17277	Wed Apr 29 10:04:00 2009	41	4	4	117.48	Snelle hartslag	0	0	0	1	1	0	0	0	0	0	1	1
17277	Wed Apr 29 10:04:05 2009	41	5	5	117.41	Onvoldoende diep kunnen doorademen	0	0	0	1	1	0	0	0	0	0	1	1
17277	Wed Apr 29 10:04:09 2009	41	6	4	117.48	Duizeligheid	0	0	0	1	1	0	0	0	0	0	1	1
17277	Wed Apr 29 10:04:14 2009	41	7	5	117.49	Donderdag	0	0	0	0	0	0	1	0	1	1	0	4
17277	Wed Apr 29 10:04:18 2009	41	8	5	117.48	Misselijkheid	0	0	0	1	1	0	0	0	0	0	1	1
17277	Wed Apr 29 10:04:23 2009	41	9	4	117.49	Maandag	0	0	0	0	0	0	1	1	0	0	1	1
17277	Wed Apr 29 10:04:28 2009	41	10	4	117.50	Bang	1	1	0	0	0	0	0	0	0	0	1	1
17277	Wed Apr 29 10:04:32 2009	41	11	5	117.50	Spierpijn	0	0	0	1	1	0	0	0	0	0	1	2
17277	Wed Apr 29 10:04:37 2009	41	12	4	117.48	Zenuwachtig	1	1	0	0	0	0	0	0	0	0	1	1
17277	Wed Apr 29 10:04:41 2009	41	13	4	117.48	Vlug geïrriteerd	1	1	0	0	0	0	0	0	0	0	1	3
17277	Wed Apr 29 10:04:46 2009	41	14	5	117.50	Vrijdag	0	0	0	0	0	0	1	1	0	0	1	5
17277	Wed Apr 29 10:04:50 2009	41	15	4	117.48	Beschaamd	1	1	0	0	0	0	0	0	0	0	1	1
17277	Wed Apr 29 10:05:40 2009	43	1	4	117.50	Dinsdag	0	0	0	0	0	0	1	1	0	0	1	2
17277	Wed Apr 29 10:05:45 2009	43	2	4	117.48	Beschaamd	1	1	0	0	0	0	0	0	0	0	1	1
17277	Wed Apr 29 10:05:49 2009	43	3	5	117.48	Snelle hartslag	0	0	0	1	1	0	0	0	0	0	1	1
17277	Wed Apr 29 10:05:54 2009	43	4	4	117.48	Teneergeslagen	1	1	0	0	0	0	0	0	0	0	1	1
17277	Wed Apr 29 10:05:58 2009	43	5	4	117.50	Bang	1	1	0	0	0	0	0	0	0	0	1	1
17277	Wed Apr 29 10:06:03 2009	43	6	5	117.48	Zenuwachtig	1	1	0	0	0	0	0	0	0	0	1	1
17277	Wed Apr 29 10:06:07 2009	43	7	4	117.50	Vrijdag	0	0	0	0	0	0	1	1	0	0	1	5
17277	Wed Apr 29 10:06:12 2009	43	8	4	117.41	Onvoldoende diep kunnen doorademen	0	0	0	1	1	0	0	0	0	0	1	1
17277	Wed Apr 29 10:06:16 2009	43	9	5	117.48	Vlug geïrriteerd	1	1	0	0	0	0	0	0	0	0	1	1
17277	Wed Apr 29 10:06:21 2009	43	10	4	117.48	Misselijkheid	0	0	0	1	1	0	0	0	0	0	1	1
17277	Wed Apr 29 10:06:26 2009	43	11	4	117.48	Duizeligheid	0	0	0	1	1	0	0	0	0	0	1	1
17277	Wed Apr 29 10:06:30 2009	43	12	5	117.50	Vrijdag	0	0	0	0	0	0	1	0	1	1	0	5
17277	Wed Apr 29 10:06:35 2009	43	13	4	117.49	Donderdag	0	0	0	0	0	0	1	0	1	1	0	4
17277	Wed Apr 29 10:06:39 2009	43	14	4	117.50	Spierpijn	0	0	0	1	1	0	0	0	0	0	1	2
17277	Wed Apr 29 10:06:44 2009	43	15	5	117.49	Maandag	0	0	0	0	0	0	1	1	0	0	1	1
17277	Wed Apr 29 10:07:34 2009	45	1	4	117.46	Bonzen van het hart	0	0	0	1	0	1	0	0	0	1	0	1
17277	Wed Apr 29 10:07:38 2009	45	2	4	117.49	Woensdag	0	0	0	0	0	0	1	1	0	0	1	3
17277	Wed Apr 29 10:07:43 2009	45	3	4	117.50	Schuldig	1	0	1	0	0	0	0	0	0	1	0	1
17277	Wed Apr 29 10:07:47 2009	45	4	5	117.49	Bedroefd	1	0	1	0	0	0	0	0	0	1	0	1
17277	Wed Apr 29 10:07:52 2009	45	5	4	117.50	Vijandig	1	0	1	0	0	0	0	0	0	1	0	1
17277	Wed Apr 29 10:07:56 2009	45	6	5	117.49	Maandag	0	0	0	0	0	0	1	0	1	1	0	1
17277	Wed Apr 29 10:08:01 2009	45	7	5	117.49	Hoofdpijn	0	0	0	1	0	1	0	0	0	1	0	2
17277	Wed Apr 29 10:08:05 2009	45	8	4	117.48	Vermoeidheid	0	0	0	1	0	1	0	0	0	1	0	2
17277	Wed Apr 29 10:08:10 2009	45	9	4	117.50	Angstig	1	0	1	0	0	0	0	0	0	1	0	1
17277	Wed Apr 29 10:08:14 2009	45	10	5	117.49	Woensdag	0	0	0	0	0	0	1	0	1	1	0	3
17277	Wed Apr 29 10:08:19 2009	45	11	4	117.43	Benauwd gevoel in en om de borst	0	0	0	1	0	1	0	0	0	1	0	1
17277	Wed Apr 29 10:08:24 2009	45	12	5	117.50	Dinsdag	0	0	0	0	0	0	1	0	1	1	0	2
17277	Wed Apr 29 10:08:28 2009	45	13	5	117.49	Donderdag	0	0	0	0	0	0	1	1	0	0	1	4
17277	Wed Apr 29 10:08:33 2009	45	14	4	117.49	Gespannen	1	0	1	0	0	0	0	0	0	1	0	1
17277	Wed Apr 29 10:08:37 2009	45	15	4	117.46	Buik- of maagkrampen	0	0	0	1	0	1	0	0	0	1	0	1
17277	Wed Apr 29 10:09:27 2009	47	1	4	117.49	Donderdag	0	0	0	0	0	0	1	1	0	0	1	4
17277	Wed Apr 29 10:09:32 2009	47	2	4	117.50	Schuldig	1	0	1	0	0	0	0	0	0	1	0	1
17277	Wed Apr 29 10:09:36 2009	47	3	5	117.43	Benauwd gevoel in en om de borst	0	0	0	1	0	1	0	0	0	1	0	1
17277	Wed Apr 29 10:09:41 2009	47	4	4	117.46	Buik- of maagkrampen	0	0	0	1	0	1	0	0	0	1	0	1
17277	Wed Apr 29 10:09:45 2009	47	5	4	117.50	Dinsdag	0	0	0	0	0	0	1	0	1	1	0	2
17277	Wed Apr 29 10:09:50 2009	47	6	5	117.49	Bedroefd	1	0	1	0	0	0	0	0	0	1	0	1
17277	Wed Apr 29 10:09:54 2009	47	7	4	117.49	Gespannen	1	0	1	0	0	0	0	0	0	1	0	1
17277	Wed Apr 29 10:09:59 2009	47	8	4	117.49	Hoofdpijn	0	0	0	1	0	1	0	0	0	1	0	2
17277	Wed Apr 29 10:10:03 2009	47	9	5	117.50	Angstig	1	0	1	0	0	0	0	0	0	1	0	1
17277	Wed Apr 29 10:10:08 2009	47	10	4	117.50	Vijandig	1	0	1	0	0	0	0	0	0	1	0	1
17277	Wed Apr 29 10:10:12 2009	47	11	5	117.49	Woensdag	0	0	0	0	0	0	1	1	0	0	1	3
17277	Wed Apr 29 10:10:17 2009	47	12	5	117.49	Woensdag	0	0	0	0	0	0	1	0	1	1	0	3
17277	Wed Apr 29 10:10:21 2009	47	13	4	117.49	Maandag	0	0	0	0	0	0	1	0	1	1	0	1
17277	Wed Apr 29 10:10:26 2009	47	14	4	117.48	Vermoeidheid	0	0	0	1	0	1	0	0	0	1	0	2
17277	Wed Apr 29 10:10:31 2009	47	15	5	117.46	Bonzen van het hart	0	0	0	1	0	1	0	0	0	1	0	1
17277	Wed Apr 29 10:11:21 2009	49	1	4	117.50	Vijandig	1	0	1	0	0	0	0	0	0	1	0	1
17277	Wed Apr 29 10:11:25 2009	49	2	5	117.49	Woensdag	0	0	0	0	0	0	1	1	0	0	1	3
17277	Wed Apr 29 10:11:30 2009	49	3	4	117.46	Buik- of maagkrampen	0	0	0	1	0	1	0	0	0	1	0	1
17277	Wed Apr 29 10:11:34 2009	49	4	5	117.49	Maandag	0	0	0	0	0	0	1	0	1	1	0	1
17277	Wed Apr 29 10:11:39 2009	49	5	5	117.50	Schuldig	1	0	1	0	0	0	0	0	0	1	0	1
17277	Wed Apr 29 10:11:43 2009	49	6	4	117.43	Benauwd gevoel in en om de borst	0	0	0	1	0	1	0	0	0	1	0	1
17277	Wed Apr 29 10:11:48 2009	49	7	5	117.50	Dinsdag	0	0	0	0	0	0	1	0	1	1	0	2
17277	Wed Apr 29 10:11:52 2009	49	8	5	117.46	Bonzen van het hart	0	0	0	1	0	1	0	0	0	1	0	1
17277	Wed Apr 29 10:11:57 2009	49	9	4	117.49	Gespannen	1	0	1	0	0	0	0	0	0	1	0	1
17277	Wed Apr 29 10:12:01 2009	49	10	5	117.49	Donderdag	0	0	0	0	0	0	1	1	0	0	1	4
17277	Wed Apr 29 10:12:06 2009	49	11	5	117.50	Angstig	1	0	1	0	0	0	0	0	0	1	0	1
17277	Wed Apr 29 10:12:10 2009	49	12	4	117.49	Hoofdpijn	0	0	0	1	0	1	0	0	0	1	0	2
17277	Wed Apr 29 10:12:15 2009	49	13	4	117.48	Vermoeidheid	0	0	0	1	0	1	0	0	0	1	0	2
17277	Wed Apr 29 10:12:19 2009	49	14	5	117.49	Woensdag	0	0	0	0	0	0	1	0	1	1	0	3
17277	Wed Apr 29 10:12:24 2009	49	15	4	117.49	Bedroefd	1	0	1	0	0	0	0	0	0	1	0	1
17277	Wed Apr 29 10:15:38 2009	51	1	4	117.48	Zenuwachtig	1	1	0	0	0	0	0	0	0	0	1	1
17277	Wed Apr 29 10:15:42 2009	51	2	5	117.50	Vrijdag	0	0	0	0	0	0	1	0	1	1	0	5
17277	Wed Apr 29 10:15:47 2009	51	3	4	117.50	Dinsdag	0	0	0	0	0	0	1	0	1	1	0	2
17277	Wed Apr 29 10:15:51 2009	51	4	6	117.49	Hoofdpijn	0	0	0	1	0	1	0	0	0	1	0	1
17277	Wed Apr 29 10:15:56 2009	51	5	4	117.48	Vermoeidheid	0	0	0	1	0	1	0	0	0	1	0	2
17277	Wed Apr 29 10:16:00 2009	51	6	4	117.48	Beschaamd	1	1	0	0	0	0	0	0	0	0	1	1
17277	Wed Apr 29 10:16:05 2009	51	7	4	117.46	Bonzen van het hart	0	0	0	1	0	1	0	0	0	1	0	1
17277	Wed Apr 29 10:16:09 2009	51	8	5	117.49	Donderdag	0	0	0	0	0	0	1	1	0	0	1	4
17277	Wed Apr 29 10:16:14 2009	51	9	4	117.50	Dinsdag	0	0	0	0	0	0	1	1	0	0	1	2
17277	Wed Apr 29 10:16:18 2009	51	10	4	117.46	Buik- of maagkrampen	0	0	0	1	0	1	0	0	0	1	0	1
17277	Wed Apr 29 10:16:23 2009	51	11	4	117.48	Vlug geïrriteerd	1	1	0	0	0	0	0	0	0	0	1	1
17277	Wed Apr 29 10:16:27 2009	51	12	4	117.48	Teneergeslagen	1	1	0	0	0	0	0	0	0	0	1	2
17277	Wed Apr 29 10:16:32 2009	51	13	4	117.43	Benauwd gevoel in en om de borst	0	0	0	1	0	1	0	0	0	1	0	1
17277	Wed Apr 29 10:16:37 2009	51	14	5	117.49	Woensdag	0	0	0	0	0	0	1	1	0	0	1	3
17277	Wed Apr 29 10:16:41 2009	51	15	4	117.50	Bang	1	1	0	0	0	0	0	0	0	0	1	1
17277	Wed Apr 29 10:17:31 2009	53	1	4	117.46	Bonzen van het hart	0	0	0	1	0	1	0	0	0	1	0	1
17277	Wed Apr 29 10:17:36 2009	53	2	4	117.49	Hoofdpijn	0	0	0	1	0	1	0	0	0	1	0	1
17277	Wed Apr 29 10:17:40 2009	53	3	5	117.50	Bang	1	1	0	0	0	0	0	0	0	0	1	1
17277	Wed Apr 29 10:17:45 2009	53	4	4	117.43	Benauwd gevoel in en om de borst	0	0	0	1	0	1	0	0	0	1	0	1
17277	Wed Apr 29 10:17:49 2009	53	5	4	117.48	Zenuwachtig	1	1	0	0	0	0	0	0	0	0	1	1
17277	Wed Apr 29 10:17:54 2009	53	6	5	117.50	Dinsdag	0	0	0	0	0	0	1	0	1	1	0	2
17277	Wed Apr 29 10:17:58 2009	53	7	4	117.48	Vlug geïrriteerd	1	1	0	0	0	0	0	0	0	0	1	1
17277	Wed Apr 29 10:18:03 2009	53	8	4	117.48	Vermoeidheid	0	0	0	1	0	1	0	0	0	1	0	2
17277	Wed Apr 29 10:18:07 2009	53	9	5	117.50	Vrijdag	0	0	0	0	0	0	1	0	1	1	0	5
17277	Wed Apr 29 10:18:12 2009	53	10	4	117.49	Donderdag	0	0	0	0	0	0	1	1	0	0	1	4
17277	Wed Apr 29 10:18:16 2009	53	11	4	117.48	Beschaamd	1	1	0	0	0	0	0	0	0	0	1	1
17277	Wed Apr 29 10:18:21 2009	53	12	5	117.46	Buik- of maagkrampen	0	0	0	1	0	1	0	0	0	1	0	1
17277	Wed Apr 29 10:18:25 2009	53	13	4	117.48	Teneergeslagen	1	1	0	0	0	0	0	0	0	0	1	1
17277	Wed Apr 29 10:18:30 2009	53	14	5	117.49	Woensdag	0	0	0	0	0	0	1	1	0	0	1	3
17277	Wed Apr 29 10:18:35 2009	53	15	5	117.50	Dinsdag	0	0	0	0	0	0	1	1	0	0	1	2
17277	Wed Apr 29 10:19:25 2009	55	1	4	117.50	Dinsdag	0	0	0	0	0	0	1	1	0	0	1	2
17277	Wed Apr 29 10:19:29 2009	55	2	4	117.46	Bonzen van het hart	0	0	0	1	0	1	0	0	0	1	0	1
17277	Wed Apr 29 10:19:34 2009	55	3	5	117.48	Beschaamd	1	1	0	0	0	0	0	0	0	0	1	1
17277	Wed Apr 29 10:19:38 2009	55	4	4	117.48	Vlug geïrriteerd	1	1	0	0	0	0	0	0	0	0	1	1
17277	Wed Apr 29 10:19:43 2009	55	5	4	117.46	Buik- of maagkrampen	0	0	0	1	0	1	0	0	0	1	0	1
17277	Wed Apr 29 10:19:47 2009	55	6	5	117.48	Vermoeidheid	0	0	0	1	0	1	0	0	0	1	0	2
17277	Wed Apr 29 10:19:52 2009	55	7	4	117.50	Dinsdag	0	0	0	0	0	0	1	0	1	1	0	2
17277	Wed Apr 29 10:19:56 2009	55	8	5	117.48	Zenuwachtig	1	1	0	0	0	0	0	0	0	0	1	1
17277	Wed Apr 29 10:20:01 2009	55	9	7	117.50	Vrijdag	0	0	0	0	0	0	1	0	1	1	0	5
17277	Wed Apr 29 10:20:05 2009	55	10	4	117.48	Teneergeslagen	1	1	0	0	0	0	0	0	0	0	1	1
17277	Wed Apr 29 10:20:10 2009	55	11	4	117.49	Hoofdpijn	0	0	0	1	0	1	0	0	0	1	0	1
17277	Wed Apr 29 10:20:14 2009	55	12	5	117.43	Benauwd gevoel in en om de borst	0	0	0	1	0	1	0	0	0	1	0	1
17277	Wed Apr 29 10:20:19 2009	55	13	4	117.49	Woensdag	0	0	0	0	0	0	1	1	0	0	1	3
17277	Wed Apr 29 10:20:24 2009	55	14	4	117.50	Bang	1	1	0	0	0	0	0	0	0	0	1	1
17277	Wed Apr 29 10:20:28 2009	55	15	4	117.49	Donderdag	0	0	0	0	0	0	1	1	0	0	1	4
17277	Wed Apr 29 10:21:18 2009	57	1	4	117.49	Donderdag	0	0	0	0	0	0	1	0	1	1	0	4
17277	Wed Apr 29 10:21:23 2009	57	2	4	117.50	Angstig	1	0	1	0	0	0	0	0	0	1	0	1
17277	Wed Apr 29 10:21:27 2009	57	3	5	117.49	Bedroefd	1	0	1	0	0	0	0	0	0	1	0	1
17277	Wed Apr 29 10:21:32 2009	57	4	4	117.48	Snelle hartslag	0	0	0	1	1	0	0	0	0	0	1	1
17277	Wed Apr 29 10:21:36 2009	57	5	4	117.49	Maandag	0	0	0	0	0	0	1	1	0	0	1	1
17277	Wed Apr 29 10:21:41 2009	57	6	5	117.50	Schuldig	1	0	1	0	0	0	0	0	0	1	0	1
17277	Wed Apr 29 10:21:45 2009	57	7	4	117.50	Vrijdag	0	0	0	0	0	0	1	1	0	0	1	5
17277	Wed Apr 29 10:21:50 2009	57	8	4	117.48	Duizeligheid	0	0	0	1	1	0	0	0	0	0	1	1
17277	Wed Apr 29 10:21:54 2009	57	9	5	117.50	Spierpijn	0	0	0	1	1	0	0	0	0	0	1	1
17277	Wed Apr 29 10:21:59 2009	57	10	4	117.49	Woensdag	0	0	0	0	0	0	1	0	1	1	0	3
17277	Wed Apr 29 10:22:03 2009	57	11	4	117.49	Gespannen	1	0	1	0	0	0	0	0	0	1	0	1
17277	Wed Apr 29 10:22:08 2009	57	12	5	117.49	Maandag	0	0	0	0	0	0	1	0	1	1	0	1
17277	Wed Apr 29 10:22:12 2009	57	13	4	117.41	Onvoldoende diep kunnen doorademen	0	0	0	1	1	0	0	0	0	0	1	1
17277	Wed Apr 29 10:22:17 2009	57	14	4	117.48	Misselijkheid	0	0	0	1	1	0	0	0	0	0	1	1
17277	Wed Apr 29 10:22:22 2009	57	15	5	117.50	Vijandig	1	0	1	0	0	0	0	0	0	1	0	1
17277	Wed Apr 29 10:23:12 2009	59	1	4	117.50	Angstig	1	0	1	0	0	0	0	0	0	1	0	1
17277	Wed Apr 29 10:23:16 2009	59	2	4	117.49	Bedroefd	1	0	1	0	0	0	0	0	0	1	0	1
17277	Wed Apr 29 10:23:21 2009	59	3	5	117.49	Maandag	0	0	0	0	0	0	1	1	0	0	1	1
17277	Wed Apr 29 10:23:25 2009	59	4	5	117.50	Vrijdag	0	0	0	0	0	0	1	1	0	0	1	5
17277	Wed Apr 29 10:23:30 2009	59	5	5	117.48	Duizeligheid	0	0	0	1	1	0	0	0	0	0	1	1
17277	Wed Apr 29 10:23:34 2009	59	6	5	117.50	Spierpijn	0	0	0	1	1	0	0	0	0	0	1	1
17277	Wed Apr 29 10:23:39 2009	59	7	5	117.50	Vijandig	1	0	1	0	0	0	0	0	0	1	0	1
17277	Wed Apr 29 10:23:43 2009	59	8	4	117.49	Woensdag	0	0	0	0	0	0	1	0	1	1	0	3
17277	Wed Apr 29 10:23:48 2009	59	9	4	117.50	Schuldig	1	0	1	0	0	0	0	0	0	1	0	1
17277	Wed Apr 29 10:23:52 2009	59	10	5	117.41	Onvoldoende diep kunnen doorademen	0	0	0	1	1	0	0	0	0	0	1	1
17277	Wed Apr 29 10:23:57 2009	59	11	4	117.49	Maandag	0	0	0	0	0	0	1	0	1	1	0	1
17277	Wed Apr 29 10:24:01 2009	59	12	4	117.49	Gespannen	1	0	1	0	0	0	0	0	0	1	0	1
17277	Wed Apr 29 10:24:06 2009	59	13	7	117.48	Misselijkheid	0	0	0	1	1	0	0	0	0	0	1	1
17277	Wed Apr 29 10:24:10 2009	59	14	4	117.48	Snelle hartslag	0	0	0	1	1	0	0	0	0	0	1	1
17277	Wed Apr 29 10:24:15 2009	59	15	5	117.49	Donderdag	0	0	0	0	0	0	1	0	1	1	0	4
17277	Wed Apr 29 10:25:05 2009	61	1	4	117.48	Duizeligheid	0	0	0	1	1	0	0	0	0	0	1	1
17277	Wed Apr 29 10:25:10 2009	61	2	4	117.50	Vrijdag	0	0	0	0	0	0	1	1	0	0	1	5
17277	Wed Apr 29 10:25:14 2009	61	3	4	117.48	Misselijkheid	0	0	0	1	1	0	0	0	0	0	1	1
17277	Wed Apr 29 10:25:19 2009	61	4	5	117.41	Onvoldoende diep kunnen doorademen	0	0	0	1	1	0	0	0	0	0	1	1
17277	Wed Apr 29 10:25:23 2009	61	5	4	117.49	Maandag	0	0	0	0	0	0	1	0	1	1	0	1
17277	Wed Apr 29 10:25:28 2009	61	6	4	117.49	Maandag	0	0	0	0	0	0	1	1	0	0	1	1
17277	Wed Apr 29 10:25:32 2009	61	7	5	117.49	Gespannen	1	0	1	0	0	0	0	0	0	1	0	1
17277	Wed Apr 29 10:25:37 2009	61	8	4	117.48	Snelle hartslag	0	0	0	1	1	0	0	0	0	0	1	1
17277	Wed Apr 29 10:25:41 2009	61	9	4	117.50	Spierpijn	0	0	0	1	1	0	0	0	0	0	1	1
17277	Wed Apr 29 10:25:46 2009	61	10	5	117.50	Schuldig	1	0	1	0	0	0	0	0	0	1	0	1
17277	Wed Apr 29 10:25:50 2009	61	11	4	117.50	Angstig	1	0	1	0	0	0	0	0	0	1	0	1
17277	Wed Apr 29 10:25:55 2009	61	12	5	117.49	Donderdag	0	0	0	0	0	0	1	0	1	1	0	4
17277	Wed Apr 29 10:25:59 2009	61	13	5	117.50	Vijandig	1	0	1	0	0	0	0	0	0	1	0	2
17277	Wed Apr 29 10:26:04 2009	61	14	4	117.49	Bedroefd	1	0	1	0	0	0	0	0	0	1	0	2
17277	Wed Apr 29 10:26:08 2009	61	15	5	117.49	Woensdag	0	0	0	0	0	0	1	0	1	1	0	3
17277	Wed Apr 29 10:29:22 2009	63	1	4	117.50	Bang	1	1	0	0	0	0	0	0	0	0	1	1
17277	Wed Apr 29 10:29:27 2009	63	2	5	117.50	Dinsdag	0	0	0	0	0	0	1	1	0	0	1	2
17277	Wed Apr 29 10:29:31 2009	63	3	5	117.46	Buik- of maagkrampen	0	0	0	1	0	1	0	0	0	1	0	1
17277	Wed Apr 29 10:29:36 2009	63	4	4	117.48	Vermoeidheid	0	0	0	1	0	1	0	0	0	1	0	2
17277	Wed Apr 29 10:29:40 2009	63	5	4	117.48	Vlug geïrriteerd	1	1	0	0	0	0	0	0	0	0	1	1
17277	Wed Apr 29 10:29:45 2009	63	6	5	117.48	Zenuwachtig	1	1	0	0	0	0	0	0	0	0	1	1
17277	Wed Apr 29 10:29:50 2009	63	7	4	117.48	Teneergeslagen	1	1	0	0	0	0	0	0	0	0	1	1
17277	Wed Apr 29 10:29:54 2009	63	8	4	117.48	Beschaamd	1	1	0	0	0	0	0	0	0	0	1	1
17277	Wed Apr 29 10:29:59 2009	63	9	5	117.49	Donderdag	0	0	0	0	0	0	1	0	1	1	0	4
17277	Wed Apr 29 10:30:03 2009	63	10	4	117.43	Benauwd gevoel in en om de borst	0	0	0	1	0	1	0	0	0	1	0	1
17277	Wed Apr 29 10:30:08 2009	63	11	5	117.49	Maandag	0	0	0	0	0	0	1	1	0	0	1	1
17277	Wed Apr 29 10:30:12 2009	63	12	7	117.46	Bonzen van het hart	0	0	0	1	0	1	0	0	0	1	0	1
17277	Wed Apr 29 10:30:17 2009	63	13	4	117.49	Donderdag	0	0	0	0	0	0	1	1	0	0	1	4
17277	Wed Apr 29 10:30:21 2009	63	14	5	117.50	Dinsdag	0	0	0	0	0	0	1	0	1	1	0	2
17277	Wed Apr 29 10:30:26 2009	63	15	5	117.49	Hoofdpijn	0	0	0	1	0	1	0	0	0	1	0	1
17277	Wed Apr 29 10:31:16 2009	65	1	4	117.48	Zenuwachtig	1	1	0	0	0	0	0	0	0	0	1	1
17277	Wed Apr 29 10:31:20 2009	65	2	4	117.49	Donderdag	0	0	0	0	0	0	1	0	1	1	0	4
17277	Wed Apr 29 10:31:25 2009	65	3	4	117.49	Donderdag	0	0	0	0	0	0	1	1	0	0	1	4
17277	Wed Apr 29 10:31:29 2009	65	4	5	117.49	Hoofdpijn	0	0	0	1	0	1	0	0	0	1	0	1
17277	Wed Apr 29 10:31:34 2009	65	5	4	117.48	Teneergeslagen	1	1	0	0	0	0	0	0	0	0	1	1
17277	Wed Apr 29 10:31:38 2009	65	6	4	117.48	Beschaamd	1	1	0	0	0	0	0	0	0	0	1	1
17277	Wed Apr 29 10:31:43 2009	65	7	4	117.50	Bang	1	1	0	0	0	0	0	0	0	0	1	1
17277	Wed Apr 29 10:31:48 2009	65	8	4	117.43	Benauwd gevoel in en om de borst	0	0	0	1	0	1	0	0	0	1	0	1
17277	Wed Apr 29 10:31:52 2009	65	9	4	117.46	Buik- of maagkrampen	0	0	0	1	0	1	0	0	0	1	0	1
17277	Wed Apr 29 10:31:57 2009	65	10	5	117.50	Dinsdag	0	0	0	0	0	0	1	1	0	0	1	2
17277	Wed Apr 29 10:32:01 2009	65	11	4	117.48	Vlug geïrriteerd	1	1	0	0	0	0	0	0	0	0	1	1
17277	Wed Apr 29 10:32:06 2009	65	12	4	117.49	Maandag	0	0	0	0	0	0	1	1	0	0	1	1
17277	Wed Apr 29 10:32:10 2009	65	13	5	117.46	Bonzen van het hart	0	0	0	1	0	1	0	0	0	1	0	1
17277	Wed Apr 29 10:32:15 2009	65	14	4	117.48	Vermoeidheid	0	0	0	1	0	1	0	0	0	1	0	3
17277	Wed Apr 29 10:32:19 2009	65	15	4	117.50	Dinsdag	0	0	0	0	0	0	1	0	1	1	0	2
17277	Wed Apr 29 10:33:09 2009	67	1	5	117.43	Benauwd gevoel in en om de borst	0	0	0	1	0	1	0	0	0	1	0	1
17277	Wed Apr 29 10:33:14 2009	67	2	4	117.48	Teneergeslagen	1	1	0	0	0	0	0	0	0	0	1	1
17277	Wed Apr 29 10:33:18 2009	67	3	4	117.46	Bonzen van het hart	0	0	0	1	0	1	0	0	0	1	0	1
17277	Wed Apr 29 10:33:23 2009	67	4	5	117.49	Maandag	0	0	0	0	0	0	1	1	0	0	1	1
17277	Wed Apr 29 10:33:27 2009	67	5	4	117.48	Zenuwachtig	1	1	0	0	0	0	0	0	0	0	1	1
17277	Wed Apr 29 10:33:32 2009	67	6	6	117.46	Buik- of maagkrampen	0	0	0	1	0	1	0	0	0	1	0	1
17277	Wed Apr 29 10:33:36 2009	67	7	5	117.49	Donderdag	0	0	0	0	0	0	1	0	1	1	0	4
17277	Wed Apr 29 10:33:41 2009	67	8	4	117.49	Hoofdpijn	0	0	0	1	0	1	0	0	0	1	0	1
17277	Wed Apr 29 10:33:46 2009	67	9	5	117.50	Dinsdag	0	0	0	0	0	0	1	1	0	0	1	2
17277	Wed Apr 29 10:33:50 2009	67	10	5	117.48	Beschaamd	1	1	0	0	0	0	0	0	0	0	1	1
17277	Wed Apr 29 10:33:55 2009	67	11	4	117.50	Bang	1	1	0	0	0	0	0	0	0	0	1	1
17277	Wed Apr 29 10:33:59 2009	67	12	5	117.49	Donderdag	0	0	0	0	0	0	1	1	0	0	1	4
17277	Wed Apr 29 10:34:04 2009	67	13	5	117.48	Vermoeidheid	0	0	0	1	0	1	0	0	0	1	0	3
17277	Wed Apr 29 10:34:08 2009	67	14	4	117.48	Vlug geïrriteerd	1	1	0	0	0	0	0	0	0	0	1	1
17277	Wed Apr 29 10:34:13 2009	67	15	5	117.50	Dinsdag	0	0	0	0	0	0	1	0	1	1	0	2
17277	Wed Apr 29 10:35:03 2009	69	1	4	117.49	Maandag	0	0	0	0	0	0	1	0	1	1	0	1
17277	Wed Apr 29 10:35:07 2009	69	2	4	117.50	Spierpijn	0	0	0	1	1	0	0	0	0	0	1	2
17277	Wed Apr 29 10:35:12 2009	69	3	4	117.48	Snelle hartslag	0	0	0	1	1	0	0	0	0	0	1	1
17277	Wed Apr 29 10:35:16 2009	69	4	4	117.50	Vijandig	1	0	1	0	0	0	0	0	0	1	0	1
17277	Wed Apr 29 10:35:21 2009	69	5	4	117.50	Schuldig	1	0	1	0	0	0	0	0	0	1	0	1
17277	Wed Apr 29 10:35:25 2009	69	6	5	117.50	Vrijdag	0	0	0	0	0	0	1	1	0	0	1	5
17277	Wed Apr 29 10:35:30 2009	69	7	4	117.41	Onvoldoende diep kunnen doorademen	0	0	0	1	1	0	0	0	0	0	1	1
17277	Wed Apr 29 10:35:34 2009	69	8	4	117.49	Bedroefd	1	0	1	0	0	0	0	0	0	1	0	1
17277	Wed Apr 29 10:35:39 2009	69	9	5	117.48	Duizeligheid	0	0	0	1	1	0	0	0	0	0	1	1
17277	Wed Apr 29 10:35:44 2009	69	10	4	117.49	Woensdag	0	0	0	0	0	0	1	1	0	0	1	3
17277	Wed Apr 29 10:35:48 2009	69	11	4	117.48	Misselijkheid	0	0	0	1	1	0	0	0	0	0	1	1
17277	Wed Apr 29 10:35:53 2009	69	12	5	117.49	Gespannen	1	0	1	0	0	0	0	0	0	1	0	1
17277	Wed Apr 29 10:35:57 2009	69	13	4	117.49	Woensdag	0	0	0	0	0	0	1	0	1	1	0	3
17277	Wed Apr 29 10:36:02 2009	69	14	4	117.50	Vrijdag	0	0	0	0	0	0	1	0	1	1	0	5
17277	Wed Apr 29 10:36:06 2009	69	15	5	117.50	Angstig	1	0	1	0	0	0	0	0	0	1	0	1
17277	Wed Apr 29 10:36:56 2009	71	1	4	117.48	Misselijkheid	0	0	0	1	1	0	0	0	0	0	1	1
17277	Wed Apr 29 10:37:01 2009	71	2	4	117.50	Spierpijn	0	0	0	1	1	0	0	0	0	0	1	1
17277	Wed Apr 29 10:37:05 2009	71	3	5	117.48	Duizeligheid	0	0	0	1	1	0	0	0	0	0	1	1
17277	Wed Apr 29 10:37:10 2009	71	4	4	117.49	Gespannen	1	0	1	0	0	0	0	0	0	1	0	1
17277	Wed Apr 29 10:37:14 2009	71	5	4	117.50	Vijandig	1	0	1	0	0	0	0	0	0	1	0	1
17277	Wed Apr 29 10:37:19 2009	71	6	5	117.50	Schuldig	1	0	1	0	0	0	0	0	0	1	0	1
17277	Wed Apr 29 10:37:23 2009	71	7	4	117.49	Woensdag	0	0	0	0	0	0	1	0	1	1	0	3
17277	Wed Apr 29 10:37:28 2009	71	8	5	117.41	Onvoldoende diep kunnen doorademen	0	0	0	1	1	0	0	0	0	0	1	1
17277	Wed Apr 29 10:37:32 2009	71	9	5	117.49	Bedroefd	1	0	1	0	0	0	0	0	0	1	0	1
17277	Wed Apr 29 10:37:37 2009	71	10	4	117.50	Vrijdag	0	0	0	0	0	0	1	0	1	1	0	5
17277	Wed Apr 29 10:37:42 2009	71	11	5	117.49	Woensdag	0	0	0	0	0	0	1	1	0	0	1	3
17277	Wed Apr 29 10:37:46 2009	71	12	5	117.49	Maandag	0	0	0	0	0	0	1	0	1	1	0	1
17277	Wed Apr 29 10:37:51 2009	71	13	4	117.48	Snelle hartslag	0	0	0	1	1	0	0	0	0	0	1	1
17277	Wed Apr 29 10:37:55 2009	71	14	4	117.50	Angstig	1	0	1	0	0	0	0	0	0	1	0	1
17277	Wed Apr 29 10:38:00 2009	71	15	5	117.50	Vrijdag	0	0	0	0	0	0	1	1	0	0	1	5
17277	Wed Apr 29 10:38:50 2009	73	1	4	117.49	Woensdag	0	0	0	0	0	0	1	0	1	1	0	3
17277	Wed Apr 29 10:38:54 2009	73	2	5	117.48	Duizeligheid	0	0	0	1	1	0	0	0	0	0	1	1
17277	Wed Apr 29 10:38:59 2009	73	3	4	117.50	Vijandig	1	0	1	0	0	0	0	0	0	1	0	1
17277	Wed Apr 29 10:39:03 2009	73	4	4	117.49	Bedroefd	1	0	1	0	0	0	0	0	0	1	0	1
17277	Wed Apr 29 10:39:08 2009	73	5	5	117.50	Vrijdag	0	0	0	0	0	0	1	1	0	0	1	5
17277	Wed Apr 29 10:39:12 2009	73	6	4	117.48	Misselijkheid	0	0	0	1	1	0	0	0	0	0	1	1
17277	Wed Apr 29 10:39:17 2009	73	7	4	117.50	Vrijdag	0	0	0	0	0	0	1	0	1	1	0	5
17277	Wed Apr 29 10:39:21 2009	73	8	4	117.49	Gespannen	1	0	1	0	0	0	0	0	0	1	0	1
17277	Wed Apr 29 10:39:26 2009	73	9	4	117.48	Snelle hartslag	0	0	0	1	1	0	0	0	0	0	1	1
17277	Wed Apr 29 10:39:31 2009	73	10	5	117.50	Schuldig	1	0	1	0	0	0	0	0	0	1	0	1
17277	Wed Apr 29 10:39:35 2009	73	11	4	117.50	Angstig	1	0	1	0	0	0	0	0	0	1	0	1
17277	Wed Apr 29 10:39:40 2009	73	12	4	117.49	Maandag	0	0	0	0	0	0	1	0	1	1	0	1
17277	Wed Apr 29 10:39:44 2009	73	13	4	117.41	Onvoldoende diep kunnen doorademen	0	0	0	1	1	0	0	0	0	0	1	1
17277	Wed Apr 29 10:39:49 2009	73	14	5	117.49	Woensdag	0	0	0	0	0	0	1	1	0	0	1	3
17277	Wed Apr 29 10:39:53 2009	73	15	4	117.50	Spierpijn	0	0	0	1	1	0	0	0	0	0	1	1
