# Supplementary material for: Unraveling the Relationship between Trait Negative Affectivity and Habitual Symptom Reporting
Source: PLoS One. 2015 Jan 20;10(1):e0115748. doi: 10.1371/journal.pone.0115748 (PMC4300148; doi:10.1371/journal.pone.0115748)
Supplement: S1 File — Data S1, Contains the raw data of the high NA-high HSR participants. Data S2, Contains the raw data of the high NA-low HSR participants. Data S3, Contains the raw data of the low NA-low HSR participants. (ZIP) [file pone.0115748.s001.zip › Data S3/LS_1_C_EXP1_342344_results.xls]

## Sheet: LS_1_C_EXP1_342344_results
version	timestamp	block number	trial number	lost msec	free VRAM	trial contents	vraagA	vraagA_2	vraagA_1	vraagB	vraagB_2	vraagB_1	vraagC	vraagC_2	vraagC_1	deel1	deel2	value
17277	Mon May 18 19:50:27 2009	3	1	4	117.48	Vermoeidheid	0	0	0	1	0	1	0	0	0	1	0	2
17277	Mon May 18 19:50:31 2009	3	2	5	117.46	Buik- of maagkrampen	0	0	0	1	0	1	0	0	0	1	0	2
17277	Mon May 18 19:50:36 2009	3	3	5	117.49	Gespannen	1	0	1	0	0	0	0	0	0	1	0	1
17277	Mon May 18 19:50:40 2009	3	4	4	117.43	Benauwd gevoel in en om de borst	0	0	0	1	0	1	0	0	0	1	0	1
17277	Mon May 18 19:50:45 2009	3	5	4	117.50	Dinsdag	0	0	0	0	0	0	1	0	1	1	0	2
17277	Mon May 18 19:50:50 2009	3	6	5	117.50	Vrijdag	0	0	0	0	0	0	1	0	1	1	0	5
17277	Mon May 18 19:50:54 2009	3	7	4	117.50	Schuldig	1	0	1	0	0	0	0	0	0	1	0	1
17277	Mon May 18 19:50:59 2009	3	8	4	117.49	Hoofdpijn	0	0	0	1	0	1	0	0	0	1	0	1
17277	Mon May 18 19:51:03 2009	3	9	5	117.49	Bedroefd	1	0	1	0	0	0	0	0	0	1	0	1
17277	Mon May 18 19:51:08 2009	3	10	4	117.49	Woensdag	0	0	0	0	0	0	1	0	1	1	0	3
17277	Mon May 18 19:51:12 2009	3	11	4	117.50	Dinsdag	0	0	0	0	0	0	1	1	0	0	1	2
17277	Mon May 18 19:51:17 2009	3	12	4	117.50	Angstig	1	0	1	0	0	0	0	0	0	1	0	1
17277	Mon May 18 19:51:21 2009	3	13	5	117.46	Bonzen van het hart	0	0	0	1	0	1	0	0	0	1	0	1
17277	Mon May 18 19:51:26 2009	3	14	4	117.50	Vijandig	1	0	1	0	0	0	0	0	0	1	0	1
17277	Mon May 18 19:51:30 2009	3	15	5	117.49	Woensdag	0	0	0	0	0	0	1	1	0	0	1	3
17277	Mon May 18 19:52:20 2009	5	1	4	117.50	Angstig	1	0	1	0	0	0	0	0	0	1	0	1
17277	Mon May 18 19:52:25 2009	5	2	5	117.50	Vrijdag	0	0	0	0	0	0	1	0	1	1	0	5
17277	Mon May 18 19:52:29 2009	5	3	5	117.50	Vijandig	1	0	1	0	0	0	0	0	0	1	0	1
17277	Mon May 18 19:52:34 2009	5	4	4	117.50	Dinsdag	0	0	0	0	0	0	1	0	1	1	0	2
17277	Mon May 18 19:52:38 2009	5	5	5	117.49	Woensdag	0	0	0	0	0	0	1	0	1	1	0	3
17277	Mon May 18 19:52:43 2009	5	6	5	117.48	Vermoeidheid	0	0	0	1	0	1	0	0	0	1	0	1
17277	Mon May 18 19:52:48 2009	5	7	4	117.49	Bedroefd	1	0	1	0	0	0	0	0	0	1	0	1
17277	Mon May 18 19:52:52 2009	5	8	4	117.46	Bonzen van het hart	0	0	0	1	0	1	0	0	0	1	0	1
17277	Mon May 18 19:52:57 2009	5	9	5	117.49	Woensdag	0	0	0	0	0	0	1	1	0	0	1	3
17277	Mon May 18 19:53:01 2009	5	10	4	117.43	Benauwd gevoel in en om de borst	0	0	0	1	0	1	0	0	0	1	0	1
17277	Mon May 18 19:53:06 2009	5	11	4	117.46	Buik- of maagkrampen	0	0	0	1	0	1	0	0	0	1	0	2
17277	Mon May 18 19:53:10 2009	5	12	5	117.49	Hoofdpijn	0	0	0	1	0	1	0	0	0	1	0	1
17277	Mon May 18 19:53:15 2009	5	13	4	117.50	Dinsdag	0	0	0	0	0	0	1	1	0	0	1	2
17277	Mon May 18 19:53:19 2009	5	14	4	117.50	Schuldig	1	0	1	0	0	0	0	0	0	1	0	1
17277	Mon May 18 19:53:24 2009	5	15	4	117.49	Gespannen	1	0	1	0	0	0	0	0	0	1	0	1
17277	Mon May 18 19:54:14 2009	7	1	5	117.48	Vermoeidheid	0	0	0	1	0	1	0	0	0	1	0	1
17277	Mon May 18 19:54:18 2009	7	2	4	117.49	Hoofdpijn	0	0	0	1	0	1	0	0	0	1	0	1
17277	Mon May 18 19:54:23 2009	7	3	4	117.46	Bonzen van het hart	0	0	0	1	0	1	0	0	0	1	0	1
17277	Mon May 18 19:54:27 2009	7	4	5	117.49	Bedroefd	1	0	1	0	0	0	0	0	0	1	0	2
17277	Mon May 18 19:54:32 2009	7	5	4	117.49	Gespannen	1	0	1	0	0	0	0	0	0	1	0	1
17277	Mon May 18 19:54:37 2009	7	6	4	117.43	Benauwd gevoel in en om de borst	0	0	0	1	0	1	0	0	0	1	0	1
17277	Mon May 18 19:54:41 2009	7	7	5	117.50	Dinsdag	0	0	0	0	0	0	1	1	0	0	1	2
17277	Mon May 18 19:54:46 2009	7	8	4	117.50	Angstig	1	0	1	0	0	0	0	0	0	1	0	2
17277	Mon May 18 19:54:50 2009	7	9	4	117.50	Vrijdag	0	0	0	0	0	0	1	0	1	1	0	5
17277	Mon May 18 19:54:55 2009	7	10	5	117.46	Buik- of maagkrampen	0	0	0	1	0	1	0	0	0	1	0	2
17277	Mon May 18 19:54:59 2009	7	11	4	117.50	Vijandig	1	0	1	0	0	0	0	0	0	1	0	1
17277	Mon May 18 19:55:04 2009	7	12	4	117.49	Woensdag	0	0	0	0	0	0	1	0	1	1	0	3
17277	Mon May 18 19:55:08 2009	7	13	5	117.50	Dinsdag	0	0	0	0	0	0	1	0	1	1	0	2
17277	Mon May 18 19:55:13 2009	7	14	7	117.49	Woensdag	0	0	0	0	0	0	1	1	0	0	1	3
17277	Mon May 18 19:55:17 2009	7	15	4	117.50	Schuldig	1	0	1	0	0	0	0	0	0	1	0	1
17277	Mon May 18 19:56:07 2009	9	1	4	117.48	Snelle hartslag	0	0	0	1	1	0	0	0	0	0	1	2
17277	Mon May 18 19:56:12 2009	9	2	4	117.48	Zenuwachtig	1	1	0	0	0	0	0	0	0	0	1	2
17277	Mon May 18 19:56:16 2009	9	3	4	117.48	Vlug ge?riteerd	1	1	0	0	0	0	0	0	0	0	1	1
17277	Mon May 18 19:56:21 2009	9	4	4	117.48	Beschaamd	1	1	0	0	0	0	0	0	0	0	1	1
17277	Mon May 18 19:56:25 2009	9	5	5	117.50	Spierpijn	0	0	0	1	1	0	0	0	0	0	1	1
17277	Mon May 18 19:56:30 2009	9	6	4	117.50	Bang	1	1	0	0	0	0	0	0	0	0	1	2
17277	Mon May 18 19:56:35 2009	9	7	4	117.48	Teneergeslagen	1	1	0	0	0	0	0	0	0	0	1	2
17277	Mon May 18 19:56:39 2009	9	8	5	117.41	Onvoldoende diep kunnen doorademen	0	0	0	1	1	0	0	0	0	0	1	1
17277	Mon May 18 19:56:44 2009	9	9	4	117.49	Donderdag	0	0	0	0	0	0	1	1	0	0	1	4
17277	Mon May 18 19:56:48 2009	9	10	4	117.50	Vrijdag	0	0	0	0	0	0	1	1	0	0	1	5
17277	Mon May 18 19:56:53 2009	9	11	5	117.49	Maandag	0	0	0	0	0	0	1	0	1	1	0	1
17277	Mon May 18 19:56:57 2009	9	12	4	117.49	Maandag	0	0	0	0	0	0	1	1	0	0	1	1
17277	Mon May 18 19:57:02 2009	9	13	5	117.49	Donderdag	0	0	0	0	0	0	1	0	1	1	0	4
17277	Mon May 18 19:57:06 2009	9	14	4	117.48	Misselijkheid	0	0	0	1	1	0	0	0	0	0	1	1
17277	Mon May 18 19:57:11 2009	9	15	5	117.48	Duizeligheid	0	0	0	1	1	0	0	0	0	0	1	1
17277	Mon May 18 19:58:01 2009	11	1	4	117.50	Bang	1	1	0	0	0	0	0	0	0	0	1	1
17277	Mon May 18 19:58:05 2009	11	2	5	117.49	Maandag	0	0	0	0	0	0	1	1	0	0	1	1
17277	Mon May 18 19:58:10 2009	11	3	5	117.48	Teneergeslagen	1	1	0	0	0	0	0	0	0	0	1	1
17277	Mon May 18 19:58:14 2009	11	4	4	117.48	Vlug ge?riteerd	1	1	0	0	0	0	0	0	0	0	1	1
17277	Mon May 18 19:58:19 2009	11	5	5	117.49	Maandag	0	0	0	0	0	0	1	0	1	1	0	1
17277	Mon May 18 19:58:23 2009	11	6	5	117.48	Misselijkheid	0	0	0	1	1	0	0	0	0	0	1	1
17277	Mon May 18 19:58:28 2009	11	7	4	117.49	Donderdag	0	0	0	0	0	0	1	0	1	1	0	4
17277	Mon May 18 19:58:33 2009	11	8	4	117.50	Spierpijn	0	0	0	1	1	0	0	0	0	0	1	1
17277	Mon May 18 19:58:37 2009	11	9	5	117.48	Beschaamd	1	1	0	0	0	0	0	0	0	0	1	1
17277	Mon May 18 19:58:42 2009	11	10	4	117.41	Onvoldoende diep kunnen doorademen	0	0	0	1	1	0	0	0	0	0	1	1
17277	Mon May 18 19:58:46 2009	11	11	5	117.50	Vrijdag	0	0	0	0	0	0	1	1	0	0	1	5
17277	Mon May 18 19:58:51 2009	11	12	5	117.49	Donderdag	0	0	0	0	0	0	1	1	0	0	1	4
17277	Mon May 18 19:58:55 2009	11	13	5	117.48	Duizeligheid	0	0	0	1	1	0	0	0	0	0	1	1
17277	Mon May 18 19:59:00 2009	11	14	4	117.48	Snelle hartslag	0	0	0	1	1	0	0	0	0	0	1	1
17277	Mon May 18 19:59:04 2009	11	15	4	117.48	Zenuwachtig	1	1	0	0	0	0	0	0	0	0	1	1
17277	Mon May 18 19:59:54 2009	13	1	4	117.50	Spierpijn	0	0	0	1	1	0	0	0	0	0	1	1
17277	Mon May 18 19:59:59 2009	13	2	4	117.49	Maandag	0	0	0	0	0	0	1	1	0	0	1	1
17277	Mon May 18 20:00:03 2009	13	3	5	117.48	Vlug ge?riteerd	1	1	0	0	0	0	0	0	0	0	1	1
17277	Mon May 18 20:00:08 2009	13	4	5	117.49	Maandag	0	0	0	0	0	0	1	0	1	1	0	1
17277	Mon May 18 20:00:12 2009	13	5	4	117.48	Beschaamd	1	1	0	0	0	0	0	0	0	0	1	1
17277	Mon May 18 20:00:17 2009	13	6	4	117.48	Teneergeslagen	1	1	0	0	0	0	0	0	0	0	1	1
17277	Mon May 18 20:00:21 2009	13	7	5	117.49	Donderdag	0	0	0	0	0	0	1	0	1	1	0	4
17277	Mon May 18 20:00:26 2009	13	8	4	117.48	Misselijkheid	0	0	0	1	1	0	0	0	0	0	1	1
17277	Mon May 18 20:00:31 2009	13	9	5	117.49	Donderdag	0	0	0	0	0	0	1	1	0	0	1	4
17277	Mon May 18 20:00:35 2009	13	10	4	117.50	Bang	1	1	0	0	0	0	0	0	0	0	1	1
17277	Mon May 18 20:00:40 2009	13	11	4	117.48	Zenuwachtig	1	1	0	0	0	0	0	0	0	0	1	1
17277	Mon May 18 20:00:44 2009	13	12	4	117.48	Snelle hartslag	0	0	0	1	1	0	0	0	0	0	1	1
17277	Mon May 18 20:00:49 2009	13	13	5	117.41	Onvoldoende diep kunnen doorademen	0	0	0	1	1	0	0	0	0	0	1	1
17277	Mon May 18 20:00:53 2009	13	14	4	117.48	Duizeligheid	0	0	0	1	1	0	0	0	0	0	1	1
17277	Mon May 18 20:00:58 2009	13	15	4	117.50	Vrijdag	0	0	0	0	0	0	1	1	0	0	1	5
17277	Mon May 18 20:07:48 2009	15	1	4	117.48	Zenuwachtig	1	1	0	0	0	0	0	0	0	0	1	1
17277	Mon May 18 20:07:53 2009	15	2	5	117.50	Spierpijn	0	0	0	1	1	0	0	0	0	0	1	1
17277	Mon May 18 20:07:57 2009	15	3	5	117.50	Vrijdag	0	0	0	0	0	0	1	0	1	1	0	5
17277	Mon May 18 20:08:02 2009	15	4	4	117.48	Misselijkheid	0	0	0	1	1	0	0	0	0	0	1	1
17277	Mon May 18 20:08:06 2009	15	5	4	117.41	Onvoldoende diep kunnen doorademen	0	0	0	1	1	0	0	0	0	0	1	1
17277	Mon May 18 20:08:11 2009	15	6	5	117.48	Duizeligheid	0	0	0	1	1	0	0	0	0	0	1	1
17277	Mon May 18 20:08:15 2009	15	7	4	117.49	Woensdag	0	0	0	0	0	0	1	0	1	1	0	3
17277	Mon May 18 20:08:20 2009	15	8	4	117.48	Snelle hartslag	0	0	0	1	1	0	0	0	0	0	1	1
17277	Mon May 18 20:08:24 2009	15	9	5	117.50	Bang	1	1	0	0	0	0	0	0	0	0	1	1
17277	Mon May 18 20:08:29 2009	15	10	4	117.48	Beschaamd	1	1	0	0	0	0	0	0	0	0	1	1
17277	Mon May 18 20:08:33 2009	15	11	4	117.49	Maandag	0	0	0	0	0	0	1	0	1	1	0	1
17277	Mon May 18 20:08:38 2009	15	12	5	117.49	Maandag	0	0	0	0	0	0	1	1	0	0	1	1
17277	Mon May 18 20:08:42 2009	15	13	4	117.48	Vlug ge?riteerd	1	1	0	0	0	0	0	0	0	0	1	1
17277	Mon May 18 20:08:47 2009	15	14	5	117.49	Woensdag	0	0	0	0	0	0	1	1	0	0	1	3
17277	Mon May 18 20:08:51 2009	15	15	4	117.48	Teneergeslagen	1	1	0	0	0	0	0	0	0	0	1	1
17277	Mon May 18 20:09:42 2009	17	1	4	117.49	Maandag	0	0	0	0	0	0	1	1	0	0	1	1
17277	Mon May 18 20:09:46 2009	17	2	4	117.49	Maandag	0	0	0	0	0	0	1	0	1	1	0	1
17277	Mon May 18 20:09:51 2009	17	3	4	117.48	Zenuwachtig	1	1	0	0	0	0	0	0	0	0	1	1
17277	Mon May 18 20:09:55 2009	17	4	5	117.48	Misselijkheid	0	0	0	1	1	0	0	0	0	0	1	1
17277	Mon May 18 20:10:00 2009	17	5	4	117.50	Vrijdag	0	0	0	0	0	0	1	0	1	1	0	5
17277	Mon May 18 20:10:04 2009	17	6	4	117.48	Beschaamd	1	1	0	0	0	0	0	0	0	0	1	1
17277	Mon May 18 20:10:09 2009	17	7	5	117.48	Snelle hartslag	0	0	0	1	1	0	0	0	0	0	1	1
17277	Mon May 18 20:10:13 2009	17	8	4	117.49	Woensdag	0	0	0	0	0	0	1	1	0	0	1	3
17277	Mon May 18 20:10:18 2009	17	9	4	117.50	Bang	1	1	0	0	0	0	0	0	0	0	1	2
17277	Mon May 18 20:10:22 2009	17	10	5	117.48	Vlug ge?riteerd	1	1	0	0	0	0	0	0	0	0	1	1
17277	Mon May 18 20:10:27 2009	17	11	4	117.50	Spierpijn	0	0	0	1	1	0	0	0	0	0	1	1
17277	Mon May 18 20:10:31 2009	17	12	4	117.41	Onvoldoende diep kunnen doorademen	0	0	0	1	1	0	0	0	0	0	1	1
17277	Mon May 18 20:10:36 2009	17	13	5	117.48	Duizeligheid	0	0	0	1	1	0	0	0	0	0	1	1
17277	Mon May 18 20:10:40 2009	17	14	5	117.49	Woensdag	0	0	0	0	0	0	1	0	1	1	0	3
17277	Mon May 18 20:10:45 2009	17	15	5	117.48	Teneergeslagen	1	1	0	0	0	0	0	0	0	0	1	2
17277	Mon May 18 20:11:35 2009	19	1	4	117.48	Snelle hartslag	0	0	0	1	1	0	0	0	0	0	1	1
17277	Mon May 18 20:11:39 2009	19	2	5	117.50	Spierpijn	0	0	0	1	1	0	0	0	0	0	1	1
17277	Mon May 18 20:11:44 2009	19	3	4	117.49	Maandag	0	0	0	0	0	0	1	1	0	0	1	1
17277	Mon May 18 20:11:49 2009	19	4	4	117.49	Maandag	0	0	0	0	0	0	1	0	1	1	0	1
17277	Mon May 18 20:11:53 2009	19	5	5	117.48	Misselijkheid	0	0	0	1	1	0	0	0	0	0	1	1
17277	Mon May 18 20:11:58 2009	19	6	7	117.49	Woensdag	0	0	0	0	0	0	1	1	0	0	1	3
17277	Mon May 18 20:12:02 2009	19	7	4	117.48	Zenuwachtig	1	1	0	0	0	0	0	0	0	0	1	1
17277	Mon May 18 20:12:07 2009	19	8	4	117.41	Onvoldoende diep kunnen doorademen	0	0	0	1	1	0	0	0	0	0	1	1
17277	Mon May 18 20:12:11 2009	19	9	5	117.50	Vrijdag	0	0	0	0	0	0	1	0	1	1	0	5
17277	Mon May 18 20:12:16 2009	19	10	4	117.48	Duizeligheid	0	0	0	1	1	0	0	0	0	0	1	1
17277	Mon May 18 20:12:20 2009	19	11	4	117.48	Beschaamd	1	1	0	0	0	0	0	0	0	0	1	1
17277	Mon May 18 20:12:25 2009	19	12	5	117.48	Teneergeslagen	1	1	0	0	0	0	0	0	0	0	1	1
17277	Mon May 18 20:12:29 2009	19	13	4	117.50	Bang	1	1	0	0	0	0	0	0	0	0	1	1
17277	Mon May 18 20:12:34 2009	19	14	4	117.48	Vlug ge?riteerd	1	1	0	0	0	0	0	0	0	0	1	1
17277	Mon May 18 20:12:38 2009	19	15	5	117.49	Woensdag	0	0	0	0	0	0	1	0	1	1	0	3
17277	Mon May 18 20:13:28 2009	21	1	4	117.50	Dinsdag	0	0	0	0	0	0	1	1	0	0	1	2
17277	Mon May 18 20:13:33 2009	21	2	4	117.43	Benauwd gevoel in en om de borst	0	0	0	1	0	1	0	0	0	1	0	1
17277	Mon May 18 20:13:38 2009	21	3	4	117.48	Vermoeidheid	0	0	0	1	0	1	0	0	0	1	0	3
17277	Mon May 18 20:13:42 2009	21	4	7	117.50	Vijandig	1	0	1	0	0	0	0	0	0	1	0	1
17277	Mon May 18 20:13:47 2009	21	5	4	117.46	Bonzen van het hart	0	0	0	1	0	1	0	0	0	1	0	1
17277	Mon May 18 20:13:51 2009	21	6	4	117.49	Bedroefd	1	0	1	0	0	0	0	0	0	1	0	1
17277	Mon May 18 20:13:56 2009	21	7	5	117.50	Schuldig	1	0	1	0	0	0	0	0	0	1	0	1
17277	Mon May 18 20:14:00 2009	21	8	4	117.49	Gespannen	1	0	1	0	0	0	0	0	0	1	0	1
17277	Mon May 18 20:14:05 2009	21	9	4	117.49	Hoofdpijn	0	0	0	1	0	1	0	0	0	1	0	1
17277	Mon May 18 20:14:09 2009	21	10	5	117.50	Vrijdag	0	0	0	0	0	0	1	1	0	0	1	5
17277	Mon May 18 20:14:14 2009	21	11	4	117.49	Donderdag	0	0	0	0	0	0	1	0	1	1	0	4
17277	Mon May 18 20:14:18 2009	21	12	5	117.50	Dinsdag	0	0	0	0	0	0	1	0	1	1	0	2
17277	Mon May 18 20:14:23 2009	21	13	5	117.49	Donderdag	0	0	0	0	0	0	1	1	0	0	1	4
17277	Mon May 18 20:14:27 2009	21	14	4	117.50	Angstig	1	0	1	0	0	0	0	0	0	1	0	1
17277	Mon May 18 20:14:32 2009	21	15	4	117.46	Buik- of maagkrampen	0	0	0	1	0	1	0	0	0	1	0	2
17277	Mon May 18 20:15:22 2009	23	1	5	117.50	Vrijdag	0	0	0	0	0	0	1	1	0	0	1	5
17277	Mon May 18 20:15:26 2009	23	2	4	117.48	Vermoeidheid	0	0	0	1	0	1	0	0	0	1	0	3
17277	Mon May 18 20:15:31 2009	23	3	4	117.49	Donderdag	0	0	0	0	0	0	1	0	1	1	0	4
17277	Mon May 18 20:15:36 2009	23	4	4	117.50	Schuldig	1	0	1	0	0	0	0	0	0	1	0	1
17277	Mon May 18 20:15:40 2009	23	5	5	117.46	Buik- of maagkrampen	0	0	0	1	0	1	0	0	0	1	0	2
17277	Mon May 18 20:15:45 2009	23	6	4	117.50	Angstig	1	0	1	0	0	0	0	0	0	1	0	2
17277	Mon May 18 20:15:49 2009	23	7	4	117.49	Hoofdpijn	0	0	0	1	0	1	0	0	0	1	0	1
17277	Mon May 18 20:15:54 2009	23	8	5	117.46	Bonzen van het hart	0	0	0	1	0	1	0	0	0	1	0	1
17277	Mon May 18 20:15:58 2009	23	9	4	117.49	Donderdag	0	0	0	0	0	0	1	1	0	0	1	4
17277	Mon May 18 20:16:03 2009	23	10	4	117.49	Bedroefd	1	0	1	0	0	0	0	0	0	1	0	2
17277	Mon May 18 20:16:07 2009	23	11	5	117.50	Dinsdag	0	0	0	0	0	0	1	1	0	0	1	2
17277	Mon May 18 20:16:12 2009	23	12	4	117.43	Benauwd gevoel in en om de borst	0	0	0	1	0	1	0	0	0	1	0	1
17277	Mon May 18 20:16:16 2009	23	13	4	117.50	Dinsdag	0	0	0	0	0	0	1	0	1	1	0	2
17277	Mon May 18 20:16:21 2009	23	14	5	117.49	Gespannen	1	0	1	0	0	0	0	0	0	1	0	2
17277	Mon May 18 20:16:25 2009	23	15	5	117.50	Vijandig	1	0	1	0	0	0	0	0	0	1	0	2
17277	Mon May 18 20:17:15 2009	25	1	4	117.48	Vermoeidheid	0	0	0	1	0	1	0	0	0	1	0	3
17277	Mon May 18 20:17:20 2009	25	2	5	117.49	Donderdag	0	0	0	0	0	0	1	0	1	1	0	4
17277	Mon May 18 20:17:25 2009	25	3	5	117.46	Bonzen van het hart	0	0	0	1	0	1	0	0	0	1	0	1
17277	Mon May 18 20:17:29 2009	25	4	4	117.49	Gespannen	1	0	1	0	0	0	0	0	0	1	0	1
17277	Mon May 18 20:17:34 2009	25	5	5	117.50	Dinsdag	0	0	0	0	0	0	1	1	0	0	1	2
17277	Mon May 18 20:17:38 2009	25	6	5	117.50	Vrijdag	0	0	0	0	0	0	1	1	0	0	1	5
17277	Mon May 18 20:17:43 2009	25	7	4	117.49	Hoofdpijn	0	0	0	1	0	1	0	0	0	1	0	1
17277	Mon May 18 20:17:47 2009	25	8	4	117.46	Buik- of maagkrampen	0	0	0	1	0	1	0	0	0	1	0	2
17277	Mon May 18 20:17:52 2009	25	9	5	117.50	Vijandig	1	0	1	0	0	0	0	0	0	1	0	1
17277	Mon May 18 20:17:56 2009	25	10	4	117.43	Benauwd gevoel in en om de borst	0	0	0	1	0	1	0	0	0	1	0	1
17277	Mon May 18 20:18:01 2009	25	11	4	117.49	Bedroefd	1	0	1	0	0	0	0	0	0	1	0	1
17277	Mon May 18 20:18:05 2009	25	12	5	117.50	Angstig	1	0	1	0	0	0	0	0	0	1	0	1
17277	Mon May 18 20:18:10 2009	25	13	4	117.49	Donderdag	0	0	0	0	0	0	1	1	0	0	1	4
17277	Mon May 18 20:18:14 2009	25	14	4	117.50	Dinsdag	0	0	0	0	0	0	1	0	1	1	0	2
17277	Mon May 18 20:18:19 2009	25	15	4	117.50	Schuldig	1	0	1	0	0	0	0	0	0	1	0	1
17277	Mon May 18 20:21:39 2009	27	1	4	117.48	Beschaamd	1	1	0	0	0	0	0	0	0	0	1	1
17277	Mon May 18 20:21:43 2009	27	2	5	117.46	Bonzen van het hart	0	0	0	1	0	1	0	0	0	1	0	1
17277	Mon May 18 20:21:48 2009	27	3	5	117.48	Zenuwachtig	1	1	0	0	0	0	0	0	0	0	1	1
17277	Mon May 18 20:21:52 2009	27	4	4	117.48	Vermoeidheid	0	0	0	1	0	1	0	0	0	1	0	3
17277	Mon May 18 20:21:57 2009	27	5	5	117.50	Dinsdag	0	0	0	0	0	0	1	1	0	0	1	2
17277	Mon May 18 20:22:01 2009	27	6	5	117.50	Bang	1	1	0	0	0	0	0	0	0	0	1	1
17277	Mon May 18 20:22:06 2009	27	7	4	117.49	Maandag	0	0	0	0	0	0	1	0	1	1	0	1
17277	Mon May 18 20:22:10 2009	27	8	4	117.48	Teneergeslagen	1	1	0	0	0	0	0	0	0	0	1	1
17277	Mon May 18 20:22:15 2009	27	9	5	117.50	Vrijdag	0	0	0	0	0	0	1	0	1	1	0	5
17277	Mon May 18 20:22:19 2009	27	10	4	117.43	Benauwd gevoel in en om de borst	0	0	0	1	0	1	0	0	0	1	0	1
17277	Mon May 18 20:22:24 2009	27	11	4	117.49	Donderdag	0	0	0	0	0	0	1	0	1	1	0	4
17277	Mon May 18 20:22:28 2009	27	12	4	117.48	Vlug ge?riteerd	1	1	0	0	0	0	0	0	0	0	1	1
17277	Mon May 18 20:22:33 2009	27	13	5	117.46	Buik- of maagkrampen	0	0	0	1	0	1	0	0	0	1	0	1
17277	Mon May 18 20:22:37 2009	27	14	4	117.49	Woensdag	0	0	0	0	0	0	1	1	0	0	1	3
17277	Mon May 18 20:22:42 2009	27	15	4	117.49	Hoofdpijn	0	0	0	1	0	1	0	0	0	1	0	1
17277	Mon May 18 20:23:32 2009	29	1	4	117.49	Maandag	0	0	0	0	0	0	1	0	1	1	0	1
17277	Mon May 18 20:23:37 2009	29	2	5	117.43	Benauwd gevoel in en om de borst	0	0	0	1	0	1	0	0	0	1	0	1
17277	Mon May 18 20:23:41 2009	29	3	4	117.49	Woensdag	0	0	0	0	0	0	1	1	0	0	1	3
17277	Mon May 18 20:23:46 2009	29	4	4	117.48	Vermoeidheid	0	0	0	1	0	1	0	0	0	1	0	2
17277	Mon May 18 20:23:50 2009	29	5	5	117.50	Dinsdag	0	0	0	0	0	0	1	1	0	0	1	2
17277	Mon May 18 20:23:55 2009	29	6	4	117.46	Bonzen van het hart	0	0	0	1	0	1	0	0	0	1	0	1
17277	Mon May 18 20:23:59 2009	29	7	4	117.49	Hoofdpijn	0	0	0	1	0	1	0	0	0	1	0	1
17277	Mon May 18 20:24:04 2009	29	8	5	117.50	Vrijdag	0	0	0	0	0	0	1	0	1	1	0	5
17277	Mon May 18 20:24:08 2009	29	9	4	117.50	Bang	1	1	0	0	0	0	0	0	0	0	1	1
17277	Mon May 18 20:24:13 2009	29	10	4	117.49	Donderdag	0	0	0	0	0	0	1	0	1	1	0	4
17277	Mon May 18 20:24:17 2009	29	11	5	117.48	Zenuwachtig	1	1	0	0	0	0	0	0	0	0	1	1
17277	Mon May 18 20:24:22 2009	29	12	5	117.48	Vlug ge?riteerd	1	1	0	0	0	0	0	0	0	0	1	1
17277	Mon May 18 20:24:26 2009	29	13	4	117.48	Beschaamd	1	1	0	0	0	0	0	0	0	0	1	1
17277	Mon May 18 20:24:31 2009	29	14	2	117.46	Buik- of maagkrampen	0	0	0	1	0	1	0	0	0	1	0	1
17277	Mon May 18 20:24:35 2009	29	15	4	117.48	Teneergeslagen	1	1	0	0	0	0	0	0	0	0	1	1
17277	Mon May 18 20:25:26 2009	31	1	4	117.49	Woensdag	0	0	0	0	0	0	1	1	0	0	1	3
17277	Mon May 18 20:25:30 2009	31	2	5	117.49	Maandag	0	0	0	0	0	0	1	0	1	1	0	1
17277	Mon May 18 20:25:35 2009	31	3	4	117.50	Dinsdag	0	0	0	0	0	0	1	1	0	0	1	2
17277	Mon May 18 20:25:39 2009	31	4	4	117.48	Vlug ge?riteerd	1	1	0	0	0	0	0	0	0	0	1	1
17277	Mon May 18 20:25:44 2009	31	5	5	117.50	Vrijdag	0	0	0	0	0	0	1	0	1	1	0	5
17277	Mon May 18 20:25:48 2009	31	6	4	117.46	Buik- of maagkrampen	0	0	0	1	0	1	0	0	0	1	0	1
17277	Mon May 18 20:25:53 2009	31	7	4	117.48	Zenuwachtig	1	1	0	0	0	0	0	0	0	0	1	1
17277	Mon May 18 20:25:57 2009	31	8	5	117.46	Bonzen van het hart	0	0	0	1	0	1	0	0	0	1	0	1
17277	Mon May 18 20:26:02 2009	31	9	4	117.48	Vermoeidheid	0	0	0	1	0	1	0	0	0	1	0	2
17277	Mon May 18 20:26:06 2009	31	10	4	117.48	Teneergeslagen	1	1	0	0	0	0	0	0	0	0	1	2
17277	Mon May 18 20:26:11 2009	31	11	4	117.49	Hoofdpijn	0	0	0	1	0	1	0	0	0	1	0	1
17277	Mon May 18 20:26:15 2009	31	12	5	117.50	Bang	1	1	0	0	0	0	0	0	0	0	1	2
17277	Mon May 18 20:26:20 2009	31	13	4	117.49	Donderdag	0	0	0	0	0	0	1	0	1	1	0	4
17277	Mon May 18 20:26:24 2009	31	14	5	117.43	Benauwd gevoel in en om de borst	0	0	0	1	0	1	0	0	0	1	0	1
17277	Mon May 18 20:26:29 2009	31	15	5	117.48	Beschaamd	1	1	0	0	0	0	0	0	0	0	1	1
17277	Mon May 18 20:27:19 2009	33	1	4	117.49	Maandag	0	0	0	0	0	0	1	1	0	0	1	1
17277	Mon May 18 20:27:24 2009	33	2	5	117.41	Onvoldoende diep kunnen doorademen	0	0	0	1	1	0	0	0	0	0	1	1
17277	Mon May 18 20:27:28 2009	33	3	4	117.49	Donderdag	0	0	0	0	0	0	1	1	0	0	1	4
17277	Mon May 18 20:27:33 2009	33	4	5	117.48	Misselijkheid	0	0	0	1	1	0	0	0	0	0	1	1
17277	Mon May 18 20:27:37 2009	33	5	5	117.50	Schuldig	1	0	1	0	0	0	0	0	0	1	0	1
17277	Mon May 18 20:27:42 2009	33	6	4	117.50	Spierpijn	0	0	0	1	1	0	0	0	0	0	1	1
17277	Mon May 18 20:27:46 2009	33	7	4	117.49	Gespannen	1	0	1	0	0	0	0	0	0	1	0	2
17277	Mon May 18 20:27:51 2009	33	8	5	117.50	Vrijdag	0	0	0	0	0	0	1	1	0	0	1	5
17277	Mon May 18 20:27:55 2009	33	9	5	117.50	Vijandig	1	0	1	0	0	0	0	0	0	1	0	1
17277	Mon May 18 20:28:00 2009	33	10	4	117.48	Duizeligheid	0	0	0	1	1	0	0	0	0	0	1	1
17277	Mon May 18 20:28:04 2009	33	11	5	117.49	Bedroefd	1	0	1	0	0	0	0	0	0	1	0	2
17277	Mon May 18 20:28:09 2009	33	12	5	117.48	Snelle hartslag	0	0	0	1	1	0	0	0	0	0	1	1
17277	Mon May 18 20:28:13 2009	33	13	4	117.49	Woensdag	0	0	0	0	0	0	1	0	1	1	0	3
17277	Mon May 18 20:28:18 2009	33	14	4	117.50	Angstig	1	0	1	0	0	0	0	0	0	1	0	2
17277	Mon May 18 20:28:22 2009	33	15	5	117.50	Dinsdag	0	0	0	0	0	0	1	0	1	1	0	2
17277	Mon May 18 20:29:12 2009	35	1	4	117.50	Angstig	1	0	1	0	0	0	0	0	0	1	0	1
17277	Mon May 18 20:29:17 2009	35	2	5	117.50	Dinsdag	0	0	0	0	0	0	1	0	1	1	0	2
17277	Mon May 18 20:29:22 2009	35	3	5	117.41	Onvoldoende diep kunnen doorademen	0	0	0	1	1	0	0	0	0	0	1	1
17277	Mon May 18 20:29:26 2009	35	4	4	117.49	Maandag	0	0	0	0	0	0	1	1	0	0	1	1
17277	Mon May 18 20:29:31 2009	35	5	4	117.49	Woensdag	0	0	0	0	0	0	1	0	1	1	0	3
17277	Mon May 18 20:29:35 2009	35	6	5	117.49	Donderdag	0	0	0	0	0	0	1	1	0	0	1	4
17277	Mon May 18 20:29:40 2009	35	7	4	117.48	Duizeligheid	0	0	0	1	1	0	0	0	0	0	1	1
17277	Mon May 18 20:29:44 2009	35	8	4	117.50	Vrijdag	0	0	0	0	0	0	1	1	0	0	1	5
17277	Mon May 18 20:29:49 2009	35	9	4	117.49	Bedroefd	1	0	1	0	0	0	0	0	0	1	0	1
17277	Mon May 18 20:29:53 2009	35	10	5	117.50	Vijandig	1	0	1	0	0	0	0	0	0	1	0	1
17277	Mon May 18 20:29:58 2009	35	11	4	117.50	Schuldig	1	0	1	0	0	0	0	0	0	1	0	1
17277	Mon May 18 20:30:02 2009	35	12	4	117.50	Spierpijn	0	0	0	1	1	0	0	0	0	0	1	1
17277	Mon May 18 20:30:07 2009	35	13	5	117.48	Misselijkheid	0	0	0	1	1	0	0	0	0	0	1	1
17277	Mon May 18 20:30:11 2009	35	14	4	117.49	Gespannen	1	0	1	0	0	0	0	0	0	1	0	1
17277	Mon May 18 20:30:16 2009	35	15	4	117.48	Snelle hartslag	0	0	0	1	1	0	0	0	0	0	1	1
17277	Mon May 18 20:31:06 2009	37	1	4	117.50	Dinsdag	0	0	0	0	0	0	1	0	1	1	0	2
17277	Mon May 18 20:31:10 2009	37	2	5	117.48	Snelle hartslag	0	0	0	1	1	0	0	0	0	0	1	1
17277	Mon May 18 20:31:15 2009	37	3	4	117.49	Bedroefd	1	0	1	0	0	0	0	0	0	1	0	2
17277	Mon May 18 20:31:20 2009	37	4	4	117.49	Gespannen	1	0	1	0	0	0	0	0	0	1	0	2
17277	Mon May 18 20:31:24 2009	37	5	5	117.48	Misselijkheid	0	0	0	1	1	0	0	0	0	0	1	1
17277	Mon May 18 20:31:29 2009	37	6	4	117.49	Maandag	0	0	0	0	0	0	1	1	0	0	1	1
17277	Mon May 18 20:31:33 2009	37	7	4	117.50	Angstig	1	0	1	0	0	0	0	0	0	1	0	1
17277	Mon May 18 20:31:38 2009	37	8	5	117.50	Spierpijn	0	0	0	1	1	0	0	0	0	0	1	1
17277	Mon May 18 20:31:42 2009	37	9	4	117.49	Donderdag	0	0	0	0	0	0	1	1	0	0	1	4
17277	Mon May 18 20:31:47 2009	37	10	4	117.50	Vrijdag	0	0	0	0	0	0	1	1	0	0	1	5
17277	Mon May 18 20:31:51 2009	37	11	5	117.41	Onvoldoende diep kunnen doorademen	0	0	0	1	1	0	0	0	0	0	1	1
17277	Mon May 18 20:31:56 2009	37	12	7	117.50	Schuldig	1	0	1	0	0	0	0	0	0	1	0	1
17277	Mon May 18 20:32:00 2009	37	13	4	117.49	Woensdag	0	0	0	0	0	0	1	0	1	1	0	3
17277	Mon May 18 20:32:05 2009	37	14	4	117.50	Vijandig	1	0	1	0	0	0	0	0	0	1	0	1
17277	Mon May 18 20:32:09 2009	37	15	5	117.48	Duizeligheid	0	0	0	1	1	0	0	0	0	0	1	1
17277	Mon May 18 20:35:06 2009	39	1	4	117.49	Maandag	0	0	0	0	0	0	1	1	0	0	1	1
17277	Mon May 18 20:35:10 2009	39	2	4	117.43	Benauwd gevoel in en om de borst	0	0	0	1	0	1	0	0	0	1	0	1
17277	Mon May 18 20:35:15 2009	39	3	4	117.49	Hoofdpijn	0	0	0	1	0	1	0	0	0	1	0	1
17277	Mon May 18 20:35:19 2009	39	4	4	117.49	Gespannen	1	0	1	0	0	0	0	0	0	1	0	1
17277	Mon May 18 20:35:24 2009	39	5	4	117.48	Vermoeidheid	0	0	0	1	0	1	0	0	0	1	0	2
17277	Mon May 18 20:35:28 2009	39	6	5	117.46	Bonzen van het hart	0	0	0	1	0	1	0	0	0	1	0	1
17277	Mon May 18 20:35:33 2009	39	7	5	117.50	Angstig	1	0	1	0	0	0	0	0	0	1	0	1
17277	Mon May 18 20:35:37 2009	39	8	4	117.49	Bedroefd	1	0	1	0	0	0	0	0	0	1	0	1
17277	Mon May 18 20:35:42 2009	39	9	4	117.50	Vijandig	1	0	1	0	0	0	0	0	0	1	0	1
17277	Mon May 18 20:35:46 2009	39	10	5	117.50	Vrijdag	0	0	0	0	0	0	1	1	0	0	1	5
17277	Mon May 18 20:35:51 2009	39	11	4	117.50	Schuldig	1	0	1	0	0	0	0	0	0	1	0	1
17277	Mon May 18 20:35:55 2009	39	12	4	117.46	Buik- of maagkrampen	0	0	0	1	0	1	0	0	0	1	0	1
17277	Mon May 18 20:36:00 2009	39	13	5	117.50	Dinsdag	0	0	0	0	0	0	1	0	1	1	0	2
17277	Mon May 18 20:36:05 2009	39	14	4	117.50	Vrijdag	0	0	0	0	0	0	1	0	1	1	0	5
17277	Mon May 18 20:36:09 2009	39	15	4	117.49	Woensdag	0	0	0	0	0	0	1	1	0	0	1	3
17277	Mon May 18 20:36:59 2009	41	1	4	117.46	Bonzen van het hart	0	0	0	1	0	1	0	0	0	1	0	2
17277	Mon May 18 20:37:04 2009	41	2	4	117.50	Vrijdag	0	0	0	0	0	0	1	1	0	0	1	5
17277	Mon May 18 20:37:08 2009	41	3	5	117.50	Vijandig	1	0	1	0	0	0	0	0	0	1	0	1
17277	Mon May 18 20:37:13 2009	41	4	4	117.49	Bedroefd	1	0	1	0	0	0	0	0	0	1	0	2
17277	Mon May 18 20:37:17 2009	41	5	4	117.50	Dinsdag	0	0	0	0	0	0	1	0	1	1	0	2
17277	Mon May 18 20:37:22 2009	41	6	4	117.50	Angstig	1	0	1	0	0	0	0	0	0	1	0	2
17277	Mon May 18 20:37:26 2009	41	7	5	117.43	Benauwd gevoel in en om de borst	0	0	0	1	0	1	0	0	0	1	0	1
17277	Mon May 18 20:37:31 2009	41	8	4	117.49	Maandag	0	0	0	0	0	0	1	1	0	0	1	1
17277	Mon May 18 20:37:35 2009	41	9	4	117.49	Hoofdpijn	0	0	0	1	0	1	0	0	0	1	0	1
17277	Mon May 18 20:37:40 2009	41	10	5	117.46	Buik- of maagkrampen	0	0	0	1	0	1	0	0	0	1	0	1
17277	Mon May 18 20:37:44 2009	41	11	4	117.50	Vrijdag	0	0	0	0	0	0	1	0	1	1	0	5
17277	Mon May 18 20:37:49 2009	41	12	4	117.50	Schuldig	1	0	1	0	0	0	0	0	0	1	0	1
17277	Mon May 18 20:37:53 2009	41	13	5	117.49	Woensdag	0	0	0	0	0	0	1	1	0	0	1	3
17277	Mon May 18 20:37:58 2009	41	14	4	117.49	Gespannen	1	0	1	0	0	0	0	0	0	1	0	2
17277	Mon May 18 20:38:03 2009	41	15	4	117.48	Vermoeidheid	0	0	0	1	0	1	0	0	0	1	0	2
17277	Mon May 18 20:38:53 2009	43	1	4	117.50	Vrijdag	0	0	0	0	0	0	1	1	0	0	1	5
17277	Mon May 18 20:38:57 2009	43	2	4	117.46	Bonzen van het hart	0	0	0	1	0	1	0	0	0	1	0	1
17277	Mon May 18 20:39:02 2009	43	3	4	117.46	Buik- of maagkrampen	0	0	0	1	0	1	0	0	0	1	0	1
17277	Mon May 18 20:39:06 2009	43	4	5	117.49	Maandag	0	0	0	0	0	0	1	1	0	0	1	1
17277	Mon May 18 20:39:11 2009	43	5	5	117.50	Dinsdag	0	0	0	0	0	0	1	0	1	1	0	2
17277	Mon May 18 20:39:15 2009	43	6	4	117.49	Hoofdpijn	0	0	0	1	0	1	0	0	0	1	0	1
17277	Mon May 18 20:39:20 2009	43	7	4	117.49	Gespannen	1	0	1	0	0	0	0	0	0	1	0	1
17277	Mon May 18 20:39:24 2009	43	8	5	117.49	Bedroefd	1	0	1	0	0	0	0	0	0	1	0	1
17277	Mon May 18 20:39:29 2009	43	9	4	117.50	Vijandig	1	0	1	0	0	0	0	0	0	1	0	1
17277	Mon May 18 20:39:33 2009	43	10	5	117.50	Vrijdag	0	0	0	0	0	0	1	0	1	1	0	5
17277	Mon May 18 20:39:38 2009	43	11	5	117.50	Angstig	1	0	1	0	0	0	0	0	0	1	0	1
17277	Mon May 18 20:39:43 2009	43	12	4	117.43	Benauwd gevoel in en om de borst	0	0	0	1	0	1	0	0	0	1	0	1
17277	Mon May 18 20:39:47 2009	43	13	4	117.50	Schuldig	1	0	1	0	0	0	0	0	0	1	0	1
17277	Mon May 18 20:39:52 2009	43	14	5	117.49	Woensdag	0	0	0	0	0	0	1	1	0	0	1	3
17277	Mon May 18 20:39:56 2009	43	15	5	117.48	Vermoeidheid	0	0	0	1	0	1	0	0	0	1	0	2
17277	Mon May 18 20:40:46 2009	45	1	5	117.49	Maandag	0	0	0	0	0	0	1	0	1	1	0	1
17277	Mon May 18 20:40:51 2009	45	2	4	117.48	Teneergeslagen	1	1	0	0	0	0	0	0	0	0	1	1
17277	Mon May 18 20:40:55 2009	45	3	4	117.50	Bang	1	1	0	0	0	0	0	0	0	0	1	1
17277	Mon May 18 20:41:00 2009	45	4	4	117.50	Spierpijn	0	0	0	1	1	0	0	0	0	0	1	1
17277	Mon May 18 20:41:04 2009	45	5	5	117.48	Vlug ge?riteerd	1	1	0	0	0	0	0	0	0	0	1	1
17277	Mon May 18 20:41:09 2009	45	6	4	117.48	Duizeligheid	0	0	0	1	1	0	0	0	0	0	1	1
17277	Mon May 18 20:41:13 2009	45	7	4	117.48	Snelle hartslag	0	0	0	1	1	0	0	0	0	0	1	1
17277	Mon May 18 20:41:18 2009	45	8	5	117.41	Onvoldoende diep kunnen doorademen	0	0	0	1	1	0	0	0	0	0	1	1
17277	Mon May 18 20:41:22 2009	45	9	4	117.49	Woensdag	0	0	0	0	0	0	1	0	1	1	0	3
17277	Mon May 18 20:41:27 2009	45	10	5	117.50	Dinsdag	0	0	0	0	0	0	1	1	0	0	1	2
17277	Mon May 18 20:41:31 2009	45	11	5	117.48	Zenuwachtig	1	1	0	0	0	0	0	0	0	0	1	1
17277	Mon May 18 20:41:36 2009	45	12	4	117.49	Donderdag	0	0	0	0	0	0	1	0	1	1	0	4
17277	Mon May 18 20:41:41 2009	45	13	4	117.49	Donderdag	0	0	0	0	0	0	1	1	0	0	1	4
17277	Mon May 18 20:41:45 2009	45	14	4	117.48	Beschaamd	1	1	0	0	0	0	0	0	0	0	1	1
17277	Mon May 18 20:41:50 2009	45	15	5	117.48	Misselijkheid	0	0	0	1	1	0	0	0	0	0	1	1
17277	Mon May 18 20:42:40 2009	47	1	4	117.48	Duizeligheid	0	0	0	1	1	0	0	0	0	0	1	1
17277	Mon May 18 20:42:44 2009	47	2	4	117.50	Dinsdag	0	0	0	0	0	0	1	1	0	0	1	2
17277	Mon May 18 20:42:49 2009	47	3	4	117.50	Spierpijn	0	0	0	1	1	0	0	0	0	0	1	1
17277	Mon May 18 20:42:53 2009	47	4	4	117.41	Onvoldoende diep kunnen doorademen	0	0	0	1	1	0	0	0	0	0	1	1
17277	Mon May 18 20:42:58 2009	47	5	5	117.49	Maandag	0	0	0	0	0	0	1	0	1	1	0	1
17277	Mon May 18 20:43:02 2009	47	6	5	117.49	Woensdag	0	0	0	0	0	0	1	0	1	1	0	3
17277	Mon May 18 20:43:07 2009	47	7	4	117.48	Misselijkheid	0	0	0	1	1	0	0	0	0	0	1	1
17277	Mon May 18 20:43:11 2009	47	8	5	117.48	Zenuwachtig	1	1	0	0	0	0	0	0	0	0	1	1
17277	Mon May 18 20:43:16 2009	47	9	4	117.48	Vlug ge?riteerd	1	1	0	0	0	0	0	0	0	0	1	1
17277	Mon May 18 20:43:20 2009	47	10	4	117.48	Teneergeslagen	1	1	0	0	0	0	0	0	0	0	1	5
17277	Mon May 18 20:43:25 2009	47	11	5	117.49	Donderdag	0	0	0	0	0	0	1	0	1	1	0	4
17277	Mon May 18 20:43:29 2009	47	12	4	117.50	Bang	1	1	0	0	0	0	0	0	0	0	1	3
17277	Mon May 18 20:43:34 2009	47	13	4	117.48	Snelle hartslag	0	0	0	1	1	0	0	0	0	0	1	1
17277	Mon May 18 20:43:39 2009	47	14	5	117.49	Donderdag	0	0	0	0	0	0	1	1	0	0	1	4
17277	Mon May 18 20:43:43 2009	47	15	4	117.48	Beschaamd	1	1	0	0	0	0	0	0	0	0	1	1
17277	Mon May 18 20:44:33 2009	49	1	4	117.48	Vlug ge?riteerd	1	1	0	0	0	0	0	0	0	0	1	1
17277	Mon May 18 20:44:38 2009	49	2	4	117.50	Dinsdag	0	0	0	0	0	0	1	1	0	0	1	2
17277	Mon May 18 20:44:42 2009	49	3	4	117.41	Onvoldoende diep kunnen doorademen	0	0	0	1	1	0	0	0	0	0	1	1
17277	Mon May 18 20:44:47 2009	49	4	4	117.48	Snelle hartslag	0	0	0	1	1	0	0	0	0	0	1	1
17277	Mon May 18 20:44:51 2009	49	5	4	117.48	Beschaamd	1	1	0	0	0	0	0	0	0	0	1	1
17277	Mon May 18 20:44:56 2009	49	6	4	117.48	Teneergeslagen	1	1	0	0	0	0	0	0	0	0	1	1
17277	Mon May 18 20:45:00 2009	49	7	5	117.48	Duizeligheid	0	0	0	1	1	0	0	0	0	0	1	1
17277	Mon May 18 20:45:05 2009	49	8	4	117.48	Misselijkheid	0	0	0	1	1	0	0	0	0	0	1	1
17277	Mon May 18 20:45:09 2009	49	9	4	117.50	Bang	1	1	0	0	0	0	0	0	0	0	1	1
17277	Mon May 18 20:45:14 2009	49	10	5	117.50	Spierpijn	0	0	0	1	1	0	0	0	0	0	1	1
17277	Mon May 18 20:45:18 2009	49	11	4	117.48	Zenuwachtig	1	1	0	0	0	0	0	0	0	0	1	1
17277	Mon May 18 20:45:23 2009	49	12	5	117.49	Donderdag	0	0	0	0	0	0	1	0	1	1	0	4
17277	Mon May 18 20:45:27 2009	49	13	5	117.49	Woensdag	0	0	0	0	0	0	1	0	1	1	0	3
17277	Mon May 18 20:45:32 2009	49	14	4	117.49	Maandag	0	0	0	0	0	0	1	0	1	1	0	1
17277	Mon May 18 20:45:36 2009	49	15	5	117.49	Donderdag	0	0	0	0	0	0	1	1	0	0	1	4
17277	Mon May 18 20:48:46 2009	51	1	4	117.50	Vrijdag	0	0	0	0	0	0	1	0	1	1	0	5
17277	Mon May 18 20:48:51 2009	51	2	4	117.50	Dinsdag	0	0	0	0	0	0	1	1	0	0	1	2
17277	Mon May 18 20:48:55 2009	51	3	5	117.48	Vlug ge?riteerd	1	1	0	0	0	0	0	0	0	0	1	1
17277	Mon May 18 20:49:00 2009	51	4	5	117.49	Woensdag	0	0	0	0	0	0	1	0	1	1	0	3
17277	Mon May 18 20:49:04 2009	51	5	4	117.50	Bang	1	1	0	0	0	0	0	0	0	0	1	2
17277	Mon May 18 20:49:09 2009	51	6	4	117.50	Spierpijn	0	0	0	1	1	0	0	0	0	0	1	1
17277	Mon May 18 20:49:13 2009	51	7	5	117.48	Zenuwachtig	1	1	0	0	0	0	0	0	0	0	1	1
17277	Mon May 18 20:49:18 2009	51	8	4	117.41	Onvoldoende diep kunnen doorademen	0	0	0	1	1	0	0	0	0	0	1	1
17277	Mon May 18 20:49:22 2009	51	9	4	117.48	Teneergeslagen	1	1	0	0	0	0	0	0	0	0	1	2
17277	Mon May 18 20:49:27 2009	51	10	5	117.48	Snelle hartslag	0	0	0	1	1	0	0	0	0	0	1	1
17277	Mon May 18 20:49:32 2009	51	11	4	117.48	Beschaamd	1	1	0	0	0	0	0	0	0	0	1	1
17277	Mon May 18 20:49:36 2009	51	12	4	117.49	Maandag	0	0	0	0	0	0	1	0	1	1	0	1
17277	Mon May 18 20:49:41 2009	51	13	4	117.48	Misselijkheid	0	0	0	1	1	0	0	0	0	0	1	1
17277	Mon May 18 20:49:45 2009	51	14	5	117.49	Donderdag	0	0	0	0	0	0	1	1	0	0	1	4
17277	Mon May 18 20:49:50 2009	51	15	4	117.48	Duizeligheid	0	0	0	1	1	0	0	0	0	0	1	1
17277	Mon May 18 20:50:40 2009	53	1	4	117.48	Misselijkheid	0	0	0	1	1	0	0	0	0	0	1	1
17277	Mon May 18 20:50:44 2009	53	2	4	117.49	Donderdag	0	0	0	0	0	0	1	1	0	0	1	4
17277	Mon May 18 20:50:49 2009	53	3	5	117.41	Onvoldoende diep kunnen doorademen	0	0	0	1	1	0	0	0	0	0	1	1
17277	Mon May 18 20:50:53 2009	53	4	5	117.48	Teneergeslagen	1	1	0	0	0	0	0	0	0	0	1	1
17277	Mon May 18 20:50:58 2009	53	5	5	117.50	Bang	1	1	0	0	0	0	0	0	0	0	1	1
17277	Mon May 18 20:51:02 2009	53	6	5	117.50	Vrijdag	0	0	0	0	0	0	1	0	1	1	0	5
17277	Mon May 18 20:51:07 2009	53	7	5	117.48	Zenuwachtig	1	1	0	0	0	0	0	0	0	0	1	1
17277	Mon May 18 20:51:11 2009	53	8	4	117.49	Woensdag	0	0	0	0	0	0	1	0	1	1	0	3
17277	Mon May 18 20:51:16 2009	53	9	4	117.48	Vlug ge?riteerd	1	1	0	0	0	0	0	0	0	0	1	1
17277	Mon May 18 20:51:20 2009	53	10	5	117.50	Dinsdag	0	0	0	0	0	0	1	1	0	0	1	2
17277	Mon May 18 20:51:25 2009	53	11	4	117.48	Duizeligheid	0	0	0	1	1	0	0	0	0	0	1	1
17277	Mon May 18 20:51:30 2009	53	12	4	117.48	Snelle hartslag	0	0	0	1	1	0	0	0	0	0	1	1
17277	Mon May 18 20:51:34 2009	53	13	5	117.49	Maandag	0	0	0	0	0	0	1	0	1	1	0	1
17277	Mon May 18 20:51:39 2009	53	14	5	117.48	Beschaamd	1	1	0	0	0	0	0	0	0	0	1	1
17277	Mon May 18 20:51:43 2009	53	15	4	117.50	Spierpijn	0	0	0	1	1	0	0	0	0	0	1	1
17277	Mon May 18 20:52:33 2009	55	1	4	117.50	Spierpijn	0	0	0	1	1	0	0	0	0	0	1	1
17277	Mon May 18 20:52:38 2009	55	2	4	117.48	Duizeligheid	0	0	0	1	1	0	0	0	0	0	1	1
17277	Mon May 18 20:52:42 2009	55	3	4	117.48	Misselijkheid	0	0	0	1	1	0	0	0	0	0	1	1
17277	Mon May 18 20:52:47 2009	55	4	5	117.50	Vrijdag	0	0	0	0	0	0	1	0	1	1	0	5
17277	Mon May 18 20:52:51 2009	55	5	4	117.49	Donderdag	0	0	0	0	0	0	1	1	0	0	1	4
17277	Mon May 18 20:52:56 2009	55	6	4	117.48	Beschaamd	1	1	0	0	0	0	0	0	0	0	1	1
17277	Mon May 18 20:53:00 2009	55	7	5	117.48	Zenuwachtig	1	1	0	0	0	0	0	0	0	0	1	1
17277	Mon May 18 20:53:05 2009	55	8	4	117.49	Woensdag	0	0	0	0	0	0	1	0	1	1	0	3
17277	Mon May 18 20:53:09 2009	55	9	4	117.48	Snelle hartslag	0	0	0	1	1	0	0	0	0	0	1	1
17277	Mon May 18 20:53:14 2009	55	10	5	117.41	Onvoldoende diep kunnen doorademen	0	0	0	1	1	0	0	0	0	0	1	1
17277	Mon May 18 20:53:18 2009	55	11	4	117.50	Dinsdag	0	0	0	0	0	0	1	1	0	0	1	2
17277	Mon May 18 20:53:23 2009	55	12	4	117.49	Maandag	0	0	0	0	0	0	1	0	1	1	0	1
17277	Mon May 18 20:53:28 2009	55	13	4	117.48	Teneergeslagen	1	1	0	0	0	0	0	0	0	0	1	1
17277	Mon May 18 20:53:32 2009	55	14	4	117.50	Bang	1	1	0	0	0	0	0	0	0	0	1	1
17277	Mon May 18 20:53:37 2009	55	15	4	117.48	Vlug ge?riteerd	1	1	0	0	0	0	0	0	0	0	1	1
17277	Mon May 18 20:54:27 2009	57	1	4	117.46	Bonzen van het hart	0	0	0	1	0	1	0	0	0	1	0	1
17277	Mon May 18 20:54:31 2009	57	2	4	117.49	Maandag	0	0	0	0	0	0	1	1	0	0	1	1
17277	Mon May 18 20:54:36 2009	57	3	4	117.43	Benauwd gevoel in en om de borst	0	0	0	1	0	1	0	0	0	1	0	1
17277	Mon May 18 20:54:40 2009	57	4	5	117.50	Vrijdag	0	0	0	0	0	0	1	1	0	0	1	5
17277	Mon May 18 20:54:45 2009	57	5	5	117.49	Gespannen	1	0	1	0	0	0	0	0	0	1	0	1
17277	Mon May 18 20:54:49 2009	57	6	4	117.50	Angstig	1	0	1	0	0	0	0	0	0	1	0	1
17277	Mon May 18 20:54:54 2009	57	7	5	117.49	Donderdag	0	0	0	0	0	0	1	0	1	1	0	4
17277	Mon May 18 20:54:58 2009	57	8	5	117.48	Vermoeidheid	0	0	0	1	0	1	0	0	0	1	0	1
17277	Mon May 18 20:55:03 2009	57	9	4	117.49	Bedroefd	1	0	1	0	0	0	0	0	0	1	0	1
17277	Mon May 18 20:55:07 2009	57	10	4	117.50	Schuldig	1	0	1	0	0	0	0	0	0	1	0	1
17277	Mon May 18 20:55:12 2009	57	11	5	117.49	Hoofdpijn	0	0	0	1	0	1	0	0	0	1	0	1
17277	Mon May 18 20:55:17 2009	57	12	4	117.50	Vijandig	1	0	1	0	0	0	0	0	0	1	0	1
17277	Mon May 18 20:55:21 2009	57	13	4	117.49	Woensdag	0	0	0	0	0	0	1	1	0	0	1	3
17277	Mon May 18 20:55:26 2009	57	14	5	117.46	Buik- of maagkrampen	0	0	0	1	0	1	0	0	0	1	0	2
17277	Mon May 18 20:55:30 2009	57	15	5	117.50	Dinsdag	0	0	0	0	0	0	1	0	1	1	0	2
17277	Mon May 18 20:56:20 2009	59	1	4	117.50	Angstig	1	0	1	0	0	0	0	0	0	1	0	1
17277	Mon May 18 20:56:25 2009	59	2	4	117.43	Benauwd gevoel in en om de borst	0	0	0	1	0	1	0	0	0	1	0	1
17277	Mon May 18 20:56:29 2009	59	3	5	117.49	Gespannen	1	0	1	0	0	0	0	0	0	1	0	1
17277	Mon May 18 20:56:34 2009	59	4	5	117.49	Maandag	0	0	0	0	0	0	1	1	0	0	1	1
17277	Mon May 18 20:56:38 2009	59	5	4	117.49	Woensdag	0	0	0	0	0	0	1	1	0	0	1	3
17277	Mon May 18 20:56:43 2009	59	6	4	117.46	Bonzen van het hart	0	0	0	1	0	1	0	0	0	1	0	1
17277	Mon May 18 20:56:47 2009	59	7	5	117.49	Hoofdpijn	0	0	0	1	0	1	0	0	0	1	0	1
17277	Mon May 18 20:56:52 2009	59	8	5	117.50	Vrijdag	0	0	0	0	0	0	1	1	0	0	1	5
17277	Mon May 18 20:56:56 2009	59	9	4	117.49	Donderdag	0	0	0	0	0	0	1	0	1	1	0	4
17277	Mon May 18 20:57:01 2009	59	10	5	117.48	Vermoeidheid	0	0	0	1	0	1	0	0	0	1	0	2
17277	Mon May 18 20:57:05 2009	59	11	4	117.50	Schuldig	1	0	1	0	0	0	0	0	0	1	0	1
17277	Mon May 18 20:57:10 2009	59	12	4	117.50	Vijandig	1	0	1	0	0	0	0	0	0	1	0	1
17277	Mon May 18 20:57:14 2009	59	13	5	117.46	Buik- of maagkrampen	0	0	0	1	0	1	0	0	0	1	0	2
17277	Mon May 18 20:57:19 2009	59	14	4	117.49	Bedroefd	1	0	1	0	0	0	0	0	0	1	0	1
17277	Mon May 18 20:57:24 2009	59	15	5	117.50	Dinsdag	0	0	0	0	0	0	1	0	1	1	0	2
17277	Mon May 18 20:58:14 2009	61	1	4	117.50	Angstig	1	0	1	0	0	0	0	0	0	1	0	2
17277	Mon May 18 20:58:18 2009	61	2	4	117.49	Woensdag	0	0	0	0	0	0	1	1	0	0	1	3
17277	Mon May 18 20:58:23 2009	61	3	5	117.46	Bonzen van het hart	0	0	0	1	0	1	0	0	0	1	0	1
17277	Mon May 18 20:58:27 2009	61	4	5	117.49	Maandag	0	0	0	0	0	0	1	1	0	0	1	1
17277	Mon May 18 20:58:32 2009	61	5	4	117.49	Bedroefd	1	0	1	0	0	0	0	0	0	1	0	1
17277	Mon May 18 20:58:36 2009	61	6	4	117.48	Vermoeidheid	0	0	0	1	0	1	0	0	0	1	0	2
17277	Mon May 18 20:58:41 2009	61	7	5	117.49	Gespannen	1	0	1	0	0	0	0	0	0	1	0	2
17277	Mon May 18 20:58:45 2009	61	8	4	117.49	Donderdag	0	0	0	0	0	0	1	0	1	1	0	4
17277	Mon May 18 20:58:50 2009	61	9	4	117.43	Benauwd gevoel in en om de borst	0	0	0	1	0	1	0	0	0	1	0	1
17277	Mon May 18 20:58:54 2009	61	10	5	117.50	Dinsdag	0	0	0	0	0	0	1	0	1	1	0	2
17277	Mon May 18 20:58:59 2009	61	11	4	117.49	Hoofdpijn	0	0	0	1	0	1	0	0	0	1	0	1
17277	Mon May 18 20:59:03 2009	61	12	4	117.50	Vrijdag	0	0	0	0	0	0	1	1	0	0	1	5
17277	Mon May 18 20:59:08 2009	61	13	5	117.50	Vijandig	1	0	1	0	0	0	0	0	0	1	0	1
17277	Mon May 18 20:59:12 2009	61	14	4	117.50	Schuldig	1	0	1	0	0	0	0	0	0	1	0	1
17277	Mon May 18 20:59:17 2009	61	15	4	117.46	Buik- of maagkrampen	0	0	0	1	0	1	0	0	0	1	0	1
17277	Mon May 18 21:02:10 2009	63	1	5	117.49	Donderdag	0	0	0	0	0	0	1	1	0	0	1	4
17277	Mon May 18 21:02:14 2009	63	2	5	117.49	Maandag	0	0	0	0	0	0	1	1	0	0	1	1
17277	Mon May 18 21:02:19 2009	63	3	5	117.49	Woensdag	0	0	0	0	0	0	1	1	0	0	1	3
17277	Mon May 18 21:02:23 2009	63	4	5	117.50	Bang	1	1	0	0	0	0	0	0	0	0	1	3
17277	Mon May 18 21:02:28 2009	63	5	4	117.49	Maandag	0	0	0	0	0	0	1	0	1	1	0	1
17277	Mon May 18 21:02:32 2009	63	6	4	117.48	Teneergeslagen	1	1	0	0	0	0	0	0	0	0	1	2
17277	Mon May 18 21:02:37 2009	63	7	5	117.48	Duizeligheid	0	0	0	1	1	0	0	0	0	0	1	1
17277	Mon May 18 21:02:41 2009	63	8	5	117.41	Onvoldoende diep kunnen doorademen	0	0	0	1	1	0	0	0	0	0	1	1
17277	Mon May 18 21:02:46 2009	63	9	4	117.48	Vlug ge?riteerd	1	1	0	0	0	0	0	0	0	0	1	1
17277	Mon May 18 21:02:51 2009	63	10	4	117.48	Snelle hartslag	0	0	0	1	1	0	0	0	0	0	1	1
17277	Mon May 18 21:02:55 2009	63	11	3	117.48	Beschaamd	1	1	0	0	0	0	0	0	0	0	1	2
17277	Mon May 18 21:03:00 2009	63	12	4	117.48	Misselijkheid	0	0	0	1	1	0	0	0	0	0	1	1
17277	Mon May 18 21:03:04 2009	63	13	4	117.48	Zenuwachtig	1	1	0	0	0	0	0	0	0	0	1	2
17277	Mon May 18 21:03:09 2009	63	14	5	117.50	Spierpijn	0	0	0	1	1	0	0	0	0	0	1	1
17277	Mon May 18 21:03:13 2009	63	15	4	117.50	Dinsdag	0	0	0	0	0	0	1	1	0	0	1	2
17277	Mon May 18 21:04:03 2009	65	1	4	117.49	Donderdag	0	0	0	0	0	0	1	1	0	0	1	4
17277	Mon May 18 21:04:08 2009	65	2	4	117.48	Vlug ge?riteerd	1	1	0	0	0	0	0	0	0	0	1	1
17277	Mon May 18 21:04:12 2009	65	3	5	117.50	Dinsdag	0	0	0	0	0	0	1	1	0	0	1	2
17277	Mon May 18 21:04:17 2009	65	4	4	117.48	Beschaamd	1	1	0	0	0	0	0	0	0	0	1	1
17277	Mon May 18 21:04:21 2009	65	5	4	117.48	Duizeligheid	0	0	0	1	1	0	0	0	0	0	1	1
17277	Mon May 18 21:04:26 2009	65	6	4	117.50	Bang	1	1	0	0	0	0	0	0	0	0	1	1
17277	Mon May 18 21:04:30 2009	65	7	5	117.50	Spierpijn	0	0	0	1	1	0	0	0	0	0	1	1
17277	Mon May 18 21:04:35 2009	65	8	4	117.41	Onvoldoende diep kunnen doorademen	0	0	0	1	1	0	0	0	0	0	1	1
17277	Mon May 18 21:04:40 2009	65	9	5	117.49	Maandag	0	0	0	0	0	0	1	0	1	1	0	1
17277	Mon May 18 21:04:44 2009	65	10	5	117.48	Teneergeslagen	1	1	0	0	0	0	0	0	0	0	1	1
17277	Mon May 18 21:04:49 2009	65	11	4	117.48	Zenuwachtig	1	1	0	0	0	0	0	0	0	0	1	1
17277	Mon May 18 21:04:53 2009	65	12	5	117.49	Woensdag	0	0	0	0	0	0	1	1	0	0	1	3
17277	Mon May 18 21:04:58 2009	65	13	5	117.48	Snelle hartslag	0	0	0	1	1	0	0	0	0	0	1	1
17277	Mon May 18 21:05:02 2009	65	14	4	117.48	Misselijkheid	0	0	0	1	1	0	0	0	0	0	1	1
17277	Mon May 18 21:05:07 2009	65	15	4	117.49	Maandag	0	0	0	0	0	0	1	1	0	0	1	1
17277	Mon May 18 21:05:57 2009	67	1	4	117.48	Snelle hartslag	0	0	0	1	1	0	0	0	0	0	1	1
17277	Mon May 18 21:06:01 2009	67	2	4	117.48	Vlug ge?riteerd	1	1	0	0	0	0	0	0	0	0	1	1
17277	Mon May 18 21:06:06 2009	67	3	5	117.48	Beschaamd	1	1	0	0	0	0	0	0	0	0	1	1
17277	Mon May 18 21:06:10 2009	67	4	4	117.49	Woensdag	0	0	0	0	0	0	1	1	0	0	1	3
17277	Mon May 18 21:06:15 2009	67	5	4	117.48	Misselijkheid	0	0	0	1	1	0	0	0	0	0	1	1
17277	Mon May 18 21:06:19 2009	67	6	4	117.50	Bang	1	1	0	0	0	0	0	0	0	0	1	1
17277	Mon May 18 21:06:24 2009	67	7	5	117.48	Teneergeslagen	1	1	0	0	0	0	0	0	0	0	1	1
17277	Mon May 18 21:06:28 2009	67	8	4	117.49	Maandag	0	0	0	0	0	0	1	0	1	1	0	1
17277	Mon May 18 21:06:33 2009	67	9	5	117.49	Donderdag	0	0	0	0	0	0	1	1	0	0	1	4
17277	Mon May 18 21:06:38 2009	67	10	5	117.50	Spierpijn	0	0	0	1	1	0	0	0	0	0	1	1
17277	Mon May 18 21:06:42 2009	67	11	4	117.41	Onvoldoende diep kunnen doorademen	0	0	0	1	1	0	0	0	0	0	1	1
17277	Mon May 18 21:06:47 2009	67	12	4	117.48	Duizeligheid	0	0	0	1	1	0	0	0	0	0	1	1
17277	Mon May 18 21:06:51 2009	67	13	5	117.48	Zenuwachtig	1	1	0	0	0	0	0	0	0	0	1	1
17277	Mon May 18 21:06:56 2009	67	14	4	117.49	Maandag	0	0	0	0	0	0	1	1	0	0	1	1
17277	Mon May 18 21:07:00 2009	67	15	4	117.50	Dinsdag	0	0	0	0	0	0	1	1	0	0	1	2
17277	Mon May 18 21:07:50 2009	69	1	4	117.50	Angstig	1	0	1	0	0	0	0	0	0	1	0	1
17277	Mon May 18 21:07:55 2009	69	2	4	117.48	Vermoeidheid	0	0	0	1	0	1	0	0	0	1	0	2
17277	Mon May 18 21:07:59 2009	69	3	4	117.50	Vrijdag	0	0	0	0	0	0	1	1	0	0	1	5
17277	Mon May 18 21:08:04 2009	69	4	5	117.50	Schuldig	1	0	1	0	0	0	0	0	0	1	0	1
17277	Mon May 18 21:08:08 2009	69	5	4	117.49	Donderdag	0	0	0	0	0	0	1	0	1	1	0	4
17277	Mon May 18 21:08:13 2009	69	6	4	117.43	Benauwd gevoel in en om de borst	0	0	0	1	0	1	0	0	0	1	0	1
17277	Mon May 18 21:08:17 2009	69	7	4	117.46	Buik- of maagkrampen	0	0	0	1	0	1	0	0	0	1	0	1
17277	Mon May 18 21:08:22 2009	69	8	7	117.46	Bonzen van het hart	0	0	0	1	0	1	0	0	0	1	0	1
17277	Mon May 18 21:08:26 2009	69	9	4	117.50	Vrijdag	0	0	0	0	0	0	1	0	1	1	0	5
17277	Mon May 18 21:08:31 2009	69	10	4	117.49	Gespannen	1	0	1	0	0	0	0	0	0	1	0	1
17277	Mon May 18 21:08:36 2009	69	11	5	117.49	Hoofdpijn	0	0	0	1	0	1	0	0	0	1	0	1
17277	Mon May 18 21:08:40 2009	69	12	4	117.49	Bedroefd	1	0	1	0	0	0	0	0	0	1	0	1
17277	Mon May 18 21:08:45 2009	69	13	4	117.50	Vijandig	1	0	1	0	0	0	0	0	0	1	0	1
17277	Mon May 18 21:08:49 2009	69	14	5	117.50	Dinsdag	0	0	0	0	0	0	1	0	1	1	0	2
17277	Mon May 18 21:08:54 2009	69	15	4	117.49	Woensdag	0	0	0	0	0	0	1	0	1	1	0	3
17277	Mon May 18 21:09:44 2009	71	1	4	117.49	Hoofdpijn	0	0	0	1	0	1	0	0	0	1	0	1
17277	Mon May 18 21:09:48 2009	71	2	4	117.50	Vrijdag	0	0	0	0	0	0	1	0	1	1	0	5
17277	Mon May 18 21:09:53 2009	71	3	4	117.50	Dinsdag	0	0	0	0	0	0	1	0	1	1	0	2
17277	Mon May 18 21:09:57 2009	71	4	5	117.50	Vrijdag	0	0	0	0	0	0	1	1	0	0	1	5
17277	Mon May 18 21:10:02 2009	71	5	4	117.48	Vermoeidheid	0	0	0	1	0	1	0	0	0	1	0	3
17277	Mon May 18 21:10:06 2009	71	6	4	117.46	Buik- of maagkrampen	0	0	0	1	0	1	0	0	0	1	0	1
17277	Mon May 18 21:10:11 2009	71	7	4	117.46	Bonzen van het hart	0	0	0	1	0	1	0	0	0	1	0	1
17277	Mon May 18 21:10:15 2009	71	8	5	117.49	Gespannen	1	0	1	0	0	0	0	0	0	1	0	1
17277	Mon May 18 21:10:20 2009	71	9	4	117.49	Donderdag	0	0	0	0	0	0	1	0	1	1	0	4
17277	Mon May 18 21:10:24 2009	71	10	5	117.49	Woensdag	0	0	0	0	0	0	1	0	1	1	0	3
17277	Mon May 18 21:10:29 2009	71	11	5	117.43	Benauwd gevoel in en om de borst	0	0	0	1	0	1	0	0	0	1	0	1
17277	Mon May 18 21:10:34 2009	71	12	4	117.50	Vijandig	1	0	1	0	0	0	0	0	0	1	0	1
17277	Mon May 18 21:10:38 2009	71	13	4	117.50	Angstig	1	0	1	0	0	0	0	0	0	1	0	1
17277	Mon May 18 21:10:43 2009	71	14	5	117.49	Bedroefd	1	0	1	0	0	0	0	0	0	1	0	1
17277	Mon May 18 21:10:47 2009	71	15	4	117.50	Schuldig	1	0	1	0	0	0	0	0	0	1	0	1
17277	Mon May 18 21:11:37 2009	73	1	5	117.50	Dinsdag	0	0	0	0	0	0	1	0	1	1	0	2
17277	Mon May 18 21:11:42 2009	73	2	4	117.43	Benauwd gevoel in en om de borst	0	0	0	1	0	1	0	0	0	1	0	1
17277	Mon May 18 21:11:46 2009	73	3	5	117.50	Vijandig	1	0	1	0	0	0	0	0	0	1	0	1
17277	Mon May 18 21:11:51 2009	73	4	5	117.49	Gespannen	1	0	1	0	0	0	0	0	0	1	0	2
17277	Mon May 18 21:11:55 2009	73	5	4	117.50	Angstig	1	0	1	0	0	0	0	0	0	1	0	3
17277	Mon May 18 21:12:00 2009	73	6	4	117.50	Vrijdag	0	0	0	0	0	0	1	0	1	1	0	5
17277	Mon May 18 21:12:04 2009	73	7	4	117.50	Schuldig	1	0	1	0	0	0	0	0	0	1	0	1
17277	Mon May 18 21:12:09 2009	73	8	5	117.46	Buik- of maagkrampen	0	0	0	1	0	1	0	0	0	1	0	1
17277	Mon May 18 21:12:13 2009	73	9	4	117.48	Vermoeidheid	0	0	0	1	0	1	0	0	0	1	0	3
17277	Mon May 18 21:12:18 2009	73	10	4	117.46	Bonzen van het hart	0	0	0	1	0	1	0	0	0	1	0	1
17277	Mon May 18 21:12:23 2009	73	11	5	117.49	Bedroefd	1	0	1	0	0	0	0	0	0	1	0	3
17277	Mon May 18 21:12:27 2009	73	12	4	117.49	Donderdag	0	0	0	0	0	0	1	0	1	1	0	4
17277	Mon May 18 21:12:32 2009	73	13	5	117.50	Vrijdag	0	0	0	0	0	0	1	1	0	0	1	5
17277	Mon May 18 21:12:36 2009	73	14	5	117.49	Hoofdpijn	0	0	0	1	0	1	0	0	0	1	0	1
17277	Mon May 18 21:12:41 2009	73	15	4	117.49	Woensdag	0	0	0	0	0	0	1	0	1	1	0	3
