# Supplementary material for: Unraveling the Relationship between Trait Negative Affectivity and Habitual Symptom Reporting
Source: PLoS One. 2015 Jan 20;10(1):e0115748. doi: 10.1371/journal.pone.0115748 (PMC4300148; doi:10.1371/journal.pone.0115748)
Supplement: S1 File — Data S1, Contains the raw data of the high NA-high HSR participants. Data S2, Contains the raw data of the high NA-low HSR participants. Data S3, Contains the raw data of the low NA-low HSR participants. (ZIP) [file pone.0115748.s001.zip › Data S3/LW_1_C_EXP2_113442_results.xls]

## Sheet: LW_1_C_EXP2_113442_results
version	timestamp	block number	trial number	lost msec	free VRAM	trial contents	vraagA	vraagA_2	vraagA_1	vraagB	vraagB_2	vraagB_1	vraagC	vraagC_2	vraagC_1	deel1	deel2	value
17277	Wed Nov 18 19:49:21 2009	3	1	4	117.48	Snelle hartslag	0	0	0	1	1	0	0	0	0	0	1	2
17277	Wed Nov 18 19:49:26 2009	3	2	5	117.50	Vrijdag	0	0	0	0	0	0	1	0	1	1	0	5
17277	Wed Nov 18 19:49:31 2009	3	3	4	117.50	Vijandig	1	0	1	0	0	0	0	0	0	1	0	3
17277	Wed Nov 18 19:49:35 2009	3	4	4	117.49	Woensdag	0	0	0	0	0	0	1	1	0	0	1	3
17277	Wed Nov 18 19:49:40 2009	3	5	5	117.49	Gespannen	1	0	1	0	0	0	0	0	0	1	0	2
17277	Wed Nov 18 19:49:44 2009	3	6	5	117.50	Dinsdag	0	0	0	0	0	0	1	0	1	1	0	2
17277	Wed Nov 18 19:49:49 2009	3	7	4	117.49	Maandag	0	0	0	0	0	0	1	0	1	1	0	1
17277	Wed Nov 18 19:49:53 2009	3	8	5	117.41	Onvoldoende diep kunnen doorademen	0	0	0	1	1	0	0	0	0	0	1	1
17277	Wed Nov 18 19:49:58 2009	3	9	5	117.50	Angstig	1	0	1	0	0	0	0	0	0	1	0	4
17277	Wed Nov 18 19:50:02 2009	3	10	4	117.49	Donderdag	0	0	0	0	0	0	1	0	1	1	0	4
17277	Wed Nov 18 19:50:07 2009	3	11	4	117.48	Duizeligheid	0	0	0	1	1	0	0	0	0	0	1	1
17277	Wed Nov 18 19:50:11 2009	3	12	5	117.50	Spierpijn	0	0	0	1	1	0	0	0	0	0	1	1
17277	Wed Nov 18 19:50:16 2009	3	13	4	117.49	Bedroefd	1	0	1	0	0	0	0	0	0	1	0	5
17277	Wed Nov 18 19:50:20 2009	3	14	4	117.48	Misselijkheid	0	0	0	1	1	0	0	0	0	0	1	1
17277	Wed Nov 18 19:50:25 2009	3	15	5	117.50	Schuldig	1	0	1	0	0	0	0	0	0	1	0	2
17277	Wed Nov 18 19:51:15 2009	5	1	5	117.50	Vrijdag	0	0	0	0	0	0	1	0	1	1	0	5
17277	Wed Nov 18 19:51:19 2009	5	2	4	117.50	Spierpijn	0	0	0	1	1	0	0	0	0	0	1	1
17277	Wed Nov 18 19:51:24 2009	5	3	5	117.49	Gespannen	1	0	1	0	0	0	0	0	0	1	0	1
17277	Wed Nov 18 19:51:28 2009	5	4	4	117.50	Angstig	1	0	1	0	0	0	0	0	0	1	0	1
17277	Wed Nov 18 19:51:33 2009	5	5	4	117.41	Onvoldoende diep kunnen doorademen	0	0	0	1	1	0	0	0	0	0	1	1
17277	Wed Nov 18 19:51:37 2009	5	6	4	117.50	Schuldig	1	0	1	0	0	0	0	0	0	1	0	1
17277	Wed Nov 18 19:51:42 2009	5	7	4	117.49	Bedroefd	1	0	1	0	0	0	0	0	0	1	0	1
17277	Wed Nov 18 19:51:46 2009	5	8	5	117.49	Woensdag	0	0	0	0	0	0	1	1	0	0	1	3
17277	Wed Nov 18 19:51:51 2009	5	9	4	117.48	Duizeligheid	0	0	0	1	1	0	0	0	0	0	1	1
17277	Wed Nov 18 19:51:55 2009	5	10	4	117.48	Misselijkheid	0	0	0	1	1	0	0	0	0	0	1	1
17277	Wed Nov 18 19:52:00 2009	5	11	5	117.50	Dinsdag	0	0	0	0	0	0	1	0	1	1	0	2
17277	Wed Nov 18 19:52:04 2009	5	12	4	117.48	Snelle hartslag	0	0	0	1	1	0	0	0	0	0	1	1
17277	Wed Nov 18 19:52:09 2009	5	13	5	117.49	Maandag	0	0	0	0	0	0	1	0	1	1	0	1
17277	Wed Nov 18 19:52:13 2009	5	14	5	117.50	Vijandig	1	0	1	0	0	0	0	0	0	1	0	1
17277	Wed Nov 18 19:52:18 2009	5	15	4	117.49	Donderdag	0	0	0	0	0	0	1	0	1	1	0	4
17277	Wed Nov 18 19:53:08 2009	7	1	4	117.49	Maandag	0	0	0	0	0	0	1	0	1	1	0	1
17277	Wed Nov 18 19:53:12 2009	7	2	4	117.49	Gespannen	1	0	1	0	0	0	0	0	0	1	0	1
17277	Wed Nov 18 19:53:17 2009	7	3	4	117.48	Snelle hartslag	0	0	0	1	1	0	0	0	0	0	1	1
17277	Wed Nov 18 19:53:21 2009	7	4	7	117.41	Onvoldoende diep kunnen doorademen	0	0	0	1	1	0	0	0	0	0	1	1
17277	Wed Nov 18 19:53:26 2009	7	5	4	117.50	Spierpijn	0	0	0	1	1	0	0	0	0	0	1	1
17277	Wed Nov 18 19:53:31 2009	7	6	4	117.48	Misselijkheid	0	0	0	1	1	0	0	0	0	0	1	1
17277	Wed Nov 18 19:53:35 2009	7	7	5	117.49	Bedroefd	1	0	1	0	0	0	0	0	0	1	0	1
17277	Wed Nov 18 19:53:40 2009	7	8	4	117.49	Woensdag	0	0	0	0	0	0	1	1	0	0	1	3
17277	Wed Nov 18 19:53:44 2009	7	9	4	117.50	Schuldig	1	0	1	0	0	0	0	0	0	1	0	1
17277	Wed Nov 18 19:53:49 2009	7	10	6	117.50	Dinsdag	0	0	0	0	0	0	1	0	1	1	0	2
17277	Wed Nov 18 19:53:53 2009	7	11	4	117.50	Vrijdag	0	0	0	0	0	0	1	0	1	1	0	5
17277	Wed Nov 18 19:53:58 2009	7	12	4	117.48	Duizeligheid	0	0	0	1	1	0	0	0	0	0	1	1
17277	Wed Nov 18 19:54:02 2009	7	13	5	117.49	Donderdag	0	0	0	0	0	0	1	0	1	1	0	4
17277	Wed Nov 18 19:54:07 2009	7	14	4	117.50	Angstig	1	0	1	0	0	0	0	0	0	1	0	1
17277	Wed Nov 18 19:54:11 2009	7	15	4	117.50	Vijandig	1	0	1	0	0	0	0	0	0	1	0	1
17277	Wed Nov 18 19:55:01 2009	9	1	4	117.50	Vrijdag	0	0	0	0	0	0	1	1	0	0	1	5
17277	Wed Nov 18 19:55:06 2009	9	2	5	117.49	Donderdag	0	0	0	0	0	0	1	1	0	0	1	4
17277	Wed Nov 18 19:55:10 2009	9	3	5	117.49	Hoofdpijn	0	0	0	1	0	1	0	0	0	1	0	1
17277	Wed Nov 18 19:55:15 2009	9	4	4	117.49	Maandag	0	0	0	0	0	0	1	1	0	0	1	1
17277	Wed Nov 18 19:55:19 2009	9	5	4	117.48	Beschaamd	1	1	0	0	0	0	0	0	0	0	1	1
17277	Wed Nov 18 19:55:24 2009	9	6	5	117.46	Bonzen van het hart	0	0	0	1	0	1	0	0	0	1	0	1
17277	Wed Nov 18 19:55:28 2009	9	7	4	117.48	Teneergeslagen	1	1	0	0	0	0	0	0	0	0	1	1
17277	Wed Nov 18 19:55:33 2009	9	8	4	117.50	Dinsdag	0	0	0	0	0	0	1	1	0	0	1	2
17277	Wed Nov 18 19:55:37 2009	9	9	4	117.48	Zenuwachtig	1	1	0	0	0	0	0	0	0	0	1	1
17277	Wed Nov 18 19:55:42 2009	9	10	7	117.43	Benauwd gevoel in en om de borst	0	0	0	1	0	1	0	0	0	1	0	1
17277	Wed Nov 18 19:55:46 2009	9	11	4	117.48	Vermoeidheid	0	0	0	1	0	1	0	0	0	1	0	1
17277	Wed Nov 18 19:55:51 2009	9	12	4	117.46	Buik- of maagkrampen	0	0	0	1	0	1	0	0	0	1	0	1
17277	Wed Nov 18 19:55:56 2009	9	13	5	117.48	Vlug geïrriteerd	1	1	0	0	0	0	0	0	0	0	1	1
17277	Wed Nov 18 19:56:00 2009	9	14	4	117.49	Woensdag	0	0	0	0	0	0	1	0	1	1	0	3
17277	Wed Nov 18 19:56:05 2009	9	15	4	117.50	Bang	1	1	0	0	0	0	0	0	0	0	1	1
17277	Wed Nov 18 19:56:54 2009	11	1	5	117.50	Dinsdag	0	0	0	0	0	0	1	1	0	0	1	2
17277	Wed Nov 18 19:56:59 2009	11	2	4	117.48	Vlug geïrriteerd	1	1	0	0	0	0	0	0	0	0	1	1
17277	Wed Nov 18 19:57:03 2009	11	3	4	117.50	Bang	1	1	0	0	0	0	0	0	0	0	1	1
17277	Wed Nov 18 19:57:08 2009	11	4	5	117.48	Beschaamd	1	1	0	0	0	0	0	0	0	0	1	1
17277	Wed Nov 18 19:57:13 2009	11	5	4	117.48	Vermoeidheid	0	0	0	1	0	1	0	0	0	1	0	1
17277	Wed Nov 18 19:57:17 2009	11	6	4	117.50	Vrijdag	0	0	0	0	0	0	1	1	0	0	1	5
17277	Wed Nov 18 19:57:22 2009	11	7	5	117.46	Bonzen van het hart	0	0	0	1	0	1	0	0	0	1	0	1
17277	Wed Nov 18 19:57:26 2009	11	8	4	117.48	Teneergeslagen	1	1	0	0	0	0	0	0	0	0	1	1
17277	Wed Nov 18 19:57:31 2009	11	9	5	117.46	Buik- of maagkrampen	0	0	0	1	0	1	0	0	0	1	0	1
17277	Wed Nov 18 19:57:35 2009	11	10	5	117.43	Benauwd gevoel in en om de borst	0	0	0	1	0	1	0	0	0	1	0	1
17277	Wed Nov 18 19:57:40 2009	11	11	5	117.49	Maandag	0	0	0	0	0	0	1	1	0	0	1	1
17277	Wed Nov 18 19:57:44 2009	11	12	4	117.49	Woensdag	0	0	0	0	0	0	1	0	1	1	0	3
17277	Wed Nov 18 19:57:49 2009	11	13	5	117.49	Donderdag	0	0	0	0	0	0	1	1	0	0	1	4
17277	Wed Nov 18 19:57:53 2009	11	14	5	117.49	Hoofdpijn	0	0	0	1	0	1	0	0	0	1	0	1
17277	Wed Nov 18 19:57:58 2009	11	15	4	117.48	Zenuwachtig	1	1	0	0	0	0	0	0	0	0	1	1
17277	Wed Nov 18 19:58:48 2009	13	1	4	117.49	Woensdag	0	0	0	0	0	0	1	0	1	1	0	3
17277	Wed Nov 18 19:58:52 2009	13	2	5	117.49	Maandag	0	0	0	0	0	0	1	1	0	0	1	1
17277	Wed Nov 18 19:58:57 2009	13	3	5	117.43	Benauwd gevoel in en om de borst	0	0	0	1	0	1	0	0	0	1	0	1
17277	Wed Nov 18 19:59:01 2009	13	4	4	117.50	Bang	1	1	0	0	0	0	0	0	0	0	1	3
17277	Wed Nov 18 19:59:06 2009	13	5	4	117.46	Buik- of maagkrampen	0	0	0	1	0	1	0	0	0	1	0	1
17277	Wed Nov 18 19:59:10 2009	13	6	5	117.48	Teneergeslagen	1	1	0	0	0	0	0	0	0	0	1	3
17277	Wed Nov 18 19:59:15 2009	13	7	5	117.48	Beschaamd	1	1	0	0	0	0	0	0	0	0	1	1
17277	Wed Nov 18 19:59:19 2009	13	8	4	117.46	Bonzen van het hart	0	0	0	1	0	1	0	0	0	1	0	1
17277	Wed Nov 18 19:59:24 2009	13	9	4	117.48	Zenuwachtig	1	1	0	0	0	0	0	0	0	0	1	1
17277	Wed Nov 18 19:59:28 2009	13	10	5	117.48	Vermoeidheid	0	0	0	1	0	1	0	0	0	1	0	1
17277	Wed Nov 18 19:59:33 2009	13	11	4	117.50	Vrijdag	0	0	0	0	0	0	1	1	0	0	1	5
17277	Wed Nov 18 19:59:37 2009	13	12	5	117.49	Donderdag	0	0	0	0	0	0	1	1	0	0	1	4
17277	Wed Nov 18 19:59:42 2009	13	13	5	117.49	Hoofdpijn	0	0	0	1	0	1	0	0	0	1	0	1
17277	Wed Nov 18 19:59:47 2009	13	14	4	117.50	Dinsdag	0	0	0	0	0	0	1	1	0	0	1	2
17277	Wed Nov 18 19:59:51 2009	13	15	4	117.48	Vlug geïrriteerd	1	1	0	0	0	0	0	0	0	0	1	3
17277	Wed Nov 18 20:03:00 2009	15	1	4	117.49	Maandag	0	0	0	0	0	0	1	1	0	0	1	1
17277	Wed Nov 18 20:03:04 2009	15	2	5	117.50	Dinsdag	0	0	0	0	0	0	1	0	1	1	0	2
17277	Wed Nov 18 20:03:09 2009	15	3	4	117.49	Woensdag	0	0	0	0	0	0	1	1	0	0	1	3
17277	Wed Nov 18 20:03:13 2009	15	4	4	117.50	Schuldig	1	0	1	0	0	0	0	0	0	1	0	1
17277	Wed Nov 18 20:03:18 2009	15	5	5	117.48	Snelle hartslag	0	0	0	1	1	0	0	0	0	0	1	1
17277	Wed Nov 18 20:03:22 2009	15	6	4	117.48	Duizeligheid	0	0	0	1	1	0	0	0	0	0	1	1
17277	Wed Nov 18 20:03:27 2009	15	7	4	117.49	Donderdag	0	0	0	0	0	0	1	1	0	0	1	4
17277	Wed Nov 18 20:03:31 2009	15	8	5	117.50	Spierpijn	0	0	0	1	1	0	0	0	0	0	1	1
17277	Wed Nov 18 20:03:36 2009	15	9	5	117.50	Angstig	1	0	1	0	0	0	0	0	0	1	0	2
17277	Wed Nov 18 20:03:41 2009	15	10	4	117.41	Onvoldoende diep kunnen doorademen	0	0	0	1	1	0	0	0	0	0	1	1
17277	Wed Nov 18 20:03:45 2009	15	11	4	117.50	Vijandig	1	0	1	0	0	0	0	0	0	1	0	2
17277	Wed Nov 18 20:03:50 2009	15	12	5	117.48	Misselijkheid	0	0	0	1	1	0	0	0	0	0	1	1
17277	Wed Nov 18 20:03:54 2009	15	13	4	117.49	Bedroefd	1	0	1	0	0	0	0	0	0	1	0	2
17277	Wed Nov 18 20:03:59 2009	15	14	4	117.49	Gespannen	1	0	1	0	0	0	0	0	0	1	0	1
17277	Wed Nov 18 20:04:03 2009	15	15	5	117.50	Vrijdag	0	0	0	0	0	0	1	0	1	1	0	5
17277	Wed Nov 18 20:04:53 2009	17	1	5	117.49	Maandag	0	0	0	0	0	0	1	1	0	0	1	1
17277	Wed Nov 18 20:04:58 2009	17	2	4	117.41	Onvoldoende diep kunnen doorademen	0	0	0	1	1	0	0	0	0	0	1	1
17277	Wed Nov 18 20:05:02 2009	17	3	5	117.50	Spierpijn	0	0	0	1	1	0	0	0	0	0	1	1
17277	Wed Nov 18 20:05:07 2009	17	4	5	117.50	Vijandig	1	0	1	0	0	0	0	0	0	1	0	1
17277	Wed Nov 18 20:05:11 2009	17	5	4	117.48	Snelle hartslag	0	0	0	1	1	0	0	0	0	0	1	1
17277	Wed Nov 18 20:05:16 2009	17	6	4	117.49	Gespannen	1	0	1	0	0	0	0	0	0	1	0	1
17277	Wed Nov 18 20:05:20 2009	17	7	4	117.48	Duizeligheid	0	0	0	1	1	0	0	0	0	0	1	1
17277	Wed Nov 18 20:05:25 2009	17	8	5	117.50	Dinsdag	0	0	0	0	0	0	1	0	1	1	0	2
17277	Wed Nov 18 20:05:29 2009	17	9	4	117.50	Angstig	1	0	1	0	0	0	0	0	0	1	0	1
17277	Wed Nov 18 20:05:34 2009	17	10	4	117.49	Woensdag	0	0	0	0	0	0	1	1	0	0	1	3
17277	Wed Nov 18 20:05:38 2009	17	11	5	117.50	Schuldig	1	0	1	0	0	0	0	0	0	1	0	1
17277	Wed Nov 18 20:05:43 2009	17	12	4	117.49	Bedroefd	1	0	1	0	0	0	0	0	0	1	0	1
17277	Wed Nov 18 20:05:47 2009	17	13	5	117.48	Misselijkheid	0	0	0	1	1	0	0	0	0	0	1	1
17277	Wed Nov 18 20:05:52 2009	17	14	5	117.50	Vrijdag	0	0	0	0	0	0	1	0	1	1	0	5
17277	Wed Nov 18 20:05:56 2009	17	15	4	117.49	Donderdag	0	0	0	0	0	0	1	1	0	0	1	4
17277	Wed Nov 18 20:06:46 2009	19	1	4	117.41	Onvoldoende diep kunnen doorademen	0	0	0	1	1	0	0	0	0	0	1	1
17277	Wed Nov 18 20:06:51 2009	19	2	5	117.49	Gespannen	1	0	1	0	0	0	0	0	0	1	0	1
17277	Wed Nov 18 20:06:55 2009	19	3	7	117.50	Spierpijn	0	0	0	1	1	0	0	0	0	0	1	1
17277	Wed Nov 18 20:07:00 2009	19	4	4	117.50	Schuldig	1	0	1	0	0	0	0	0	0	1	0	1
17277	Wed Nov 18 20:07:04 2009	19	5	5	117.49	Maandag	0	0	0	0	0	0	1	1	0	0	1	1
17277	Wed Nov 18 20:07:09 2009	19	6	5	117.48	Misselijkheid	0	0	0	1	1	0	0	0	0	0	1	1
17277	Wed Nov 18 20:07:13 2009	19	7	4	117.50	Vrijdag	0	0	0	0	0	0	1	0	1	1	0	5
17277	Wed Nov 18 20:07:18 2009	19	8	4	117.49	Woensdag	0	0	0	0	0	0	1	1	0	0	1	3
17277	Wed Nov 18 20:07:23 2009	19	9	5	117.49	Bedroefd	1	0	1	0	0	0	0	0	0	1	0	2
17277	Wed Nov 18 20:07:27 2009	19	10	4	117.49	Donderdag	0	0	0	0	0	0	1	1	0	0	1	4
17277	Wed Nov 18 20:07:32 2009	19	11	4	117.48	Snelle hartslag	0	0	0	1	1	0	0	0	0	0	1	1
17277	Wed Nov 18 20:07:36 2009	19	12	5	117.48	Duizeligheid	0	0	0	1	1	0	0	0	0	0	1	1
17277	Wed Nov 18 20:07:41 2009	19	13	4	117.50	Angstig	1	0	1	0	0	0	0	0	0	1	0	1
17277	Wed Nov 18 20:07:45 2009	19	14	4	117.50	Vijandig	1	0	1	0	0	0	0	0	0	1	0	1
17277	Wed Nov 18 20:07:50 2009	19	15	5	117.50	Dinsdag	0	0	0	0	0	0	1	0	1	1	0	2
17277	Wed Nov 18 20:08:40 2009	21	1	5	117.49	Hoofdpijn	0	0	0	1	0	1	0	0	0	1	0	1
17277	Wed Nov 18 20:08:44 2009	21	2	5	117.49	Woensdag	0	0	0	0	0	0	1	0	1	1	0	3
17277	Wed Nov 18 20:08:49 2009	21	3	4	117.48	Vlug geïrriteerd	1	1	0	0	0	0	0	0	0	0	1	1
17277	Wed Nov 18 20:08:53 2009	21	4	5	117.48	Teneergeslagen	1	1	0	0	0	0	0	0	0	0	1	1
17277	Wed Nov 18 20:08:58 2009	21	5	4	117.48	Zenuwachtig	1	1	0	0	0	0	0	0	0	0	1	1
17277	Wed Nov 18 20:09:02 2009	21	6	4	117.43	Benauwd gevoel in en om de borst	0	0	0	1	0	1	0	0	0	1	0	1
17277	Wed Nov 18 20:09:07 2009	21	7	5	117.50	Bang	1	1	0	0	0	0	0	0	0	0	1	1
17277	Wed Nov 18 20:09:11 2009	21	8	4	117.49	Maandag	0	0	0	0	0	0	1	0	1	1	0	1
17277	Wed Nov 18 20:09:16 2009	21	9	4	117.48	Vermoeidheid	0	0	0	1	0	1	0	0	0	1	0	1
17277	Wed Nov 18 20:09:20 2009	21	10	5	117.50	Dinsdag	0	0	0	0	0	0	1	1	0	0	1	2
17277	Wed Nov 18 20:09:25 2009	21	11	5	117.46	Buik- of maagkrampen	0	0	0	1	0	1	0	0	0	1	0	1
17277	Wed Nov 18 20:09:29 2009	21	12	4	117.46	Bonzen van het hart	0	0	0	1	0	1	0	0	0	1	0	1
17277	Wed Nov 18 20:09:34 2009	21	13	5	117.50	Vrijdag	0	0	0	0	0	0	1	1	0	0	1	5
17277	Wed Nov 18 20:09:38 2009	21	14	5	117.48	Beschaamd	1	1	0	0	0	0	0	0	0	0	1	1
17277	Wed Nov 18 20:09:43 2009	21	15	4	117.49	Donderdag	0	0	0	0	0	0	1	0	1	1	0	4
17277	Wed Nov 18 20:10:33 2009	23	1	4	117.46	Bonzen van het hart	0	0	0	1	0	1	0	0	0	1	0	1
17277	Wed Nov 18 20:10:37 2009	23	2	4	117.48	Teneergeslagen	1	1	0	0	0	0	0	0	0	0	1	1
17277	Wed Nov 18 20:10:42 2009	23	3	4	117.48	Vermoeidheid	0	0	0	1	0	1	0	0	0	1	0	3
17277	Wed Nov 18 20:10:46 2009	23	4	5	117.50	Bang	1	1	0	0	0	0	0	0	0	0	1	1
17277	Wed Nov 18 20:10:51 2009	23	5	4	117.46	Buik- of maagkrampen	0	0	0	1	0	1	0	0	0	1	0	1
17277	Wed Nov 18 20:10:55 2009	23	6	4	117.49	Donderdag	0	0	0	0	0	0	1	0	1	1	0	4
17277	Wed Nov 18 20:11:00 2009	23	7	5	117.43	Benauwd gevoel in en om de borst	0	0	0	1	0	1	0	0	0	1	0	1
17277	Wed Nov 18 20:11:05 2009	23	8	7	117.48	Vlug geïrriteerd	1	1	0	0	0	0	0	0	0	0	1	1
17277	Wed Nov 18 20:11:09 2009	23	9	4	117.50	Vrijdag	0	0	0	0	0	0	1	1	0	0	1	5
17277	Wed Nov 18 20:11:14 2009	23	10	4	117.48	Zenuwachtig	1	1	0	0	0	0	0	0	0	0	1	1
17277	Wed Nov 18 20:11:18 2009	23	11	5	117.49	Woensdag	0	0	0	0	0	0	1	0	1	1	0	3
17277	Wed Nov 18 20:11:23 2009	23	12	4	117.48	Beschaamd	1	1	0	0	0	0	0	0	0	0	1	1
17277	Wed Nov 18 20:11:27 2009	23	13	4	117.49	Maandag	0	0	0	0	0	0	1	0	1	1	0	1
17277	Wed Nov 18 20:11:32 2009	23	14	5	117.50	Dinsdag	0	0	0	0	0	0	1	1	0	0	1	2
17277	Wed Nov 18 20:11:36 2009	23	15	4	117.49	Hoofdpijn	0	0	0	1	0	1	0	0	0	1	0	1
17277	Wed Nov 18 20:12:26 2009	25	1	4	117.43	Benauwd gevoel in en om de borst	0	0	0	1	0	1	0	0	0	1	0	1
17277	Wed Nov 18 20:12:31 2009	25	2	4	117.50	Dinsdag	0	0	0	0	0	0	1	1	0	0	1	2
17277	Wed Nov 18 20:12:35 2009	25	3	4	117.46	Bonzen van het hart	0	0	0	1	0	1	0	0	0	1	0	1
17277	Wed Nov 18 20:12:40 2009	25	4	7	117.48	Teneergeslagen	1	1	0	0	0	0	0	0	0	0	1	1
17277	Wed Nov 18 20:12:44 2009	25	5	4	117.48	Beschaamd	1	1	0	0	0	0	0	0	0	0	1	1
17277	Wed Nov 18 20:12:49 2009	25	6	4	117.50	Bang	1	1	0	0	0	0	0	0	0	0	1	2
17277	Wed Nov 18 20:12:53 2009	25	7	5	117.49	Woensdag	0	0	0	0	0	0	1	0	1	1	0	3
17277	Wed Nov 18 20:12:58 2009	25	8	4	117.48	Vlug geïrriteerd	1	1	0	0	0	0	0	0	0	0	1	1
17277	Wed Nov 18 20:13:02 2009	25	9	5	117.50	Vrijdag	0	0	0	0	0	0	1	1	0	0	1	5
17277	Wed Nov 18 20:13:07 2009	25	10	3	117.49	Hoofdpijn	0	0	0	1	0	1	0	0	0	1	0	1
17277	Wed Nov 18 20:13:11 2009	25	11	4	117.49	Maandag	0	0	0	0	0	0	1	0	1	1	0	1
17277	Wed Nov 18 20:13:16 2009	25	12	4	117.48	Vermoeidheid	0	0	0	1	0	1	0	0	0	1	0	1
17277	Wed Nov 18 20:13:20 2009	25	13	5	117.48	Zenuwachtig	1	1	0	0	0	0	0	0	0	0	1	1
17277	Wed Nov 18 20:13:25 2009	25	14	4	117.49	Donderdag	0	0	0	0	0	0	1	0	1	1	0	4
17277	Wed Nov 18 20:13:30 2009	25	15	4	117.46	Buik- of maagkrampen	0	0	0	1	0	1	0	0	0	1	0	1
17277	Wed Nov 18 20:16:42 2009	27	1	4	117.43	Benauwd gevoel in en om de borst	0	0	0	1	0	1	0	0	0	1	0	1
17277	Wed Nov 18 20:16:46 2009	27	2	5	117.48	Vermoeidheid	0	0	0	1	0	1	0	0	0	1	0	3
17277	Wed Nov 18 20:16:51 2009	27	3	4	117.49	Donderdag	0	0	0	0	0	0	1	1	0	0	1	4
17277	Wed Nov 18 20:16:55 2009	27	4	4	117.49	Woensdag	0	0	0	0	0	0	1	1	0	0	1	3
17277	Wed Nov 18 20:17:00 2009	27	5	5	117.49	Maandag	0	0	0	0	0	0	1	0	1	1	0	1
17277	Wed Nov 18 20:17:04 2009	27	6	4	117.50	Vrijdag	0	0	0	0	0	0	1	1	0	0	1	5
17277	Wed Nov 18 20:17:09 2009	27	7	4	117.49	Hoofdpijn	0	0	0	1	0	1	0	0	0	1	0	1
17277	Wed Nov 18 20:17:14 2009	27	8	5	117.46	Bonzen van het hart	0	0	0	1	0	1	0	0	0	1	0	1
17277	Wed Nov 18 20:17:18 2009	27	9	5	117.46	Buik- of maagkrampen	0	0	0	1	0	1	0	0	0	1	0	1
17277	Wed Nov 18 20:17:23 2009	27	10	4	117.50	Schuldig	1	0	1	0	0	0	0	0	0	1	0	1
17277	Wed Nov 18 20:17:27 2009	27	11	4	117.50	Angstig	1	0	1	0	0	0	0	0	0	1	0	1
17277	Wed Nov 18 20:17:32 2009	27	12	5	117.50	Dinsdag	0	0	0	0	0	0	1	0	1	1	0	2
17277	Wed Nov 18 20:17:36 2009	27	13	4	117.49	Bedroefd	1	0	1	0	0	0	0	0	0	1	0	1
17277	Wed Nov 18 20:17:41 2009	27	14	5	117.50	Vijandig	1	0	1	0	0	0	0	0	0	1	0	1
17277	Wed Nov 18 20:17:45 2009	27	15	5	117.49	Gespannen	1	0	1	0	0	0	0	0	0	1	0	1
17277	Wed Nov 18 20:18:35 2009	29	1	5	117.49	Donderdag	0	0	0	0	0	0	1	1	0	0	1	4
17277	Wed Nov 18 20:18:40 2009	29	2	4	117.50	Schuldig	1	0	1	0	0	0	0	0	0	1	0	1
17277	Wed Nov 18 20:18:44 2009	29	3	4	117.50	Angstig	1	0	1	0	0	0	0	0	0	1	0	2
17277	Wed Nov 18 20:18:49 2009	29	4	5	117.49	Woensdag	0	0	0	0	0	0	1	1	0	0	1	3
17277	Wed Nov 18 20:18:53 2009	29	5	4	117.48	Vermoeidheid	0	0	0	1	0	1	0	0	0	1	0	3
17277	Wed Nov 18 20:18:58 2009	29	6	4	117.49	Maandag	0	0	0	0	0	0	1	0	1	1	0	1
17277	Wed Nov 18 20:19:02 2009	29	7	5	117.50	Dinsdag	0	0	0	0	0	0	1	0	1	1	0	2
17277	Wed Nov 18 20:19:07 2009	29	8	5	117.49	Hoofdpijn	0	0	0	1	0	1	0	0	0	1	0	1
17277	Wed Nov 18 20:19:11 2009	29	9	4	117.49	Bedroefd	1	0	1	0	0	0	0	0	0	1	0	5
17277	Wed Nov 18 20:19:16 2009	29	10	5	117.49	Gespannen	1	0	1	0	0	0	0	0	0	1	0	2
17277	Wed Nov 18 20:19:20 2009	29	11	5	117.46	Buik- of maagkrampen	0	0	0	1	0	1	0	0	0	1	0	1
17277	Wed Nov 18 20:19:25 2009	29	12	4	117.43	Benauwd gevoel in en om de borst	0	0	0	1	0	1	0	0	0	1	0	1
17277	Wed Nov 18 20:19:29 2009	29	13	4	117.46	Bonzen van het hart	0	0	0	1	0	1	0	0	0	1	0	1
17277	Wed Nov 18 20:19:34 2009	29	14	5	117.50	Vijandig	1	0	1	0	0	0	0	0	0	1	0	2
17277	Wed Nov 18 20:19:38 2009	29	15	5	117.50	Vrijdag	0	0	0	0	0	0	1	1	0	0	1	5
17277	Wed Nov 18 20:20:28 2009	31	1	4	117.50	Angstig	1	0	1	0	0	0	0	0	0	1	0	1
17277	Wed Nov 18 20:20:33 2009	31	2	5	117.50	Vrijdag	0	0	0	0	0	0	1	1	0	0	1	5
17277	Wed Nov 18 20:20:37 2009	31	3	4	117.50	Schuldig	1	0	1	0	0	0	0	0	0	1	0	1
17277	Wed Nov 18 20:20:42 2009	31	4	5	117.50	Vijandig	1	0	1	0	0	0	0	0	0	1	0	1
17277	Wed Nov 18 20:20:46 2009	31	5	4	117.49	Donderdag	0	0	0	0	0	0	1	1	0	0	1	4
17277	Wed Nov 18 20:20:51 2009	31	6	4	117.49	Gespannen	1	0	1	0	0	0	0	0	0	1	0	1
17277	Wed Nov 18 20:20:55 2009	31	7	5	117.50	Dinsdag	0	0	0	0	0	0	1	0	1	1	0	2
17277	Wed Nov 18 20:21:00 2009	31	8	4	117.46	Bonzen van het hart	0	0	0	1	0	1	0	0	0	1	0	1
17277	Wed Nov 18 20:21:05 2009	31	9	4	117.46	Buik- of maagkrampen	0	0	0	1	0	1	0	0	0	1	0	1
17277	Wed Nov 18 20:21:09 2009	31	10	5	117.43	Benauwd gevoel in en om de borst	0	0	0	1	0	1	0	0	0	1	0	1
17277	Wed Nov 18 20:21:14 2009	31	11	4	117.49	Maandag	0	0	0	0	0	0	1	0	1	1	0	1
17277	Wed Nov 18 20:21:18 2009	31	12	4	117.49	Hoofdpijn	0	0	0	1	0	1	0	0	0	1	0	1
17277	Wed Nov 18 20:21:23 2009	31	13	5	117.49	Bedroefd	1	0	1	0	0	0	0	0	0	1	0	1
17277	Wed Nov 18 20:21:27 2009	31	14	5	117.48	Vermoeidheid	0	0	0	1	0	1	0	0	0	1	0	3
17277	Wed Nov 18 20:21:32 2009	31	15	4	117.49	Woensdag	0	0	0	0	0	0	1	1	0	0	1	3
17277	Wed Nov 18 20:22:22 2009	33	1	4	117.50	Vrijdag	0	0	0	0	0	0	1	0	1	1	0	5
17277	Wed Nov 18 20:22:26 2009	33	2	4	117.48	Snelle hartslag	0	0	0	1	1	0	0	0	0	0	1	1
17277	Wed Nov 18 20:22:31 2009	33	3	5	117.48	Vlug geïrriteerd	1	1	0	0	0	0	0	0	0	0	1	1
17277	Wed Nov 18 20:22:35 2009	33	4	4	117.49	Donderdag	0	0	0	0	0	0	1	0	1	1	0	4
17277	Wed Nov 18 20:22:40 2009	33	5	4	117.41	Onvoldoende diep kunnen doorademen	0	0	0	1	1	0	0	0	0	0	1	1
17277	Wed Nov 18 20:22:44 2009	33	6	5	117.48	Duizeligheid	0	0	0	1	1	0	0	0	0	0	1	1
17277	Wed Nov 18 20:22:49 2009	33	7	4	117.50	Bang	1	1	0	0	0	0	0	0	0	0	1	1
17277	Wed Nov 18 20:22:53 2009	33	8	4	117.49	Maandag	0	0	0	0	0	0	1	1	0	0	1	1
17277	Wed Nov 18 20:22:58 2009	33	9	5	117.50	Dinsdag	0	0	0	0	0	0	1	1	0	0	1	2
17277	Wed Nov 18 20:23:02 2009	33	10	5	117.48	Teneergeslagen	1	1	0	0	0	0	0	0	0	0	1	1
17277	Wed Nov 18 20:23:07 2009	33	11	4	117.50	Spierpijn	0	0	0	1	1	0	0	0	0	0	1	1
17277	Wed Nov 18 20:23:11 2009	33	12	4	117.48	Beschaamd	1	1	0	0	0	0	0	0	0	0	1	1
17277	Wed Nov 18 20:23:16 2009	33	13	5	117.49	Woensdag	0	0	0	0	0	0	1	0	1	1	0	3
17277	Wed Nov 18 20:23:21 2009	33	14	4	117.48	Misselijkheid	0	0	0	1	1	0	0	0	0	0	1	1
17277	Wed Nov 18 20:23:25 2009	33	15	4	117.48	Zenuwachtig	1	1	0	0	0	0	0	0	0	0	1	1
17277	Wed Nov 18 20:24:15 2009	35	1	4	117.48	Snelle hartslag	0	0	0	1	1	0	0	0	0	0	1	1
17277	Wed Nov 18 20:24:19 2009	35	2	5	117.50	Bang	1	1	0	0	0	0	0	0	0	0	1	2
17277	Wed Nov 18 20:24:24 2009	35	3	4	117.48	Vlug geïrriteerd	1	1	0	0	0	0	0	0	0	0	1	1
17277	Wed Nov 18 20:24:28 2009	35	4	4	117.48	Zenuwachtig	1	1	0	0	0	0	0	0	0	0	1	1
17277	Wed Nov 18 20:24:33 2009	35	5	5	117.48	Misselijkheid	0	0	0	1	1	0	0	0	0	0	1	1
17277	Wed Nov 18 20:24:38 2009	35	6	5	117.48	Teneergeslagen	1	1	0	0	0	0	0	0	0	0	1	3
17277	Wed Nov 18 20:24:42 2009	35	7	4	117.41	Onvoldoende diep kunnen doorademen	0	0	0	1	1	0	0	0	0	0	1	1
17277	Wed Nov 18 20:24:47 2009	35	8	5	117.50	Vrijdag	0	0	0	0	0	0	1	0	1	1	0	5
17277	Wed Nov 18 20:24:51 2009	35	9	5	117.49	Woensdag	0	0	0	0	0	0	1	0	1	1	0	3
17277	Wed Nov 18 20:24:56 2009	35	10	4	117.49	Donderdag	0	0	0	0	0	0	1	0	1	1	0	4
17277	Wed Nov 18 20:25:00 2009	35	11	2	117.48	Beschaamd	1	1	0	0	0	0	0	0	0	0	1	2
17277	Wed Nov 18 20:25:05 2009	35	12	5	117.49	Maandag	0	0	0	0	0	0	1	1	0	0	1	1
17277	Wed Nov 18 20:25:09 2009	35	13	4	117.48	Duizeligheid	0	0	0	1	1	0	0	0	0	0	1	1
17277	Wed Nov 18 20:25:14 2009	35	14	4	117.50	Dinsdag	0	0	0	0	0	0	1	1	0	0	1	2
17277	Wed Nov 18 20:25:18 2009	35	15	4	117.50	Spierpijn	0	0	0	1	1	0	0	0	0	0	1	1
17277	Wed Nov 18 20:26:08 2009	37	1	4	117.48	Beschaamd	1	1	0	0	0	0	0	0	0	0	1	1
17277	Wed Nov 18 20:26:13 2009	37	2	5	117.41	Onvoldoende diep kunnen doorademen	0	0	0	1	1	0	0	0	0	0	1	1
17277	Wed Nov 18 20:26:17 2009	37	3	4	117.49	Woensdag	0	0	0	0	0	0	1	0	1	1	0	3
17277	Wed Nov 18 20:26:22 2009	37	4	4	117.50	Spierpijn	0	0	0	1	1	0	0	0	0	0	1	1
17277	Wed Nov 18 20:26:26 2009	37	5	5	117.50	Dinsdag	0	0	0	0	0	0	1	1	0	0	1	2
17277	Wed Nov 18 20:26:31 2009	37	6	4	117.49	Donderdag	0	0	0	0	0	0	1	0	1	1	0	4
17277	Wed Nov 18 20:26:35 2009	37	7	4	117.48	Duizeligheid	0	0	0	1	1	0	0	0	0	0	1	1
17277	Wed Nov 18 20:26:40 2009	37	8	4	117.50	Bang	1	1	0	0	0	0	0	0	0	0	1	1
17277	Wed Nov 18 20:26:45 2009	37	9	5	117.48	Misselijkheid	0	0	0	1	1	0	0	0	0	0	1	1
17277	Wed Nov 18 20:26:49 2009	37	10	4	117.48	Snelle hartslag	0	0	0	1	1	0	0	0	0	0	1	1
17277	Wed Nov 18 20:26:54 2009	37	11	5	117.49	Maandag	0	0	0	0	0	0	1	1	0	0	1	1
17277	Wed Nov 18 20:26:58 2009	37	12	5	117.50	Vrijdag	0	0	0	0	0	0	1	0	1	1	0	5
17277	Wed Nov 18 20:27:03 2009	37	13	4	117.48	Zenuwachtig	1	1	0	0	0	0	0	0	0	0	1	1
17277	Wed Nov 18 20:27:07 2009	37	14	4	117.48	Vlug geïrriteerd	1	1	0	0	0	0	0	0	0	0	1	1
17277	Wed Nov 18 20:27:12 2009	37	15	5	117.48	Teneergeslagen	1	1	0	0	0	0	0	0	0	0	1	1
17277	Wed Nov 18 20:30:22 2009	39	1	4	117.48	Beschaamd	1	1	0	0	0	0	0	0	0	0	1	1
17277	Wed Nov 18 20:30:27 2009	39	2	6	117.48	Zenuwachtig	1	1	0	0	0	0	0	0	0	0	1	1
17277	Wed Nov 18 20:30:31 2009	39	3	5	117.49	Woensdag	0	0	0	0	0	0	1	0	1	1	0	3
17277	Wed Nov 18 20:30:36 2009	39	4	5	117.48	Duizeligheid	0	0	0	1	1	0	0	0	0	0	1	1
17277	Wed Nov 18 20:30:40 2009	39	5	4	117.50	Vrijdag	0	0	0	0	0	0	1	1	0	0	1	5
17277	Wed Nov 18 20:30:45 2009	39	6	4	117.48	Misselijkheid	0	0	0	1	1	0	0	0	0	0	1	1
17277	Wed Nov 18 20:30:49 2009	39	7	5	117.50	Bang	1	1	0	0	0	0	0	0	0	0	1	1
17277	Wed Nov 18 20:30:54 2009	39	8	4	117.49	Donderdag	0	0	0	0	0	0	1	0	1	1	0	4
17277	Wed Nov 18 20:30:58 2009	39	9	4	117.48	Teneergeslagen	1	1	0	0	0	0	0	0	0	0	1	1
17277	Wed Nov 18 20:31:03 2009	39	10	5	117.48	Snelle hartslag	0	0	0	1	1	0	0	0	0	0	1	1
17277	Wed Nov 18 20:31:07 2009	39	11	4	117.50	Spierpijn	0	0	0	1	1	0	0	0	0	0	1	1
17277	Wed Nov 18 20:31:12 2009	39	12	4	117.49	Maandag	0	0	0	0	0	0	1	0	1	1	0	1
17277	Wed Nov 18 20:31:16 2009	39	13	5	117.49	Donderdag	0	0	0	0	0	0	1	1	0	0	1	4
17277	Wed Nov 18 20:31:21 2009	39	14	4	117.48	Vlug geïrriteerd	1	1	0	0	0	0	0	0	0	0	1	1
17277	Wed Nov 18 20:31:26 2009	39	15	4	117.41	Onvoldoende diep kunnen doorademen	0	0	0	1	1	0	0	0	0	0	1	1
17277	Wed Nov 18 20:32:16 2009	41	1	4	117.50	Bang	1	1	0	0	0	0	0	0	0	0	1	1
17277	Wed Nov 18 20:32:20 2009	41	2	4	117.50	Spierpijn	0	0	0	1	1	0	0	0	0	0	1	1
17277	Wed Nov 18 20:32:25 2009	41	3	4	117.48	Teneergeslagen	1	1	0	0	0	0	0	0	0	0	1	1
17277	Wed Nov 18 20:32:29 2009	41	4	7	117.49	Maandag	0	0	0	0	0	0	1	0	1	1	0	1
17277	Wed Nov 18 20:32:34 2009	41	5	4	117.49	Donderdag	0	0	0	0	0	0	1	1	0	0	1	4
17277	Wed Nov 18 20:32:38 2009	41	6	5	117.50	Vrijdag	0	0	0	0	0	0	1	1	0	0	1	5
17277	Wed Nov 18 20:32:43 2009	41	7	5	117.48	Beschaamd	1	1	0	0	0	0	0	0	0	0	1	1
17277	Wed Nov 18 20:32:47 2009	41	8	4	117.48	Zenuwachtig	1	1	0	0	0	0	0	0	0	0	1	1
17277	Wed Nov 18 20:32:52 2009	41	9	4	117.48	Duizeligheid	0	0	0	1	1	0	0	0	0	0	1	1
17277	Wed Nov 18 20:32:56 2009	41	10	5	117.48	Misselijkheid	0	0	0	1	1	0	0	0	0	0	1	1
17277	Wed Nov 18 20:33:01 2009	41	11	4	117.48	Vlug geïrriteerd	1	1	0	0	0	0	0	0	0	0	1	1
17277	Wed Nov 18 20:33:05 2009	41	12	4	117.48	Snelle hartslag	0	0	0	1	1	0	0	0	0	0	1	1
17277	Wed Nov 18 20:33:10 2009	41	13	4	117.41	Onvoldoende diep kunnen doorademen	0	0	0	1	1	0	0	0	0	0	1	1
17277	Wed Nov 18 20:33:14 2009	41	14	4	117.49	Donderdag	0	0	0	0	0	0	1	0	1	1	0	4
17277	Wed Nov 18 20:33:19 2009	41	15	4	117.49	Woensdag	0	0	0	0	0	0	1	0	1	1	0	3
17277	Wed Nov 18 20:34:09 2009	43	1	4	117.48	Misselijkheid	0	0	0	1	1	0	0	0	0	0	1	1
17277	Wed Nov 18 20:34:13 2009	43	2	4	117.48	Duizeligheid	0	0	0	1	1	0	0	0	0	0	1	1
17277	Wed Nov 18 20:34:18 2009	43	3	4	117.50	Bang	1	1	0	0	0	0	0	0	0	0	1	2
17277	Wed Nov 18 20:34:23 2009	43	4	5	117.49	Woensdag	0	0	0	0	0	0	1	0	1	1	0	3
17277	Wed Nov 18 20:34:27 2009	43	5	4	117.48	Snelle hartslag	0	0	0	1	1	0	0	0	0	0	1	1
17277	Wed Nov 18 20:34:32 2009	43	6	4	117.48	Teneergeslagen	1	1	0	0	0	0	0	0	0	0	1	3
17277	Wed Nov 18 20:34:36 2009	43	7	4	117.48	Beschaamd	1	1	0	0	0	0	0	0	0	0	1	1
17277	Wed Nov 18 20:34:41 2009	43	8	4	117.50	Spierpijn	0	0	0	1	1	0	0	0	0	0	1	1
17277	Wed Nov 18 20:34:45 2009	43	9	4	117.41	Onvoldoende diep kunnen doorademen	0	0	0	1	1	0	0	0	0	0	1	1
17277	Wed Nov 18 20:34:50 2009	43	10	5	117.49	Maandag	0	0	0	0	0	0	1	0	1	1	0	1
17277	Wed Nov 18 20:34:54 2009	43	11	5	117.48	Zenuwachtig	1	1	0	0	0	0	0	0	0	0	1	1
17277	Wed Nov 18 20:34:59 2009	43	12	4	117.49	Donderdag	0	0	0	0	0	0	1	1	0	0	1	4
17277	Wed Nov 18 20:35:03 2009	43	13	4	117.48	Vlug geïrriteerd	1	1	0	0	0	0	0	0	0	0	1	1
17277	Wed Nov 18 20:35:08 2009	43	14	5	117.49	Donderdag	0	0	0	0	0	0	1	0	1	1	0	4
17277	Wed Nov 18 20:35:12 2009	43	15	4	117.50	Vrijdag	0	0	0	0	0	0	1	1	0	0	1	5
17277	Wed Nov 18 20:36:02 2009	45	1	4	117.50	Schuldig	1	0	1	0	0	0	0	0	0	1	0	1
17277	Wed Nov 18 20:36:07 2009	45	2	4	117.50	Angstig	1	0	1	0	0	0	0	0	0	1	0	2
17277	Wed Nov 18 20:36:11 2009	45	3	4	117.49	Bedroefd	1	0	1	0	0	0	0	0	0	1	0	3
17277	Wed Nov 18 20:36:16 2009	45	4	5	117.49	Maandag	0	0	0	0	0	0	1	1	0	0	1	1
17277	Wed Nov 18 20:36:20 2009	45	5	5	117.49	Woensdag	0	0	0	0	0	0	1	1	0	0	1	3
17277	Wed Nov 18 20:36:25 2009	45	6	4	117.48	Vermoeidheid	0	0	0	1	0	1	0	0	0	1	0	3
17277	Wed Nov 18 20:36:30 2009	45	7	5	117.50	Dinsdag	0	0	0	0	0	0	1	1	0	0	1	2
17277	Wed Nov 18 20:36:34 2009	45	8	4	117.46	Buik- of maagkrampen	0	0	0	1	0	1	0	0	0	1	0	1
17277	Wed Nov 18 20:36:39 2009	45	9	4	117.43	Benauwd gevoel in en om de borst	0	0	0	1	0	1	0	0	0	1	0	1
17277	Wed Nov 18 20:36:43 2009	45	10	5	117.46	Bonzen van het hart	0	0	0	1	0	1	0	0	0	1	0	1
17277	Wed Nov 18 20:36:48 2009	45	11	4	117.50	Vrijdag	0	0	0	0	0	0	1	0	1	1	0	5
17277	Wed Nov 18 20:36:52 2009	45	12	4	117.50	Vijandig	1	0	1	0	0	0	0	0	0	1	0	2
17277	Wed Nov 18 20:36:57 2009	45	13	4	117.49	Hoofdpijn	0	0	0	1	0	1	0	0	0	1	0	1
17277	Wed Nov 18 20:37:01 2009	45	14	5	117.49	Gespannen	1	0	1	0	0	0	0	0	0	1	0	2
17277	Wed Nov 18 20:37:06 2009	45	15	4	117.50	Dinsdag	0	0	0	0	0	0	1	0	1	1	0	2
17277	Wed Nov 18 20:37:56 2009	47	1	4	117.49	Maandag	0	0	0	0	0	0	1	1	0	0	1	1
17277	Wed Nov 18 20:38:00 2009	47	2	4	117.46	Bonzen van het hart	0	0	0	1	0	1	0	0	0	1	0	1
17277	Wed Nov 18 20:38:05 2009	47	3	5	117.50	Angstig	1	0	1	0	0	0	0	0	0	1	0	1
17277	Wed Nov 18 20:38:09 2009	47	4	4	117.46	Buik- of maagkrampen	0	0	0	1	0	1	0	0	0	1	0	1
17277	Wed Nov 18 20:38:14 2009	47	5	4	117.49	Hoofdpijn	0	0	0	1	0	1	0	0	0	1	0	1
17277	Wed Nov 18 20:38:18 2009	47	6	4	117.48	Vermoeidheid	0	0	0	1	0	1	0	0	0	1	0	3
17277	Wed Nov 18 20:38:23 2009	47	7	4	117.43	Benauwd gevoel in en om de borst	0	0	0	1	0	1	0	0	0	1	0	1
17277	Wed Nov 18 20:38:27 2009	47	8	5	117.49	Woensdag	0	0	0	0	0	0	1	1	0	0	1	3
17277	Wed Nov 18 20:38:32 2009	47	9	5	117.50	Schuldig	1	0	1	0	0	0	0	0	0	1	0	1
17277	Wed Nov 18 20:38:37 2009	47	10	4	117.50	Dinsdag	0	0	0	0	0	0	1	1	0	0	1	2
17277	Wed Nov 18 20:38:41 2009	47	11	4	117.49	Bedroefd	1	0	1	0	0	0	0	0	0	1	0	1
17277	Wed Nov 18 20:38:46 2009	47	12	5	117.50	Vijandig	1	0	1	0	0	0	0	0	0	1	0	1
17277	Wed Nov 18 20:38:50 2009	47	13	4	117.50	Vrijdag	0	0	0	0	0	0	1	0	1	1	0	5
17277	Wed Nov 18 20:38:55 2009	47	14	4	117.49	Gespannen	1	0	1	0	0	0	0	0	0	1	0	1
17277	Wed Nov 18 20:38:59 2009	47	15	5	117.50	Dinsdag	0	0	0	0	0	0	1	0	1	1	0	2
17277	Wed Nov 18 20:39:49 2009	49	1	4	117.50	Vrijdag	0	0	0	0	0	0	1	0	1	1	0	5
17277	Wed Nov 18 20:39:54 2009	49	2	5	117.48	Vermoeidheid	0	0	0	1	0	1	0	0	0	1	0	3
17277	Wed Nov 18 20:39:58 2009	49	3	4	117.49	Gespannen	1	0	1	0	0	0	0	0	0	1	0	1
17277	Wed Nov 18 20:40:03 2009	49	4	4	117.49	Hoofdpijn	0	0	0	1	0	1	0	0	0	1	0	1
17277	Wed Nov 18 20:40:07 2009	49	5	5	117.50	Angstig	1	0	1	0	0	0	0	0	0	1	0	1
17277	Wed Nov 18 20:40:12 2009	49	6	7	117.46	Buik- of maagkrampen	0	0	0	1	0	1	0	0	0	1	0	1
17277	Wed Nov 18 20:40:16 2009	49	7	4	117.50	Dinsdag	0	0	0	0	0	0	1	1	0	0	1	2
17277	Wed Nov 18 20:40:21 2009	49	8	4	117.43	Benauwd gevoel in en om de borst	0	0	0	1	0	1	0	0	0	1	0	1
17277	Wed Nov 18 20:40:25 2009	49	9	5	117.49	Woensdag	0	0	0	0	0	0	1	1	0	0	1	3
17277	Wed Nov 18 20:40:30 2009	49	10	4	117.46	Bonzen van het hart	0	0	0	1	0	1	0	0	0	1	0	1
17277	Wed Nov 18 20:40:34 2009	49	11	4	117.49	Bedroefd	1	0	1	0	0	0	0	0	0	1	0	1
17277	Wed Nov 18 20:40:39 2009	49	12	5	117.50	Schuldig	1	0	1	0	0	0	0	0	0	1	0	1
17277	Wed Nov 18 20:40:44 2009	49	13	4	117.50	Vijandig	1	0	1	0	0	0	0	0	0	1	0	1
17277	Wed Nov 18 20:40:48 2009	49	14	4	117.49	Maandag	0	0	0	0	0	0	1	1	0	0	1	1
17277	Wed Nov 18 20:40:53 2009	49	15	5	117.50	Dinsdag	0	0	0	0	0	0	1	0	1	1	0	2
17277	Wed Nov 18 20:43:56 2009	51	1	4	117.41	Onvoldoende diep kunnen doorademen	0	0	0	1	1	0	0	0	0	0	1	1
17277	Wed Nov 18 20:44:01 2009	51	2	5	117.50	Vrijdag	0	0	0	0	0	0	1	0	1	1	0	5
17277	Wed Nov 18 20:44:05 2009	51	3	4	117.48	Zenuwachtig	1	1	0	0	0	0	0	0	0	0	1	1
17277	Wed Nov 18 20:44:10 2009	51	4	5	117.50	Dinsdag	0	0	0	0	0	0	1	0	1	1	0	2
17277	Wed Nov 18 20:44:15 2009	51	5	5	117.48	Beschaamd	1	1	0	0	0	0	0	0	0	0	1	1
17277	Wed Nov 18 20:44:19 2009	51	6	4	117.50	Spierpijn	0	0	0	1	1	0	0	0	0	0	1	1
17277	Wed Nov 18 20:44:24 2009	51	7	4	117.48	Snelle hartslag	0	0	0	1	1	0	0	0	0	0	1	1
17277	Wed Nov 18 20:44:28 2009	51	8	5	117.49	Woensdag	0	0	0	0	0	0	1	1	0	0	1	3
17277	Wed Nov 18 20:44:33 2009	51	9	4	117.50	Bang	1	1	0	0	0	0	0	0	0	0	1	1
17277	Wed Nov 18 20:44:37 2009	51	10	4	117.49	Woensdag	0	0	0	0	0	0	1	0	1	1	0	3
17277	Wed Nov 18 20:44:42 2009	51	11	4	117.48	Vlug geïrriteerd	1	1	0	0	0	0	0	0	0	0	1	1
17277	Wed Nov 18 20:44:46 2009	51	12	7	117.48	Duizeligheid	0	0	0	1	1	0	0	0	0	0	1	1
17277	Wed Nov 18 20:44:51 2009	51	13	4	117.48	Misselijkheid	0	0	0	1	1	0	0	0	0	0	1	1
17277	Wed Nov 18 20:44:55 2009	51	14	4	117.48	Teneergeslagen	1	1	0	0	0	0	0	0	0	0	1	1
17277	Wed Nov 18 20:45:00 2009	51	15	5	117.49	Maandag	0	0	0	0	0	0	1	0	1	1	0	1
17277	Wed Nov 18 20:45:50 2009	53	1	4	117.48	Zenuwachtig	1	1	0	0	0	0	0	0	0	0	1	1
17277	Wed Nov 18 20:45:54 2009	53	2	4	117.48	Beschaamd	1	1	0	0	0	0	0	0	0	0	1	1
17277	Wed Nov 18 20:45:59 2009	53	3	4	117.48	Duizeligheid	0	0	0	1	1	0	0	0	0	0	1	1
17277	Wed Nov 18 20:46:04 2009	53	4	5	117.41	Onvoldoende diep kunnen doorademen	0	0	0	1	1	0	0	0	0	0	1	1
17277	Wed Nov 18 20:46:08 2009	53	5	4	117.50	Bang	1	1	0	0	0	0	0	0	0	0	1	2
17277	Wed Nov 18 20:46:13 2009	53	6	4	117.50	Dinsdag	0	0	0	0	0	0	1	0	1	1	0	2
17277	Wed Nov 18 20:46:17 2009	53	7	5	117.50	Vrijdag	0	0	0	0	0	0	1	0	1	1	0	5
17277	Wed Nov 18 20:46:22 2009	53	8	4	117.49	Woensdag	0	0	0	0	0	0	1	1	0	0	1	3
17277	Wed Nov 18 20:46:26 2009	53	9	4	117.50	Spierpijn	0	0	0	1	1	0	0	0	0	0	1	1
17277	Wed Nov 18 20:46:31 2009	53	10	5	117.49	Woensdag	0	0	0	0	0	0	1	0	1	1	0	3
17277	Wed Nov 18 20:46:35 2009	53	11	7	117.48	Snelle hartslag	0	0	0	1	1	0	0	0	0	0	1	1
17277	Wed Nov 18 20:46:40 2009	53	12	4	117.48	Vlug geïrriteerd	1	1	0	0	0	0	0	0	0	0	1	1
17277	Wed Nov 18 20:46:44 2009	53	13	4	117.48	Teneergeslagen	1	1	0	0	0	0	0	0	0	0	1	2
17277	Wed Nov 18 20:46:49 2009	53	14	5	117.49	Maandag	0	0	0	0	0	0	1	0	1	1	0	1
17277	Wed Nov 18 20:46:53 2009	53	15	4	117.48	Misselijkheid	0	0	0	1	1	0	0	0	0	0	1	1
17277	Wed Nov 18 20:47:43 2009	55	1	4	117.48	Snelle hartslag	0	0	0	1	1	0	0	0	0	0	1	1
17277	Wed Nov 18 20:47:48 2009	55	2	4	117.50	Dinsdag	0	0	0	0	0	0	1	0	1	1	0	2
17277	Wed Nov 18 20:47:52 2009	55	3	4	117.48	Teneergeslagen	1	1	0	0	0	0	0	0	0	0	1	1
17277	Wed Nov 18 20:47:57 2009	55	4	5	117.48	Vlug geïrriteerd	1	1	0	0	0	0	0	0	0	0	1	1
17277	Wed Nov 18 20:48:02 2009	55	5	4	117.50	Bang	1	1	0	0	0	0	0	0	0	0	1	1
17277	Wed Nov 18 20:48:06 2009	55	6	4	117.49	Woensdag	0	0	0	0	0	0	1	1	0	0	1	3
17277	Wed Nov 18 20:48:11 2009	55	7	5	117.50	Vrijdag	0	0	0	0	0	0	1	0	1	1	0	5
17277	Wed Nov 18 20:48:15 2009	55	8	4	117.50	Spierpijn	0	0	0	1	1	0	0	0	0	0	1	1
17277	Wed Nov 18 20:48:20 2009	55	9	4	117.49	Woensdag	0	0	0	0	0	0	1	0	1	1	0	3
17277	Wed Nov 18 20:48:24 2009	55	10	5	117.41	Onvoldoende diep kunnen doorademen	0	0	0	1	1	0	0	0	0	0	1	1
17277	Wed Nov 18 20:48:29 2009	55	11	5	117.48	Misselijkheid	0	0	0	1	1	0	0	0	0	0	1	1
17277	Wed Nov 18 20:48:33 2009	55	12	4	117.49	Maandag	0	0	0	0	0	0	1	0	1	1	0	1
17277	Wed Nov 18 20:48:38 2009	55	13	4	117.48	Duizeligheid	0	0	0	1	1	0	0	0	0	0	1	1
17277	Wed Nov 18 20:48:42 2009	55	14	5	117.48	Zenuwachtig	1	1	0	0	0	0	0	0	0	0	1	1
17277	Wed Nov 18 20:48:47 2009	55	15	4	117.48	Beschaamd	1	1	0	0	0	0	0	0	0	0	1	1
17277	Wed Nov 18 20:49:37 2009	57	1	4	117.50	Angstig	1	0	1	0	0	0	0	0	0	1	0	1
17277	Wed Nov 18 20:49:41 2009	57	2	4	117.50	Dinsdag	0	0	0	0	0	0	1	1	0	0	1	2
17277	Wed Nov 18 20:49:46 2009	57	3	5	117.49	Donderdag	0	0	0	0	0	0	1	1	0	0	1	4
17277	Wed Nov 18 20:49:50 2009	57	4	5	117.43	Benauwd gevoel in en om de borst	0	0	0	1	0	1	0	0	0	1	0	1
17277	Wed Nov 18 20:49:55 2009	57	5	4	117.49	Maandag	0	0	0	0	0	0	1	1	0	0	1	1
17277	Wed Nov 18 20:50:00 2009	57	6	4	117.46	Bonzen van het hart	0	0	0	1	0	1	0	0	0	1	0	1
17277	Wed Nov 18 20:50:04 2009	57	7	5	117.50	Vrijdag	0	0	0	0	0	0	1	1	0	0	1	5
17277	Wed Nov 18 20:50:09 2009	57	8	4	117.49	Donderdag	0	0	0	0	0	0	1	0	1	1	0	4
17277	Wed Nov 18 20:50:13 2009	57	9	5	117.50	Schuldig	1	0	1	0	0	0	0	0	0	1	0	1
17277	Wed Nov 18 20:50:18 2009	57	10	4	117.49	Bedroefd	1	0	1	0	0	0	0	0	0	1	0	1
17277	Wed Nov 18 20:50:22 2009	57	11	5	117.46	Buik- of maagkrampen	0	0	0	1	0	1	0	0	0	1	0	1
17277	Wed Nov 18 20:50:27 2009	57	12	4	117.49	Gespannen	1	0	1	0	0	0	0	0	0	1	0	1
17277	Wed Nov 18 20:50:31 2009	57	13	4	117.50	Vijandig	1	0	1	0	0	0	0	0	0	1	0	1
17277	Wed Nov 18 20:50:36 2009	57	14	5	117.49	Hoofdpijn	0	0	0	1	0	1	0	0	0	1	0	1
17277	Wed Nov 18 20:50:40 2009	57	15	4	117.48	Vermoeidheid	0	0	0	1	0	1	0	0	0	1	0	3
17277	Wed Nov 18 20:51:30 2009	59	1	5	117.50	Dinsdag	0	0	0	0	0	0	1	1	0	0	1	2
17277	Wed Nov 18 20:51:35 2009	59	2	4	117.49	Donderdag	0	0	0	0	0	0	1	1	0	0	1	4
17277	Wed Nov 18 20:51:39 2009	59	3	6	117.48	Vermoeidheid	0	0	0	1	0	1	0	0	0	1	0	3
17277	Wed Nov 18 20:51:44 2009	59	4	5	117.50	Vijandig	1	0	1	0	0	0	0	0	0	1	0	2
17277	Wed Nov 18 20:51:49 2009	59	5	4	117.49	Donderdag	0	0	0	0	0	0	1	0	1	1	0	4
17277	Wed Nov 18 20:51:53 2009	59	6	4	117.50	Angstig	1	0	1	0	0	0	0	0	0	1	0	2
17277	Wed Nov 18 20:51:58 2009	59	7	5	117.49	Hoofdpijn	0	0	0	1	0	1	0	0	0	1	0	1
17277	Wed Nov 18 20:52:02 2009	59	8	4	117.43	Benauwd gevoel in en om de borst	0	0	0	1	0	1	0	0	0	1	0	1
17277	Wed Nov 18 20:52:07 2009	59	9	6	117.49	Bedroefd	1	0	1	0	0	0	0	0	0	1	0	2
17277	Wed Nov 18 20:52:11 2009	59	10	4	117.50	Schuldig	1	0	1	0	0	0	0	0	0	1	0	2
17277	Wed Nov 18 20:52:16 2009	59	11	5	117.46	Buik- of maagkrampen	0	0	0	1	0	1	0	0	0	1	0	1
17277	Wed Nov 18 20:52:20 2009	59	12	4	117.46	Bonzen van het hart	0	0	0	1	0	1	0	0	0	1	0	1
17277	Wed Nov 18 20:52:25 2009	59	13	5	117.49	Maandag	0	0	0	0	0	0	1	1	0	0	1	1
17277	Wed Nov 18 20:52:29 2009	59	14	5	117.49	Gespannen	1	0	1	0	0	0	0	0	0	1	0	1
17277	Wed Nov 18 20:52:34 2009	59	15	4	117.50	Vrijdag	0	0	0	0	0	0	1	1	0	0	1	5
17277	Wed Nov 18 20:53:24 2009	61	1	4	117.49	Donderdag	0	0	0	0	0	0	1	0	1	1	0	4
17277	Wed Nov 18 20:53:28 2009	61	2	5	117.49	Bedroefd	1	0	1	0	0	0	0	0	0	1	0	1
17277	Wed Nov 18 20:53:33 2009	61	3	4	117.49	Gespannen	1	0	1	0	0	0	0	0	0	1	0	1
17277	Wed Nov 18 20:53:37 2009	61	4	4	117.46	Buik- of maagkrampen	0	0	0	1	0	1	0	0	0	1	0	1
17277	Wed Nov 18 20:53:42 2009	61	5	5	117.50	Dinsdag	0	0	0	0	0	0	1	1	0	0	1	2
17277	Wed Nov 18 20:53:47 2009	61	6	4	117.49	Donderdag	0	0	0	0	0	0	1	1	0	0	1	4
17277	Wed Nov 18 20:53:51 2009	61	7	4	117.48	Vermoeidheid	0	0	0	1	0	1	0	0	0	1	0	3
17277	Wed Nov 18 20:53:56 2009	61	8	4	117.49	Hoofdpijn	0	0	0	1	0	1	0	0	0	1	0	1
17277	Wed Nov 18 20:54:00 2009	61	9	5	117.43	Benauwd gevoel in en om de borst	0	0	0	1	0	1	0	0	0	1	0	1
17277	Wed Nov 18 20:54:05 2009	61	10	4	117.46	Bonzen van het hart	0	0	0	1	0	1	0	0	0	1	0	1
17277	Wed Nov 18 20:54:09 2009	61	11	5	117.49	Maandag	0	0	0	0	0	0	1	1	0	0	1	1
17277	Wed Nov 18 20:54:14 2009	61	12	4	117.50	Schuldig	1	0	1	0	0	0	0	0	0	1	0	1
17277	Wed Nov 18 20:54:18 2009	61	13	6	117.50	Vijandig	1	0	1	0	0	0	0	0	0	1	0	2
17277	Wed Nov 18 20:54:23 2009	61	14	5	117.50	Vrijdag	0	0	0	0	0	0	1	1	0	0	1	5
17277	Wed Nov 18 20:54:27 2009	61	15	5	117.50	Angstig	1	0	1	0	0	0	0	0	0	1	0	1
17277	Wed Nov 18 20:57:30 2009	63	1	5	117.46	Buik- of maagkrampen	0	0	0	1	0	1	0	0	0	1	0	1
17277	Wed Nov 18 20:57:35 2009	63	2	4	117.49	Woensdag	0	0	0	0	0	0	1	0	1	1	0	3
17277	Wed Nov 18 20:57:39 2009	63	3	5	117.49	Donderdag	0	0	0	0	0	0	1	0	1	1	0	4
17277	Wed Nov 18 20:57:44 2009	63	4	5	117.50	Bang	1	1	0	0	0	0	0	0	0	0	1	1
17277	Wed Nov 18 20:57:48 2009	63	5	4	117.48	Vermoeidheid	0	0	0	1	0	1	0	0	0	1	0	3
17277	Wed Nov 18 20:57:53 2009	63	6	5	117.48	Zenuwachtig	1	1	0	0	0	0	0	0	0	0	1	1
17277	Wed Nov 18 20:57:57 2009	63	7	4	117.48	Teneergeslagen	1	1	0	0	0	0	0	0	0	0	1	1
17277	Wed Nov 18 20:58:02 2009	63	8	4	117.49	Hoofdpijn	0	0	0	1	0	1	0	0	0	1	0	1
17277	Wed Nov 18 20:58:06 2009	63	9	4	117.50	Dinsdag	0	0	0	0	0	0	1	1	0	0	1	2
17277	Wed Nov 18 20:58:11 2009	63	10	5	117.50	Vrijdag	0	0	0	0	0	0	1	1	0	0	1	5
17277	Wed Nov 18 20:58:15 2009	63	11	5	117.48	Beschaamd	1	1	0	0	0	0	0	0	0	0	1	1
17277	Wed Nov 18 20:58:20 2009	63	12	4	117.46	Bonzen van het hart	0	0	0	1	0	1	0	0	0	1	0	1
17277	Wed Nov 18 20:58:24 2009	63	13	5	117.43	Benauwd gevoel in en om de borst	0	0	0	1	0	1	0	0	0	1	0	1
17277	Wed Nov 18 20:58:29 2009	63	14	5	117.50	Dinsdag	0	0	0	0	0	0	1	0	1	1	0	2
17277	Wed Nov 18 20:58:33 2009	63	15	4	117.48	Vlug geïrriteerd	1	1	0	0	0	0	0	0	0	0	1	1
17277	Wed Nov 18 20:59:23 2009	65	1	4	117.48	Beschaamd	1	1	0	0	0	0	0	0	0	0	1	1
17277	Wed Nov 18 20:59:28 2009	65	2	5	117.50	Dinsdag	0	0	0	0	0	0	1	0	1	1	0	2
17277	Wed Nov 18 20:59:33 2009	65	3	5	117.50	Bang	1	1	0	0	0	0	0	0	0	0	1	1
17277	Wed Nov 18 20:59:37 2009	65	4	2	117.49	Donderdag	0	0	0	0	0	0	1	0	1	1	0	4
17277	Wed Nov 18 20:59:42 2009	65	5	5	117.50	Dinsdag	0	0	0	0	0	0	1	1	0	0	1	2
17277	Wed Nov 18 20:59:46 2009	65	6	5	117.43	Benauwd gevoel in en om de borst	0	0	0	1	0	1	0	0	0	1	0	1
17277	Wed Nov 18 20:59:51 2009	65	7	4	117.48	Teneergeslagen	1	1	0	0	0	0	0	0	0	0	1	1
17277	Wed Nov 18 20:59:55 2009	65	8	4	117.46	Bonzen van het hart	0	0	0	1	0	1	0	0	0	1	0	1
17277	Wed Nov 18 21:00:00 2009	65	9	5	117.48	Vermoeidheid	0	0	0	1	0	1	0	0	0	1	0	3
17277	Wed Nov 18 21:00:04 2009	65	10	4	117.50	Vrijdag	0	0	0	0	0	0	1	1	0	0	1	5
17277	Wed Nov 18 21:00:09 2009	65	11	4	117.49	Hoofdpijn	0	0	0	1	0	1	0	0	0	1	0	1
17277	Wed Nov 18 21:00:13 2009	65	12	4	117.48	Zenuwachtig	1	1	0	0	0	0	0	0	0	0	1	1
17277	Wed Nov 18 21:00:18 2009	65	13	7	117.46	Buik- of maagkrampen	0	0	0	1	0	1	0	0	0	1	0	1
17277	Wed Nov 18 21:00:22 2009	65	14	4	117.49	Woensdag	0	0	0	0	0	0	1	0	1	1	0	3
17277	Wed Nov 18 21:00:27 2009	65	15	4	117.48	Vlug geïrriteerd	1	1	0	0	0	0	0	0	0	0	1	1
17277	Wed Nov 18 21:01:17 2009	67	1	4	117.48	Vlug geïrriteerd	1	1	0	0	0	0	0	0	0	0	1	2
17277	Wed Nov 18 21:01:21 2009	67	2	4	117.50	Dinsdag	0	0	0	0	0	0	1	1	0	0	1	2
17277	Wed Nov 18 21:01:26 2009	67	3	5	117.46	Buik- of maagkrampen	0	0	0	1	0	1	0	0	0	1	0	1
17277	Wed Nov 18 21:01:31 2009	67	4	5	117.46	Bonzen van het hart	0	0	0	1	0	1	0	0	0	1	0	1
17277	Wed Nov 18 21:01:35 2009	67	5	4	117.50	Vrijdag	0	0	0	0	0	0	1	1	0	0	1	5
17277	Wed Nov 18 21:01:40 2009	67	6	4	117.48	Beschaamd	1	1	0	0	0	0	0	0	0	0	1	1
17277	Wed Nov 18 21:01:44 2009	67	7	5	117.50	Dinsdag	0	0	0	0	0	0	1	0	1	1	0	2
17277	Wed Nov 18 21:01:49 2009	67	8	6	117.50	Bang	1	1	0	0	0	0	0	0	0	0	1	2
17277	Wed Nov 18 21:01:53 2009	67	9	4	117.49	Hoofdpijn	0	0	0	1	0	1	0	0	0	1	0	1
17277	Wed Nov 18 21:01:58 2009	67	10	5	117.48	Vermoeidheid	0	0	0	1	0	1	0	0	0	1	0	3
17277	Wed Nov 18 21:02:02 2009	67	11	4	117.43	Benauwd gevoel in en om de borst	0	0	0	1	0	1	0	0	0	1	0	1
17277	Wed Nov 18 21:02:07 2009	67	12	6	117.48	Teneergeslagen	1	1	0	0	0	0	0	0	0	0	1	2
17277	Wed Nov 18 21:02:11 2009	67	13	5	117.49	Woensdag	0	0	0	0	0	0	1	0	1	1	0	3
17277	Wed Nov 18 21:02:16 2009	67	14	5	117.49	Donderdag	0	0	0	0	0	0	1	0	1	1	0	4
17277	Wed Nov 18 21:02:20 2009	67	15	4	117.48	Zenuwachtig	1	1	0	0	0	0	0	0	0	0	1	1
17277	Wed Nov 18 21:03:10 2009	69	1	4	117.49	Gespannen	1	0	1	0	0	0	0	0	0	1	0	3
17277	Wed Nov 18 21:03:15 2009	69	2	4	117.50	Vrijdag	0	0	0	0	0	0	1	0	1	1	0	5
17277	Wed Nov 18 21:03:19 2009	69	3	8	117.50	Angstig	1	0	1	0	0	0	0	0	0	1	0	2
17277	Wed Nov 18 21:03:24 2009	69	4	5	117.49	Woensdag	0	0	0	0	0	0	1	1	0	0	1	3
17277	Wed Nov 18 21:03:29 2009	69	5	4	117.49	Maandag	0	0	0	0	0	0	1	1	0	0	1	1
17277	Wed Nov 18 21:03:33 2009	69	6	4	117.48	Misselijkheid	0	0	0	1	1	0	0	0	0	0	1	1
17277	Wed Nov 18 21:03:38 2009	69	7	5	117.49	Donderdag	0	0	0	0	0	0	1	1	0	0	1	4
17277	Wed Nov 18 21:03:42 2009	69	8	4	117.41	Onvoldoende diep kunnen doorademen	0	0	0	1	1	0	0	0	0	0	1	1
17277	Wed Nov 18 21:03:47 2009	69	9	4	117.50	Vijandig	1	0	1	0	0	0	0	0	0	1	0	2
17277	Wed Nov 18 21:03:51 2009	69	10	5	117.50	Spierpijn	0	0	0	1	1	0	0	0	0	0	1	1
17277	Wed Nov 18 21:03:56 2009	69	11	6	117.49	Bedroefd	1	0	1	0	0	0	0	0	0	1	0	4
17277	Wed Nov 18 21:04:00 2009	69	12	4	117.48	Snelle hartslag	0	0	0	1	1	0	0	0	0	0	1	1
17277	Wed Nov 18 21:04:05 2009	69	13	5	117.49	Maandag	0	0	0	0	0	0	1	0	1	1	0	1
17277	Wed Nov 18 21:04:09 2009	69	14	5	117.48	Duizeligheid	0	0	0	1	1	0	0	0	0	0	1	1
17277	Wed Nov 18 21:04:14 2009	69	15	4	117.50	Schuldig	1	0	1	0	0	0	0	0	0	1	0	1
17277	Wed Nov 18 21:05:04 2009	71	1	5	117.50	Vrijdag	0	0	0	0	0	0	1	0	1	1	0	5
17277	Wed Nov 18 21:05:08 2009	71	2	4	117.50	Spierpijn	0	0	0	1	1	0	0	0	0	0	1	1
17277	Wed Nov 18 21:05:13 2009	71	3	4	117.48	Snelle hartslag	0	0	0	1	1	0	0	0	0	0	1	1
17277	Wed Nov 18 21:05:17 2009	71	4	5	117.41	Onvoldoende diep kunnen doorademen	0	0	0	1	1	0	0	0	0	0	1	1
17277	Wed Nov 18 21:05:22 2009	71	5	4	117.50	Schuldig	1	0	1	0	0	0	0	0	0	1	0	1
17277	Wed Nov 18 21:05:27 2009	71	6	4	117.50	Angstig	1	0	1	0	0	0	0	0	0	1	0	1
17277	Wed Nov 18 21:05:31 2009	71	7	5	117.48	Misselijkheid	0	0	0	1	1	0	0	0	0	0	1	1
17277	Wed Nov 18 21:05:36 2009	71	8	4	117.49	Maandag	0	0	0	0	0	0	1	1	0	0	1	1
17277	Wed Nov 18 21:05:40 2009	71	9	4	117.49	Gespannen	1	0	1	0	0	0	0	0	0	1	0	1
17277	Wed Nov 18 21:05:45 2009	71	10	5	117.49	Bedroefd	1	0	1	0	0	0	0	0	0	1	0	1
17277	Wed Nov 18 21:05:49 2009	71	11	4	117.49	Maandag	0	0	0	0	0	0	1	0	1	1	0	1
17277	Wed Nov 18 21:05:54 2009	71	12	4	117.48	Duizeligheid	0	0	0	1	1	0	0	0	0	0	1	1
17277	Wed Nov 18 21:05:58 2009	71	13	4	117.50	Vijandig	1	0	1	0	0	0	0	0	0	1	0	1
17277	Wed Nov 18 21:06:03 2009	71	14	5	117.49	Woensdag	0	0	0	0	0	0	1	1	0	0	1	3
17277	Wed Nov 18 21:06:07 2009	71	15	4	117.49	Donderdag	0	0	0	0	0	0	1	1	0	0	1	4
17277	Wed Nov 18 21:06:57 2009	73	1	4	117.50	Schuldig	1	0	1	0	0	0	0	0	0	1	0	1
17277	Wed Nov 18 21:07:02 2009	73	2	4	117.48	Snelle hartslag	0	0	0	1	1	0	0	0	0	0	1	1
17277	Wed Nov 18 21:07:07 2009	73	3	5	117.49	Donderdag	0	0	0	0	0	0	1	1	0	0	1	4
17277	Wed Nov 18 21:07:11 2009	73	4	5	117.50	Angstig	1	0	1	0	0	0	0	0	0	1	0	1
17277	Wed Nov 18 21:07:16 2009	73	5	4	117.49	Bedroefd	1	0	1	0	0	0	0	0	0	1	0	1
17277	Wed Nov 18 21:07:20 2009	73	6	4	117.49	Woensdag	0	0	0	0	0	0	1	1	0	0	1	3
17277	Wed Nov 18 21:07:25 2009	73	7	5	117.49	Maandag	0	0	0	0	0	0	1	1	0	0	1	1
17277	Wed Nov 18 21:07:29 2009	73	8	4	117.50	Vrijdag	0	0	0	0	0	0	1	0	1	1	0	5
17277	Wed Nov 18 21:07:34 2009	73	9	4	117.48	Duizeligheid	0	0	0	1	1	0	0	0	0	0	1	1
17277	Wed Nov 18 21:07:38 2009	73	10	4	117.50	Vijandig	1	0	1	0	0	0	0	0	0	1	0	1
17277	Wed Nov 18 21:07:43 2009	73	11	5	117.50	Spierpijn	0	0	0	1	1	0	0	0	0	0	1	1
17277	Wed Nov 18 21:07:47 2009	73	12	4	117.41	Onvoldoende diep kunnen doorademen	0	0	0	1	1	0	0	0	0	0	1	1
17277	Wed Nov 18 21:07:52 2009	73	13	5	117.48	Misselijkheid	0	0	0	1	1	0	0	0	0	0	1	1
17277	Wed Nov 18 21:07:56 2009	73	14	5	117.49	Maandag	0	0	0	0	0	0	1	0	1	1	0	1
17277	Wed Nov 18 21:08:01 2009	73	15	4	117.49	Gespannen	1	0	1	0	0	0	0	0	0	1	0	1
