# Supplementary material for: Unraveling the Relationship between Trait Negative Affectivity and Habitual Symptom Reporting
Source: PLoS One. 2015 Jan 20;10(1):e0115748. doi: 10.1371/journal.pone.0115748 (PMC4300148; doi:10.1371/journal.pone.0115748)
Supplement: S1 File — Data S1, Contains the raw data of the high NA-high HSR participants. Data S2, Contains the raw data of the high NA-low HSR participants. Data S3, Contains the raw data of the low NA-low HSR participants. (ZIP) [file pone.0115748.s001.zip › Data S3/MJ_1_C_EXP2_422322_results.xls]

## Sheet: MJ_1_C_EXP2_422322_results
version	timestamp	block number	trial number	lost msec	free VRAM	trial contents	vraagA	vraagA_2	vraagA_1	vraagB	vraagB_2	vraagB_1	vraagC	vraagC_2	vraagC_1	deel1	deel2	value
17277	Tue May 12 08:55:13 2009	3	1	5	117.50	Vrijdag	0	0	0	0	0	0	1	0	1	1	0	5
17277	Tue May 12 08:55:18 2009	3	2	4	117.50	Dinsdag	0	0	0	0	0	0	1	0	1	1	0	2
17277	Tue May 12 08:55:22 2009	3	3	4	117.50	Dinsdag	0	0	0	0	0	0	1	1	0	0	1	2
17277	Tue May 12 08:55:27 2009	3	4	5	117.41	Onvoldoende diep kunnen doorademen	0	0	0	1	1	0	0	0	0	0	1	1
17277	Tue May 12 08:55:31 2009	3	5	5	117.48	Duizeligheid	0	0	0	1	1	0	0	0	0	0	1	1
17277	Tue May 12 08:55:36 2009	3	6	4	117.48	Snelle hartslag	0	0	0	1	1	0	0	0	0	0	1	2
17277	Tue May 12 08:55:40 2009	3	7	4	117.48	Teneergeslagen	1	1	0	0	0	0	0	0	0	0	1	2
17277	Tue May 12 08:55:45 2009	3	8	5	117.48	Beschaamd	1	1	0	0	0	0	0	0	0	0	1	2
17277	Tue May 12 08:55:49 2009	3	9	4	117.48	Vlug geïrriteerd	1	1	0	0	0	0	0	0	0	0	1	1
17277	Tue May 12 08:55:54 2009	3	10	4	117.49	Donderdag	0	0	0	0	0	0	1	0	1	1	0	4
17277	Tue May 12 08:55:59 2009	3	11	4	117.50	Spierpijn	0	0	0	1	1	0	0	0	0	0	1	1
17277	Tue May 12 08:56:03 2009	3	12	4	117.48	Misselijkheid	0	0	0	1	1	0	0	0	0	0	1	1
17277	Tue May 12 08:56:08 2009	3	13	5	117.48	Zenuwachtig	1	1	0	0	0	0	0	0	0	0	1	1
17277	Tue May 12 08:56:12 2009	3	14	4	117.50	Vrijdag	0	0	0	0	0	0	1	1	0	0	1	5
17277	Tue May 12 08:56:17 2009	3	15	4	117.50	Bang	1	1	0	0	0	0	0	0	0	0	1	2
17277	Tue May 12 08:57:07 2009	5	1	4	117.48	Zenuwachtig	1	1	0	0	0	0	0	0	0	0	1	1
17277	Tue May 12 08:57:11 2009	5	2	5	117.49	Donderdag	0	0	0	0	0	0	1	0	1	1	0	4
17277	Tue May 12 08:57:16 2009	5	3	4	117.50	Spierpijn	0	0	0	1	1	0	0	0	0	0	1	1
17277	Tue May 12 08:57:20 2009	5	4	5	117.50	Vrijdag	0	0	0	0	0	0	1	0	1	1	0	5
17277	Tue May 12 08:57:25 2009	5	5	4	117.48	Vlug geïrriteerd	1	1	0	0	0	0	0	0	0	0	1	1
17277	Tue May 12 08:57:29 2009	5	6	4	117.50	Dinsdag	0	0	0	0	0	0	1	1	0	0	1	2
17277	Tue May 12 08:57:34 2009	5	7	5	117.41	Onvoldoende diep kunnen doorademen	0	0	0	1	1	0	0	0	0	0	1	1
17277	Tue May 12 08:57:38 2009	5	8	4	117.50	Bang	1	1	0	0	0	0	0	0	0	0	1	1
17277	Tue May 12 08:57:43 2009	5	9	4	117.48	Teneergeslagen	1	1	0	0	0	0	0	0	0	0	1	1
17277	Tue May 12 08:57:47 2009	5	10	4	117.48	Misselijkheid	0	0	0	1	1	0	0	0	0	0	1	1
17277	Tue May 12 08:57:52 2009	5	11	5	117.48	Snelle hartslag	0	0	0	1	1	0	0	0	0	0	1	1
17277	Tue May 12 08:57:57 2009	5	12	4	117.48	Beschaamd	1	1	0	0	0	0	0	0	0	0	1	1
17277	Tue May 12 08:58:01 2009	5	13	5	117.50	Dinsdag	0	0	0	0	0	0	1	0	1	1	0	2
17277	Tue May 12 08:58:06 2009	5	14	5	117.50	Vrijdag	0	0	0	0	0	0	1	1	0	0	1	5
17277	Tue May 12 08:58:10 2009	5	15	6	117.48	Duizeligheid	0	0	0	1	1	0	0	0	0	0	1	1
17277	Tue May 12 08:59:00 2009	7	1	4	117.48	Teneergeslagen	1	1	0	0	0	0	0	0	0	0	1	1
17277	Tue May 12 08:59:05 2009	7	2	4	117.50	Dinsdag	0	0	0	0	0	0	1	1	0	0	1	2
17277	Tue May 12 08:59:09 2009	7	3	4	117.48	Misselijkheid	0	0	0	1	1	0	0	0	0	0	1	1
17277	Tue May 12 08:59:14 2009	7	4	5	117.50	Dinsdag	0	0	0	0	0	0	1	0	1	1	0	2
17277	Tue May 12 08:59:18 2009	7	5	4	117.50	Bang	1	1	0	0	0	0	0	0	0	0	1	1
17277	Tue May 12 08:59:23 2009	7	6	4	117.48	Vlug geïrriteerd	1	1	0	0	0	0	0	0	0	0	1	1
17277	Tue May 12 08:59:27 2009	7	7	5	117.50	Vrijdag	0	0	0	0	0	0	1	0	1	1	0	5
17277	Tue May 12 08:59:32 2009	7	8	5	117.41	Onvoldoende diep kunnen doorademen	0	0	0	1	1	0	0	0	0	0	1	1
17277	Tue May 12 08:59:36 2009	7	9	4	117.48	Snelle hartslag	0	0	0	1	1	0	0	0	0	0	1	1
17277	Tue May 12 08:59:41 2009	7	10	4	117.50	Vrijdag	0	0	0	0	0	0	1	1	0	0	1	5
17277	Tue May 12 08:59:46 2009	7	11	5	117.48	Beschaamd	1	1	0	0	0	0	0	0	0	0	1	1
17277	Tue May 12 08:59:50 2009	7	12	4	117.50	Spierpijn	0	0	0	1	1	0	0	0	0	0	1	1
17277	Tue May 12 08:59:55 2009	7	13	4	117.48	Duizeligheid	0	0	0	1	1	0	0	0	0	0	1	1
17277	Tue May 12 08:59:59 2009	7	14	5	117.49	Donderdag	0	0	0	0	0	0	1	0	1	1	0	4
17277	Tue May 12 09:00:04 2009	7	15	5	117.48	Zenuwachtig	1	1	0	0	0	0	0	0	0	0	1	1
17277	Tue May 12 09:00:54 2009	9	1	4	117.49	Hoofdpijn	0	0	0	1	0	1	0	0	0	1	0	1
17277	Tue May 12 09:00:58 2009	9	2	4	117.46	Bonzen van het hart	0	0	0	1	0	1	0	0	0	1	0	1
17277	Tue May 12 09:01:03 2009	9	3	4	117.50	Schuldig	1	0	1	0	0	0	0	0	0	1	0	1
17277	Tue May 12 09:01:07 2009	9	4	4	117.50	Vijandig	1	0	1	0	0	0	0	0	0	1	0	1
17277	Tue May 12 09:01:12 2009	9	5	5	117.49	Maandag	0	0	0	0	0	0	1	0	1	1	0	1
17277	Tue May 12 09:01:16 2009	9	6	4	117.49	Bedroefd	1	0	1	0	0	0	0	0	0	1	0	1
17277	Tue May 12 09:01:21 2009	9	7	4	117.43	Benauwd gevoel in en om de borst	0	0	0	1	0	1	0	0	0	1	0	1
17277	Tue May 12 09:01:25 2009	9	8	5	117.49	Woensdag	0	0	0	0	0	0	1	0	1	1	0	3
17277	Tue May 12 09:01:30 2009	9	9	4	117.46	Buik- of maagkrampen	0	0	0	1	0	1	0	0	0	1	0	1
17277	Tue May 12 09:01:35 2009	9	10	4	117.50	Angstig	1	0	1	0	0	0	0	0	0	1	0	1
17277	Tue May 12 09:01:39 2009	9	11	5	117.48	Vermoeidheid	0	0	0	1	0	1	0	0	0	1	0	2
17277	Tue May 12 09:01:44 2009	9	12	7	117.49	Donderdag	0	0	0	0	0	0	1	1	0	0	1	4
17277	Tue May 12 09:01:48 2009	9	13	4	117.49	Maandag	0	0	0	0	0	0	1	1	0	0	1	1
17277	Tue May 12 09:01:53 2009	9	14	5	117.49	Woensdag	0	0	0	0	0	0	1	1	0	0	1	3
17277	Tue May 12 09:01:57 2009	9	15	5	117.49	Gespannen	1	0	1	0	0	0	0	0	0	1	0	1
17277	Tue May 12 09:02:47 2009	11	1	4	117.48	Vermoeidheid	0	0	0	1	0	1	0	0	0	1	0	2
17277	Tue May 12 09:02:52 2009	11	2	4	117.49	Maandag	0	0	0	0	0	0	1	1	0	0	1	1
17277	Tue May 12 09:02:56 2009	11	3	5	117.49	Woensdag	0	0	0	0	0	0	1	1	0	0	1	3
17277	Tue May 12 09:03:01 2009	11	4	5	117.49	Donderdag	0	0	0	0	0	0	1	1	0	0	1	4
17277	Tue May 12 09:03:05 2009	11	5	4	117.46	Bonzen van het hart	0	0	0	1	0	1	0	0	0	1	0	1
17277	Tue May 12 09:03:10 2009	11	6	4	117.50	Vijandig	1	0	1	0	0	0	0	0	0	1	0	1
17277	Tue May 12 09:03:14 2009	11	7	5	117.43	Benauwd gevoel in en om de borst	0	0	0	1	0	1	0	0	0	1	0	1
17277	Tue May 12 09:03:19 2009	11	8	4	117.46	Buik- of maagkrampen	0	0	0	1	0	1	0	0	0	1	0	1
17277	Tue May 12 09:03:23 2009	11	9	4	117.49	Bedroefd	1	0	1	0	0	0	0	0	0	1	0	1
17277	Tue May 12 09:03:28 2009	11	10	4	117.49	Gespannen	1	0	1	0	0	0	0	0	0	1	0	2
17277	Tue May 12 09:03:33 2009	11	11	5	117.49	Maandag	0	0	0	0	0	0	1	0	1	1	0	1
17277	Tue May 12 09:03:37 2009	11	12	4	117.50	Angstig	1	0	1	0	0	0	0	0	0	1	0	1
17277	Tue May 12 09:03:42 2009	11	13	4	117.50	Schuldig	1	0	1	0	0	0	0	0	0	1	0	1
17277	Tue May 12 09:03:46 2009	11	14	5	117.49	Hoofdpijn	0	0	0	1	0	1	0	0	0	1	0	1
17277	Tue May 12 09:03:51 2009	11	15	4	117.49	Woensdag	0	0	0	0	0	0	1	0	1	1	0	3
17277	Tue May 12 09:04:41 2009	13	1	4	117.49	Gespannen	1	0	1	0	0	0	0	0	0	1	0	2
17277	Tue May 12 09:04:45 2009	13	2	4	117.46	Bonzen van het hart	0	0	0	1	0	1	0	0	0	1	0	1
17277	Tue May 12 09:04:50 2009	13	3	5	117.49	Donderdag	0	0	0	0	0	0	1	1	0	0	1	4
17277	Tue May 12 09:04:54 2009	13	4	4	117.50	Angstig	1	0	1	0	0	0	0	0	0	1	0	2
17277	Tue May 12 09:04:59 2009	13	5	4	117.49	Bedroefd	1	0	1	0	0	0	0	0	0	1	0	2
17277	Tue May 12 09:05:03 2009	13	6	5	117.50	Vijandig	1	0	1	0	0	0	0	0	0	1	0	3
17277	Tue May 12 09:05:08 2009	13	7	4	117.49	Maandag	0	0	0	0	0	0	1	1	0	0	1	1
17277	Tue May 12 09:05:12 2009	13	8	4	117.48	Vermoeidheid	0	0	0	1	0	1	0	0	0	1	0	2
17277	Tue May 12 09:05:17 2009	13	9	5	117.43	Benauwd gevoel in en om de borst	0	0	0	1	0	1	0	0	0	1	0	1
17277	Tue May 12 09:05:21 2009	13	10	5	117.49	Maandag	0	0	0	0	0	0	1	0	1	1	0	1
17277	Tue May 12 09:05:26 2009	13	11	4	117.50	Schuldig	1	0	1	0	0	0	0	0	0	1	0	1
17277	Tue May 12 09:05:30 2009	13	12	4	117.49	Hoofdpijn	0	0	0	1	0	1	0	0	0	1	0	1
17277	Tue May 12 09:05:35 2009	13	13	6	117.46	Buik- of maagkrampen	0	0	0	1	0	1	0	0	0	1	0	1
17277	Tue May 12 09:05:40 2009	13	14	4	117.49	Woensdag	0	0	0	0	0	0	1	0	1	1	0	3
17277	Tue May 12 09:05:44 2009	13	15	4	117.49	Woensdag	0	0	0	0	0	0	1	1	0	0	1	3
17277	Tue May 12 09:08:51 2009	15	1	4	117.46	Buik- of maagkrampen	0	0	0	1	0	1	0	0	0	1	0	1
17277	Tue May 12 09:08:55 2009	15	2	4	117.43	Benauwd gevoel in en om de borst	0	0	0	1	0	1	0	0	0	1	0	1
17277	Tue May 12 09:09:00 2009	15	3	5	117.49	Woensdag	0	0	0	0	0	0	1	1	0	0	1	3
17277	Tue May 12 09:09:05 2009	15	4	4	117.49	Maandag	0	0	0	0	0	0	1	0	1	1	0	1
17277	Tue May 12 09:09:09 2009	15	5	5	117.50	Dinsdag	0	0	0	0	0	0	1	1	0	0	1	2
17277	Tue May 12 09:09:14 2009	15	6	5	117.48	Vermoeidheid	0	0	0	1	0	1	0	0	0	1	0	2
17277	Tue May 12 09:09:18 2009	15	7	7	117.50	Bang	1	1	0	0	0	0	0	0	0	0	1	1
17277	Tue May 12 09:09:23 2009	15	8	4	117.48	Teneergeslagen	1	1	0	0	0	0	0	0	0	0	1	1
17277	Tue May 12 09:09:27 2009	15	9	4	117.49	Hoofdpijn	0	0	0	1	0	1	0	0	0	1	0	1
17277	Tue May 12 09:09:32 2009	15	10	5	117.46	Bonzen van het hart	0	0	0	1	0	1	0	0	0	1	0	1
17277	Tue May 12 09:09:36 2009	15	11	4	117.48	Vlug geïrriteerd	1	1	0	0	0	0	0	0	0	0	1	2
17277	Tue May 12 09:09:41 2009	15	12	4	117.48	Beschaamd	1	1	0	0	0	0	0	0	0	0	1	2
17277	Tue May 12 09:09:45 2009	15	13	5	117.50	Vrijdag	0	0	0	0	0	0	1	1	0	0	1	5
17277	Tue May 12 09:09:50 2009	15	14	5	117.48	Zenuwachtig	1	1	0	0	0	0	0	0	0	0	1	1
17277	Tue May 12 09:09:54 2009	15	15	4	117.49	Maandag	0	0	0	0	0	0	1	1	0	0	1	1
17277	Tue May 12 09:10:44 2009	17	1	4	117.50	Bang	1	1	0	0	0	0	0	0	0	0	1	1
17277	Tue May 12 09:10:49 2009	17	2	4	117.48	Beschaamd	1	1	0	0	0	0	0	0	0	0	1	1
17277	Tue May 12 09:10:54 2009	17	3	4	117.49	Woensdag	0	0	0	0	0	0	1	1	0	0	1	3
17277	Tue May 12 09:10:58 2009	17	4	5	117.49	Maandag	0	0	0	0	0	0	1	1	0	0	1	1
17277	Tue May 12 09:11:03 2009	17	5	5	117.48	Vermoeidheid	0	0	0	1	0	1	0	0	0	1	0	2
17277	Tue May 12 09:11:07 2009	17	6	4	117.48	Vlug geïrriteerd	1	1	0	0	0	0	0	0	0	0	1	1
17277	Tue May 12 09:11:12 2009	17	7	6	117.46	Buik- of maagkrampen	0	0	0	1	0	1	0	0	0	1	0	1
17277	Tue May 12 09:11:16 2009	17	8	5	117.49	Hoofdpijn	0	0	0	1	0	1	0	0	0	1	0	1
17277	Tue May 12 09:11:21 2009	17	9	4	117.46	Bonzen van het hart	0	0	0	1	0	1	0	0	0	1	0	1
17277	Tue May 12 09:11:25 2009	17	10	4	117.48	Zenuwachtig	1	1	0	0	0	0	0	0	0	0	1	1
17277	Tue May 12 09:11:30 2009	17	11	4	117.48	Teneergeslagen	1	1	0	0	0	0	0	0	0	0	1	1
17277	Tue May 12 09:11:34 2009	17	12	7	117.50	Dinsdag	0	0	0	0	0	0	1	1	0	0	1	2
17277	Tue May 12 09:11:39 2009	17	13	4	117.49	Maandag	0	0	0	0	0	0	1	0	1	1	0	1
17277	Tue May 12 09:11:43 2009	17	14	4	117.43	Benauwd gevoel in en om de borst	0	0	0	1	0	1	0	0	0	1	0	1
17277	Tue May 12 09:11:48 2009	17	15	5	117.50	Vrijdag	0	0	0	0	0	0	1	1	0	0	1	5
17277	Tue May 12 09:12:38 2009	19	1	4	117.46	Buik- of maagkrampen	0	0	0	1	0	1	0	0	0	1	0	1
17277	Tue May 12 09:12:42 2009	19	2	4	117.48	Vermoeidheid	0	0	0	1	0	1	0	0	0	1	0	2
17277	Tue May 12 09:12:47 2009	19	3	4	117.50	Bang	1	1	0	0	0	0	0	0	0	0	1	1
17277	Tue May 12 09:12:52 2009	19	4	5	117.50	Vrijdag	0	0	0	0	0	0	1	1	0	0	1	5
17277	Tue May 12 09:12:56 2009	19	5	4	117.46	Bonzen van het hart	0	0	0	1	0	1	0	0	0	1	0	1
17277	Tue May 12 09:13:01 2009	19	6	5	117.50	Dinsdag	0	0	0	0	0	0	1	1	0	0	1	2
17277	Tue May 12 09:13:05 2009	19	7	5	117.49	Woensdag	0	0	0	0	0	0	1	1	0	0	1	3
17277	Tue May 12 09:13:10 2009	19	8	4	117.49	Maandag	0	0	0	0	0	0	1	1	0	0	1	1
17277	Tue May 12 09:13:14 2009	19	9	4	117.48	Zenuwachtig	1	1	0	0	0	0	0	0	0	0	1	1
17277	Tue May 12 09:13:19 2009	19	10	4	117.49	Hoofdpijn	0	0	0	1	0	1	0	0	0	1	0	1
17277	Tue May 12 09:13:23 2009	19	11	5	117.48	Teneergeslagen	1	1	0	0	0	0	0	0	0	0	1	1
17277	Tue May 12 09:13:28 2009	19	12	4	117.48	Vlug geïrriteerd	1	1	0	0	0	0	0	0	0	0	1	2
17277	Tue May 12 09:13:32 2009	19	13	5	117.43	Benauwd gevoel in en om de borst	0	0	0	1	0	1	0	0	0	1	0	1
17277	Tue May 12 09:13:37 2009	19	14	5	117.49	Maandag	0	0	0	0	0	0	1	0	1	1	0	1
17277	Tue May 12 09:13:41 2009	19	15	4	117.48	Beschaamd	1	1	0	0	0	0	0	0	0	0	1	1
17277	Tue May 12 09:14:31 2009	21	1	4	117.48	Duizeligheid	0	0	0	1	1	0	0	0	0	0	1	1
17277	Tue May 12 09:14:36 2009	21	2	4	117.48	Snelle hartslag	0	0	0	1	1	0	0	0	0	0	1	1
17277	Tue May 12 09:14:40 2009	21	3	5	117.50	Dinsdag	0	0	0	0	0	0	1	0	1	1	0	2
17277	Tue May 12 09:14:45 2009	21	4	5	117.50	Spierpijn	0	0	0	1	1	0	0	0	0	0	1	1
17277	Tue May 12 09:14:49 2009	21	5	4	117.50	Vrijdag	0	0	0	0	0	0	1	0	1	1	0	5
17277	Tue May 12 09:14:54 2009	21	6	5	117.49	Donderdag	0	0	0	0	0	0	1	1	0	0	1	4
17277	Tue May 12 09:14:59 2009	21	7	5	117.50	Angstig	1	0	1	0	0	0	0	0	0	1	0	1
17277	Tue May 12 09:15:03 2009	21	8	4	117.49	Woensdag	0	0	0	0	0	0	1	0	1	1	0	3
17277	Tue May 12 09:15:08 2009	21	9	4	117.50	Schuldig	1	0	1	0	0	0	0	0	0	1	0	1
17277	Tue May 12 09:15:12 2009	21	10	4	117.49	Bedroefd	1	0	1	0	0	0	0	0	0	1	0	1
17277	Tue May 12 09:15:17 2009	21	11	5	117.41	Onvoldoende diep kunnen doorademen	0	0	0	1	1	0	0	0	0	0	1	1
17277	Tue May 12 09:15:21 2009	21	12	4	117.48	Misselijkheid	0	0	0	1	1	0	0	0	0	0	1	1
17277	Tue May 12 09:15:26 2009	21	13	5	117.49	Donderdag	0	0	0	0	0	0	1	0	1	1	0	4
17277	Tue May 12 09:15:30 2009	21	14	5	117.50	Vijandig	1	0	1	0	0	0	0	0	0	1	0	1
17277	Tue May 12 09:15:35 2009	21	15	4	117.49	Gespannen	1	0	1	0	0	0	0	0	0	1	0	1
17277	Tue May 12 09:16:25 2009	23	1	4	117.50	Vrijdag	0	0	0	0	0	0	1	0	1	1	0	5
17277	Tue May 12 09:16:29 2009	23	2	4	117.50	Angstig	1	0	1	0	0	0	0	0	0	1	0	1
17277	Tue May 12 09:16:34 2009	23	3	5	117.48	Duizeligheid	0	0	0	1	1	0	0	0	0	0	1	1
17277	Tue May 12 09:16:38 2009	23	4	5	117.49	Donderdag	0	0	0	0	0	0	1	0	1	1	0	4
17277	Tue May 12 09:16:43 2009	23	5	4	117.48	Snelle hartslag	0	0	0	1	1	0	0	0	0	0	1	1
17277	Tue May 12 09:16:48 2009	23	6	6	117.48	Misselijkheid	0	0	0	1	1	0	0	0	0	0	1	1
17277	Tue May 12 09:16:52 2009	23	7	4	117.49	Bedroefd	1	0	1	0	0	0	0	0	0	1	0	1
17277	Tue May 12 09:16:57 2009	23	8	4	117.50	Vijandig	1	0	1	0	0	0	0	0	0	1	0	1
17277	Tue May 12 09:17:01 2009	23	9	4	117.41	Onvoldoende diep kunnen doorademen	0	0	0	1	1	0	0	0	0	0	1	1
17277	Tue May 12 09:17:06 2009	23	10	5	117.50	Schuldig	1	0	1	0	0	0	0	0	0	1	0	1
17277	Tue May 12 09:17:10 2009	23	11	4	117.50	Spierpijn	0	0	0	1	1	0	0	0	0	0	1	1
17277	Tue May 12 09:17:15 2009	23	12	4	117.49	Gespannen	1	0	1	0	0	0	0	0	0	1	0	1
17277	Tue May 12 09:17:19 2009	23	13	5	117.50	Dinsdag	0	0	0	0	0	0	1	0	1	1	0	2
17277	Tue May 12 09:17:24 2009	23	14	4	117.49	Donderdag	0	0	0	0	0	0	1	1	0	0	1	4
17277	Tue May 12 09:17:28 2009	23	15	5	117.49	Woensdag	0	0	0	0	0	0	1	0	1	1	0	3
17277	Tue May 12 09:18:18 2009	25	1	4	117.50	Vijandig	1	0	1	0	0	0	0	0	0	1	0	3
17277	Tue May 12 09:18:23 2009	25	2	5	117.49	Donderdag	0	0	0	0	0	0	1	0	1	1	0	4
17277	Tue May 12 09:18:27 2009	25	3	4	117.50	Vrijdag	0	0	0	0	0	0	1	0	1	1	0	5
17277	Tue May 12 09:18:32 2009	25	4	4	117.49	Donderdag	0	0	0	0	0	0	1	1	0	0	1	4
17277	Tue May 12 09:18:36 2009	25	5	5	117.50	Schuldig	1	0	1	0	0	0	0	0	0	1	0	1
17277	Tue May 12 09:18:41 2009	25	6	5	117.50	Dinsdag	0	0	0	0	0	0	1	0	1	1	0	2
17277	Tue May 12 09:18:46 2009	25	7	4	117.50	Spierpijn	0	0	0	1	1	0	0	0	0	0	1	1
17277	Tue May 12 09:18:50 2009	25	8	4	117.48	Misselijkheid	0	0	0	1	1	0	0	0	0	0	1	1
17277	Tue May 12 09:18:55 2009	25	9	5	117.41	Onvoldoende diep kunnen doorademen	0	0	0	1	1	0	0	0	0	0	1	1
17277	Tue May 12 09:18:59 2009	25	10	4	117.50	Angstig	1	0	1	0	0	0	0	0	0	1	0	1
17277	Tue May 12 09:19:04 2009	25	11	7	117.48	Duizeligheid	0	0	0	1	1	0	0	0	0	0	1	1
17277	Tue May 12 09:19:08 2009	25	12	5	117.48	Snelle hartslag	0	0	0	1	1	0	0	0	0	0	1	1
17277	Tue May 12 09:19:13 2009	25	13	4	117.49	Gespannen	1	0	1	0	0	0	0	0	0	1	0	1
17277	Tue May 12 09:19:17 2009	25	14	4	117.49	Woensdag	0	0	0	0	0	0	1	0	1	1	0	3
17277	Tue May 12 09:19:22 2009	25	15	4	117.49	Bedroefd	1	0	1	0	0	0	0	0	0	1	0	1
17277	Tue May 12 09:22:26 2009	27	1	4	117.50	Bang	1	1	0	0	0	0	0	0	0	0	1	1
17277	Tue May 12 09:22:31 2009	27	2	5	117.49	Hoofdpijn	0	0	0	1	0	1	0	0	0	1	0	1
17277	Tue May 12 09:22:36 2009	27	3	4	117.43	Benauwd gevoel in en om de borst	0	0	0	1	0	1	0	0	0	1	0	1
17277	Tue May 12 09:22:40 2009	27	4	5	117.46	Buik- of maagkrampen	0	0	0	1	0	1	0	0	0	1	0	1
17277	Tue May 12 09:22:45 2009	27	5	4	117.48	Beschaamd	1	1	0	0	0	0	0	0	0	0	1	1
17277	Tue May 12 09:22:49 2009	27	6	5	117.46	Bonzen van het hart	0	0	0	1	0	1	0	0	0	1	0	1
17277	Tue May 12 09:22:54 2009	27	7	4	117.48	Teneergeslagen	1	1	0	0	0	0	0	0	0	0	1	1
17277	Tue May 12 09:22:58 2009	27	8	5	117.49	Maandag	0	0	0	0	0	0	1	0	1	1	0	1
17277	Tue May 12 09:23:03 2009	27	9	5	117.49	Woensdag	0	0	0	0	0	0	1	0	1	1	0	3
17277	Tue May 12 09:23:07 2009	27	10	5	117.50	Vrijdag	0	0	0	0	0	0	1	0	1	1	0	5
17277	Tue May 12 09:23:12 2009	27	11	4	117.48	Vermoeidheid	0	0	0	1	0	1	0	0	0	1	0	2
17277	Tue May 12 09:23:16 2009	27	12	5	117.50	Dinsdag	0	0	0	0	0	0	1	0	1	1	0	2
17277	Tue May 12 09:23:21 2009	27	13	4	117.49	Donderdag	0	0	0	0	0	0	1	0	1	1	0	4
17277	Tue May 12 09:23:25 2009	27	14	4	117.48	Zenuwachtig	1	1	0	0	0	0	0	0	0	0	1	1
17277	Tue May 12 09:23:30 2009	27	15	4	117.48	Vlug geïrriteerd	1	1	0	0	0	0	0	0	0	0	1	2
17277	Tue May 12 09:24:20 2009	29	1	4	117.43	Benauwd gevoel in en om de borst	0	0	0	1	0	1	0	0	0	1	0	1
17277	Tue May 12 09:24:24 2009	29	2	4	117.46	Bonzen van het hart	0	0	0	1	0	1	0	0	0	1	0	1
17277	Tue May 12 09:24:29 2009	29	3	4	117.48	Beschaamd	1	1	0	0	0	0	0	0	0	0	1	3
17277	Tue May 12 09:24:34 2009	29	4	5	117.48	Vermoeidheid	0	0	0	1	0	1	0	0	0	1	0	2
17277	Tue May 12 09:24:38 2009	29	5	5	117.49	Woensdag	0	0	0	0	0	0	1	0	1	1	0	3
17277	Tue May 12 09:24:43 2009	29	6	4	117.48	Vlug geïrriteerd	1	1	0	0	0	0	0	0	0	0	1	2
17277	Tue May 12 09:24:47 2009	29	7	5	117.50	Vrijdag	0	0	0	0	0	0	1	0	1	1	0	5
17277	Tue May 12 09:24:52 2009	29	8	5	117.49	Hoofdpijn	0	0	0	1	0	1	0	0	0	1	0	1
17277	Tue May 12 09:24:56 2009	29	9	4	117.48	Zenuwachtig	1	1	0	0	0	0	0	0	0	0	1	1
17277	Tue May 12 09:25:01 2009	29	10	5	117.50	Dinsdag	0	0	0	0	0	0	1	0	1	1	0	2
17277	Tue May 12 09:25:05 2009	29	11	5	117.46	Buik- of maagkrampen	0	0	0	1	0	1	0	0	0	1	0	1
17277	Tue May 12 09:25:10 2009	29	12	5	117.48	Teneergeslagen	1	1	0	0	0	0	0	0	0	0	1	3
17277	Tue May 12 09:25:14 2009	29	13	4	117.49	Maandag	0	0	0	0	0	0	1	0	1	1	0	1
17277	Tue May 12 09:25:19 2009	29	14	5	117.49	Donderdag	0	0	0	0	0	0	1	0	1	1	0	4
17277	Tue May 12 09:25:23 2009	29	15	5	117.50	Bang	1	1	0	0	0	0	0	0	0	0	1	2
17277	Tue May 12 09:26:13 2009	31	1	4	117.50	Bang	1	1	0	0	0	0	0	0	0	0	1	1
17277	Tue May 12 09:26:18 2009	31	2	4	117.49	Maandag	0	0	0	0	0	0	1	0	1	1	0	1
17277	Tue May 12 09:26:22 2009	31	3	4	117.48	Beschaamd	1	1	0	0	0	0	0	0	0	0	1	1
17277	Tue May 12 09:26:27 2009	31	4	5	117.49	Woensdag	0	0	0	0	0	0	1	0	1	1	0	3
17277	Tue May 12 09:26:32 2009	31	5	5	117.50	Vrijdag	0	0	0	0	0	0	1	0	1	1	0	5
17277	Tue May 12 09:26:36 2009	31	6	5	117.43	Benauwd gevoel in en om de borst	0	0	0	1	0	1	0	0	0	1	0	1
17277	Tue May 12 09:26:41 2009	31	7	5	117.48	Vlug geïrriteerd	1	1	0	0	0	0	0	0	0	0	1	1
17277	Tue May 12 09:26:45 2009	31	8	4	117.50	Dinsdag	0	0	0	0	0	0	1	0	1	1	0	2
17277	Tue May 12 09:26:50 2009	31	9	4	117.48	Vermoeidheid	0	0	0	1	0	1	0	0	0	1	0	2
17277	Tue May 12 09:26:54 2009	31	10	5	117.48	Teneergeslagen	1	1	0	0	0	0	0	0	0	0	1	1
17277	Tue May 12 09:26:59 2009	31	11	5	117.48	Zenuwachtig	1	1	0	0	0	0	0	0	0	0	1	1
17277	Tue May 12 09:27:03 2009	31	12	4	117.49	Hoofdpijn	0	0	0	1	0	1	0	0	0	1	0	1
17277	Tue May 12 09:27:08 2009	31	13	4	117.46	Buik- of maagkrampen	0	0	0	1	0	1	0	0	0	1	0	1
17277	Tue May 12 09:27:12 2009	31	14	5	117.46	Bonzen van het hart	0	0	0	1	0	1	0	0	0	1	0	1
17277	Tue May 12 09:27:17 2009	31	15	4	117.49	Donderdag	0	0	0	0	0	0	1	0	1	1	0	4
17277	Tue May 12 09:28:07 2009	33	1	4	117.49	Bedroefd	1	0	1	0	0	0	0	0	0	1	0	1
17277	Tue May 12 09:28:11 2009	33	2	5	117.49	Maandag	0	0	0	0	0	0	1	1	0	0	1	1
17277	Tue May 12 09:28:16 2009	33	3	5	117.50	Spierpijn	0	0	0	1	1	0	0	0	0	0	1	1
17277	Tue May 12 09:28:21 2009	33	4	4	117.49	Donderdag	0	0	0	0	0	0	1	1	0	0	1	4
17277	Tue May 12 09:28:25 2009	33	5	4	117.48	Snelle hartslag	0	0	0	1	1	0	0	0	0	0	1	1
17277	Tue May 12 09:28:30 2009	33	6	5	117.48	Duizeligheid	0	0	0	1	1	0	0	0	0	0	1	1
17277	Tue May 12 09:28:34 2009	33	7	4	117.48	Misselijkheid	0	0	0	1	1	0	0	0	0	0	1	1
17277	Tue May 12 09:28:39 2009	33	8	4	117.50	Vrijdag	0	0	0	0	0	0	1	1	0	0	1	5
17277	Tue May 12 09:28:43 2009	33	9	4	117.50	Angstig	1	0	1	0	0	0	0	0	0	1	0	1
17277	Tue May 12 09:28:48 2009	33	10	5	117.49	Woensdag	0	0	0	0	0	0	1	1	0	0	1	3
17277	Tue May 12 09:28:52 2009	33	11	4	117.50	Dinsdag	0	0	0	0	0	0	1	1	0	0	1	2
17277	Tue May 12 09:28:57 2009	33	12	4	117.50	Vijandig	1	0	1	0	0	0	0	0	0	1	0	1
17277	Tue May 12 09:29:01 2009	33	13	5	117.41	Onvoldoende diep kunnen doorademen	0	0	0	1	1	0	0	0	0	0	1	1
17277	Tue May 12 09:29:06 2009	33	14	4	117.49	Gespannen	1	0	1	0	0	0	0	0	0	1	0	1
17277	Tue May 12 09:29:10 2009	33	15	4	117.50	Schuldig	1	0	1	0	0	0	0	0	0	1	0	1
17277	Tue May 12 09:30:00 2009	35	1	7	117.49	Maandag	0	0	0	0	0	0	1	1	0	0	1	1
17277	Tue May 12 09:30:05 2009	35	2	4	117.41	Onvoldoende diep kunnen doorademen	0	0	0	1	1	0	0	0	0	0	1	1
17277	Tue May 12 09:30:09 2009	35	3	5	117.49	Woensdag	0	0	0	0	0	0	1	1	0	0	1	3
17277	Tue May 12 09:30:14 2009	35	4	5	117.50	Vijandig	1	0	1	0	0	0	0	0	0	1	0	2
17277	Tue May 12 09:30:18 2009	35	5	4	117.50	Spierpijn	0	0	0	1	1	0	0	0	0	0	1	1
17277	Tue May 12 09:30:23 2009	35	6	5	117.48	Duizeligheid	0	0	0	1	1	0	0	0	0	0	1	1
17277	Tue May 12 09:30:28 2009	35	7	5	117.50	Angstig	1	0	1	0	0	0	0	0	0	1	0	2
17277	Tue May 12 09:30:32 2009	35	8	5	117.50	Dinsdag	0	0	0	0	0	0	1	1	0	0	1	2
17277	Tue May 12 09:30:37 2009	35	9	4	117.49	Bedroefd	1	0	1	0	0	0	0	0	0	1	0	1
17277	Tue May 12 09:30:41 2009	35	10	5	117.49	Donderdag	0	0	0	0	0	0	1	1	0	0	1	4
17277	Tue May 12 09:30:46 2009	35	11	5	117.48	Snelle hartslag	0	0	0	1	1	0	0	0	0	0	1	1
17277	Tue May 12 09:30:50 2009	35	12	4	117.50	Vrijdag	0	0	0	0	0	0	1	1	0	0	1	5
17277	Tue May 12 09:30:55 2009	35	13	5	117.50	Schuldig	1	0	1	0	0	0	0	0	0	1	0	1
17277	Tue May 12 09:30:59 2009	35	14	5	117.49	Gespannen	1	0	1	0	0	0	0	0	0	1	0	2
17277	Tue May 12 09:31:04 2009	35	15	4	117.48	Misselijkheid	0	0	0	1	1	0	0	0	0	0	1	1
17277	Tue May 12 09:31:54 2009	37	1	4	117.50	Vrijdag	0	0	0	0	0	0	1	1	0	0	1	5
17277	Tue May 12 09:31:58 2009	37	2	5	117.50	Schuldig	1	0	1	0	0	0	0	0	0	1	0	1
17277	Tue May 12 09:32:03 2009	37	3	4	117.48	Duizeligheid	0	0	0	1	1	0	0	0	0	0	1	1
17277	Tue May 12 09:32:07 2009	37	4	4	117.49	Maandag	0	0	0	0	0	0	1	1	0	0	1	1
17277	Tue May 12 09:32:12 2009	37	5	5	117.49	Donderdag	0	0	0	0	0	0	1	1	0	0	1	4
17277	Tue May 12 09:32:16 2009	37	6	4	117.41	Onvoldoende diep kunnen doorademen	0	0	0	1	1	0	0	0	0	0	1	1
17277	Tue May 12 09:32:21 2009	37	7	4	117.50	Dinsdag	0	0	0	0	0	0	1	1	0	0	1	2
17277	Tue May 12 09:32:26 2009	37	8	4	117.49	Bedroefd	1	0	1	0	0	0	0	0	0	1	0	1
17277	Tue May 12 09:32:30 2009	37	9	5	117.50	Angstig	1	0	1	0	0	0	0	0	0	1	0	1
17277	Tue May 12 09:32:35 2009	37	10	4	117.49	Woensdag	0	0	0	0	0	0	1	1	0	0	1	3
17277	Tue May 12 09:32:39 2009	37	11	4	117.50	Vijandig	1	0	1	0	0	0	0	0	0	1	0	1
17277	Tue May 12 09:32:44 2009	37	12	5	117.50	Spierpijn	0	0	0	1	1	0	0	0	0	0	1	1
17277	Tue May 12 09:32:48 2009	37	13	4	117.48	Misselijkheid	0	0	0	1	1	0	0	0	0	0	1	1
17277	Tue May 12 09:32:53 2009	37	14	4	117.49	Gespannen	1	0	1	0	0	0	0	0	0	1	0	1
17277	Tue May 12 09:32:57 2009	37	15	4	117.48	Snelle hartslag	0	0	0	1	1	0	0	0	0	0	1	1
17277	Tue May 12 09:36:00 2009	39	1	4	117.46	Buik- of maagkrampen	0	0	0	1	0	1	0	0	0	1	0	1
17277	Tue May 12 09:36:05 2009	39	2	4	117.48	Vermoeidheid	0	0	0	1	0	1	0	0	0	1	0	2
17277	Tue May 12 09:36:09 2009	39	3	5	117.50	Vijandig	1	0	1	0	0	0	0	0	0	1	0	1
17277	Tue May 12 09:36:14 2009	39	4	4	117.50	Schuldig	1	0	1	0	0	0	0	0	0	1	0	1
17277	Tue May 12 09:36:18 2009	39	5	4	117.49	Donderdag	0	0	0	0	0	0	1	1	0	0	1	4
17277	Tue May 12 09:36:23 2009	39	6	5	117.49	Maandag	0	0	0	0	0	0	1	0	1	1	0	1
17277	Tue May 12 09:36:27 2009	39	7	5	117.50	Dinsdag	0	0	0	0	0	0	1	1	0	0	1	2
17277	Tue May 12 09:36:32 2009	39	8	4	117.46	Bonzen van het hart	0	0	0	1	0	1	0	0	0	1	0	1
17277	Tue May 12 09:36:36 2009	39	9	4	117.43	Benauwd gevoel in en om de borst	0	0	0	1	0	1	0	0	0	1	0	1
17277	Tue May 12 09:36:41 2009	39	10	5	117.49	Bedroefd	1	0	1	0	0	0	0	0	0	1	0	1
17277	Tue May 12 09:36:45 2009	39	11	4	117.49	Woensdag	0	0	0	0	0	0	1	0	1	1	0	3
17277	Tue May 12 09:36:50 2009	39	12	4	117.50	Angstig	1	0	1	0	0	0	0	0	0	1	0	1
17277	Tue May 12 09:36:54 2009	39	13	5	117.49	Hoofdpijn	0	0	0	1	0	1	0	0	0	1	0	1
17277	Tue May 12 09:36:59 2009	39	14	4	117.49	Gespannen	1	0	1	0	0	0	0	0	0	1	0	1
17277	Tue May 12 09:37:03 2009	39	15	4	117.50	Vrijdag	0	0	0	0	0	0	1	0	1	1	0	5
17277	Tue May 12 09:37:54 2009	41	1	5	117.48	Vermoeidheid	0	0	0	1	0	1	0	0	0	1	0	2
17277	Tue May 12 09:37:58 2009	41	2	4	117.46	Buik- of maagkrampen	0	0	0	1	0	1	0	0	0	1	0	1
17277	Tue May 12 09:38:03 2009	41	3	4	117.49	Maandag	0	0	0	0	0	0	1	0	1	1	0	1
17277	Tue May 12 09:38:07 2009	41	4	5	117.46	Bonzen van het hart	0	0	0	1	0	1	0	0	0	1	0	1
17277	Tue May 12 09:38:12 2009	41	5	4	117.49	Woensdag	0	0	0	0	0	0	1	0	1	1	0	3
17277	Tue May 12 09:38:16 2009	41	6	4	117.49	Gespannen	1	0	1	0	0	0	0	0	0	1	0	1
17277	Tue May 12 09:38:21 2009	41	7	5	117.50	Dinsdag	0	0	0	0	0	0	1	1	0	0	1	2
17277	Tue May 12 09:38:25 2009	41	8	4	117.50	Schuldig	1	0	1	0	0	0	0	0	0	1	0	1
17277	Tue May 12 09:38:30 2009	41	9	4	117.49	Bedroefd	1	0	1	0	0	0	0	0	0	1	0	1
17277	Tue May 12 09:38:34 2009	41	10	4	117.50	Angstig	1	0	1	0	0	0	0	0	0	1	0	1
17277	Tue May 12 09:38:39 2009	41	11	5	117.43	Benauwd gevoel in en om de borst	0	0	0	1	0	1	0	0	0	1	0	1
17277	Tue May 12 09:38:43 2009	41	12	4	117.50	Vijandig	1	0	1	0	0	0	0	0	0	1	0	1
17277	Tue May 12 09:38:48 2009	41	13	4	117.49	Hoofdpijn	0	0	0	1	0	1	0	0	0	1	0	1
17277	Tue May 12 09:38:52 2009	41	14	5	117.49	Donderdag	0	0	0	0	0	0	1	1	0	0	1	4
17277	Tue May 12 09:38:57 2009	41	15	5	117.50	Vrijdag	0	0	0	0	0	0	1	0	1	1	0	5
17277	Tue May 12 09:39:47 2009	43	1	4	117.46	Buik- of maagkrampen	0	0	0	1	0	1	0	0	0	1	0	1
17277	Tue May 12 09:39:52 2009	43	2	4	117.43	Benauwd gevoel in en om de borst	0	0	0	1	0	1	0	0	0	1	0	1
17277	Tue May 12 09:39:56 2009	43	3	4	117.49	Bedroefd	1	0	1	0	0	0	0	0	0	1	0	1
17277	Tue May 12 09:40:01 2009	43	4	5	117.49	Hoofdpijn	0	0	0	1	0	1	0	0	0	1	0	1
17277	Tue May 12 09:40:05 2009	43	5	5	117.50	Vrijdag	0	0	0	0	0	0	1	0	1	1	0	5
17277	Tue May 12 09:40:10 2009	43	6	4	117.49	Donderdag	0	0	0	0	0	0	1	1	0	0	1	4
17277	Tue May 12 09:40:14 2009	43	7	4	117.46	Bonzen van het hart	0	0	0	1	0	1	0	0	0	1	0	1
17277	Tue May 12 09:40:19 2009	43	8	5	117.50	Vijandig	1	0	1	0	0	0	0	0	0	1	0	2
17277	Tue May 12 09:40:23 2009	43	9	4	117.50	Dinsdag	0	0	0	0	0	0	1	1	0	0	1	2
17277	Tue May 12 09:40:28 2009	43	10	4	117.49	Gespannen	1	0	1	0	0	0	0	0	0	1	0	1
17277	Tue May 12 09:40:32 2009	43	11	5	117.50	Schuldig	1	0	1	0	0	0	0	0	0	1	0	1
17277	Tue May 12 09:40:37 2009	43	12	5	117.50	Angstig	1	0	1	0	0	0	0	0	0	1	0	1
17277	Tue May 12 09:40:41 2009	43	13	4	117.49	Maandag	0	0	0	0	0	0	1	0	1	1	0	1
17277	Tue May 12 09:40:46 2009	43	14	4	117.48	Vermoeidheid	0	0	0	1	0	1	0	0	0	1	0	1
17277	Tue May 12 09:40:50 2009	43	15	5	117.49	Woensdag	0	0	0	0	0	0	1	0	1	1	0	3
17277	Tue May 12 09:41:41 2009	45	1	4	117.48	Snelle hartslag	0	0	0	1	1	0	0	0	0	0	1	2
17277	Tue May 12 09:41:45 2009	45	2	4	117.48	Teneergeslagen	1	1	0	0	0	0	0	0	0	0	1	1
17277	Tue May 12 09:41:50 2009	45	3	5	117.48	Beschaamd	1	1	0	0	0	0	0	0	0	0	1	2
17277	Tue May 12 09:41:54 2009	45	4	4	117.48	Duizeligheid	0	0	0	1	1	0	0	0	0	0	1	1
17277	Tue May 12 09:41:59 2009	45	5	5	117.49	Woensdag	0	0	0	0	0	0	1	1	0	0	1	3
17277	Tue May 12 09:42:03 2009	45	6	5	117.50	Dinsdag	0	0	0	0	0	0	1	0	1	1	0	2
17277	Tue May 12 09:42:08 2009	45	7	4	117.50	Vrijdag	0	0	0	0	0	0	1	1	0	0	1	5
17277	Tue May 12 09:42:12 2009	45	8	4	117.48	Zenuwachtig	1	1	0	0	0	0	0	0	0	0	1	1
17277	Tue May 12 09:42:17 2009	45	9	5	117.49	Maandag	0	0	0	0	0	0	1	1	0	0	1	1
17277	Tue May 12 09:42:21 2009	45	10	7	117.41	Onvoldoende diep kunnen doorademen	0	0	0	1	1	0	0	0	0	0	1	1
17277	Tue May 12 09:42:26 2009	45	11	4	117.50	Spierpijn	0	0	0	1	1	0	0	0	0	0	1	1
17277	Tue May 12 09:42:30 2009	45	12	4	117.50	Bang	1	1	0	0	0	0	0	0	0	0	1	2
17277	Tue May 12 09:42:35 2009	45	13	5	117.48	Misselijkheid	0	0	0	1	1	0	0	0	0	0	1	1
17277	Tue May 12 09:42:39 2009	45	14	4	117.49	Donderdag	0	0	0	0	0	0	1	0	1	1	0	4
17277	Tue May 12 09:42:44 2009	45	15	4	117.48	Vlug geïrriteerd	1	1	0	0	0	0	0	0	0	0	1	1
17277	Tue May 12 09:43:34 2009	47	1	7	117.50	Vrijdag	0	0	0	0	0	0	1	1	0	0	1	5
17277	Tue May 12 09:43:39 2009	47	2	4	117.48	Misselijkheid	0	0	0	1	1	0	0	0	0	0	1	1
17277	Tue May 12 09:43:43 2009	47	3	4	117.48	Duizeligheid	0	0	0	1	1	0	0	0	0	0	1	1
17277	Tue May 12 09:43:48 2009	47	4	5	117.49	Woensdag	0	0	0	0	0	0	1	1	0	0	1	3
17277	Tue May 12 09:43:52 2009	47	5	4	117.48	Snelle hartslag	0	0	0	1	1	0	0	0	0	0	1	1
17277	Tue May 12 09:43:57 2009	47	6	4	117.48	Zenuwachtig	1	1	0	0	0	0	0	0	0	0	1	1
17277	Tue May 12 09:44:01 2009	47	7	5	117.41	Onvoldoende diep kunnen doorademen	0	0	0	1	1	0	0	0	0	0	1	1
17277	Tue May 12 09:44:06 2009	47	8	5	117.50	Dinsdag	0	0	0	0	0	0	1	0	1	1	0	2
17277	Tue May 12 09:44:10 2009	47	9	4	117.50	Bang	1	1	0	0	0	0	0	0	0	0	1	1
17277	Tue May 12 09:44:15 2009	47	10	5	117.49	Maandag	0	0	0	0	0	0	1	1	0	0	1	1
17277	Tue May 12 09:44:19 2009	47	11	5	117.48	Teneergeslagen	1	1	0	0	0	0	0	0	0	0	1	1
17277	Tue May 12 09:44:24 2009	47	12	4	117.48	Beschaamd	1	1	0	0	0	0	0	0	0	0	1	1
17277	Tue May 12 09:44:28 2009	47	13	4	117.50	Spierpijn	0	0	0	1	1	0	0	0	0	0	1	1
17277	Tue May 12 09:44:33 2009	47	14	5	117.49	Donderdag	0	0	0	0	0	0	1	0	1	1	0	4
17277	Tue May 12 09:44:37 2009	47	15	4	117.48	Vlug geïrriteerd	1	1	0	0	0	0	0	0	0	0	1	1
17277	Tue May 12 09:45:27 2009	49	1	4	117.49	Woensdag	0	0	0	0	0	0	1	1	0	0	1	3
17277	Tue May 12 09:45:32 2009	49	2	5	117.50	Vrijdag	0	0	0	0	0	0	1	1	0	0	1	5
17277	Tue May 12 09:45:37 2009	49	3	4	117.48	Snelle hartslag	0	0	0	1	1	0	0	0	0	0	1	1
17277	Tue May 12 09:45:41 2009	49	4	4	117.48	Teneergeslagen	1	1	0	0	0	0	0	0	0	0	1	2
17277	Tue May 12 09:45:46 2009	49	5	5	117.48	Zenuwachtig	1	1	0	0	0	0	0	0	0	0	1	1
17277	Tue May 12 09:45:50 2009	49	6	4	117.48	Vlug geïrriteerd	1	1	0	0	0	0	0	0	0	0	1	1
17277	Tue May 12 09:45:55 2009	49	7	4	117.48	Misselijkheid	0	0	0	1	1	0	0	0	0	0	1	1
17277	Tue May 12 09:45:59 2009	49	8	4	117.41	Onvoldoende diep kunnen doorademen	0	0	0	1	1	0	0	0	0	0	1	1
17277	Tue May 12 09:46:04 2009	49	9	5	117.50	Spierpijn	0	0	0	1	1	0	0	0	0	0	1	1
17277	Tue May 12 09:46:08 2009	49	10	4	117.49	Maandag	0	0	0	0	0	0	1	1	0	0	1	1
17277	Tue May 12 09:46:13 2009	49	11	4	117.48	Beschaamd	1	1	0	0	0	0	0	0	0	0	1	1
17277	Tue May 12 09:46:17 2009	49	12	5	117.50	Dinsdag	0	0	0	0	0	0	1	0	1	1	0	2
17277	Tue May 12 09:46:22 2009	49	13	4	117.48	Duizeligheid	0	0	0	1	1	0	0	0	0	0	1	1
17277	Tue May 12 09:46:26 2009	49	14	4	117.50	Bang	1	1	0	0	0	0	0	0	0	0	1	1
17277	Tue May 12 09:46:31 2009	49	15	5	117.49	Donderdag	0	0	0	0	0	0	1	0	1	1	0	4
17277	Tue May 12 09:49:33 2009	51	1	4	117.49	Maandag	0	0	0	0	0	0	1	1	0	0	1	1
17277	Tue May 12 09:49:37 2009	51	2	4	117.50	Bang	1	1	0	0	0	0	0	0	0	0	1	1
17277	Tue May 12 09:49:42 2009	51	3	5	117.48	Beschaamd	1	1	0	0	0	0	0	0	0	0	1	1
17277	Tue May 12 09:49:47 2009	51	4	4	117.49	Hoofdpijn	0	0	0	1	0	1	0	0	0	1	0	1
17277	Tue May 12 09:49:51 2009	51	5	4	117.46	Buik- of maagkrampen	0	0	0	1	0	1	0	0	0	1	0	1
17277	Tue May 12 09:49:56 2009	51	6	4	117.43	Benauwd gevoel in en om de borst	0	0	0	1	0	1	0	0	0	1	0	1
17277	Tue May 12 09:50:00 2009	51	7	3	117.50	Dinsdag	0	0	0	0	0	0	1	0	1	1	0	niet geklikt
17277	Tue May 12 09:50:05 2009	51	8	4	117.48	Teneergeslagen	1	1	0	0	0	0	0	0	0	0	1	1
17277	Tue May 12 09:50:09 2009	51	9	5	117.49	Woensdag	0	0	0	0	0	0	1	1	0	0	1	3
17277	Tue May 12 09:50:14 2009	51	10	5	117.50	Vrijdag	0	0	0	0	0	0	1	1	0	0	1	5
17277	Tue May 12 09:50:18 2009	51	11	4	117.48	Zenuwachtig	1	1	0	0	0	0	0	0	0	0	1	1
17277	Tue May 12 09:50:23 2009	51	12	4	117.49	Maandag	0	0	0	0	0	0	1	0	1	1	0	1
17277	Tue May 12 09:50:27 2009	51	13	5	117.46	Bonzen van het hart	0	0	0	1	0	1	0	0	0	1	0	1
17277	Tue May 12 09:50:32 2009	51	14	5	117.48	Vermoeidheid	0	0	0	1	0	1	0	0	0	1	0	1
17277	Tue May 12 09:50:36 2009	51	15	4	117.48	Vlug geïrriteerd	1	1	0	0	0	0	0	0	0	0	1	1
17277	Tue May 12 09:51:26 2009	53	1	4	117.50	Dinsdag	0	0	0	0	0	0	1	0	1	1	0	2
17277	Tue May 12 09:51:31 2009	53	2	4	117.49	Hoofdpijn	0	0	0	1	0	1	0	0	0	1	0	1
17277	Tue May 12 09:51:35 2009	53	3	5	117.50	Bang	1	1	0	0	0	0	0	0	0	0	1	2
17277	Tue May 12 09:51:40 2009	53	4	5	117.48	Beschaamd	1	1	0	0	0	0	0	0	0	0	1	3
17277	Tue May 12 09:51:45 2009	53	5	4	117.48	Teneergeslagen	1	1	0	0	0	0	0	0	0	0	1	2
17277	Tue May 12 09:51:49 2009	53	6	4	117.48	Vermoeidheid	0	0	0	1	0	1	0	0	0	1	0	1
17277	Tue May 12 09:51:54 2009	53	7	5	117.46	Buik- of maagkrampen	0	0	0	1	0	1	0	0	0	1	0	1
17277	Tue May 12 09:51:58 2009	53	8	4	117.49	Woensdag	0	0	0	0	0	0	1	1	0	0	1	3
17277	Tue May 12 09:52:03 2009	53	9	4	117.49	Maandag	0	0	0	0	0	0	1	1	0	0	1	1
17277	Tue May 12 09:52:07 2009	53	10	5	117.48	Zenuwachtig	1	1	0	0	0	0	0	0	0	0	1	1
17277	Tue May 12 09:52:12 2009	53	11	4	117.49	Maandag	0	0	0	0	0	0	1	0	1	1	0	1
17277	Tue May 12 09:52:16 2009	53	12	4	117.43	Benauwd gevoel in en om de borst	0	0	0	1	0	1	0	0	0	1	0	1
17277	Tue May 12 09:52:21 2009	53	13	5	117.50	Vrijdag	0	0	0	0	0	0	1	1	0	0	1	5
17277	Tue May 12 09:52:25 2009	53	14	5	117.46	Bonzen van het hart	0	0	0	1	0	1	0	0	0	1	0	1
17277	Tue May 12 09:52:30 2009	53	15	4	117.48	Vlug geïrriteerd	1	1	0	0	0	0	0	0	0	0	1	1
17277	Tue May 12 09:53:20 2009	55	1	4	117.49	Maandag	0	0	0	0	0	0	1	0	1	1	0	1
17277	Tue May 12 09:53:24 2009	55	2	4	117.48	Beschaamd	1	1	0	0	0	0	0	0	0	0	1	1
17277	Tue May 12 09:53:29 2009	55	3	4	117.50	Bang	1	1	0	0	0	0	0	0	0	0	1	1
17277	Tue May 12 09:53:33 2009	55	4	4	117.48	Zenuwachtig	1	1	0	0	0	0	0	0	0	0	1	1
17277	Tue May 12 09:53:38 2009	55	5	5	117.49	Hoofdpijn	0	0	0	1	0	1	0	0	0	1	0	1
17277	Tue May 12 09:53:43 2009	55	6	4	117.46	Buik- of maagkrampen	0	0	0	1	0	1	0	0	0	1	0	1
17277	Tue May 12 09:53:47 2009	55	7	4	117.50	Vrijdag	0	0	0	0	0	0	1	1	0	0	1	1
17277	Tue May 12 09:53:52 2009	55	8	5	117.48	Vermoeidheid	0	0	0	1	0	1	0	0	0	1	0	1
17277	Tue May 12 09:53:56 2009	55	9	4	117.50	Dinsdag	0	0	0	0	0	0	1	0	1	1	0	2
17277	Tue May 12 09:54:01 2009	55	10	4	117.48	Teneergeslagen	1	1	0	0	0	0	0	0	0	0	1	1
17277	Tue May 12 09:54:05 2009	55	11	5	117.49	Woensdag	0	0	0	0	0	0	1	1	0	0	1	3
17277	Tue May 12 09:54:10 2009	55	12	5	117.43	Benauwd gevoel in en om de borst	0	0	0	1	0	1	0	0	0	1	0	1
17277	Tue May 12 09:54:14 2009	55	13	4	117.48	Vlug geïrriteerd	1	1	0	0	0	0	0	0	0	0	1	1
17277	Tue May 12 09:54:19 2009	55	14	4	117.46	Bonzen van het hart	0	0	0	1	0	1	0	0	0	1	0	1
17277	Tue May 12 09:54:23 2009	55	15	5	117.49	Maandag	0	0	0	0	0	0	1	1	0	0	1	1
17277	Tue May 12 09:55:13 2009	57	1	4	117.48	Snelle hartslag	0	0	0	1	1	0	0	0	0	0	1	1
17277	Tue May 12 09:55:18 2009	57	2	7	117.50	Schuldig	1	0	1	0	0	0	0	0	0	1	0	1
17277	Tue May 12 09:55:22 2009	57	3	4	117.49	Donderdag	0	0	0	0	0	0	1	0	1	1	0	4
17277	Tue May 12 09:55:27 2009	57	4	5	117.50	Dinsdag	0	0	0	0	0	0	1	1	0	0	1	2
17277	Tue May 12 09:55:31 2009	57	5	5	117.49	Bedroefd	1	0	1	0	0	0	0	0	0	1	0	1
17277	Tue May 12 09:55:36 2009	57	6	4	117.49	Woensdag	0	0	0	0	0	0	1	0	1	1	0	3
17277	Tue May 12 09:55:41 2009	57	7	4	117.50	Spierpijn	0	0	0	1	1	0	0	0	0	0	1	1
17277	Tue May 12 09:55:45 2009	57	8	5	117.48	Misselijkheid	0	0	0	1	1	0	0	0	0	0	1	1
17277	Tue May 12 09:55:50 2009	57	9	5	117.49	Gespannen	1	0	1	0	0	0	0	0	0	1	0	1
17277	Tue May 12 09:55:54 2009	57	10	4	117.41	Onvoldoende diep kunnen doorademen	0	0	0	1	1	0	0	0	0	0	1	1
17277	Tue May 12 09:55:59 2009	57	11	5	117.49	Donderdag	0	0	0	0	0	0	1	1	0	0	1	4
17277	Tue May 12 09:56:03 2009	57	12	5	117.48	Duizeligheid	0	0	0	1	1	0	0	0	0	0	1	1
17277	Tue May 12 09:56:08 2009	57	13	4	117.50	Vijandig	1	0	1	0	0	0	0	0	0	1	0	1
17277	Tue May 12 09:56:12 2009	57	14	4	117.50	Vrijdag	0	0	0	0	0	0	1	0	1	1	0	5
17277	Tue May 12 09:56:17 2009	57	15	4	117.50	Angstig	1	0	1	0	0	0	0	0	0	1	0	1
17277	Tue May 12 09:57:07 2009	59	1	4	117.50	Schuldig	1	0	1	0	0	0	0	0	0	1	0	1
17277	Tue May 12 09:57:11 2009	59	2	5	117.50	Spierpijn	0	0	0	1	1	0	0	0	0	0	1	1
17277	Tue May 12 09:57:16 2009	59	3	5	117.48	Snelle hartslag	0	0	0	1	1	0	0	0	0	0	1	2
17277	Tue May 12 09:57:20 2009	59	4	4	117.48	Duizeligheid	0	0	0	1	1	0	0	0	0	0	1	1
17277	Tue May 12 09:57:25 2009	59	5	4	117.48	Misselijkheid	0	0	0	1	1	0	0	0	0	0	1	1
17277	Tue May 12 09:57:30 2009	59	6	5	117.41	Onvoldoende diep kunnen doorademen	0	0	0	1	1	0	0	0	0	0	1	1
17277	Tue May 12 09:57:34 2009	59	7	7	117.49	Woensdag	0	0	0	0	0	0	1	0	1	1	0	3
17277	Tue May 12 09:57:39 2009	59	8	4	117.49	Gespannen	1	0	1	0	0	0	0	0	0	1	0	1
17277	Tue May 12 09:57:43 2009	59	9	4	117.50	Vijandig	1	0	1	0	0	0	0	0	0	1	0	1
17277	Tue May 12 09:57:48 2009	59	10	3	117.49	Bedroefd	1	0	1	0	0	0	0	0	0	1	0	3
17277	Tue May 12 09:57:52 2009	59	11	4	117.50	Vrijdag	0	0	0	0	0	0	1	0	1	1	0	5
17277	Tue May 12 09:57:57 2009	59	12	4	117.49	Donderdag	0	0	0	0	0	0	1	0	1	1	0	4
17277	Tue May 12 09:58:01 2009	59	13	5	117.50	Dinsdag	0	0	0	0	0	0	1	1	0	0	1	2
17277	Tue May 12 09:58:06 2009	59	14	5	117.49	Donderdag	0	0	0	0	0	0	1	1	0	0	1	4
17277	Tue May 12 09:58:10 2009	59	15	4	117.50	Angstig	1	0	1	0	0	0	0	0	0	1	0	2
17277	Tue May 12 09:59:00 2009	61	1	5	117.49	Woensdag	0	0	0	0	0	0	1	0	1	1	0	3
17277	Tue May 12 09:59:05 2009	61	2	4	117.48	Duizeligheid	0	0	0	1	1	0	0	0	0	0	1	1
17277	Tue May 12 09:59:09 2009	61	3	4	117.49	Donderdag	0	0	0	0	0	0	1	0	1	1	0	4
17277	Tue May 12 09:59:14 2009	61	4	5	117.50	Vrijdag	0	0	0	0	0	0	1	0	1	1	0	5
17277	Tue May 12 09:59:18 2009	61	5	5	117.50	Dinsdag	0	0	0	0	0	0	1	1	0	0	1	2
17277	Tue May 12 09:59:23 2009	61	6	4	117.49	Gespannen	1	0	1	0	0	0	0	0	0	1	0	1
17277	Tue May 12 09:59:28 2009	61	7	4	117.49	Bedroefd	1	0	1	0	0	0	0	0	0	1	0	1
17277	Tue May 12 09:59:32 2009	61	8	5	117.48	Snelle hartslag	0	0	0	1	1	0	0	0	0	0	1	1
17277	Tue May 12 09:59:37 2009	61	9	4	117.50	Vijandig	1	0	1	0	0	0	0	0	0	1	0	1
17277	Tue May 12 09:59:41 2009	61	10	4	117.50	Schuldig	1	0	1	0	0	0	0	0	0	1	0	1
17277	Tue May 12 09:59:46 2009	61	11	5	117.49	Donderdag	0	0	0	0	0	0	1	1	0	0	1	2
17277	Tue May 12 09:59:50 2009	61	12	4	117.41	Onvoldoende diep kunnen doorademen	0	0	0	1	1	0	0	0	0	0	1	1
17277	Tue May 12 09:59:55 2009	61	13	4	117.50	Spierpijn	0	0	0	1	1	0	0	0	0	0	1	1
17277	Tue May 12 09:59:59 2009	61	14	4	117.48	Misselijkheid	0	0	0	1	1	0	0	0	0	0	1	1
17277	Tue May 12 10:00:04 2009	61	15	5	117.50	Angstig	1	0	1	0	0	0	0	0	0	1	0	1
17277	Tue May 12 10:02:56 2009	63	1	4	117.49	Hoofdpijn	0	0	0	1	0	1	0	0	0	1	0	1
17277	Tue May 12 10:03:00 2009	63	2	5	117.43	Benauwd gevoel in en om de borst	0	0	0	1	0	1	0	0	0	1	0	1
17277	Tue May 12 10:03:05 2009	63	3	4	117.50	Vrijdag	0	0	0	0	0	0	1	1	0	0	1	5
17277	Tue May 12 10:03:09 2009	63	4	4	117.50	Bang	1	1	0	0	0	0	0	0	0	0	1	1
17277	Tue May 12 10:03:14 2009	63	5	5	117.48	Zenuwachtig	1	1	0	0	0	0	0	0	0	0	1	1
17277	Tue May 12 10:03:18 2009	63	6	7	117.49	Maandag	0	0	0	0	0	0	1	1	0	0	1	1
17277	Tue May 12 10:03:23 2009	63	7	4	117.48	Beschaamd	1	1	0	0	0	0	0	0	0	0	1	1
17277	Tue May 12 10:03:27 2009	63	8	5	117.49	Donderdag	0	0	0	0	0	0	1	1	0	0	1	4
17277	Tue May 12 10:03:32 2009	63	9	5	117.50	Vrijdag	0	0	0	0	0	0	1	0	1	1	0	5
17277	Tue May 12 10:03:36 2009	63	10	4	117.48	Teneergeslagen	1	1	0	0	0	0	0	0	0	0	1	1
17277	Tue May 12 10:03:41 2009	63	11	4	117.50	Dinsdag	0	0	0	0	0	0	1	0	1	1	0	2
17277	Tue May 12 10:03:45 2009	63	12	5	117.46	Bonzen van het hart	0	0	0	1	0	1	0	0	0	1	0	1
17277	Tue May 12 10:03:50 2009	63	13	5	117.46	Buik- of maagkrampen	0	0	0	1	0	1	0	0	0	1	0	1
17277	Tue May 12 10:03:54 2009	63	14	4	117.48	Vlug geïrriteerd	1	1	0	0	0	0	0	0	0	0	1	1
17277	Tue May 12 10:03:59 2009	63	15	4	117.48	Vermoeidheid	0	0	0	1	0	1	0	0	0	1	0	2
17277	Tue May 12 10:04:49 2009	65	1	4	117.48	Beschaamd	1	1	0	0	0	0	0	0	0	0	1	1
17277	Tue May 12 10:04:53 2009	65	2	4	117.48	Vlug geïrriteerd	1	1	0	0	0	0	0	0	0	0	1	1
17277	Tue May 12 10:04:58 2009	65	3	5	117.50	Vrijdag	0	0	0	0	0	0	1	0	1	1	0	5
17277	Tue May 12 10:05:03 2009	65	4	4	117.43	Benauwd gevoel in en om de borst	0	0	0	1	0	1	0	0	0	1	0	1
17277	Tue May 12 10:05:07 2009	65	5	4	117.49	Hoofdpijn	0	0	0	1	0	1	0	0	0	1	0	1
17277	Tue May 12 10:05:12 2009	65	6	4	117.50	Bang	1	1	0	0	0	0	0	0	0	0	1	1
17277	Tue May 12 10:05:16 2009	65	7	5	117.46	Bonzen van het hart	0	0	0	1	0	1	0	0	0	1	0	1
17277	Tue May 12 10:05:21 2009	65	8	4	117.46	Buik- of maagkrampen	0	0	0	1	0	1	0	0	0	1	0	1
17277	Tue May 12 10:05:25 2009	65	9	4	117.48	Teneergeslagen	1	1	0	0	0	0	0	0	0	0	1	2
17277	Tue May 12 10:05:30 2009	65	10	5	117.50	Vrijdag	0	0	0	0	0	0	1	1	0	0	1	5
17277	Tue May 12 10:05:34 2009	65	11	4	117.49	Donderdag	0	0	0	0	0	0	1	1	0	0	1	4
17277	Tue May 12 10:05:39 2009	65	12	4	117.49	Maandag	0	0	0	0	0	0	1	1	0	0	1	1
17277	Tue May 12 10:05:43 2009	65	13	5	117.50	Dinsdag	0	0	0	0	0	0	1	0	1	1	0	2
17277	Tue May 12 10:05:48 2009	65	14	5	117.48	Zenuwachtig	1	1	0	0	0	0	0	0	0	0	1	1
17277	Tue May 12 10:05:52 2009	65	15	4	117.48	Vermoeidheid	0	0	0	1	0	1	0	0	0	1	0	1
17277	Tue May 12 10:06:42 2009	67	1	4	117.48	Vlug geïrriteerd	1	1	0	0	0	0	0	0	0	0	1	3
17277	Tue May 12 10:06:47 2009	67	2	4	117.46	Bonzen van het hart	0	0	0	1	0	1	0	0	0	1	0	1
17277	Tue May 12 10:06:52 2009	67	3	4	117.48	Teneergeslagen	1	1	0	0	0	0	0	0	0	0	1	1
17277	Tue May 12 10:06:56 2009	67	4	5	117.50	Vrijdag	0	0	0	0	0	0	1	1	0	0	1	5
17277	Tue May 12 10:07:01 2009	67	5	5	117.50	Vrijdag	0	0	0	0	0	0	1	0	1	1	0	5
17277	Tue May 12 10:07:05 2009	67	6	4	117.50	Dinsdag	0	0	0	0	0	0	1	0	1	1	0	2
17277	Tue May 12 10:07:10 2009	67	7	4	117.48	Beschaamd	1	1	0	0	0	0	0	0	0	0	1	1
17277	Tue May 12 10:07:14 2009	67	8	5	117.49	Donderdag	0	0	0	0	0	0	1	1	0	0	1	4
17277	Tue May 12 10:07:19 2009	67	9	4	117.49	Maandag	0	0	0	0	0	0	1	1	0	0	1	1
17277	Tue May 12 10:07:23 2009	67	10	4	117.49	Hoofdpijn	0	0	0	1	0	1	0	0	0	1	0	1
17277	Tue May 12 10:07:28 2009	67	11	4	117.46	Buik- of maagkrampen	0	0	0	1	0	1	0	0	0	1	0	1
17277	Tue May 12 10:07:32 2009	67	12	5	117.43	Benauwd gevoel in en om de borst	0	0	0	1	0	1	0	0	0	1	0	1
17277	Tue May 12 10:07:37 2009	67	13	4	117.50	Bang	1	1	0	0	0	0	0	0	0	0	1	2
17277	Tue May 12 10:07:41 2009	67	14	4	117.48	Vermoeidheid	0	0	0	1	0	1	0	0	0	1	0	2
17277	Tue May 12 10:07:46 2009	67	15	5	117.48	Zenuwachtig	1	1	0	0	0	0	0	0	0	0	1	1
17277	Tue May 12 10:08:36 2009	69	1	4	117.49	Donderdag	0	0	0	0	0	0	1	0	1	1	0	4
17277	Tue May 12 10:08:40 2009	69	2	4	117.49	Bedroefd	1	0	1	0	0	0	0	0	0	1	0	2
17277	Tue May 12 10:08:45 2009	69	3	5	117.50	Dinsdag	0	0	0	0	0	0	1	1	0	0	1	2
17277	Tue May 12 10:08:50 2009	69	4	4	117.49	Gespannen	1	0	1	0	0	0	0	0	0	1	0	1
17277	Tue May 12 10:08:54 2009	69	5	5	117.50	Schuldig	1	0	1	0	0	0	0	0	0	1	0	3
17277	Tue May 12 10:08:59 2009	69	6	5	117.50	Angstig	1	0	1	0	0	0	0	0	0	1	0	1
17277	Tue May 12 10:09:03 2009	69	7	4	117.49	Woensdag	0	0	0	0	0	0	1	0	1	1	0	3
17277	Tue May 12 10:09:08 2009	69	8	4	117.48	Duizeligheid	0	0	0	1	1	0	0	0	0	0	1	1
17277	Tue May 12 10:09:12 2009	69	9	5	117.49	Maandag	0	0	0	0	0	0	1	0	1	1	0	1
17277	Tue May 12 10:09:17 2009	69	10	5	117.50	Spierpijn	0	0	0	1	1	0	0	0	0	0	1	1
17277	Tue May 12 10:09:21 2009	69	11	4	117.50	Vijandig	1	0	1	0	0	0	0	0	0	1	0	1
17277	Tue May 12 10:09:26 2009	69	12	4	117.49	Woensdag	0	0	0	0	0	0	1	1	0	0	1	3
17277	Tue May 12 10:09:30 2009	69	13	5	117.48	Snelle hartslag	0	0	0	1	1	0	0	0	0	0	1	1
17277	Tue May 12 10:09:35 2009	69	14	4	117.41	Onvoldoende diep kunnen doorademen	0	0	0	1	1	0	0	0	0	0	1	1
17277	Tue May 12 10:09:39 2009	69	15	4	117.48	Misselijkheid	0	0	0	1	1	0	0	0	0	0	1	1
17277	Tue May 12 10:10:29 2009	71	1	4	117.49	Bedroefd	1	0	1	0	0	0	0	0	0	1	0	1
17277	Tue May 12 10:10:34 2009	71	2	5	117.48	Duizeligheid	0	0	0	1	1	0	0	0	0	0	1	1
17277	Tue May 12 10:10:38 2009	71	3	4	117.50	Spierpijn	0	0	0	1	1	0	0	0	0	0	1	1
17277	Tue May 12 10:10:43 2009	71	4	4	117.48	Misselijkheid	0	0	0	1	1	0	0	0	0	0	1	1
17277	Tue May 12 10:10:48 2009	71	5	5	117.41	Onvoldoende diep kunnen doorademen	0	0	0	1	1	0	0	0	0	0	1	1
17277	Tue May 12 10:10:52 2009	71	6	4	117.49	Gespannen	1	0	1	0	0	0	0	0	0	1	0	1
17277	Tue May 12 10:10:57 2009	71	7	4	117.49	Donderdag	0	0	0	0	0	0	1	0	1	1	0	4
17277	Tue May 12 10:11:01 2009	71	8	5	117.48	Snelle hartslag	0	0	0	1	1	0	0	0	0	0	1	1
17277	Tue May 12 10:11:06 2009	71	9	7	117.50	Dinsdag	0	0	0	0	0	0	1	1	0	0	1	2
17277	Tue May 12 10:11:10 2009	71	10	4	117.50	Schuldig	1	0	1	0	0	0	0	0	0	1	0	1
17277	Tue May 12 10:11:15 2009	71	11	5	117.49	Woensdag	0	0	0	0	0	0	1	1	0	0	1	3
17277	Tue May 12 10:11:19 2009	71	12	5	117.49	Maandag	0	0	0	0	0	0	1	0	1	1	0	1
17277	Tue May 12 10:11:24 2009	71	13	4	117.49	Woensdag	0	0	0	0	0	0	1	0	1	1	0	3
17277	Tue May 12 10:11:28 2009	71	14	4	117.50	Angstig	1	0	1	0	0	0	0	0	0	1	0	1
17277	Tue May 12 10:11:33 2009	71	15	5	117.50	Vijandig	1	0	1	0	0	0	0	0	0	1	0	1
17277	Tue May 12 10:12:23 2009	73	1	4	117.49	Gespannen	1	0	1	0	0	0	0	0	0	1	0	1
17277	Tue May 12 10:12:27 2009	73	2	5	117.48	Duizeligheid	0	0	0	1	1	0	0	0	0	0	1	1
17277	Tue May 12 10:12:32 2009	73	3	4	117.48	Snelle hartslag	0	0	0	1	1	0	0	0	0	0	1	1
17277	Tue May 12 10:12:36 2009	73	4	4	117.41	Onvoldoende diep kunnen doorademen	0	0	0	1	1	0	0	0	0	0	1	1
17277	Tue May 12 10:12:41 2009	73	5	5	117.49	Woensdag	0	0	0	0	0	0	1	0	1	1	0	3
17277	Tue May 12 10:12:45 2009	73	6	4	117.50	Dinsdag	0	0	0	0	0	0	1	1	0	0	1	2
17277	Tue May 12 10:12:50 2009	73	7	4	117.50	Schuldig	1	0	1	0	0	0	0	0	0	1	0	1
17277	Tue May 12 10:12:54 2009	73	8	5	117.49	Maandag	0	0	0	0	0	0	1	0	1	1	0	1
17277	Tue May 12 10:12:59 2009	73	9	5	117.48	Misselijkheid	0	0	0	1	1	0	0	0	0	0	1	1
17277	Tue May 12 10:13:04 2009	73	10	4	117.49	Bedroefd	1	0	1	0	0	0	0	0	0	1	0	1
17277	Tue May 12 10:13:08 2009	73	11	5	117.49	Donderdag	0	0	0	0	0	0	1	0	1	1	0	4
17277	Tue May 12 10:13:13 2009	73	12	5	117.49	Woensdag	0	0	0	0	0	0	1	1	0	0	1	3
17277	Tue May 12 10:13:17 2009	73	13	4	117.50	Angstig	1	0	1	0	0	0	0	0	0	1	0	1
17277	Tue May 12 10:13:22 2009	73	14	4	117.50	Vijandig	1	0	1	0	0	0	0	0	0	1	0	1
17277	Tue May 12 10:13:26 2009	73	15	5	117.50	Spierpijn	0	0	0	1	1	0	0	0	0	0	1	1
