# Supplementary material for: Unraveling the Relationship between Trait Negative Affectivity and Habitual Symptom Reporting
Source: PLoS One. 2015 Jan 20;10(1):e0115748. doi: 10.1371/journal.pone.0115748 (PMC4300148; doi:10.1371/journal.pone.0115748)
Supplement: S1 File — Data S1, Contains the raw data of the high NA-high HSR participants. Data S2, Contains the raw data of the high NA-low HSR participants. Data S3, Contains the raw data of the low NA-low HSR participants. (ZIP) [file pone.0115748.s001.zip › Data S3/SVB_1_C_EXP2_432221_results.xls]

## Sheet: SVB_1_C_EXP2_432221_results
version	timestamp	block number	trial number	lost msec	free VRAM	trial contents	vraagA	vraagA_2	vraagA_1	vraagB	vraagB_2	vraagB_1	vraagC	vraagC_2	vraagC_1	deel1	deel2	value
17277	Tue Nov 17 14:47:50 2009	3	1	4	117.48	Misselijkheid	0	0	0	1	1	0	0	0	0	0	1	3
17277	Tue Nov 17 14:47:54 2009	3	2	4	117.48	Duizeligheid	0	0	0	1	1	0	0	0	0	0	1	1
17277	Tue Nov 17 14:47:59 2009	3	3	4	117.48	Snelle hartslag	0	0	0	1	1	0	0	0	0	0	1	1
17277	Tue Nov 17 14:48:03 2009	3	4	4	117.48	Zenuwachtig	1	1	0	0	0	0	0	0	0	0	1	1
17277	Tue Nov 17 14:48:08 2009	3	5	4	117.50	Spierpijn	0	0	0	1	1	0	0	0	0	0	1	1
17277	Tue Nov 17 14:48:12 2009	3	6	4	117.48	Vlug geïrriteerd	1	1	0	0	0	0	0	0	0	0	1	1
17277	Tue Nov 17 14:48:17 2009	3	7	5	117.50	Dinsdag	0	0	0	0	0	0	1	1	0	0	1	2
17277	Tue Nov 17 14:48:21 2009	3	8	4	117.50	Vrijdag	0	0	0	0	0	0	1	0	1	1	0	5
17277	Tue Nov 17 14:48:26 2009	3	9	4	117.48	Teneergeslagen	1	1	0	0	0	0	0	0	0	0	1	4
17277	Tue Nov 17 14:48:30 2009	3	10	5	117.50	Bang	1	1	0	0	0	0	0	0	0	0	1	2
17277	Tue Nov 17 14:48:35 2009	3	11	4	117.49	Donderdag	0	0	0	0	0	0	1	0	1	1	0	4
17277	Tue Nov 17 14:48:40 2009	3	12	5	117.49	Donderdag	0	0	0	0	0	0	1	1	0	0	1	4
17277	Tue Nov 17 14:48:44 2009	3	13	5	117.49	Maandag	0	0	0	0	0	0	1	1	0	0	1	1
17277	Tue Nov 17 14:48:49 2009	3	14	4	117.41	Onvoldoende diep kunnen doorademen	0	0	0	1	1	0	0	0	0	0	1	1
17277	Tue Nov 17 14:48:53 2009	3	15	5	117.48	Beschaamd	1	1	0	0	0	0	0	0	0	0	1	4
17277	Tue Nov 17 14:49:43 2009	5	1	4	117.48	Vlug geïrriteerd	1	1	0	0	0	0	0	0	0	0	1	1
17277	Tue Nov 17 14:49:47 2009	5	2	4	117.50	Bang	1	1	0	0	0	0	0	0	0	0	1	1
17277	Tue Nov 17 14:49:52 2009	5	3	7	117.50	Dinsdag	0	0	0	0	0	0	1	1	0	0	1	2
17277	Tue Nov 17 14:49:56 2009	5	4	4	117.49	Donderdag	0	0	0	0	0	0	1	0	1	1	0	4
17277	Tue Nov 17 14:50:01 2009	5	5	4	117.48	Beschaamd	1	1	0	0	0	0	0	0	0	0	1	1
17277	Tue Nov 17 14:50:06 2009	5	6	4	117.48	Teneergeslagen	1	1	0	0	0	0	0	0	0	0	1	1
17277	Tue Nov 17 14:50:10 2009	5	7	4	117.48	Snelle hartslag	0	0	0	1	1	0	0	0	0	0	1	1
17277	Tue Nov 17 14:50:15 2009	5	8	5	117.48	Duizeligheid	0	0	0	1	1	0	0	0	0	0	1	1
17277	Tue Nov 17 14:50:19 2009	5	9	4	117.49	Maandag	0	0	0	0	0	0	1	1	0	0	1	1
17277	Tue Nov 17 14:50:24 2009	5	10	4	117.48	Misselijkheid	0	0	0	1	1	0	0	0	0	0	1	1
17277	Tue Nov 17 14:50:28 2009	5	11	5	117.41	Onvoldoende diep kunnen doorademen	0	0	0	1	1	0	0	0	0	0	1	1
17277	Tue Nov 17 14:50:33 2009	5	12	4	117.50	Spierpijn	0	0	0	1	1	0	0	0	0	0	1	1
17277	Tue Nov 17 14:50:37 2009	5	13	4	117.48	Zenuwachtig	1	1	0	0	0	0	0	0	0	0	1	1
17277	Tue Nov 17 14:50:42 2009	5	14	5	117.50	Vrijdag	0	0	0	0	0	0	1	0	1	1	0	5
17277	Tue Nov 17 14:50:46 2009	5	15	4	117.49	Donderdag	0	0	0	0	0	0	1	1	0	0	1	4
17277	Tue Nov 17 14:51:36 2009	7	1	4	117.50	Spierpijn	0	0	0	1	1	0	0	0	0	0	1	1
17277	Tue Nov 17 14:51:41 2009	7	2	4	117.48	Zenuwachtig	1	1	0	0	0	0	0	0	0	0	1	1
17277	Tue Nov 17 14:51:45 2009	7	3	5	117.48	Vlug geïrriteerd	1	1	0	0	0	0	0	0	0	0	1	1
17277	Tue Nov 17 14:51:50 2009	7	4	4	117.50	Bang	1	1	0	0	0	0	0	0	0	0	1	1
17277	Tue Nov 17 14:51:54 2009	7	5	4	117.49	Donderdag	0	0	0	0	0	0	1	0	1	1	0	4
17277	Tue Nov 17 14:51:59 2009	7	6	4	117.48	Snelle hartslag	0	0	0	1	1	0	0	0	0	0	1	1
17277	Tue Nov 17 14:52:03 2009	7	7	5	117.41	Onvoldoende diep kunnen doorademen	0	0	0	1	1	0	0	0	0	0	1	1
17277	Tue Nov 17 14:52:08 2009	7	8	5	117.49	Donderdag	0	0	0	0	0	0	1	1	0	0	1	4
17277	Tue Nov 17 14:52:12 2009	7	9	5	117.49	Maandag	0	0	0	0	0	0	1	1	0	0	1	1
17277	Tue Nov 17 14:52:17 2009	7	10	4	117.48	Beschaamd	1	1	0	0	0	0	0	0	0	0	1	1
17277	Tue Nov 17 14:52:21 2009	7	11	4	117.48	Misselijkheid	0	0	0	1	1	0	0	0	0	0	1	1
17277	Tue Nov 17 14:52:26 2009	7	12	5	117.50	Dinsdag	0	0	0	0	0	0	1	1	0	0	1	2
17277	Tue Nov 17 14:52:30 2009	7	13	4	117.48	Duizeligheid	0	0	0	1	1	0	0	0	0	0	1	1
17277	Tue Nov 17 14:52:35 2009	7	14	5	117.50	Vrijdag	0	0	0	0	0	0	1	0	1	1	0	5
17277	Tue Nov 17 14:52:39 2009	7	15	5	117.48	Teneergeslagen	1	1	0	0	0	0	0	0	0	0	1	1
17277	Tue Nov 17 14:53:29 2009	9	1	4	117.49	Woensdag	0	0	0	0	0	0	1	0	1	1	0	3
17277	Tue Nov 17 14:53:34 2009	9	2	5	117.49	Bedroefd	1	0	1	0	0	0	0	0	0	1	0	1
17277	Tue Nov 17 14:53:38 2009	9	3	5	117.50	Dinsdag	0	0	0	0	0	0	1	0	1	1	0	2
17277	Tue Nov 17 14:53:43 2009	9	4	5	117.46	Buik- of maagkrampen	0	0	0	1	0	1	0	0	0	1	0	1
17277	Tue Nov 17 14:53:47 2009	9	5	4	117.48	Vermoeidheid	0	0	0	1	0	1	0	0	0	1	0	1
17277	Tue Nov 17 14:53:52 2009	9	6	4	117.49	Maandag	0	0	0	0	0	0	1	0	1	1	0	1
17277	Tue Nov 17 14:53:56 2009	9	7	5	117.49	Gespannen	1	0	1	0	0	0	0	0	0	1	0	1
17277	Tue Nov 17 14:54:01 2009	9	8	4	117.50	Vijandig	1	0	1	0	0	0	0	0	0	1	0	1
17277	Tue Nov 17 14:54:06 2009	9	9	4	117.46	Bonzen van het hart	0	0	0	1	0	1	0	0	0	1	0	1
17277	Tue Nov 17 14:54:10 2009	9	10	7	117.49	Hoofdpijn	0	0	0	1	0	1	0	0	0	1	0	1
17277	Tue Nov 17 14:54:15 2009	9	11	4	117.43	Benauwd gevoel in en om de borst	0	0	0	1	0	1	0	0	0	1	0	1
17277	Tue Nov 17 14:54:19 2009	9	12	4	117.50	Angstig	1	0	1	0	0	0	0	0	0	1	0	1
17277	Tue Nov 17 14:54:24 2009	9	13	5	117.50	Vrijdag	0	0	0	0	0	0	1	1	0	0	1	5
17277	Tue Nov 17 14:54:28 2009	9	14	4	117.49	Woensdag	0	0	0	0	0	0	1	1	0	0	1	3
17277	Tue Nov 17 14:54:33 2009	9	15	4	117.50	Schuldig	1	0	1	0	0	0	0	0	0	1	0	1
17277	Tue Nov 17 14:55:23 2009	11	1	4	117.50	Angstig	1	0	1	0	0	0	0	0	0	1	0	1
17277	Tue Nov 17 14:55:27 2009	11	2	4	117.49	Bedroefd	1	0	1	0	0	0	0	0	0	1	0	2
17277	Tue Nov 17 14:55:32 2009	11	3	4	117.48	Vermoeidheid	0	0	0	1	0	1	0	0	0	1	0	1
17277	Tue Nov 17 14:55:36 2009	11	4	4	117.46	Buik- of maagkrampen	0	0	0	1	0	1	0	0	0	1	0	1
17277	Tue Nov 17 14:55:41 2009	11	5	5	117.50	Vrijdag	0	0	0	0	0	0	1	1	0	0	1	5
17277	Tue Nov 17 14:55:45 2009	11	6	5	117.50	Schuldig	1	0	1	0	0	0	0	0	0	1	0	2
17277	Tue Nov 17 14:55:50 2009	11	7	5	117.49	Woensdag	0	0	0	0	0	0	1	0	1	1	0	3
17277	Tue Nov 17 14:55:54 2009	11	8	4	117.43	Benauwd gevoel in en om de borst	0	0	0	1	0	1	0	0	0	1	0	1
17277	Tue Nov 17 14:55:59 2009	11	9	5	117.49	Woensdag	0	0	0	0	0	0	1	1	0	0	1	3
17277	Tue Nov 17 14:56:03 2009	11	10	4	117.49	Hoofdpijn	0	0	0	1	0	1	0	0	0	1	0	1
17277	Tue Nov 17 14:56:08 2009	11	11	4	117.46	Bonzen van het hart	0	0	0	1	0	1	0	0	0	1	0	1
17277	Tue Nov 17 14:56:12 2009	11	12	7	117.50	Vijandig	1	0	1	0	0	0	0	0	0	1	0	1
17277	Tue Nov 17 14:56:17 2009	11	13	4	117.50	Dinsdag	0	0	0	0	0	0	1	0	1	1	0	2
17277	Tue Nov 17 14:56:21 2009	11	14	5	117.49	Maandag	0	0	0	0	0	0	1	0	1	1	0	1
17277	Tue Nov 17 14:56:26 2009	11	15	4	117.49	Gespannen	1	0	1	0	0	0	0	0	0	1	0	1
17277	Tue Nov 17 14:57:16 2009	13	1	4	117.49	Woensdag	0	0	0	0	0	0	1	0	1	1	0	3
17277	Tue Nov 17 14:57:20 2009	13	2	4	117.46	Bonzen van het hart	0	0	0	1	0	1	0	0	0	1	0	2
17277	Tue Nov 17 14:57:25 2009	13	3	5	117.48	Vermoeidheid	0	0	0	1	0	1	0	0	0	1	0	1
17277	Tue Nov 17 14:57:29 2009	13	4	4	117.50	Schuldig	1	0	1	0	0	0	0	0	0	1	0	3
17277	Tue Nov 17 14:57:34 2009	13	5	5	117.49	Woensdag	0	0	0	0	0	0	1	1	0	0	1	3
17277	Tue Nov 17 14:57:39 2009	13	6	5	117.50	Vijandig	1	0	1	0	0	0	0	0	0	1	0	3
17277	Tue Nov 17 14:57:43 2009	13	7	4	117.50	Vrijdag	0	0	0	0	0	0	1	1	0	0	1	5
17277	Tue Nov 17 14:57:48 2009	13	8	4	117.46	Buik- of maagkrampen	0	0	0	1	0	1	0	0	0	1	0	1
17277	Tue Nov 17 14:57:52 2009	13	9	5	117.50	Angstig	1	0	1	0	0	0	0	0	0	1	0	1
17277	Tue Nov 17 14:57:57 2009	13	10	4	117.49	Bedroefd	1	0	1	0	0	0	0	0	0	1	0	5
17277	Tue Nov 17 14:58:01 2009	13	11	5	117.49	Maandag	0	0	0	0	0	0	1	0	1	1	0	1
17277	Tue Nov 17 14:58:06 2009	13	12	4	117.43	Benauwd gevoel in en om de borst	0	0	0	1	0	1	0	0	0	1	0	1
17277	Tue Nov 17 14:58:10 2009	13	13	5	117.50	Dinsdag	0	0	0	0	0	0	1	0	1	1	0	2
17277	Tue Nov 17 14:58:15 2009	13	14	5	117.49	Gespannen	1	0	1	0	0	0	0	0	0	1	0	1
17277	Tue Nov 17 14:58:19 2009	13	15	4	117.49	Hoofdpijn	0	0	0	1	0	1	0	0	0	1	0	1
17277	Tue Nov 17 15:01:41 2009	15	1	5	117.49	Maandag	0	0	0	0	0	0	1	0	1	1	0	1
17277	Tue Nov 17 15:01:45 2009	15	2	4	117.50	Angstig	1	0	1	0	0	0	0	0	0	1	0	2
17277	Tue Nov 17 15:01:50 2009	15	3	5	117.49	Donderdag	0	0	0	0	0	0	1	0	1	1	0	4
17277	Tue Nov 17 15:01:54 2009	15	4	5	117.49	Donderdag	0	0	0	0	0	0	1	1	0	0	1	4
17277	Tue Nov 17 15:01:59 2009	15	5	4	117.50	Vijandig	1	0	1	0	0	0	0	0	0	1	0	2
17277	Tue Nov 17 15:02:03 2009	15	6	4	117.48	Vermoeidheid	0	0	0	1	0	1	0	0	0	1	0	1
17277	Tue Nov 17 15:02:08 2009	15	7	5	117.49	Gespannen	1	0	1	0	0	0	0	0	0	1	0	2
17277	Tue Nov 17 15:02:13 2009	15	8	4	117.49	Hoofdpijn	0	0	0	1	0	1	0	0	0	1	0	1
17277	Tue Nov 17 15:02:17 2009	15	9	4	117.46	Bonzen van het hart	0	0	0	1	0	1	0	0	0	1	0	2
17277	Tue Nov 17 15:02:22 2009	15	10	4	117.46	Buik- of maagkrampen	0	0	0	1	0	1	0	0	0	1	0	1
17277	Tue Nov 17 15:02:26 2009	15	11	4	117.50	Schuldig	1	0	1	0	0	0	0	0	0	1	0	5
17277	Tue Nov 17 15:02:31 2009	15	12	5	117.43	Benauwd gevoel in en om de borst	0	0	0	1	0	1	0	0	0	1	0	2
17277	Tue Nov 17 15:02:35 2009	15	13	4	117.49	Maandag	0	0	0	0	0	0	1	1	0	0	1	1
17277	Tue Nov 17 15:02:40 2009	15	14	5	117.49	Woensdag	0	0	0	0	0	0	1	0	1	1	0	3
17277	Tue Nov 17 15:02:44 2009	15	15	5	117.49	Bedroefd	1	0	1	0	0	0	0	0	0	1	0	4
17277	Tue Nov 17 15:03:34 2009	17	1	4	117.50	Schuldig	1	0	1	0	0	0	0	0	0	1	0	2
17277	Tue Nov 17 15:03:39 2009	17	2	4	117.50	Vijandig	1	0	1	0	0	0	0	0	0	1	0	1
17277	Tue Nov 17 15:03:43 2009	17	3	5	117.49	Donderdag	0	0	0	0	0	0	1	1	0	0	1	4
17277	Tue Nov 17 15:03:48 2009	17	4	4	117.43	Benauwd gevoel in en om de borst	0	0	0	1	0	1	0	0	0	1	0	1
17277	Tue Nov 17 15:03:52 2009	17	5	5	117.49	Maandag	0	0	0	0	0	0	1	1	0	0	1	1
17277	Tue Nov 17 15:03:57 2009	17	6	4	117.49	Maandag	0	0	0	0	0	0	1	0	1	1	0	1
17277	Tue Nov 17 15:04:01 2009	17	7	4	117.49	Hoofdpijn	0	0	0	1	0	1	0	0	0	1	0	1
17277	Tue Nov 17 15:04:06 2009	17	8	5	117.49	Woensdag	0	0	0	0	0	0	1	0	1	1	0	3
17277	Tue Nov 17 15:04:10 2009	17	9	4	117.48	Vermoeidheid	0	0	0	1	0	1	0	0	0	1	0	1
17277	Tue Nov 17 15:04:15 2009	17	10	4	117.50	Angstig	1	0	1	0	0	0	0	0	0	1	0	1
17277	Tue Nov 17 15:04:19 2009	17	11	5	117.49	Gespannen	1	0	1	0	0	0	0	0	0	1	0	1
17277	Tue Nov 17 15:04:24 2009	17	12	4	117.49	Bedroefd	1	0	1	0	0	0	0	0	0	1	0	1
17277	Tue Nov 17 15:04:28 2009	17	13	4	117.46	Buik- of maagkrampen	0	0	0	1	0	1	0	0	0	1	0	1
17277	Tue Nov 17 15:04:33 2009	17	14	5	117.46	Bonzen van het hart	0	0	0	1	0	1	0	0	0	1	0	1
17277	Tue Nov 17 15:04:38 2009	17	15	4	117.49	Donderdag	0	0	0	0	0	0	1	0	1	1	0	4
17277	Tue Nov 17 15:05:27 2009	19	1	4	117.48	Vermoeidheid	0	0	0	1	0	1	0	0	0	1	0	1
17277	Tue Nov 17 15:05:32 2009	19	2	4	117.50	Angstig	1	0	1	0	0	0	0	0	0	1	0	1
17277	Tue Nov 17 15:05:36 2009	19	3	4	117.49	Bedroefd	1	0	1	0	0	0	0	0	0	1	0	1
17277	Tue Nov 17 15:05:41 2009	19	4	5	117.49	Gespannen	1	0	1	0	0	0	0	0	0	1	0	1
17277	Tue Nov 17 15:05:45 2009	19	5	4	117.46	Buik- of maagkrampen	0	0	0	1	0	1	0	0	0	1	0	1
17277	Tue Nov 17 15:05:50 2009	19	6	4	117.46	Bonzen van het hart	0	0	0	1	0	1	0	0	0	1	0	1
17277	Tue Nov 17 15:05:55 2009	19	7	5	117.49	Woensdag	0	0	0	0	0	0	1	0	1	1	0	3
17277	Tue Nov 17 15:05:59 2009	19	8	4	117.43	Benauwd gevoel in en om de borst	0	0	0	1	0	1	0	0	0	1	0	1
17277	Tue Nov 17 15:06:04 2009	19	9	5	117.49	Maandag	0	0	0	0	0	0	1	0	1	1	0	1
17277	Tue Nov 17 15:06:08 2009	19	10	5	117.50	Schuldig	1	0	1	0	0	0	0	0	0	1	0	1
17277	Tue Nov 17 15:06:13 2009	19	11	4	117.49	Maandag	0	0	0	0	0	0	1	1	0	0	1	1
17277	Tue Nov 17 15:06:17 2009	19	12	5	117.50	Vijandig	1	0	1	0	0	0	0	0	0	1	0	1
17277	Tue Nov 17 15:06:22 2009	19	13	4	117.49	Donderdag	0	0	0	0	0	0	1	1	0	0	1	4
17277	Tue Nov 17 15:06:26 2009	19	14	5	117.49	Donderdag	0	0	0	0	0	0	1	0	1	1	0	4
17277	Tue Nov 17 15:06:31 2009	19	15	4	117.49	Hoofdpijn	0	0	0	1	0	1	0	0	0	1	0	1
17277	Tue Nov 17 15:07:21 2009	21	1	4	117.48	Teneergeslagen	1	1	0	0	0	0	0	0	0	0	1	1
17277	Tue Nov 17 15:07:25 2009	21	2	5	117.50	Dinsdag	0	0	0	0	0	0	1	1	0	0	1	2
17277	Tue Nov 17 15:07:30 2009	21	3	5	117.50	Vrijdag	0	0	0	0	0	0	1	1	0	0	1	5
17277	Tue Nov 17 15:07:34 2009	21	4	4	117.48	Vlug geïrriteerd	1	1	0	0	0	0	0	0	0	0	1	1
17277	Tue Nov 17 15:07:39 2009	21	5	4	117.48	Beschaamd	1	1	0	0	0	0	0	0	0	0	1	1
17277	Tue Nov 17 15:07:43 2009	21	6	5	117.48	Duizeligheid	0	0	0	1	1	0	0	0	0	0	1	1
17277	Tue Nov 17 15:07:48 2009	21	7	4	117.50	Vrijdag	0	0	0	0	0	0	1	0	1	1	0	5
17277	Tue Nov 17 15:07:52 2009	21	8	4	117.48	Misselijkheid	0	0	0	1	1	0	0	0	0	0	1	1
17277	Tue Nov 17 15:07:57 2009	21	9	4	117.50	Spierpijn	0	0	0	1	1	0	0	0	0	0	1	1
17277	Tue Nov 17 15:08:01 2009	21	10	4	117.48	Snelle hartslag	0	0	0	1	1	0	0	0	0	0	1	1
17277	Tue Nov 17 15:08:06 2009	21	11	4	117.48	Zenuwachtig	1	1	0	0	0	0	0	0	0	0	1	1
17277	Tue Nov 17 15:08:10 2009	21	12	4	117.49	Woensdag	0	0	0	0	0	0	1	1	0	0	1	3
17277	Tue Nov 17 15:08:15 2009	21	13	5	117.50	Dinsdag	0	0	0	0	0	0	1	0	1	1	0	2
17277	Tue Nov 17 15:08:19 2009	21	14	5	117.41	Onvoldoende diep kunnen doorademen	0	0	0	1	1	0	0	0	0	0	1	1
17277	Tue Nov 17 15:08:24 2009	21	15	4	117.50	Bang	1	1	0	0	0	0	0	0	0	0	1	1
17277	Tue Nov 17 15:09:14 2009	23	1	4	117.50	Spierpijn	0	0	0	1	1	0	0	0	0	0	1	1
17277	Tue Nov 17 15:09:18 2009	23	2	4	117.48	Zenuwachtig	1	1	0	0	0	0	0	0	0	0	1	1
17277	Tue Nov 17 15:09:23 2009	23	3	4	117.48	Vlug geïrriteerd	1	1	0	0	0	0	0	0	0	0	1	1
17277	Tue Nov 17 15:09:27 2009	23	4	4	117.50	Vrijdag	0	0	0	0	0	0	1	1	0	0	1	5
17277	Tue Nov 17 15:09:32 2009	23	5	5	117.49	Woensdag	0	0	0	0	0	0	1	1	0	0	1	3
17277	Tue Nov 17 15:09:37 2009	23	6	4	117.41	Onvoldoende diep kunnen doorademen	0	0	0	1	1	0	0	0	0	0	1	1
17277	Tue Nov 17 15:09:41 2009	23	7	4	117.50	Dinsdag	0	0	0	0	0	0	1	1	0	0	1	2
17277	Tue Nov 17 15:09:46 2009	23	8	5	117.50	Bang	1	1	0	0	0	0	0	0	0	0	1	1
17277	Tue Nov 17 15:09:50 2009	23	9	4	117.50	Vrijdag	0	0	0	0	0	0	1	0	1	1	0	5
17277	Tue Nov 17 15:09:55 2009	23	10	5	117.48	Duizeligheid	0	0	0	1	1	0	0	0	0	0	1	1
17277	Tue Nov 17 15:09:59 2009	23	11	5	117.48	Misselijkheid	0	0	0	1	1	0	0	0	0	0	1	1
17277	Tue Nov 17 15:10:04 2009	23	12	4	117.48	Snelle hartslag	0	0	0	1	1	0	0	0	0	0	1	1
17277	Tue Nov 17 15:10:08 2009	23	13	4	117.48	Beschaamd	1	1	0	0	0	0	0	0	0	0	1	1
17277	Tue Nov 17 15:10:13 2009	23	14	5	117.50	Dinsdag	0	0	0	0	0	0	1	0	1	1	0	2
17277	Tue Nov 17 15:10:17 2009	23	15	4	117.48	Teneergeslagen	1	1	0	0	0	0	0	0	0	0	1	1
17277	Tue Nov 17 15:11:07 2009	25	1	4	117.50	Dinsdag	0	0	0	0	0	0	1	1	0	0	1	2
17277	Tue Nov 17 15:11:12 2009	25	2	4	117.50	Vrijdag	0	0	0	0	0	0	1	1	0	0	1	5
17277	Tue Nov 17 15:11:16 2009	25	3	4	117.41	Onvoldoende diep kunnen doorademen	0	0	0	1	1	0	0	0	0	0	1	1
17277	Tue Nov 17 15:11:21 2009	25	4	5	117.48	Beschaamd	1	1	0	0	0	0	0	0	0	0	1	5
17277	Tue Nov 17 15:11:25 2009	25	5	4	117.48	Zenuwachtig	1	1	0	0	0	0	0	0	0	0	1	2
17277	Tue Nov 17 15:11:30 2009	25	6	5	117.50	Vrijdag	0	0	0	0	0	0	1	0	1	1	0	5
17277	Tue Nov 17 15:11:34 2009	25	7	5	117.48	Vlug geïrriteerd	1	1	0	0	0	0	0	0	0	0	1	3
17277	Tue Nov 17 15:11:39 2009	25	8	4	117.49	Woensdag	0	0	0	0	0	0	1	1	0	0	1	3
17277	Tue Nov 17 15:11:44 2009	25	9	4	117.48	Snelle hartslag	0	0	0	1	1	0	0	0	0	0	1	3
17277	Tue Nov 17 15:11:48 2009	25	10	5	117.48	Misselijkheid	0	0	0	1	1	0	0	0	0	0	1	2
17277	Tue Nov 17 15:11:53 2009	25	11	4	117.50	Spierpijn	0	0	0	1	1	0	0	0	0	0	1	1
17277	Tue Nov 17 15:11:57 2009	25	12	4	117.50	Dinsdag	0	0	0	0	0	0	1	0	1	1	0	2
17277	Tue Nov 17 15:12:02 2009	25	13	5	117.48	Duizeligheid	0	0	0	1	1	0	0	0	0	0	1	1
17277	Tue Nov 17 15:12:06 2009	25	14	4	117.50	Bang	1	1	0	0	0	0	0	0	0	0	1	3
17277	Tue Nov 17 15:12:11 2009	25	15	4	117.48	Teneergeslagen	1	1	0	0	0	0	0	0	0	0	1	5
17277	Tue Nov 17 15:15:23 2009	27	1	4	117.48	Zenuwachtig	1	1	0	0	0	0	0	0	0	0	1	1
17277	Tue Nov 17 15:15:28 2009	27	2	5	117.49	Woensdag	0	0	0	0	0	0	1	0	1	1	0	3
17277	Tue Nov 17 15:15:32 2009	27	3	5	117.48	Teneergeslagen	1	1	0	0	0	0	0	0	0	0	1	1
17277	Tue Nov 17 15:15:37 2009	27	4	4	117.49	Donderdag	0	0	0	0	0	0	1	1	0	0	1	4
17277	Tue Nov 17 15:15:41 2009	27	5	5	117.46	Bonzen van het hart	0	0	0	1	0	1	0	0	0	1	0	1
17277	Tue Nov 17 15:15:46 2009	27	6	5	117.49	Woensdag	0	0	0	0	0	0	1	1	0	0	1	3
17277	Tue Nov 17 15:15:51 2009	27	7	5	117.49	Maandag	0	0	0	0	0	0	1	1	0	0	1	1
17277	Tue Nov 17 15:15:55 2009	27	8	4	117.43	Benauwd gevoel in en om de borst	0	0	0	1	0	1	0	0	0	1	0	1
17277	Tue Nov 17 15:16:00 2009	27	9	5	117.50	Bang	1	1	0	0	0	0	0	0	0	0	1	1
17277	Tue Nov 17 15:16:04 2009	27	10	5	117.49	Hoofdpijn	0	0	0	1	0	1	0	0	0	1	0	1
17277	Tue Nov 17 15:16:09 2009	27	11	5	117.46	Buik- of maagkrampen	0	0	0	1	0	1	0	0	0	1	0	1
17277	Tue Nov 17 15:16:13 2009	27	12	4	117.50	Vrijdag	0	0	0	0	0	0	1	0	1	1	0	5
17277	Tue Nov 17 15:16:18 2009	27	13	4	117.48	Vermoeidheid	0	0	0	1	0	1	0	0	0	1	0	2
17277	Tue Nov 17 15:16:22 2009	27	14	5	117.48	Beschaamd	1	1	0	0	0	0	0	0	0	0	1	1
17277	Tue Nov 17 15:16:27 2009	27	15	4	117.48	Vlug geïrriteerd	1	1	0	0	0	0	0	0	0	0	1	1
17277	Tue Nov 17 15:17:17 2009	29	1	4	117.49	Woensdag	0	0	0	0	0	0	1	0	1	1	0	3
17277	Tue Nov 17 15:17:21 2009	29	2	5	117.50	Bang	1	1	0	0	0	0	0	0	0	0	1	2
17277	Tue Nov 17 15:17:26 2009	29	3	4	117.48	Zenuwachtig	1	1	0	0	0	0	0	0	0	0	1	1
17277	Tue Nov 17 15:17:30 2009	29	4	5	117.46	Bonzen van het hart	0	0	0	1	0	1	0	0	0	1	0	1
17277	Tue Nov 17 15:17:35 2009	29	5	4	117.48	Vlug geïrriteerd	1	1	0	0	0	0	0	0	0	0	1	1
17277	Tue Nov 17 15:17:39 2009	29	6	4	117.48	Vermoeidheid	0	0	0	1	0	1	0	0	0	1	0	1
17277	Tue Nov 17 15:17:44 2009	29	7	5	117.49	Hoofdpijn	0	0	0	1	0	1	0	0	0	1	0	1
17277	Tue Nov 17 15:17:48 2009	29	8	4	117.43	Benauwd gevoel in en om de borst	0	0	0	1	0	1	0	0	0	1	0	1
17277	Tue Nov 17 15:17:53 2009	29	9	4	117.49	Woensdag	0	0	0	0	0	0	1	1	0	0	1	3
17277	Tue Nov 17 15:17:57 2009	29	10	5	117.49	Donderdag	0	0	0	0	0	0	1	1	0	0	1	4
17277	Tue Nov 17 15:18:02 2009	29	11	5	117.49	Maandag	0	0	0	0	0	0	1	1	0	0	1	1
17277	Tue Nov 17 15:18:06 2009	29	12	6	117.46	Buik- of maagkrampen	0	0	0	1	0	1	0	0	0	1	0	1
17277	Tue Nov 17 15:18:11 2009	29	13	5	117.48	Teneergeslagen	1	1	0	0	0	0	0	0	0	0	1	3
17277	Tue Nov 17 15:18:15 2009	29	14	4	117.48	Beschaamd	1	1	0	0	0	0	0	0	0	0	1	2
17277	Tue Nov 17 15:18:20 2009	29	15	5	117.50	Vrijdag	0	0	0	0	0	0	1	0	1	1	0	5
17277	Tue Nov 17 15:19:10 2009	31	1	4	117.43	Benauwd gevoel in en om de borst	0	0	0	1	0	1	0	0	0	1	0	1
17277	Tue Nov 17 15:19:14 2009	31	2	4	117.46	Buik- of maagkrampen	0	0	0	1	0	1	0	0	0	1	0	1
17277	Tue Nov 17 15:19:19 2009	31	3	5	117.49	Woensdag	0	0	0	0	0	0	1	1	0	0	1	3
17277	Tue Nov 17 15:19:23 2009	31	4	4	117.48	Beschaamd	1	1	0	0	0	0	0	0	0	0	1	1
17277	Tue Nov 17 15:19:28 2009	31	5	4	117.49	Hoofdpijn	0	0	0	1	0	1	0	0	0	1	0	1
17277	Tue Nov 17 15:19:32 2009	31	6	5	117.48	Teneergeslagen	1	1	0	0	0	0	0	0	0	0	1	1
17277	Tue Nov 17 15:19:37 2009	31	7	4	117.50	Bang	1	1	0	0	0	0	0	0	0	0	1	1
17277	Tue Nov 17 15:19:41 2009	31	8	4	117.48	Vermoeidheid	0	0	0	1	0	1	0	0	0	1	0	1
17277	Tue Nov 17 15:19:46 2009	31	9	5	117.49	Maandag	0	0	0	0	0	0	1	1	0	0	1	1
17277	Tue Nov 17 15:19:51 2009	31	10	4	117.49	Donderdag	0	0	0	0	0	0	1	1	0	0	1	1
17277	Tue Nov 17 15:19:55 2009	31	11	4	117.48	Vlug geïrriteerd	1	1	0	0	0	0	0	0	0	0	1	1
17277	Tue Nov 17 15:20:00 2009	31	12	4	117.46	Bonzen van het hart	0	0	0	1	0	1	0	0	0	1	0	1
17277	Tue Nov 17 15:20:04 2009	31	13	4	117.49	Woensdag	0	0	0	0	0	0	1	0	1	1	0	3
17277	Tue Nov 17 15:20:09 2009	31	14	5	117.50	Vrijdag	0	0	0	0	0	0	1	0	1	1	0	5
17277	Tue Nov 17 15:20:13 2009	31	15	4	117.48	Zenuwachtig	1	1	0	0	0	0	0	0	0	0	1	1
17277	Tue Nov 17 15:21:03 2009	33	1	4	117.50	Spierpijn	0	0	0	1	1	0	0	0	0	0	1	1
17277	Tue Nov 17 15:21:08 2009	33	2	4	117.48	Duizeligheid	0	0	0	1	1	0	0	0	0	0	1	1
17277	Tue Nov 17 15:21:12 2009	33	3	4	117.48	Snelle hartslag	0	0	0	1	1	0	0	0	0	0	1	1
17277	Tue Nov 17 15:21:17 2009	33	4	5	117.49	Maandag	0	0	0	0	0	0	1	0	1	1	0	1
17277	Tue Nov 17 15:21:21 2009	33	5	4	117.50	Angstig	1	0	1	0	0	0	0	0	0	1	0	1
17277	Tue Nov 17 15:21:26 2009	33	6	4	117.50	Vijandig	1	0	1	0	0	0	0	0	0	1	0	1
17277	Tue Nov 17 15:21:30 2009	33	7	5	117.50	Dinsdag	0	0	0	0	0	0	1	1	0	0	1	2
17277	Tue Nov 17 15:21:35 2009	33	8	4	117.48	Misselijkheid	0	0	0	1	1	0	0	0	0	0	1	1
17277	Tue Nov 17 15:21:39 2009	33	9	5	117.50	Vrijdag	0	0	0	0	0	0	1	1	0	0	1	5
17277	Tue Nov 17 15:21:44 2009	33	10	5	117.49	Bedroefd	1	0	1	0	0	0	0	0	0	1	0	1
17277	Tue Nov 17 15:21:48 2009	33	11	4	117.41	Onvoldoende diep kunnen doorademen	0	0	0	1	1	0	0	0	0	0	1	1
17277	Tue Nov 17 15:21:53 2009	33	12	4	117.49	Gespannen	1	0	1	0	0	0	0	0	0	1	0	1
17277	Tue Nov 17 15:21:58 2009	33	13	4	117.50	Schuldig	1	0	1	0	0	0	0	0	0	1	0	1
17277	Tue Nov 17 15:22:02 2009	33	14	4	117.50	Dinsdag	0	0	0	0	0	0	1	0	1	1	0	2
17277	Tue Nov 17 15:22:07 2009	33	15	5	117.49	Donderdag	0	0	0	0	0	0	1	0	1	1	0	4
17277	Tue Nov 17 15:22:57 2009	35	1	4	117.50	Angstig	1	0	1	0	0	0	0	0	0	1	0	3
17277	Tue Nov 17 15:23:01 2009	35	2	4	117.50	Dinsdag	0	0	0	0	0	0	1	0	1	1	0	2
17277	Tue Nov 17 15:23:06 2009	35	3	5	117.48	Misselijkheid	0	0	0	1	1	0	0	0	0	0	1	1
17277	Tue Nov 17 15:23:10 2009	35	4	4	117.49	Bedroefd	1	0	1	0	0	0	0	0	0	1	0	5
17277	Tue Nov 17 15:23:15 2009	35	5	4	117.50	Vijandig	1	0	1	0	0	0	0	0	0	1	0	2
17277	Tue Nov 17 15:23:19 2009	35	6	5	117.50	Dinsdag	0	0	0	0	0	0	1	1	0	0	1	2
17277	Tue Nov 17 15:23:24 2009	35	7	4	117.49	Gespannen	1	0	1	0	0	0	0	0	0	1	0	3
17277	Tue Nov 17 15:23:28 2009	35	8	5	117.49	Maandag	0	0	0	0	0	0	1	0	1	1	0	1
17277	Tue Nov 17 15:23:33 2009	35	9	6	117.50	Spierpijn	0	0	0	1	1	0	0	0	0	0	1	1
17277	Tue Nov 17 15:23:37 2009	35	10	4	117.41	Onvoldoende diep kunnen doorademen	0	0	0	1	1	0	0	0	0	0	1	1
17277	Tue Nov 17 15:23:42 2009	35	11	4	117.48	Duizeligheid	0	0	0	1	1	0	0	0	0	0	1	1
17277	Tue Nov 17 15:23:46 2009	35	12	5	117.50	Vrijdag	0	0	0	0	0	0	1	1	0	0	1	5
17277	Tue Nov 17 15:23:51 2009	35	13	4	117.48	Snelle hartslag	0	0	0	1	1	0	0	0	0	0	1	1
17277	Tue Nov 17 15:23:55 2009	35	14	5	117.50	Schuldig	1	0	1	0	0	0	0	0	0	1	0	5
17277	Tue Nov 17 15:24:00 2009	35	15	4	117.49	Donderdag	0	0	0	0	0	0	1	0	1	1	0	4
17277	Tue Nov 17 15:24:50 2009	37	1	4	117.48	Duizeligheid	0	0	0	1	1	0	0	0	0	0	1	1
17277	Tue Nov 17 15:24:54 2009	37	2	4	117.50	Dinsdag	0	0	0	0	0	0	1	1	0	0	1	2
17277	Tue Nov 17 15:24:59 2009	37	3	5	117.50	Dinsdag	0	0	0	0	0	0	1	0	1	1	0	2
17277	Tue Nov 17 15:25:04 2009	37	4	4	117.50	Angstig	1	0	1	0	0	0	0	0	0	1	0	1
17277	Tue Nov 17 15:25:08 2009	37	5	5	117.49	Donderdag	0	0	0	0	0	0	1	0	1	1	0	4
17277	Tue Nov 17 15:25:13 2009	37	6	5	117.50	Vijandig	1	0	1	0	0	0	0	0	0	1	0	1
17277	Tue Nov 17 15:25:17 2009	37	7	4	117.49	Gespannen	1	0	1	0	0	0	0	0	0	1	0	2
17277	Tue Nov 17 15:25:22 2009	37	8	4	117.48	Snelle hartslag	0	0	0	1	1	0	0	0	0	0	1	1
17277	Tue Nov 17 15:25:26 2009	37	9	5	117.48	Misselijkheid	0	0	0	1	1	0	0	0	0	0	1	1
17277	Tue Nov 17 15:25:31 2009	37	10	5	117.41	Onvoldoende diep kunnen doorademen	0	0	0	1	1	0	0	0	0	0	1	1
17277	Tue Nov 17 15:25:35 2009	37	11	4	117.50	Spierpijn	0	0	0	1	1	0	0	0	0	0	1	1
17277	Tue Nov 17 15:25:40 2009	37	12	7	117.49	Bedroefd	1	0	1	0	0	0	0	0	0	1	0	1
17277	Tue Nov 17 15:25:44 2009	37	13	4	117.50	Schuldig	1	0	1	0	0	0	0	0	0	1	0	1
17277	Tue Nov 17 15:25:49 2009	37	14	5	117.50	Vrijdag	0	0	0	0	0	0	1	1	0	0	1	5
17277	Tue Nov 17 15:25:53 2009	37	15	4	117.49	Maandag	0	0	0	0	0	0	1	0	1	1	0	1
17277	Tue Nov 17 15:29:08 2009	39	1	5	117.49	Donderdag	0	0	0	0	0	0	1	1	0	0	1	4
17277	Tue Nov 17 15:29:12 2009	39	2	4	117.48	Vermoeidheid	0	0	0	1	0	1	0	0	0	1	0	2
17277	Tue Nov 17 15:29:17 2009	39	3	4	117.48	Teneergeslagen	1	1	0	0	0	0	0	0	0	0	1	1
17277	Tue Nov 17 15:29:21 2009	39	4	5	117.50	Bang	1	1	0	0	0	0	0	0	0	0	1	1
17277	Tue Nov 17 15:29:26 2009	39	5	4	117.48	Zenuwachtig	1	1	0	0	0	0	0	0	0	0	1	1
17277	Tue Nov 17 15:29:30 2009	39	6	4	117.49	Hoofdpijn	0	0	0	1	0	1	0	0	0	1	0	1
17277	Tue Nov 17 15:29:35 2009	39	7	5	117.49	Woensdag	0	0	0	0	0	0	1	0	1	1	0	3
17277	Tue Nov 17 15:29:39 2009	39	8	4	117.49	Woensdag	0	0	0	0	0	0	1	1	0	0	1	3
17277	Tue Nov 17 15:29:44 2009	39	9	5	117.46	Bonzen van het hart	0	0	0	1	0	1	0	0	0	1	0	1
17277	Tue Nov 17 15:29:48 2009	39	10	4	117.46	Buik- of maagkrampen	0	0	0	1	0	1	0	0	0	1	0	1
17277	Tue Nov 17 15:29:53 2009	39	11	4	117.50	Dinsdag	0	0	0	0	0	0	1	1	0	0	1	2
17277	Tue Nov 17 15:29:57 2009	39	12	5	117.43	Benauwd gevoel in en om de borst	0	0	0	1	0	1	0	0	0	1	0	1
17277	Tue Nov 17 15:30:02 2009	39	13	4	117.48	Vlug geïrriteerd	1	1	0	0	0	0	0	0	0	0	1	1
17277	Tue Nov 17 15:30:06 2009	39	14	4	117.48	Beschaamd	1	1	0	0	0	0	0	0	0	0	1	1
17277	Tue Nov 17 15:30:11 2009	39	15	5	117.49	Donderdag	0	0	0	0	0	0	1	0	1	1	0	4
17277	Tue Nov 17 15:31:01 2009	41	1	4	117.48	Zenuwachtig	1	1	0	0	0	0	0	0	0	0	1	1
17277	Tue Nov 17 15:31:05 2009	41	2	5	117.50	Dinsdag	0	0	0	0	0	0	1	1	0	0	1	2
17277	Tue Nov 17 15:31:10 2009	41	3	5	117.49	Donderdag	0	0	0	0	0	0	1	0	1	1	0	4
17277	Tue Nov 17 15:31:14 2009	41	4	4	117.49	Donderdag	0	0	0	0	0	0	1	1	0	0	1	4
17277	Tue Nov 17 15:31:19 2009	41	5	5	117.50	Bang	1	1	0	0	0	0	0	0	0	0	1	1
17277	Tue Nov 17 15:31:24 2009	41	6	4	117.48	Vlug geïrriteerd	1	1	0	0	0	0	0	0	0	0	1	1
17277	Tue Nov 17 15:31:28 2009	41	7	4	117.46	Bonzen van het hart	0	0	0	1	0	1	0	0	0	1	0	1
17277	Tue Nov 17 15:31:33 2009	41	8	5	117.48	Vermoeidheid	0	0	0	1	0	1	0	0	0	1	0	1
17277	Tue Nov 17 15:31:37 2009	41	9	4	117.46	Buik- of maagkrampen	0	0	0	1	0	1	0	0	0	1	0	1
17277	Tue Nov 17 15:31:42 2009	41	10	4	117.49	Woensdag	0	0	0	0	0	0	1	0	1	1	0	3
17277	Tue Nov 17 15:31:46 2009	41	11	5	117.43	Benauwd gevoel in en om de borst	0	0	0	1	0	1	0	0	0	1	0	1
17277	Tue Nov 17 15:31:51 2009	41	12	4	117.49	Hoofdpijn	0	0	0	1	0	1	0	0	0	1	0	1
17277	Tue Nov 17 15:31:55 2009	41	13	4	117.48	Beschaamd	1	1	0	0	0	0	0	0	0	0	1	1
17277	Tue Nov 17 15:32:00 2009	41	14	5	117.48	Teneergeslagen	1	1	0	0	0	0	0	0	0	0	1	1
17277	Tue Nov 17 15:32:04 2009	41	15	4	117.49	Woensdag	0	0	0	0	0	0	1	1	0	0	1	3
17277	Tue Nov 17 15:32:54 2009	43	1	4	117.49	Donderdag	0	0	0	0	0	0	1	0	1	1	0	4
17277	Tue Nov 17 15:32:59 2009	43	2	4	117.43	Benauwd gevoel in en om de borst	0	0	0	1	0	1	0	0	0	1	0	1
17277	Tue Nov 17 15:33:03 2009	43	3	5	117.49	Woensdag	0	0	0	0	0	0	1	1	0	0	1	3
17277	Tue Nov 17 15:33:08 2009	43	4	4	117.48	Teneergeslagen	1	1	0	0	0	0	0	0	0	0	1	5
17277	Tue Nov 17 15:33:12 2009	43	5	5	117.49	Woensdag	0	0	0	0	0	0	1	0	1	1	0	3
17277	Tue Nov 17 15:33:17 2009	43	6	5	117.48	Beschaamd	1	1	0	0	0	0	0	0	0	0	1	5
17277	Tue Nov 17 15:33:21 2009	43	7	5	117.49	Hoofdpijn	0	0	0	1	0	1	0	0	0	1	0	1
17277	Tue Nov 17 15:33:26 2009	43	8	4	117.46	Buik- of maagkrampen	0	0	0	1	0	1	0	0	0	1	0	1
17277	Tue Nov 17 15:33:30 2009	43	9	4	117.46	Bonzen van het hart	0	0	0	1	0	1	0	0	0	1	0	1
17277	Tue Nov 17 15:33:35 2009	43	10	4	117.48	Zenuwachtig	1	1	0	0	0	0	0	0	0	0	1	1
17277	Tue Nov 17 15:33:40 2009	43	11	5	117.50	Bang	1	1	0	0	0	0	0	0	0	0	1	2
17277	Tue Nov 17 15:33:44 2009	43	12	5	117.50	Dinsdag	0	0	0	0	0	0	1	1	0	0	1	2
17277	Tue Nov 17 15:33:49 2009	43	13	4	117.48	Vermoeidheid	0	0	0	1	0	1	0	0	0	1	0	2
17277	Tue Nov 17 15:33:53 2009	43	14	5	117.48	Vlug geïrriteerd	1	1	0	0	0	0	0	0	0	0	1	2
17277	Tue Nov 17 15:33:58 2009	43	15	4	117.49	Donderdag	0	0	0	0	0	0	1	1	0	0	1	4
17277	Tue Nov 17 15:34:48 2009	45	1	4	117.49	Gespannen	1	0	1	0	0	0	0	0	0	1	0	2
17277	Tue Nov 17 15:34:52 2009	45	2	5	117.49	Maandag	0	0	0	0	0	0	1	0	1	1	0	1
17277	Tue Nov 17 15:34:57 2009	45	3	5	117.50	Vrijdag	0	0	0	0	0	0	1	0	1	1	0	5
17277	Tue Nov 17 15:35:01 2009	45	4	4	117.50	Vijandig	1	0	1	0	0	0	0	0	0	1	0	2
17277	Tue Nov 17 15:35:06 2009	45	5	4	117.49	Bedroefd	1	0	1	0	0	0	0	0	0	1	0	4
17277	Tue Nov 17 15:35:10 2009	45	6	4	117.48	Duizeligheid	0	0	0	1	1	0	0	0	0	0	1	1
17277	Tue Nov 17 15:35:15 2009	45	7	5	117.50	Vrijdag	0	0	0	0	0	0	1	1	0	0	1	5
17277	Tue Nov 17 15:35:19 2009	45	8	4	117.50	Angstig	1	0	1	0	0	0	0	0	0	1	0	2
17277	Tue Nov 17 15:35:24 2009	45	9	4	117.49	Maandag	0	0	0	0	0	0	1	1	0	0	1	1
17277	Tue Nov 17 15:35:28 2009	45	10	5	117.48	Misselijkheid	0	0	0	1	1	0	0	0	0	0	1	1
17277	Tue Nov 17 15:35:33 2009	45	11	4	117.41	Onvoldoende diep kunnen doorademen	0	0	0	1	1	0	0	0	0	0	1	1
17277	Tue Nov 17 15:35:37 2009	45	12	4	117.48	Snelle hartslag	0	0	0	1	1	0	0	0	0	0	1	1
17277	Tue Nov 17 15:35:42 2009	45	13	5	117.50	Dinsdag	0	0	0	0	0	0	1	0	1	1	0	2
17277	Tue Nov 17 15:35:46 2009	45	14	4	117.50	Spierpijn	0	0	0	1	1	0	0	0	0	0	1	1
17277	Tue Nov 17 15:35:51 2009	45	15	4	117.50	Schuldig	1	0	1	0	0	0	0	0	0	1	0	3
17277	Tue Nov 17 15:36:41 2009	47	1	4	117.49	Maandag	0	0	0	0	0	0	1	1	0	0	1	1
17277	Tue Nov 17 15:36:46 2009	47	2	4	117.50	Vrijdag	0	0	0	0	0	0	1	0	1	1	0	5
17277	Tue Nov 17 15:36:50 2009	47	3	5	117.48	Snelle hartslag	0	0	0	1	1	0	0	0	0	0	1	1
17277	Tue Nov 17 15:36:55 2009	47	4	4	117.48	Duizeligheid	0	0	0	1	1	0	0	0	0	0	1	1
17277	Tue Nov 17 15:36:59 2009	47	5	4	117.50	Spierpijn	0	0	0	1	1	0	0	0	0	0	1	1
17277	Tue Nov 17 15:37:04 2009	47	6	5	117.50	Schuldig	1	0	1	0	0	0	0	0	0	1	0	1
17277	Tue Nov 17 15:37:08 2009	47	7	4	117.48	Misselijkheid	0	0	0	1	1	0	0	0	0	0	1	1
17277	Tue Nov 17 15:37:13 2009	47	8	4	117.49	Bedroefd	1	0	1	0	0	0	0	0	0	1	0	1
17277	Tue Nov 17 15:37:17 2009	47	9	7	117.50	Angstig	1	0	1	0	0	0	0	0	0	1	0	1
17277	Tue Nov 17 15:37:22 2009	47	10	4	117.49	Maandag	0	0	0	0	0	0	1	0	1	1	0	1
17277	Tue Nov 17 15:37:26 2009	47	11	5	117.50	Vrijdag	0	0	0	0	0	0	1	1	0	0	1	5
17277	Tue Nov 17 15:37:31 2009	47	12	4	117.50	Vijandig	1	0	1	0	0	0	0	0	0	1	0	1
17277	Tue Nov 17 15:37:35 2009	47	13	4	117.41	Onvoldoende diep kunnen doorademen	0	0	0	1	1	0	0	0	0	0	1	1
17277	Tue Nov 17 15:37:40 2009	47	14	5	117.50	Dinsdag	0	0	0	0	0	0	1	0	1	1	0	2
17277	Tue Nov 17 15:37:44 2009	47	15	4	117.49	Gespannen	1	0	1	0	0	0	0	0	0	1	0	1
17277	Tue Nov 17 15:38:34 2009	49	1	5	117.50	Vrijdag	0	0	0	0	0	0	1	0	1	1	0	5
17277	Tue Nov 17 15:38:39 2009	49	2	4	117.49	Maandag	0	0	0	0	0	0	1	0	1	1	0	1
17277	Tue Nov 17 15:38:44 2009	49	3	5	117.49	Gespannen	1	0	1	0	0	0	0	0	0	1	0	1
17277	Tue Nov 17 15:38:48 2009	49	4	5	117.48	Snelle hartslag	0	0	0	1	1	0	0	0	0	0	1	1
17277	Tue Nov 17 15:38:53 2009	49	5	4	117.49	Maandag	0	0	0	0	0	0	1	1	0	0	1	1
17277	Tue Nov 17 15:38:57 2009	49	6	4	117.41	Onvoldoende diep kunnen doorademen	0	0	0	1	1	0	0	0	0	0	1	1
17277	Tue Nov 17 15:39:02 2009	49	7	5	117.50	Angstig	1	0	1	0	0	0	0	0	0	1	0	1
17277	Tue Nov 17 15:39:06 2009	49	8	4	117.50	Spierpijn	0	0	0	1	1	0	0	0	0	0	1	1
17277	Tue Nov 17 15:39:11 2009	49	9	5	117.50	Dinsdag	0	0	0	0	0	0	1	0	1	1	0	2
17277	Tue Nov 17 15:39:15 2009	49	10	5	117.50	Schuldig	1	0	1	0	0	0	0	0	0	1	0	1
17277	Tue Nov 17 15:39:20 2009	49	11	4	117.48	Duizeligheid	0	0	0	1	1	0	0	0	0	0	1	1
17277	Tue Nov 17 15:39:24 2009	49	12	4	117.48	Misselijkheid	0	0	0	1	1	0	0	0	0	0	1	1
17277	Tue Nov 17 15:39:29 2009	49	13	4	117.50	Vijandig	1	0	1	0	0	0	0	0	0	1	0	1
17277	Tue Nov 17 15:39:33 2009	49	14	4	117.49	Bedroefd	1	0	1	0	0	0	0	0	0	1	0	1
17277	Tue Nov 17 15:39:38 2009	49	15	5	117.50	Vrijdag	0	0	0	0	0	0	1	1	0	0	1	5
17277	Tue Nov 17 15:42:49 2009	51	1	5	117.48	Teneergeslagen	1	1	0	0	0	0	0	0	0	0	1	1
17277	Tue Nov 17 15:42:54 2009	51	2	4	117.50	Vrijdag	0	0	0	0	0	0	1	0	1	1	0	5
17277	Tue Nov 17 15:42:58 2009	51	3	5	117.49	Maandag	0	0	0	0	0	0	1	0	1	1	0	1
17277	Tue Nov 17 15:43:03 2009	51	4	5	117.46	Bonzen van het hart	0	0	0	1	0	1	0	0	0	1	0	1
17277	Tue Nov 17 15:43:07 2009	51	5	4	117.48	Vermoeidheid	0	0	0	1	0	1	0	0	0	1	0	1
17277	Tue Nov 17 15:43:12 2009	51	6	5	117.50	Dinsdag	0	0	0	0	0	0	1	0	1	1	0	2
17277	Tue Nov 17 15:43:16 2009	51	7	4	117.50	Vrijdag	0	0	0	0	0	0	1	1	0	0	1	5
17277	Tue Nov 17 15:43:21 2009	51	8	4	117.49	Donderdag	0	0	0	0	0	0	1	1	0	0	1	4
17277	Tue Nov 17 15:43:25 2009	51	9	5	117.43	Benauwd gevoel in en om de borst	0	0	0	1	0	1	0	0	0	1	0	1
17277	Tue Nov 17 15:43:30 2009	51	10	4	117.48	Vlug geïrriteerd	1	1	0	0	0	0	0	0	0	0	1	1
17277	Tue Nov 17 15:43:34 2009	51	11	4	117.49	Hoofdpijn	0	0	0	1	0	1	0	0	0	1	0	1
17277	Tue Nov 17 15:43:39 2009	51	12	5	117.50	Bang	1	1	0	0	0	0	0	0	0	0	1	1
17277	Tue Nov 17 15:43:43 2009	51	13	4	117.48	Beschaamd	1	1	0	0	0	0	0	0	0	0	1	1
17277	Tue Nov 17 15:43:48 2009	51	14	4	117.48	Zenuwachtig	1	1	0	0	0	0	0	0	0	0	1	1
17277	Tue Nov 17 15:43:52 2009	51	15	5	117.46	Buik- of maagkrampen	0	0	0	1	0	1	0	0	0	1	0	1
17277	Tue Nov 17 15:44:42 2009	53	1	4	117.49	Maandag	0	0	0	0	0	0	1	0	1	1	0	1
17277	Tue Nov 17 15:44:47 2009	53	2	4	117.48	Vermoeidheid	0	0	0	1	0	1	0	0	0	1	0	1
17277	Tue Nov 17 15:44:52 2009	53	3	5	117.46	Bonzen van het hart	0	0	0	1	0	1	0	0	0	1	0	1
17277	Tue Nov 17 15:44:56 2009	53	4	4	117.49	Hoofdpijn	0	0	0	1	0	1	0	0	0	1	0	1
17277	Tue Nov 17 15:45:01 2009	53	5	5	117.43	Benauwd gevoel in en om de borst	0	0	0	1	0	1	0	0	0	1	0	1
17277	Tue Nov 17 15:45:05 2009	53	6	5	117.50	Bang	1	1	0	0	0	0	0	0	0	0	1	2
17277	Tue Nov 17 15:45:10 2009	53	7	4	117.48	Vlug geïrriteerd	1	1	0	0	0	0	0	0	0	0	1	2
17277	Tue Nov 17 15:45:14 2009	53	8	5	117.46	Buik- of maagkrampen	0	0	0	1	0	1	0	0	0	1	0	1
17277	Tue Nov 17 15:45:19 2009	53	9	5	117.48	Beschaamd	1	1	0	0	0	0	0	0	0	0	1	4
17277	Tue Nov 17 15:45:23 2009	53	10	4	117.48	Teneergeslagen	1	1	0	0	0	0	0	0	0	0	1	5
17277	Tue Nov 17 15:45:28 2009	53	11	5	117.50	Vrijdag	0	0	0	0	0	0	1	1	0	0	1	5
17277	Tue Nov 17 15:45:32 2009	53	12	4	117.49	Donderdag	0	0	0	0	0	0	1	1	0	0	1	4
17277	Tue Nov 17 15:45:37 2009	53	13	4	117.50	Vrijdag	0	0	0	0	0	0	1	0	1	1	0	5
17277	Tue Nov 17 15:45:41 2009	53	14	5	117.50	Dinsdag	0	0	0	0	0	0	1	0	1	1	0	2
17277	Tue Nov 17 15:45:46 2009	53	15	4	117.48	Zenuwachtig	1	1	0	0	0	0	0	0	0	0	1	1
17277	Tue Nov 17 15:46:36 2009	55	1	4	117.50	Vrijdag	0	0	0	0	0	0	1	0	1	1	0	5
17277	Tue Nov 17 15:46:40 2009	55	2	5	117.50	Bang	1	1	0	0	0	0	0	0	0	0	1	1
17277	Tue Nov 17 15:46:45 2009	55	3	4	117.48	Beschaamd	1	1	0	0	0	0	0	0	0	0	1	1
17277	Tue Nov 17 15:46:50 2009	55	4	4	117.46	Bonzen van het hart	0	0	0	1	0	1	0	0	0	1	0	1
17277	Tue Nov 17 15:46:54 2009	55	5	5	117.48	Vlug geïrriteerd	1	1	0	0	0	0	0	0	0	0	1	1
17277	Tue Nov 17 15:46:59 2009	55	6	4	117.50	Vrijdag	0	0	0	0	0	0	1	1	0	0	1	5
17277	Tue Nov 17 15:47:03 2009	55	7	4	117.48	Teneergeslagen	1	1	0	0	0	0	0	0	0	0	1	1
17277	Tue Nov 17 15:47:08 2009	55	8	5	117.49	Maandag	0	0	0	0	0	0	1	0	1	1	0	1
17277	Tue Nov 17 15:47:12 2009	55	9	4	117.49	Hoofdpijn	0	0	0	1	0	1	0	0	0	1	0	1
17277	Tue Nov 17 15:47:17 2009	55	10	4	117.43	Benauwd gevoel in en om de borst	0	0	0	1	0	1	0	0	0	1	0	1
17277	Tue Nov 17 15:47:21 2009	55	11	5	117.49	Donderdag	0	0	0	0	0	0	1	1	0	0	1	4
17277	Tue Nov 17 15:47:26 2009	55	12	4	117.50	Dinsdag	0	0	0	0	0	0	1	0	1	1	0	2
17277	Tue Nov 17 15:47:30 2009	55	13	4	117.46	Buik- of maagkrampen	0	0	0	1	0	1	0	0	0	1	0	1
17277	Tue Nov 17 15:47:35 2009	55	14	5	117.48	Vermoeidheid	0	0	0	1	0	1	0	0	0	1	0	1
17277	Tue Nov 17 15:47:39 2009	55	15	4	117.48	Zenuwachtig	1	1	0	0	0	0	0	0	0	0	1	1
17277	Tue Nov 17 15:48:29 2009	57	1	4	117.48	Misselijkheid	0	0	0	1	1	0	0	0	0	0	1	1
17277	Tue Nov 17 15:48:34 2009	57	2	5	117.41	Onvoldoende diep kunnen doorademen	0	0	0	1	1	0	0	0	0	0	1	1
17277	Tue Nov 17 15:48:38 2009	57	3	4	117.49	Donderdag	0	0	0	0	0	0	1	0	1	1	0	4
17277	Tue Nov 17 15:48:43 2009	57	4	4	117.49	Woensdag	0	0	0	0	0	0	1	1	0	0	1	3
17277	Tue Nov 17 15:48:48 2009	57	5	5	117.48	Duizeligheid	0	0	0	1	1	0	0	0	0	0	1	1
17277	Tue Nov 17 15:48:52 2009	57	6	4	117.49	Maandag	0	0	0	0	0	0	1	1	0	0	1	1
17277	Tue Nov 17 15:48:57 2009	57	7	4	117.49	Bedroefd	1	0	1	0	0	0	0	0	0	1	0	1
17277	Tue Nov 17 15:49:01 2009	57	8	5	117.49	Woensdag	0	0	0	0	0	0	1	0	1	1	0	3
17277	Tue Nov 17 15:49:06 2009	57	9	4	117.48	Snelle hartslag	0	0	0	1	1	0	0	0	0	0	1	1
17277	Tue Nov 17 15:49:10 2009	57	10	5	117.50	Spierpijn	0	0	0	1	1	0	0	0	0	0	1	1
17277	Tue Nov 17 15:49:15 2009	57	11	5	117.50	Schuldig	1	0	1	0	0	0	0	0	0	1	0	1
17277	Tue Nov 17 15:49:19 2009	57	12	4	117.50	Angstig	1	0	1	0	0	0	0	0	0	1	0	1
17277	Tue Nov 17 15:49:24 2009	57	13	5	117.50	Dinsdag	0	0	0	0	0	0	1	1	0	0	1	2
17277	Tue Nov 17 15:49:28 2009	57	14	5	117.50	Vijandig	1	0	1	0	0	0	0	0	0	1	0	1
17277	Tue Nov 17 15:49:33 2009	57	15	4	117.49	Gespannen	1	0	1	0	0	0	0	0	0	1	0	1
17277	Tue Nov 17 15:50:23 2009	59	1	4	117.49	Woensdag	0	0	0	0	0	0	1	1	0	0	1	3
17277	Tue Nov 17 15:50:27 2009	59	2	5	117.50	Schuldig	1	0	1	0	0	0	0	0	0	1	0	5
17277	Tue Nov 17 15:50:32 2009	59	3	4	117.49	Donderdag	0	0	0	0	0	0	1	0	1	1	0	4
17277	Tue Nov 17 15:50:36 2009	59	4	4	117.41	Onvoldoende diep kunnen doorademen	0	0	0	1	1	0	0	0	0	0	1	1
17277	Tue Nov 17 15:50:41 2009	59	5	7	117.50	Spierpijn	0	0	0	1	1	0	0	0	0	0	1	1
17277	Tue Nov 17 15:50:46 2009	59	6	4	117.48	Duizeligheid	0	0	0	1	1	0	0	0	0	0	1	1
17277	Tue Nov 17 15:50:50 2009	59	7	4	117.50	Vijandig	1	0	1	0	0	0	0	0	0	1	0	2
17277	Tue Nov 17 15:50:55 2009	59	8	4	117.49	Woensdag	0	0	0	0	0	0	1	0	1	1	0	3
17277	Tue Nov 17 15:50:59 2009	59	9	4	117.49	Gespannen	1	0	1	0	0	0	0	0	0	1	0	3
17277	Tue Nov 17 15:51:04 2009	59	10	5	117.48	Snelle hartslag	0	0	0	1	1	0	0	0	0	0	1	2
17277	Tue Nov 17 15:51:08 2009	59	11	4	117.49	Bedroefd	1	0	1	0	0	0	0	0	0	1	0	5
17277	Tue Nov 17 15:51:13 2009	59	12	4	117.48	Misselijkheid	0	0	0	1	1	0	0	0	0	0	1	3
17277	Tue Nov 17 15:51:17 2009	59	13	5	117.50	Angstig	1	0	1	0	0	0	0	0	0	1	0	2
17277	Tue Nov 17 15:51:22 2009	59	14	4	117.49	Maandag	0	0	0	0	0	0	1	1	0	0	1	1
17277	Tue Nov 17 15:51:26 2009	59	15	4	117.50	Dinsdag	0	0	0	0	0	0	1	1	0	0	1	2
17277	Tue Nov 17 15:52:16 2009	61	1	4	117.50	Vijandig	1	0	1	0	0	0	0	0	0	1	0	1
17277	Tue Nov 17 15:52:21 2009	61	2	5	117.49	Woensdag	0	0	0	0	0	0	1	0	1	1	0	3
17277	Tue Nov 17 15:52:25 2009	61	3	4	117.50	Angstig	1	0	1	0	0	0	0	0	0	1	0	1
17277	Tue Nov 17 15:52:30 2009	61	4	5	117.49	Maandag	0	0	0	0	0	0	1	1	0	0	1	1
17277	Tue Nov 17 15:52:34 2009	61	5	5	117.41	Onvoldoende diep kunnen doorademen	0	0	0	1	1	0	0	0	0	0	1	1
17277	Tue Nov 17 15:52:39 2009	61	6	4	117.48	Misselijkheid	0	0	0	1	1	0	0	0	0	0	1	1
17277	Tue Nov 17 15:52:44 2009	61	7	4	117.50	Schuldig	1	0	1	0	0	0	0	0	0	1	0	1
17277	Tue Nov 17 15:52:48 2009	61	8	5	117.49	Bedroefd	1	0	1	0	0	0	0	0	0	1	0	1
17277	Tue Nov 17 15:52:53 2009	61	9	4	117.48	Snelle hartslag	0	0	0	1	1	0	0	0	0	0	1	1
17277	Tue Nov 17 15:52:57 2009	61	10	4	117.49	Gespannen	1	0	1	0	0	0	0	0	0	1	0	1
17277	Tue Nov 17 15:53:02 2009	61	11	7	117.50	Spierpijn	0	0	0	1	1	0	0	0	0	0	1	1
17277	Tue Nov 17 15:53:06 2009	61	12	4	117.49	Woensdag	0	0	0	0	0	0	1	1	0	0	1	3
17277	Tue Nov 17 15:53:11 2009	61	13	5	117.49	Donderdag	0	0	0	0	0	0	1	0	1	1	0	4
17277	Tue Nov 17 15:53:15 2009	61	14	4	117.48	Duizeligheid	0	0	0	1	1	0	0	0	0	0	1	1
17277	Tue Nov 17 15:53:20 2009	61	15	4	117.50	Dinsdag	0	0	0	0	0	0	1	1	0	0	1	2
17277	Tue Nov 17 15:56:07 2009	63	1	4	117.50	Vijandig	1	0	1	0	0	0	0	0	0	1	0	1
17277	Tue Nov 17 15:56:12 2009	63	2	4	117.49	Gespannen	1	0	1	0	0	0	0	0	0	1	0	1
17277	Tue Nov 17 15:56:17 2009	63	3	5	117.48	Duizeligheid	0	0	0	1	1	0	0	0	0	0	1	1
17277	Tue Nov 17 15:56:21 2009	63	4	4	117.49	Bedroefd	1	0	1	0	0	0	0	0	0	1	0	1
17277	Tue Nov 17 15:56:26 2009	63	5	5	117.48	Misselijkheid	0	0	0	1	1	0	0	0	0	0	1	1
17277	Tue Nov 17 15:56:30 2009	63	6	4	117.50	Vrijdag	0	0	0	0	0	0	1	0	1	1	0	5
17277	Tue Nov 17 15:56:35 2009	63	7	4	117.41	Onvoldoende diep kunnen doorademen	0	0	0	1	1	0	0	0	0	0	1	1
17277	Tue Nov 17 15:56:39 2009	63	8	5	117.49	Donderdag	0	0	0	0	0	0	1	0	1	1	0	4
17277	Tue Nov 17 15:56:44 2009	63	9	4	117.49	Woensdag	0	0	0	0	0	0	1	1	0	0	1	3
17277	Tue Nov 17 15:56:48 2009	63	10	4	117.50	Angstig	1	0	1	0	0	0	0	0	0	1	0	1
17277	Tue Nov 17 15:56:53 2009	63	11	5	117.49	Maandag	0	0	0	0	0	0	1	1	0	0	1	1
17277	Tue Nov 17 15:56:57 2009	63	12	4	117.48	Snelle hartslag	0	0	0	1	1	0	0	0	0	0	1	1
17277	Tue Nov 17 15:57:02 2009	63	13	5	117.50	Schuldig	1	0	1	0	0	0	0	0	0	1	0	1
17277	Tue Nov 17 15:57:06 2009	63	14	5	117.50	Dinsdag	0	0	0	0	0	0	1	0	1	1	0	2
17277	Tue Nov 17 15:57:11 2009	63	15	4	117.50	Spierpijn	0	0	0	1	1	0	0	0	0	0	1	1
17277	Tue Nov 17 15:58:01 2009	65	1	4	117.49	Maandag	0	0	0	0	0	0	1	1	0	0	1	1
17277	Tue Nov 17 15:58:05 2009	65	2	5	117.50	Vrijdag	0	0	0	0	0	0	1	0	1	1	0	5
17277	Tue Nov 17 15:58:10 2009	65	3	4	117.49	Donderdag	0	0	0	0	0	0	1	0	1	1	0	4
17277	Tue Nov 17 15:58:15 2009	65	4	5	117.49	Gespannen	1	0	1	0	0	0	0	0	0	1	0	1
17277	Tue Nov 17 15:58:19 2009	65	5	5	117.48	Duizeligheid	0	0	0	1	1	0	0	0	0	0	1	1
17277	Tue Nov 17 15:58:24 2009	65	6	4	117.50	Dinsdag	0	0	0	0	0	0	1	0	1	1	0	2
17277	Tue Nov 17 15:58:28 2009	65	7	4	117.50	Angstig	1	0	1	0	0	0	0	0	0	1	0	1
17277	Tue Nov 17 15:58:33 2009	65	8	5	117.41	Onvoldoende diep kunnen doorademen	0	0	0	1	1	0	0	0	0	0	1	1
17277	Tue Nov 17 15:58:37 2009	65	9	5	117.49	Bedroefd	1	0	1	0	0	0	0	0	0	1	0	1
17277	Tue Nov 17 15:58:42 2009	65	10	4	117.50	Schuldig	1	0	1	0	0	0	0	0	0	1	0	1
17277	Tue Nov 17 15:58:46 2009	65	11	4	117.48	Snelle hartslag	0	0	0	1	1	0	0	0	0	0	1	1
17277	Tue Nov 17 15:58:51 2009	65	12	4	117.48	Misselijkheid	0	0	0	1	1	0	0	0	0	0	1	1
17277	Tue Nov 17 15:58:55 2009	65	13	5	117.49	Woensdag	0	0	0	0	0	0	1	1	0	0	1	3
17277	Tue Nov 17 15:59:00 2009	65	14	4	117.50	Vijandig	1	0	1	0	0	0	0	0	0	1	0	1
17277	Tue Nov 17 15:59:04 2009	65	15	4	117.50	Spierpijn	0	0	0	1	1	0	0	0	0	0	1	1
17277	Tue Nov 17 15:59:54 2009	67	1	4	117.48	Snelle hartslag	0	0	0	1	1	0	0	0	0	0	1	1
17277	Tue Nov 17 15:59:59 2009	67	2	4	117.50	Angstig	1	0	1	0	0	0	0	0	0	1	0	2
17277	Tue Nov 17 16:00:03 2009	67	3	5	117.49	Gespannen	1	0	1	0	0	0	0	0	0	1	0	2
17277	Tue Nov 17 16:00:08 2009	67	4	5	117.50	Dinsdag	0	0	0	0	0	0	1	0	1	1	0	2
17277	Tue Nov 17 16:00:12 2009	67	5	4	117.50	Spierpijn	0	0	0	1	1	0	0	0	0	0	1	1
17277	Tue Nov 17 16:00:17 2009	67	6	5	117.48	Duizeligheid	0	0	0	1	1	0	0	0	0	0	1	1
17277	Tue Nov 17 16:00:22 2009	67	7	4	117.48	Misselijkheid	0	0	0	1	1	0	0	0	0	0	1	1
17277	Tue Nov 17 16:00:26 2009	67	8	5	117.50	Vrijdag	0	0	0	0	0	0	1	0	1	1	0	5
17277	Tue Nov 17 16:00:31 2009	67	9	5	117.49	Maandag	0	0	0	0	0	0	1	1	0	0	1	1
17277	Tue Nov 17 16:00:35 2009	67	10	4	117.49	Donderdag	0	0	0	0	0	0	1	0	1	1	0	4
17277	Tue Nov 17 16:00:40 2009	67	11	5	117.41	Onvoldoende diep kunnen doorademen	0	0	0	1	1	0	0	0	0	0	1	1
17277	Tue Nov 17 16:00:44 2009	67	12	4	117.50	Schuldig	1	0	1	0	0	0	0	0	0	1	0	1
17277	Tue Nov 17 16:00:49 2009	67	13	4	117.50	Vijandig	1	0	1	0	0	0	0	0	0	1	0	2
17277	Tue Nov 17 16:00:53 2009	67	14	5	117.49	Bedroefd	1	0	1	0	0	0	0	0	0	1	0	4
17277	Tue Nov 17 16:00:58 2009	67	15	4	117.49	Woensdag	0	0	0	0	0	0	1	1	0	0	1	3
17277	Tue Nov 17 16:01:48 2009	69	1	4	117.46	Buik- of maagkrampen	0	0	0	1	0	1	0	0	0	1	0	1
17277	Tue Nov 17 16:01:52 2009	69	2	4	117.48	Vermoeidheid	0	0	0	1	0	1	0	0	0	1	0	1
17277	Tue Nov 17 16:01:57 2009	69	3	7	117.46	Bonzen van het hart	0	0	0	1	0	1	0	0	0	1	0	1
17277	Tue Nov 17 16:02:02 2009	69	4	4	117.48	Zenuwachtig	1	1	0	0	0	0	0	0	0	0	1	2
17277	Tue Nov 17 16:02:06 2009	69	5	5	117.43	Benauwd gevoel in en om de borst	0	0	0	1	0	1	0	0	0	1	0	1
17277	Tue Nov 17 16:02:11 2009	69	6	4	117.50	Bang	1	1	0	0	0	0	0	0	0	0	1	2
17277	Tue Nov 17 16:02:15 2009	69	7	4	117.50	Dinsdag	0	0	0	0	0	0	1	1	0	0	1	2
17277	Tue Nov 17 16:02:20 2009	69	8	5	117.48	Vlug geïrriteerd	1	1	0	0	0	0	0	0	0	0	1	2
17277	Tue Nov 17 16:02:24 2009	69	9	4	117.49	Donderdag	0	0	0	0	0	0	1	1	0	0	1	4
17277	Tue Nov 17 16:02:29 2009	69	10	4	117.48	Beschaamd	1	1	0	0	0	0	0	0	0	0	1	4
17277	Tue Nov 17 16:02:33 2009	69	11	5	117.49	Woensdag	0	0	0	0	0	0	1	0	1	1	0	3
17277	Tue Nov 17 16:02:38 2009	69	12	4	117.49	Hoofdpijn	0	0	0	1	0	1	0	0	0	1	0	1
17277	Tue Nov 17 16:02:42 2009	69	13	4	117.50	Vrijdag	0	0	0	0	0	0	1	1	0	0	1	5
17277	Tue Nov 17 16:02:47 2009	69	14	5	117.49	Maandag	0	0	0	0	0	0	1	0	1	1	0	1
17277	Tue Nov 17 16:02:51 2009	69	15	4	117.48	Teneergeslagen	1	1	0	0	0	0	0	0	0	0	1	5
17277	Tue Nov 17 16:03:41 2009	71	1	5	117.49	Maandag	0	0	0	0	0	0	1	0	1	1	0	1
17277	Tue Nov 17 16:03:46 2009	71	2	4	117.48	Vlug geïrriteerd	1	1	0	0	0	0	0	0	0	0	1	1
17277	Tue Nov 17 16:03:51 2009	71	3	5	117.50	Vrijdag	0	0	0	0	0	0	1	1	0	0	1	5
17277	Tue Nov 17 16:03:55 2009	71	4	5	117.50	Bang	1	1	0	0	0	0	0	0	0	0	1	1
17277	Tue Nov 17 16:04:00 2009	71	5	4	117.49	Hoofdpijn	0	0	0	1	0	1	0	0	0	1	0	1
17277	Tue Nov 17 16:04:04 2009	71	6	4	117.46	Buik- of maagkrampen	0	0	0	1	0	1	0	0	0	1	0	1
17277	Tue Nov 17 16:04:09 2009	71	7	5	117.43	Benauwd gevoel in en om de borst	0	0	0	1	0	1	0	0	0	1	0	1
17277	Tue Nov 17 16:04:13 2009	71	8	4	117.48	Teneergeslagen	1	1	0	0	0	0	0	0	0	0	1	1
17277	Tue Nov 17 16:04:18 2009	71	9	4	117.46	Bonzen van het hart	0	0	0	1	0	1	0	0	0	1	0	1
17277	Tue Nov 17 16:04:22 2009	71	10	5	117.49	Woensdag	0	0	0	0	0	0	1	0	1	1	0	3
17277	Tue Nov 17 16:04:27 2009	71	11	4	117.48	Zenuwachtig	1	1	0	0	0	0	0	0	0	0	1	1
17277	Tue Nov 17 16:04:31 2009	71	12	5	117.48	Beschaamd	1	1	0	0	0	0	0	0	0	0	1	1
17277	Tue Nov 17 16:04:36 2009	71	13	4	117.49	Donderdag	0	0	0	0	0	0	1	1	0	0	1	4
17277	Tue Nov 17 16:04:40 2009	71	14	4	117.48	Vermoeidheid	0	0	0	1	0	1	0	0	0	1	0	1
17277	Tue Nov 17 16:04:45 2009	71	15	5	117.50	Dinsdag	0	0	0	0	0	0	1	1	0	0	1	2
17277	Tue Nov 17 16:05:35 2009	73	1	4	117.46	Buik- of maagkrampen	0	0	0	1	0	1	0	0	0	1	0	1
17277	Tue Nov 17 16:05:39 2009	73	2	4	117.48	Vlug geïrriteerd	1	1	0	0	0	0	0	0	0	0	1	1
17277	Tue Nov 17 16:05:44 2009	73	3	5	117.50	Dinsdag	0	0	0	0	0	0	1	1	0	0	1	2
17277	Tue Nov 17 16:05:49 2009	73	4	4	117.50	Vrijdag	0	0	0	0	0	0	1	1	0	0	1	5
17277	Tue Nov 17 16:05:53 2009	73	5	4	117.49	Woensdag	0	0	0	0	0	0	1	0	1	1	0	3
17277	Tue Nov 17 16:05:58 2009	73	6	5	117.43	Benauwd gevoel in en om de borst	0	0	0	1	0	1	0	0	0	1	0	1
17277	Tue Nov 17 16:06:02 2009	73	7	4	117.48	Zenuwachtig	1	1	0	0	0	0	0	0	0	0	1	1
17277	Tue Nov 17 16:06:07 2009	73	8	4	117.48	Vermoeidheid	0	0	0	1	0	1	0	0	0	1	0	3
17277	Tue Nov 17 16:06:11 2009	73	9	5	117.46	Bonzen van het hart	0	0	0	1	0	1	0	0	0	1	0	1
17277	Tue Nov 17 16:06:16 2009	73	10	4	117.49	Donderdag	0	0	0	0	0	0	1	1	0	0	1	4
17277	Tue Nov 17 16:06:20 2009	73	11	4	117.48	Beschaamd	1	1	0	0	0	0	0	0	0	0	1	1
17277	Tue Nov 17 16:06:25 2009	73	12	5	117.50	Bang	1	1	0	0	0	0	0	0	0	0	1	1
17277	Tue Nov 17 16:06:29 2009	73	13	4	117.49	Hoofdpijn	0	0	0	1	0	1	0	0	0	1	0	1
17277	Tue Nov 17 16:06:34 2009	73	14	5	117.49	Maandag	0	0	0	0	0	0	1	0	1	1	0	1
17277	Tue Nov 17 16:06:38 2009	73	15	4	117.48	Teneergeslagen	1	1	0	0	0	0	0	0	0	0	1	1
